# Supplementary material for: Deep learning predicts real-world electric vehicle direct current charging profiles and durations
Source: Nat Commun. 2025 Dec 5;16:10921. doi: 10.1038/s41467-025-65970-y (PMC12680626; doi:10.1038/s41467-025-65970-y)
Supplement: Supplementary file 3 — Source Data [file 41467_2025_65970_MOESM3_ESM.zip]

Archive with 25 entries (20 files):
- SourceData/
- SourceData/Figure_4/
- SourceData/Figure_4/Figure_4_a.xlsx
- SourceData/Figure_4/Figure_4_b1_source_data.xlsx
- SourceData/Figure_4/Figure_4_b2_source_data.xlsx
- SourceData/Figure_4/Figure_4_b3_source_data.xlsx
- SourceData/Figure_5_b/
- SourceData/Figure_5_b/Figure_5_b1_source_data.xlsx
- SourceData/Figure_5_b/Figure_5_b2_source_data.xlsx
- SourceData/Figure_5_b/Figure_5_b3_source_data.xlsx
- SourceData/Figure_6_b/
- SourceData/Figure_6_b/Figure_6_b1.xlsx
- SourceData/Figure_6_b/Figure_6_b2.xlsx
- SourceData/Figure_6_b/Figure_6_b3.xlsx
- SourceData/SourceData.xlsx
- SourceData/SupplementaryInformation/
- SourceData/SupplementaryInformation/Figure_S2_train.csv
- SourceData/SupplementaryInformation/Figure_S2_val_input_10_points.csv
- SourceData/SupplementaryInformation/Figure_S2_val_input_15_points.csv
- SourceData/SupplementaryInformation/Figure_S2_val_input_1_points.csv
- SourceData/SupplementaryInformation/Figure_S2_val_input_5_points.csv
- SourceData/SupplementaryInformation/Figure_S3.xlsx
- SourceData/SupplementaryInformation/Figure_S4.xlsx
- SourceData/SupplementaryInformation/Figure_S5.xlsx
- SourceData/SupplementaryInformation/Figure_S6.xlsx
