# Supplementary material for: Deep learning predicts real-world electric vehicle direct current charging profiles and durations
Source: Nat Commun. 2025 Dec 5;16:10921. doi: 10.1038/s41467-025-65970-y (PMC12680626; doi:10.1038/s41467-025-65970-y)
Supplement: Supplementary file 3 — Source Data [file 41467_2025_65970_MOESM3_ESM.zip › SourceData/Figure_4/Figure_4_a.xlsx]

## Sheet: subplot_1
SoC (%)	Original Power (kW)	Reconstructed Power (kW)
66	15.314	7.64797
67	27.744	22.0828
68	40.174	27.4262
69	24.3185	26.4947
70	8.463	23.2425
71	9.0675	18.6964
72	9.672	12.2465
73	20.3475	4.92788
74	31.023	1.20207
75	8.866	0.508919
76	8.06	3.47641
77	7.254	19.7692
78	65.918	46.154
79	124.582	56.2733
80	28.616	56.3556
81	26.9205	53.8679
82	26.792	51.613
83	26.4315	49.7711
84	26.465	48.014
85	26.532	46.2579
86	26.599	44.6891
87	32.1595	43.5106
88	32	42.7997
89	32.08	42.5574
90	98.604	42.8299
91	87.633	44.0972
92	73.26	47.4688
93	64.944	53.0506
94	57.024	59.0092
95	34.02	61.2989
96	26.664	54.4075
97	26.697	34.0089
98	22.624	10.0681
99	18.538	-2.90171
100	9.54533	-6.90367

## Sheet: subplot_2
SoC (%)	Original Power (kW)	Reconstructed Power (kW)
25	128.1	117.639
26	111.494	114.022
27	94.888	108.517
28	88.357	102.381
29	81.826	96.8107
30	75.295	92.2091
31	75.1835	88.5433
32	75.072	85.7638
33	75.2697	83.8286
34	75.4673	82.3779
35	75.665	81.189
36	75.6445	80.2864
37	75.624	79.8108
38	75.6853	79.7582
39	75.7467	79.9394
40	75.808	80.2069
41	81.5245	80.5128
42	87.241	80.9584
43	82.2307	81.3437
44	77.2203	81.39
45	72.21	81.2598
46	78.8275	81.1838
47	85.445	81.2026
48	81.405	81.2549
49	77.365	81.1447
50	73.325	80.7616
51	75.0645	80.1774
52	76.804	79.4258
53	94.365	78.4573
54	95.645	77.2041
55	77.168	75.7078
56	64.686	74.0006
57	52.204	72.1178
58	52.5395	70.0187
59	52.875	67.6443
60	52.7875	65.0512
61	52.7	62.5151
62	52.824	60.3345
63	52.948	58.6233
64	53.072	57.2772
65	53.196	56.1359
66	53.32	55.0635
67	53.5975	53.9675
68	53.875	52.8052
69	54.125	51.595
70	54.1875	50.3673
71	54.25	49.1143
72	54.375	47.7773
73	54.5	46.3382
74	54.312	44.9437
75	54.656	43.7101
76	55	42.5072
77	36.0812	41.0799
78	17.1625	39.2098
79	182.28	36.733
80	17.38	33.5528
81	16.965	29.7484
82	17.46	25.5377
83	17.0625	21.1249
84	17.082	16.6796
85	17.1405	12.368
86	16.72	8.34471
87	16.9785	4.82412
88	16.575	2.65799
89	15.948	3.1054
90	15.5225	8.66509
91	13.986	31.609
92	55.1725	53.2282
93	81.119	64.1872
94	64.3545	67.7925

## Sheet: subplot_3
SoC (%)	Original Power (kW)	Reconstructed Power (kW)
5	127.48	151.784
6	137.89	154.624
7	148.3	148.084
8	131.788	135.17
9	115.275	119.532
10	98.7625	105.316
11	82.25	95.0133
12	52.055	87.694
13	21.86	81.2212
14	43.05	74.2477
15	64.24	66.0588
16	87.315	56.909
17	110.39	48.6828
18	31.63	42.9782
19	24.17	40.0854
20	16.71	39.6379
21	53.52	40.9828
22	144.61	43.2727
23	64.7	45.8092
24	43.055	48.2137
25	21.41	50.3862
26	16.39	52.3346
27	125.18	54.0353
28	101.43	55.4345
29	34.11	56.6259
30	27.425	57.9046
31	20.74	59.3296
32	26.24	60.5518
33	143.27	61.3025
34	95.78	61.5538
35	63.955	61.2292
36	32.13	60.2275
37	25.92	58.5755
38	19.71	56.3813
39	43.98	53.9042
40	146.04	51.7056
41	76.7	50.4809
42	52.825	50.6658
43	28.95	52.3858
44	26.38	55.8018
45	23.81	61.0897
46	46.43	66.81
47	121.2	69.819
48	110.605	68.3646
49	100.01	62.6413
50	44.71	54.3293
51	35.77	45.9732
52	26.83	38.9629

## Sheet: subplot_4
SoC (%)	Original Power (kW)	Reconstructed Power (kW)
0	165.435	157.981
1	167.776	176.526
2	170.118	181.203
3	172.459	179.395
4	174.8	174.833
5	174.833	173.241
6	174.867	172.406
7	174.9	172.054
8	174.84	172.463
9	174.78	171.863
10	174.72	172.437
11	174.79	171.516
12	174.86	168.143
13	174.93	156.753
14	119.507	115.824
15	64.0833	38.4497
16	8.66	25.8586
17	113.8	115.411
18	144.025	153.741
19	174.25	142.694
20	136.366	122.36
21	98.4825	102.338
22	60.5988	89.5715
23	22.715	83.6033
24	98.6575	81.0261
25	174.6	79.9102
26	121.24	79.5202
27	67.88	79.2862
28	14.52	79.075
29	8.8	78.9749
30	174.9	79.3832
31	120.55	80.6104
32	66.2	82.644
33	11.85	85.2208
34	11.42	88.0081
35	163.19	90.7999
36	124.167	93.4681
37	85.1433	95.9709
38	46.12	98.2731
39	42.28	100.35
40	92.895	102.179
41	143.51	103.747
42	138.66	105.054
43	133.81	106.103
44	73.895	106.904
45	13.98	107.475
46	127.21	107.843
47	124.303	108.021
48	121.397	108
49	118.49	107.763
50	115.475	107.311
51	112.46	106.661
52	109.71	105.805
53	106.96	104.697
54	104.39	103.266
55	101.82	101.448
56	99.85	99.2169
57	97.88	96.5829
58	92.36	93.5891
59	86.84	90.3571

## Sheet: subplot_5
SoC (%)	Original Power (kW)	Reconstructed Power (kW)
14	174.69	168.003
15	174.697	176.448
16	174.705	183.35
17	174.712	186.171
18	174.72	167.89
19	89.1	92.5381
20	3.48	31.2099
21	43.4467	52.2194
22	83.4133	90.6547
23	123.38	101.276
24	83.44	90.9454
25	43.5	79.8772
26	3.56	73.9856
27	174.94	71.5382
28	89.24	70.6333
29	3.54	70.3076
30	86.59	70.1429
31	169.64	69.9119
32	34.14	69.3794
33	50.7117	68.4584
34	67.2833	67.4074
35	83.855	66.7806
36	43.7275	67.1406
37	3.6	68.7483
38	67.9	71.5878
39	132.2	75.5905
40	130.17	80.6881
41	92.7	86.7197
42	55.23	93.3772
43	17.76	100.013
44	134.61	105.409
45	102.335	108.387
46	70.06	108.497
47	94.425	105.766
48	118.79	100.46
49	117.35	93.4757
50	115.91	86.1434

## Sheet: subplot_6
SoC (%)	Original Power (kW)	Reconstructed Power (kW)
5	173.479	178.252
6	163.231	178.036
7	152.982	172.728
8	142.734	158.828
9	132.486	128.475
10	74.2193	83.0078
11	15.9523	48.6846
12	50.5888	38.1502
13	85.2253	37.4242
14	56.7638	39.3676
15	28.3023	42.6684
16	20.2554	46.2285
17	12.2084	49.3661
18	152.862	51.7937
19	108.12	53.4812
20	31.6921	54.5198
21	23.9041	55.0573
22	16.116	55.2651
23	9.52585	55.3286
24	2.9357	55.4248
25	162.753	55.6752
26	135.217	56.1024
27	81.652	56.6269
28	61.6624	57.1515
29	41.6729	57.6913
30	21.9443	58.3686
31	19.8911	59.2277
32	17.838	60.1689
33	74.0736	61.0675
34	107.703	61.8828
35	141.332	62.6863
36	110.1	63.6207
37	64.7253	64.8297
38	50.6927	66.4401
39	36.6601	68.557
40	33.9358	71.1925
41	31.2115	74.2089
42	27.0501	77.3473
43	29.5423	80.2925
44	32.0345	82.7423
45	112.447	84.5274
46	110.366	85.6737
47	108.284	86.3114
48	106.202	86.5542
49	103.377	86.4651
50	100.552	86.083
51	97.8466	85.4558
52	95.1417	84.6531
53	92.8308	83.7616
54	90.5199	82.8695
55	88.3541	82.0501
56	86.1882	81.3515
57	83.8448	80.7951
58	81.5015	80.3839
59	78.4923	80.1129
60	76.8606	79.9713
61	75.229	79.9324
62	74.596	79.9366
63	73.963	79.8911
64	72.5507	79.6873
65	71.9422	79.2248
66	71.3337	78.4262
67	70.0426	77.241
68	69.3159	75.6497
69	68.5892	73.6765
70	66.5927	71.3911
71	65.7185	68.8707
72	64.8442	66.1437
73	62.1817	63.1751
74	61.3733	59.928
75	60.5649	56.4632

## Sheet: subplot_7
SoC (%)	Original Power (kW)	Reconstructed Power (kW)
10	153.883	134.46
11	85.3666	74.768
12	16.8504	36.366
13	123.446	40.24
14	97.1599	50.1942
15	42.3527	57.8615
16	22.9203	62.4032
17	22.9993	64.4153
18	50.2945	65.0248
19	118.184	65.0565
20	91.3778	64.9439
21	37.8458	64.9115
22	21.3506	65.0983
23	22.8736	65.5673
24	39.8847	66.2756
25	125.402	67.1206
26	153.693	68.1257
27	126.984	69.4948
28	100.275	71.268
29	70.5804	73.2089
30	40.8855	75.1653
31	60.3383	77.2548
32	79.7911	79.6848
33	99.2439	82.4535
34	121.016	85.2738
35	142.788	87.649
36	88.8583	89.0875
37	34.9288	89.3442
38	43.4807	88.4769
39	52.0325	86.7493
40	91.9449	84.5036
41	131.857	82.0766
42	132.411	79.7678
43	91.7556	77.8317
44	51.0998	76.4802
45	42.0191	75.8946
46	32.9384	76.2274
47	61.6159	77.5598
48	114.493	79.834
49	97.4407	82.8456
50	80.3884	86.2912
51	54.0314	89.5301
52	27.6745	91.3807
53	48.7739	90.936
54	95.3146	88.1292
55	94.7812	83.3887
56	94.2478	77.3242
57	51.3082	70.5874
58	68.6019	63.8145
59	85.8955	57.5779
60	59.867	52.2596
61	33.8385	47.9837

## Sheet: subplot_8
SoC (%)	Original Power (kW)	Reconstructed Power (kW)
29	29.299	4.55877
30	28.674	9.60441
31	29.11	26.7313
32	28.48	41.5032
33	28.836	47.4957
34	28.8765	50.7963
35	28.917	53.4809
36	99.09	55.7583
37	99.728	56.393
38	28.64	54.3285
39	28.72	49.6518
40	29.079	43.872
41	28.8	38.4332
42	28.8	33.6912
43	28.88	29.9954
44	28.519	27.4629
45	28.649	25.9918
46	28.779	25.2999
47	28.9095	25.2094
48	29.04	25.6428
49	28.677	26.6141
50	28.677	28.1042
51	28.756	30.478
52	29.12	35.0938
53	29.16	43.5086
54	29.2	53.6922
55	29.24	61.5776
56	29.28	65.9359
57	28.993	67.2516
58	49.8353	64.7955
59	70.6777	57.8489
60	91.52	50.3239
61	28.413	46.3539
62	28.835	44.8442
63	28.86	44.3238
64	64.165	44.2311
65	63.6858	44.3126
66	63.2065	44.4294
67	45.5907	44.5401
68	27.975	44.6392
69	28.05	44.7162
70	27.375	44.7745
71	27.375	44.8268
72	61.244	44.887
73	27.521	44.9823
74	59.733	45.1446
75	27.216	45.3921
76	58.117	45.7141
77	26.98	46.0634
78	26.67	46.3497
79	26.74	46.4822
80	39.8855	46.4966
81	26.88	46.4481
82	73.2	46.05
83	26.634	44.4457
84	96.933	40.3637
85	25.929	33.6257
86	26.384	24.3367
87	26.063	19.9669
88	26.13	18.0007
89	25.806	16.6417
90	20.5275	15.2249
91	15.426	13.2261
92	12.09	10.0354
