# Supplementary material for: Deep learning predicts real-world electric vehicle direct current charging profiles and durations
Source: Nat Commun. 2025 Dec 5;16:10921. doi: 10.1038/s41467-025-65970-y (PMC12680626; doi:10.1038/s41467-025-65970-y)
Supplement: Supplementary file 3 — Source Data [file 41467_2025_65970_MOESM3_ESM.zip › SourceData/Figure_4/Figure_4_b1_source_data.xlsx]

## Sheet: Panel_1
SoC_percent	Ground_truth_input_power_kW	Ground_truth_future_power_kW	Prediction_q10_power_kW	Prediction_q25_power_kW	Prediction_q50_power_kW	Prediction_q75_power_kW	Prediction_q90_power_kW
0
1
2
3
4
5
6
7
8
9
10
11
12
13
14
15
16
17
18
19
20
21
22	27.4183
23	70.1027	70.1027	23.629	27.1328	32.7951	44.6985	65.0037
24		112.787	23.5131	28.474	39.5448	60.8941	79.957
25		155.472	24.8381	30.0953	42.2767	65.3278	84.7779
26		155.865	26.2564	31.3652	43.2079	66.7901	87.0372
27		156.258	27.6532	32.5603	43.372	65.637	86.5166
28		156.651	28.7731	33.646	43.5746	63.1188	83.7004
29		157.044	29.4247	34.3963	43.7721	60.4681	79.7412
30		157.437	29.9018	35.0475	44.1611	58.7872	76.3919
31		157.784	30.3973	35.8052	44.9045	58.2131	74.3071
32		158.131	30.9759	36.7116	45.9374	58.3569	73.1949
33		158.477	31.6519	37.7284	47.1104	58.8544	72.651
34		158.824	32.4026	38.8067	48.3059	59.4789	72.4329
35		159.208	33.2108	39.939	49.4697	60.115	72.4375
36		159.593	34.0741	41.1483	50.5703	60.6898	72.606
37		159.977	34.9715	42.4142	51.5482	61.1335	72.862
38		160.361	35.864	43.6712	52.3508	61.4125	73.1242
39		160.745	36.7265	44.8462	52.9743	61.5735	73.4319
40		159.583	37.5486	45.901	53.4413	61.6686	73.8348
41		158.421	38.3262	46.822	53.776	61.7285	74.3465
42		157.258	39.0569	47.604	53.9975	61.773	74.9531
43		156.096	39.7357	48.2404	54.1173	61.8115	75.6157
44		154.934	40.362	48.733	54.1498	61.8586	76.2997
45		156.576	40.9368	49.0961	54.1158	61.9311	76.9712
46		158.219	41.4661	49.3517	54.0378	62.0503	77.6069
47		159.862	41.9542	49.5224	53.933	62.2272	78.1864
48		161.505	42.4022	49.6253	53.8082	62.4548	78.6919
49		163.147	42.8083	49.6736	53.6683	62.7173	79.1114
50		159.971	43.1686	49.6776	53.518	62.9993	79.441
51		156.794	43.4768	49.6427	53.3576	63.2775	79.6776
52		153.617	43.7314	49.5743	53.189	63.5391	79.8252
53		150.44	43.9319	49.4763	53.014	63.7824	79.8917
54		150.747	44.0808	49.3521	52.8341	64.0066	79.8874
55		151.055	44.1831	49.2038	52.6469	64.2029	79.8232
56		151.362	44.2412	49.0316	52.4493	64.3641	79.7029
57		151.67	44.2479	48.831	52.2341	64.4785	79.5218
58		151.977	44.1934	48.6008	52.001	64.5381	79.2758
59		143.243	44.0719	48.3355	51.7427	64.536	78.9629
60		134.509	43.8876	48.0335	51.4528	64.4699	78.5879
61		125.775	43.6544	47.6976	51.1271	64.342	78.1658
62		117.041	43.3891	47.3341	50.7644	64.1494	77.7107
63		117.461	43.1103	46.9517	50.3646	63.886	77.2326
64		117.882	42.8343	46.5574	49.9262	63.5445	76.7388
65		118.302	42.5705	46.154	49.4476	63.1166	76.2317
66		113.841	42.321	45.7411	48.9283	62.5937	75.7126
67		109.379	42.0826	45.3157	48.3697	61.9691	75.1878
68		104.918	41.8466	44.874	47.7757	61.2392	74.6692
69		107.489	41.6014	44.4147	47.1561	60.4033	74.1733
70		110.059	41.3344	43.9427	46.5286	59.4701	73.7188
71		112.63	41.0332	43.4565	45.8994	58.4526	73.3051
72		109.271	40.6888	42.9586	45.2782	57.3599	72.9134
73		105.913	40.2951	42.4524	44.674	56.2143	72.5187
74		102.554	39.8487	41.9402	44.0908	55.0519	72.0951
75		100.09	39.3409	41.4218	43.5264	53.9206	71.6129
76		97.6251	38.7522	40.8964	42.9753	52.8751	71.0634
77		95.1607	38.0263	40.3573	42.4288	51.9793	70.4618
78		87.9616	36.9652	39.7629	41.8542	51.2513	69.7877
79		80.7624	34.5135	38.8727	41.051	50.4413	68.7015
80		76.307	27.9671	37.3034	40.0029	49.0152	66.4369
81		71.8517	23.8971	35.0035	39.185	47.7242	64.0218
82		67.3963	22.4077	32.6771	38.2033	46.3561	61.8897
83		59.4843	21.5776	30.9084	36.7852	44.591	59.8218
84		56.1138	20.9436	29.4931	35.0014	42.4757	57.5172
85		52.7432	20.4401	28.3397	33.1281	40.2837	54.9267
86		48.262	19.9719	27.4912	31.4689	38.2799	52.2181
87		44.2393	19.284	26.7747	30.1159	36.5733	49.6376
88		42.6562	18.1785	25.8347	28.9038	35.1593	47.3209
89		41.0732	16.8416	24.5694	27.7146	33.9841	45.2639
90		14.7331	15.3436	23.062	26.5841	33.0594	43.4149
91		39.3753	13.359	21.2794	25.6254	32.5579	41.9251
92		31.4597	11.5428	19.7012	24.8657	31.7662	40.3282
93		21.2953	10.4476	18.6858	24.0937	30.2856	38.156
94		21.0708	9.63676	17.7813	23.2671	28.6624	35.8282
95		21.1392	9.15809	16.9308	22.3538	27.0792	33.6444
96		21.0946	8.87993	16.0411	21.3796	25.5558	31.6286
97		18.0284	8.52517	14.9148	20.3361	24.1017	29.7954
98		13.3551	7.853	13.2749	19.1893	22.7297	28.058
99
100

## Sheet: Panel_10
SoC_percent	Ground_truth_input_power_kW	Ground_truth_future_power_kW	Prediction_q10_power_kW	Prediction_q25_power_kW	Prediction_q50_power_kW	Prediction_q75_power_kW	Prediction_q90_power_kW
0
1
2
3
4
5
6
7
8
9
10
11
12
13
14
15
16
17
18
19
20
21
22	27.4183
23	70.1027
24	112.787
25	155.472
26	155.865
27	156.258
28	156.651
29	157.044
30	157.437
31	157.784
32	158.131	158.131	156.724	158.047	159.145	160.326	161.695
33		158.477	156.98	158.47	159.659	160.998	162.632
34		158.824	156.858	158.816	160.303	162.014	164.182
35		159.208	156.445	159.167	161.11	163.295	166.053
36		159.593	155.837	159.428	161.842	164.481	167.708
37		159.977	155.269	159.678	162.498	165.554	169.172
38		160.361	154.857	160.044	163.223	166.647	170.613
39		160.745	154.573	160.556	164.093	167.824	172.076
40		159.583	154.313	161.13	165.065	169.044	173.504
41		158.421	153.968	161.644	166.037	170.218	174.818
42		157.258	153.436	161.979	166.901	171.25	175.944
43		156.096	152.636	162.037	167.566	172.066	176.822
44		154.934	151.482	161.731	167.971	172.619	177.429
45		156.576	149.909	160.991	168.076	172.887	177.761
46		158.219	147.88	159.757	167.842	172.85	177.81
47		159.862	145.391	157.991	167.219	172.47	177.545
48		161.505	142.475	155.684	166.152	171.692	176.904
49		163.147	139.201	152.874	164.58	170.444	175.799
50		159.971	135.672	149.648	162.463	168.658	174.136
51		156.794	132.012	146.137	159.788	166.282	171.826
52		153.617	128.33	142.47	156.569	163.28	168.809
53		150.44	124.723	138.753	152.853	159.665	165.083
54		150.747	121.27	135.055	148.784	155.579	160.806
55		151.055	118.036	131.44	144.621	151.323	156.305
56		151.362	115.039	127.942	140.614	147.221	151.933
57		151.67	112.234	124.55	136.868	143.46	147.9
58		151.977	109.608	121.32	133.431	140.126	144.323
59		143.243	107.259	118.422	130.36	137.229	141.232
60		134.509	105.308	116.026	127.729	134.718	138.559
61		125.775	103.783	114.171	125.561	132.532	136.226
62		117.041	102.604	112.752	123.776	130.592	134.147
63		117.461	101.629	111.593	122.219	128.8	132.245
64		117.882	100.705	110.508	120.729	127.058	130.441
65		118.302	99.7089	109.356	119.192	125.298	128.674
66		113.841	98.554	108.042	117.543	123.486	126.905
67		109.379	97.2044	106.525	115.743	121.588	125.089
68		104.918	95.66	104.798	113.772	119.584	123.198
69		107.489	93.9487	102.887	111.636	117.465	121.218
70		110.059	92.1179	100.838	109.354	115.239	119.152
71		112.63	90.2361	98.7281	106.994	112.958	117.04
72		109.271	88.3339	96.5921	104.587	110.641	114.893
73		105.913	86.4178	94.458	102.184	108.325	112.748
74		102.554	84.4486	92.2983	99.772	106	110.601
75		100.09	82.3727	90.0565	97.2988	103.619	108.414
76		97.6251	80.1308	87.6676	94.6982	101.118	106.126
77		95.1607	77.6692	85.0715	91.915	98.4444	103.69
78		87.9616	74.8639	82.124	88.8049	95.4591	100.969
79		80.7624	71.2538	78.2866	84.8091	91.6074	97.3919
80		76.307	66.3882	73.063	79.4093	86.316	92.3792
81		71.8517	61.0887	67.4696	73.7079	80.7407	87.089
82		67.3963	55.5913	61.5692	67.5181	74.5626	81.2374
83		59.4843	50.8783	56.4744	61.9004	68.4934	75.2875
84		56.1138	47.1219	52.5627	57.6563	63.7566	70.3364
85		52.7432	43.8086	49.1574	54.0206	59.6425	65.6882
86		48.262	40.7619	46.0001	50.7285	56.0517	61.6933
87		44.2393	37.9382	43.0256	47.6813	52.8245	58.1833
88		42.6562	35.3564	40.2465	44.8544	49.8747	54.9941
89		41.0732	33.0344	37.6888	42.2602	47.2062	52.1255
90		14.7331	30.9466	35.3571	39.8976	44.8281	49.6328
91		39.3753	28.9624	33.144	37.6622	42.6271	47.3788
92		31.4597	27.0694	31.0417	35.5619	40.5778	45.2371
93		21.2953	25.3497	29.1841	33.7717	38.7999	43.2721
94		21.0708	23.9379	27.8825	32.5922	37.4172	41.5628
95		21.1392	22.4739	27.0381	31.9048	36.2931	40.0598
96		21.0946	19.9621	25.7506	30.9698	35.0061	38.5261
97		18.0284	16.4762	23.4172	29.2874	33.1792	36.5948
98		13.3551	12.0591	18.4304	25.9373	30.2255	33.7323
99
100

## Sheet: Panel_20
SoC_percent	Ground_truth_input_power_kW	Ground_truth_future_power_kW	Prediction_q10_power_kW	Prediction_q25_power_kW	Prediction_q50_power_kW	Prediction_q75_power_kW	Prediction_q90_power_kW
0
1
2
3
4
5
6
7
8
9
10
11
12
13
14
15
16
17
18
19
20
21
22	27.4183
23	70.1027
24	112.787
25	155.472
26	155.865
27	156.258
28	156.651
29	157.044
30	157.437
31	157.784
32	158.131
33	158.477
34	158.824
35	159.208
36	159.593
37	159.977
38	160.361
39	160.745
40	159.583
41	158.421
42	157.258	157.258	156.062	157.227	158.123	159.198	160.265
43		156.096	154.65	156.325	157.548	158.919	160.292
44		154.934	151.951	154.948	157.112	159.214	161.315
45		156.576	148.511	153.348	156.895	160.019	163.082
46		158.219	144.835	151.404	156.484	160.705	164.739
47		159.862	141.294	149.198	155.858	161.135	166.069
48		161.505	138.032	146.833	155.03	161.285	167.025
49		163.147	134.987	144.283	153.833	160.972	167.419
50		159.971	132.011	141.498	152.087	159.991	167.047
51		156.794	129.014	138.511	149.749	158.253	165.807
52		153.617	126.005	135.431	146.911	155.793	163.696
53		150.44	123.067	132.417	143.761	152.749	160.786
54		150.747	120.295	129.602	140.522	149.336	157.228
55		151.055	117.702	126.972	137.342	145.792	153.271
56		151.362	115.206	124.377	134.242	142.313	149.259
57		151.67	112.725	121.701	131.205	139.014	145.459
58		151.977	110.292	119.003	128.268	135.953	141.989
59		143.243	108.049	116.475	125.54	133.167	138.88
60		134.509	106.136	114.306	123.15	130.683	136.124
61		125.775	104.565	112.539	121.137	128.491	133.692
62		117.041	103.229	111.069	119.413	126.519	131.519
63		117.461	102	109.752	117.851	124.683	129.525
64		117.882	100.752	108.443	116.319	122.896	127.624
65		118.302	99.3866	107.029	114.723	121.089	125.744
66		113.841	97.8536	105.451	113.008	119.225	123.844
67		109.379	96.1495	103.693	111.154	117.275	121.89
68		104.918	94.2919	101.766	109.15	115.219	119.855
69		107.489	92.3152	99.6974	107.005	113.052	117.728
70		110.059	90.2646	97.5342	104.749	110.787	115.51
71		112.63	88.1916	95.3377	102.439	108.474	113.236
72		109.271	86.1188	93.1412	100.11	106.142	110.93
73		105.913	84.0456	90.9626	97.7974	103.829	108.641
74		102.554	81.9429	88.7787	95.4813	101.515	106.363
75		100.09	79.7646	86.5366	93.1037	99.1468	104.05
76		97.6251	77.4408	84.1581	90.5866	96.6504	101.633
77		95.1607	74.8846	81.5475	87.8445	93.9485	99.0399
78		87.9616	71.9842	78.5791	84.7615	90.9327	96.1688
79		80.7624	68.347	74.806	80.8834	87.1528	92.5601
80		76.307	63.7347	69.9543	75.9262	82.3275	87.9649
81		71.8517	58.9638	64.9102	70.6864	77.1616	83.1122
82		67.3963	54.2363	59.8352	65.1696	71.3822	77.5189
83		59.4843	50.2142	55.5581	60.3948	66.0078	71.8731
84		56.1138	46.6505	51.8663	56.3505	61.3966	66.729
85		52.7432	43.2067	48.3598	52.6866	57.4132	62.3781
86		48.262	39.7924	44.8961	49.2268	53.8264	58.5857
87		44.2393	36.4985	41.4822	45.8981	50.5023	55.1596
88		42.6562	33.3962	38.1399	42.6509	47.3687	52.0237
89		41.0732	30.5775	34.9472	39.4828	44.3812	49.1141
90		14.7331	28.1479	32.0888	36.5532	41.638	46.485
91		39.3753	26.139	29.6978	34.0392	39.2873	44.2377
92		31.4597	24.4382	27.6857	31.9009	37.282	42.2791
93		21.2953	22.9891	26.0631	30.2549	35.7014	40.6196
94		21.0708	21.8828	25.2055	29.7382	35.0417	39.5595
95		21.1392	20.6583	24.9059	30.1034	34.9254	38.8778
96		21.0946	18.3291	24.0766	30.0735	34.3962	37.9715
97		18.0284	15.3155	22.1172	28.966	33.0086	36.4062
98		13.3551	11.7012	17.5745	25.7742	30.1683	33.6175
99
100

## Sheet: Panel_30
SoC_percent	Ground_truth_input_power_kW	Ground_truth_future_power_kW	Prediction_q10_power_kW	Prediction_q25_power_kW	Prediction_q50_power_kW	Prediction_q75_power_kW	Prediction_q90_power_kW
0
1
2
3
4
5
6
7
8
9
10
11
12
13
14
15
16
17
18
19
20
21
22	27.4183
23	70.1027
24	112.787
25	155.472
26	155.865
27	156.258
28	156.651
29	157.044
30	157.437
31	157.784
32	158.131
33	158.477
34	158.824
35	159.208
36	159.593
37	159.977
38	160.361
39	160.745
40	159.583
41	158.421
42	157.258
43	156.096
44	154.934
45	156.576
46	158.219
47	159.862
48	161.505
49	163.147
50	159.971
51	156.794
52	153.617	153.617	150.341	151.641	152.78	153.992	155.369
53		150.44	145.731	147.862	149.706	151.44	153.444
54		150.747	140.067	143.546	146.62	149.254	152.198
55		151.055	134.56	139.202	143.454	147.03	150.905
56		151.362	129.601	134.983	140.107	144.468	149.095
57		151.67	125.298	131.094	136.78	141.715	146.849
58		151.977	121.556	127.576	133.593	138.916	144.342
59		143.243	118.221	124.371	130.574	136.153	141.725
60		134.509	115.29	121.505	127.781	133.501	139.114
61		125.775	112.832	119.065	125.311	131.056	136.615
62		117.041	110.811	117.037	123.18	128.853	134.279
63		117.461	109.041	115.267	121.281	126.83	132.085
64		117.882	107.323	113.568	119.466	124.886	129.968
65		118.302	105.53	111.813	117.627	122.938	127.87
66		113.841	103.608	109.936	115.706	120.94	125.754
67		109.379	101.544	107.913	113.672	118.864	123.595
68		104.918	99.3256	105.721	111.498	116.682	121.366
69		107.489	96.9354	103.335	109.155	114.367	119.038
70		110.059	94.3755	100.751	106.627	111.898	116.588
71		112.63	91.6931	98.0163	103.947	109.298	114.031
72		109.271	88.9386	95.183	101.149	106.594	111.393
73		105.913	86.1451	92.2915	98.2624	103.806	108.691
74		102.554	83.3545	89.4017	95.3412	100.976	105.957
75		100.09	80.5678	86.5329	92.4099	98.1251	103.204
76		97.6251	77.7189	83.6299	89.4264	95.2218	100.405
77		95.1607	74.6876	80.5747	86.2936	92.1873	97.5016
78		87.9616	71.3188	77.2016	82.8656	88.8942	94.3908
79		80.7624	67.2111	73.0905	78.7365	84.9643	90.7184
80		76.307	62.4893	68.317	73.8796	80.2399	86.2525
81		71.8517	58.1465	63.8875	69.2073	75.4039	81.5094
82		67.3963	54.0316	59.6973	64.7229	70.5562	76.5193
83		59.4843	50.0261	55.6421	60.413	65.8322	71.4744
84		56.1138	45.9111	51.5075	56.1633	61.2887	66.6267
85		52.7432	41.612	47.0966	51.7812	56.7974	61.9693
86		48.262	37.3333	42.4243	47.1227	52.1865	57.3259
87		44.2393	33.4423	37.8325	42.2837	47.4327	52.5944
88		42.6562	30.2164	33.8168	37.7226	42.76	47.8439
89		41.0732	27.6206	30.5669	33.875	38.5477	43.3927
90		14.7331	25.4783	27.9224	30.7026	34.907	39.4596
91		39.3753	23.6712	25.7227	28.04	31.7474	36.0364
92		31.4597	22.1675	23.9148	25.8341	29.0151	33.078
93		21.2953	20.9564	22.5169	24.1694	26.8732	30.7919
94		21.0708	19.8536	21.4074	23.0387	25.5928	29.7323
95		21.1392	18.3336	20.1901	22.1956	25.2137	30.0879
96		21.0946	15.7166	18.3326	21.2615	25.5552	31.2512
97		18.0284	12.7459	16.0209	20.2194	26.2711	32.1526
98		13.3551	10.1406	13.3312	18.1934	25.5148	31.3942
99
100
