# Supplementary material for: Deep learning predicts real-world electric vehicle direct current charging profiles and durations
Source: Nat Commun. 2025 Dec 5;16:10921. doi: 10.1038/s41467-025-65970-y (PMC12680626; doi:10.1038/s41467-025-65970-y)
Supplement: Supplementary file 3 — Source Data [file 41467_2025_65970_MOESM3_ESM.zip › SourceData/Figure_4/Figure_4_b2_source_data.xlsx]

## Sheet: Panel_1
SoC_percent	Ground_truth_input_power_kW	Ground_truth_future_power_kW	Prediction_q10_power_kW	Prediction_q25_power_kW	Prediction_q50_power_kW	Prediction_q75_power_kW	Prediction_q90_power_kW
0
1
2
3
4
5
6
7
8
9
10
11
12
13	53.55
14	54.06	54.06	52.1365	53.2549	54.3536	55.8144	58.3562
15		53.9465	52.0282	53.7358	55.307	57.3817	60.987
16		53.833	51.8183	54.1095	56.2574	58.9331	63.1765
17		54.035	51.7	54.4957	57.2375	60.3965	64.8684
18		54.0855	51.6458	54.9625	58.2931	61.7714	66.1833
19		54.136	51.6419	55.5231	59.4193	63.0918	67.3033
20		54.237	51.6661	56.1393	60.5686	64.39	68.3857
21		54.5565	51.708	56.7788	61.7006	65.6636	69.4606
22		54.876	51.7729	57.4226	62.7808	66.8765	70.4921
23		54.927	51.8688	58.0437	63.7585	67.9627	71.4171
24		54.978	51.9618	58.615	64.6111	68.8939	72.2106
25		55.08	52.037	59.1192	65.3226	69.6479	72.8492
26		55.131	52.0971	59.5423	65.8783	70.2072	73.3168
27		55.182	52.1461	59.8723	66.2709	70.5697	73.6184
28		73.324	52.1907	60.1073	66.5039	70.7449	73.7702
29		91.466	52.2404	60.2605	66.5963	70.7571	73.8001
30		91.5205	52.304	60.3531	66.5785	70.6443	73.7486
31		91.575	52.3861	60.409	66.4889	70.4583	73.6735
32		87.8267	52.4935	60.4473	66.3608	70.2471	73.6351
33		84.0783	52.6359	60.4743	66.2089	70.0349	73.6767
34		80.33	52.8258	60.4905	66.0352	69.8279	73.8273
35		80.68	53.0612	60.4914	65.8373	69.6238	74.1043
36		81.03	53.3292	60.4728	65.6166	69.4247	74.5411
37		81.103	53.6259	60.4354	65.3737	69.2299	75.1759
38		81.176	53.9499	60.3865	65.113	69.0378	76.0119
39		81.2733	54.2891	60.3317	64.8407	68.8486	77.0086
40		81.3707	54.6278	60.2698	64.5571	68.6578	78.0895
41		81.468	54.9512	60.1981	64.2637	68.465	79.1632
42		78.957	55.2462	60.1135	63.9627	68.2739	80.1498
43		76.446	55.5062	60.0177	63.6603	68.0946	80.9995
44		76.583	55.7297	59.9122	63.3592	67.9322	81.7017
45		76.72	55.9151	59.7964	63.0589	67.7899	82.278
46		76.7885	56.064	59.6697	62.7577	67.6667	82.7622
47		76.857	56.1772	59.5308	62.4538	67.559	83.1854
48		82.99	56.2502	59.3758	62.1441	67.4626	83.5644
49		89.123	56.273	59.1963	61.8226	67.3712	83.8986
50		95.256	56.2297	58.9795	61.4794	67.2712	84.1685
51		95.2897	56.1049	58.7121	61.1046	67.1479	84.3517
52		95.3233	55.8836	58.3794	60.6853	66.9814	84.4248
53		95.357	55.556	57.9691	60.2091	66.76	84.3757
54		95.6075	55.1254	57.4785	59.6701	66.4881	84.2207
55		95.858	54.6095	56.9156	59.0707	66.1847	84.0051
56		96.2173	54.0369	56.3005	58.4288	65.8792	83.7785
57		96.5767	53.4329	55.6518	57.7633	65.6017	83.5776
58		96.936	52.8105	54.9789	57.0872	65.3775	83.4259
59		96.7173	52.1742	54.284	56.4072	65.2259	83.343
60		96.4987	51.5267	53.5676	55.7279	65.165	83.365
61		96.28	50.8962	52.8605	55.077	65.1986	83.5434
62		96.8205	50.3027	52.1873	54.471	65.3197	83.9238
63		97.361	49.7489	51.5561	53.9091	65.5125	84.5304
64		97.7233	49.2264	50.9637	53.3813	65.7602	85.3397
65		98.0857	48.7202	50.3983	52.8726	66.0441	86.2787
66		98.448	48.2151	49.8447	52.3684	66.3469	87.2335
67		98.4197	47.7046	49.2954	51.8637	66.6601	88.0963
68		98.3913	47.1888	48.7497	51.3606	66.9733	88.7997
69		98.363	46.6726	48.2127	50.8685	67.2918	89.3322
70		98.9095	46.1578	47.686	50.3916	67.6118	89.7126
71		99.456	45.6418	47.1657	49.9245	67.891	89.9759
72		99.4257	45.1284	46.6558	49.466	68.0566	90.1313
73		99.3953	44.6227	46.1612	49.0142	68.0283	90.1517
74		99.365	44.1241	45.6833	48.5713	67.7746	89.9764
75		96.2923	43.612	45.2035	48.1279	67.287	89.4655
76		93.2197	43.0549	44.6956	47.6721	66.5364	88.4025
77		90.147	42.4126	44.1306	47.1912	65.426	86.4695
78		83.8785	41.5914	43.4493	46.6461	63.8231	83.1347
79		77.61	40.3329	42.5763	46.0316	61.5261	77.5154
80		73.829	38.4016	41.7565	45.5565	58.217	71.1031
81		70.048	36.3259	41.0249	44.8212	54.9792	67.3182
82		66.267	34.5841	39.9682	43.4485	52.0255	64.6252
83		61.491	33.2159	38.3659	41.4106	49.1453	62.2923
84		56.715	31.8959	36.3182	38.9928	46.3321	59.8909
85		52.536	30.4534	34.2338	36.6256	43.5995	57.2861
86		48.357	28.9777	32.3859	34.5493	41.1073	54.7807
87		42.984	27.5582	30.8051	32.7826	38.996	52.7023
88		38.208	26.163	29.4072	31.2611	37.326	51.103
89		34.029	24.7675	28.1461	29.9836	36.3505	50.3112
90		31.044	23.5935	26.9841	28.868	35.7586	49.8507
91		28.656	22.2445	25.7637	27.6219	34.3397	48.2585
92		26.268	20.7678	24.5979	26.4364	32.618	46.3764
93		23.5815	19.1934	23.5306	25.4004	30.7858	44.3878
94		22.089	17.3607	22.4711	24.4826	29.1553	42.499
95
96
97
98
99
100

## Sheet: Panel_10
SoC_percent	Ground_truth_input_power_kW	Ground_truth_future_power_kW	Prediction_q10_power_kW	Prediction_q25_power_kW	Prediction_q50_power_kW	Prediction_q75_power_kW	Prediction_q90_power_kW
0
1
2
3
4
5
6
7
8
9
10
11
12
13	53.55
14	54.06
15	53.9465
16	53.833
17	54.035
18	54.0855
19	54.136
20	54.237
21	54.5565
22	54.876
23	54.927	54.927	54.4008	54.6539	54.9187	55.1919	55.4251
24		54.978	54.4672	54.7719	55.0766	55.3997	55.7124
25		55.08	54.3637	54.7487	55.1172	55.5158	55.9879
26		55.131	54.1402	54.6177	55.0554	55.5451	56.2781
27		55.182	53.9076	54.4723	54.9616	55.549	56.7014
28		73.324	53.7053	54.3597	54.8709	55.5754	57.5314
29		91.466	53.5134	54.2963	54.8066	55.6705	59.3446
30		91.5205	53.2833	54.3061	54.8665	55.9424	63.138
31		91.575	52.8173	54.296	55.1021	56.6153	69.3924
32		87.8267	51.9839	54.1055	55.411	58.5779	75.7075
33		84.0783	50.9502	53.6405	55.6707	62.9249	80.1588
34		80.33	49.8641	52.9112	56.0513	68.8117	82.6404
35		80.68	48.8085	52.1572	57.2059	73.5353	84.2423
36		81.03	47.823	51.7684	60.3785	76.3235	85.4548
37		81.103	47.0967	52.3539	65.4023	77.7309	85.8313
38		81.176	47.1633	54.5546	69.5775	78.5304	85.4059
39		81.2733	48.121	57.871	71.8742	78.9857	84.6634
40		81.3707	49.7301	61.1993	73.0104	79.1039	84.0591
41		81.468	51.85	63.9582	73.6386	79.0818	83.7197
42		78.957	54.3279	66.0432	74.0606	79.0812	83.5916
43		76.446	56.9314	67.5575	74.3899	79.1419	83.5997
44		76.583	59.4275	68.6504	74.6665	79.2417	83.6852
45		76.72	61.6184	69.4441	74.9219	79.3609	83.8236
46		76.7885	63.392	70.0394	75.1907	79.5018	84.0321
47		76.857	64.7681	70.5311	75.4897	79.6709	84.34
48		82.99	65.8207	70.9868	75.8107	79.8737	84.7597
49		89.123	66.6173	71.4001	76.0908	80.0815	85.2647
50		95.256	67.1781	71.7023	76.2405	80.2393	85.8138
51		95.2897	67.4891	71.8156	76.2009	80.3203	86.4176
52		95.3233	67.544	71.7058	75.9825	80.3826	87.1957
53		95.357	67.3805	71.4132	75.6687	80.613	88.4247
54		95.6075	67.0611	71.0116	75.3638	81.3139	90.3578
55		95.858	66.6599	70.5881	75.2096	82.8035	92.5781
56		96.2173	66.2717	70.2537	75.3515	85.0806	94.3434
57		96.5767	65.9482	70.0724	75.8342	87.7408	95.6337
58		96.936	65.7229	70.0658	76.6973	90.3478	96.6626
59		96.7173	65.6352	70.2702	78.0232	92.6251	97.5568
60		96.4987	65.6853	70.7386	79.919	94.4433	98.3787
61		96.28	65.8328	71.5388	82.4699	95.7488	99.1441
62		96.8205	66.024	72.7009	85.5151	96.5668	99.819
63		97.361	66.2738	74.1331	88.4433	97.0751	100.401
64		97.7233	66.6391	75.6704	90.7271	97.4765	100.947
65		98.0857	67.1319	77.1969	92.3301	97.8263	101.452
66		98.448	67.7109	78.6154	93.407	98.1218	101.888
67		98.4197	68.3215	79.8429	94.0904	98.3461	102.23
68		98.3913	68.8981	80.7782	94.4432	98.4813	102.466
69		98.363	69.3583	81.3243	94.4804	98.4958	102.577
70		98.9095	69.6017	81.4029	94.1861	98.346	102.53
71		99.456	69.5446	80.9906	93.5288	97.9791	102.282
72		99.4257	69.1435	80.1316	92.4973	97.3454	101.798
73		99.3953	68.4316	78.9209	91.1224	96.4405	101.076
74		99.365	67.4773	77.4558	89.4429	95.2726	100.121
75		96.2923	66.3019	75.7573	87.4151	93.8107	98.91
76		93.2197	64.8675	73.7679	84.8885	91.9605	97.3898
77		90.147	63.0695	71.3563	81.5855	89.4566	95.3541
78		83.8785	60.7184	68.2607	77.083	85.6418	92.2012
79		77.61	57.3844	63.8543	70.8097	78.9099	85.8577
80		73.829	53.2172	58.6338	64.0895	70.5357	76.5294
81		70.048	49.662	54.5	59.2263	64.699	69.914
82		66.267	46.4305	50.8778	55.1405	60.0146	64.7131
83		61.491	43.4182	47.6022	51.5921	56.1554	60.596
84		56.715	40.4928	44.4873	48.322	52.7484	57.103
85		52.536	37.6037	41.4315	45.1535	49.5172	53.8643
86		48.357	34.7231	38.3776	42.0033	46.3449	50.7413
87		42.984	31.9263	35.3734	38.8785	43.1836	47.6485
88		38.208	29.3032	32.4981	35.8183	40.0162	44.5222
89		34.029	26.8447	29.7473	32.8021	36.8008	41.2919
90		31.044	24.5581	27.1437	29.8485	33.5395	37.9247
91		28.656	22.5782	24.8642	27.1568	30.4113	34.5592
92		26.268	21.1439	23.223	25.1045	27.7939	31.5694
93		23.5815	20.2156	22.2605	23.8607	25.9468	29.2492
94		22.089	19.1379	21.3847	23.0137	24.7039	27.5781
95
96
97
98
99
100

## Sheet: Panel_20
SoC_percent	Ground_truth_input_power_kW	Ground_truth_future_power_kW	Prediction_q10_power_kW	Prediction_q25_power_kW	Prediction_q50_power_kW	Prediction_q75_power_kW	Prediction_q90_power_kW
0
1
2
3
4
5
6
7
8
9
10
11
12
13	53.55
14	54.06
15	53.9465
16	53.833
17	54.035
18	54.0855
19	54.136
20	54.237
21	54.5565
22	54.876
23	54.927
24	54.978
25	55.08
26	55.131
27	55.182
28	73.324
29	91.466
30	91.5205
31	91.575
32	87.8267
33	84.0783	84.0783	83.3294	84.3905	85.451	86.4418	87.7576
34		80.33	80.5523	82.1901	83.6878	85.134	87.1855
35		80.68	79.5084	81.3723	83.0365	84.7261	87.3586
36		81.03	79.2674	81.2048	82.9101	84.7502	87.7579
37		81.103	78.7228	80.8311	82.7072	84.7931	88.3011
38		81.176	77.7991	80.0708	82.1546	84.5786	88.9383
39		81.2733	76.821	79.0944	81.2736	84.0798	89.64
40		81.3707	75.9748	78.0709	80.1853	83.3601	90.3498
41		81.468	75.1519	77.0201	79.0047	82.5016	90.8904
42		78.957	74.247	76.0008	77.9596	81.8792	91.5043
43		76.446	73.2219	75.0729	77.2924	82.1654	92.7289
44		76.583	71.9217	74.2155	77.3403	84.0502	94.4597
45		76.72	70.4138	73.7157	78.7523	87.2477	97.0767
46		76.7885	69.7136	74.5727	81.6396	90.966	100.369
47		76.857	69.9091	77.0231	85.7885	95.0788	102.776
48		82.99	71.2562	80.9016	90.7891	99.1066	104.678
49		89.123	75.0302	86.115	95.6442	102.137	106.279
50		95.256	80.0939	90.8467	99.0522	103.868	107.325
51		95.2897	84.7689	94.0073	100.831	104.676	107.854
52		95.3233	88.4845	95.7939	101.413	104.857	108.124
53		95.357	90.7696	96.2785	100.818	104.128	108.009
54		95.6075	91.8739	95.9034	99.3993	102.421	106.892
55		95.858	92.4374	95.3925	98.0559	100.566	104.736
56		96.2173	92.8747	95.1325	97.2439	99.2621	102.507
57		96.5767	93.3017	95.1265	96.887	98.5501	101.011
58		96.936	93.7177	95.2658	96.7925	98.2118	100.173
59		96.7173	94.1255	95.506	96.882	98.1394	99.8175
60		96.4987	94.5275	95.8081	97.0904	98.2412	99.7568
61		96.28	94.9023	96.1228	97.3502	98.4352	99.8541
62		96.8205	95.2388	96.4221	97.6214	98.6711	100.032
63		97.361	95.5457	96.7067	97.8957	98.9303	100.257
64		97.7233	95.8256	96.976	98.166	99.1988	100.507
65		98.0857	96.0719	97.2236	98.4217	99.4625	100.766
66		98.448	96.2787	97.4453	98.6572	99.7138	101.024
67		98.4197	96.4471	97.6438	98.8755	99.9538	101.282
68		98.3913	96.581	97.824	99.0814	100.187	101.543
69		98.363	96.6811	97.9871	99.276	100.412	101.802
70		98.9095	96.7368	98.1245	99.4519	100.624	102.052
71		99.456	96.7118	98.2112	99.5914	100.809	102.28
72		99.4257	96.5096	98.1942	99.6698	100.966	102.493
73		99.3953	95.8209	97.9056	99.6194	101.101	102.738
74		99.365	93.9149	96.8072	99.0999	101.027	102.93
75		96.2923	90.3535	94.097	97.2518	99.9221	102.326
76		93.2197	85.3861	89.4524	93.326	96.738	99.6569
77		90.147	79.8571	83.8353	87.9982	91.8411	95.1055
78		83.8785	74.1789	77.978	82.1068	86.1422	89.6749
79		77.61	68.3924	71.9912	75.9016	79.9773	83.7643
80		73.829	62.9177	66.322	69.9343	73.8631	77.7045
81		70.048	58.2092	61.3797	64.7448	68.4242	72.0856
82		66.267	53.8009	56.7337	59.8861	63.3102	66.7315
83		61.491	49.5324	52.2448	55.1905	58.3749	61.5381
84		56.715	45.4002	47.9386	50.6822	53.674	56.6836
85		52.536	41.5016	43.9129	46.4915	49.3504	52.3531
86		48.357	37.8457	40.1496	42.5902	45.3428	48.4201
87		42.984	34.3773	36.5545	38.8453	41.4689	44.6031
88		38.208	31.0937	33.0891	35.19	37.6327	40.7268
89		34.029	28.0174	29.7434	31.5983	33.7997	36.7086
90		31.044	25.2178	26.5599	28.0615	29.8902	32.366
91		28.656	22.9942	23.9713	25.0669	26.4247	28.2874
92		26.268	21.6615	22.4298	23.223	24.1976	25.4808
93		23.5815	21.1038	21.8103	22.458	23.2223	24.11
94		22.089	20.8394	21.6132	22.2546	22.9376	23.6631
95
96
97
98
99
100

## Sheet: Panel_30
SoC_percent	Ground_truth_input_power_kW	Ground_truth_future_power_kW	Prediction_q10_power_kW	Prediction_q25_power_kW	Prediction_q50_power_kW	Prediction_q75_power_kW	Prediction_q90_power_kW
0
1
2
3
4
5
6
7
8
9
10
11
12
13	53.55
14	54.06
15	53.9465
16	53.833
17	54.035
18	54.0855
19	54.136
20	54.237
21	54.5565
22	54.876
23	54.927
24	54.978
25	55.08
26	55.131
27	55.182
28	73.324
29	91.466
30	91.5205
31	91.575
32	87.8267
33	84.0783
34	80.33
35	80.68
36	81.03
37	81.103
38	81.176
39	81.2733
40	81.3707
41	81.468
42	78.957
43	76.446	76.446	73.2374	74.2148	75.1698	76.1767	77.8382
44		76.583	70.5078	72.3819	74.6793	78.4432	85.6009
45		76.72	68.3508	71.7067	76.9906	84.8445	93.5228
46		76.7885	68.5285	73.7197	81.3545	90.2604	98.0651
47		76.857	69.6118	77.0512	86.0536	94.2568	99.7886
48		82.99	71.9844	81.376	90.4668	96.9498	100.798
49		89.123	76.2572	86.3785	94.0791	98.4343	101.351
50		95.256	81.302	90.3908	96.3865	99.3601	101.884
51		95.2897	85.6128	92.9873	97.8144	100.26	102.632
52		95.3233	89.0193	94.7855	98.7915	101.068	103.451
53		95.357	91.491	96.0098	99.3764	101.589	104.097
54		95.6075	92.8842	96.602	99.5373	101.729	104.394
55		95.858	93.565	96.6338	99.1799	101.302	104.059
56		96.2173	94.082	96.4633	98.5372	100.413	102.93
57		96.5767	94.5703	96.3761	98.0319	99.5853	101.619
58		96.936	94.9823	96.3986	97.7663	99.054	100.694
59		96.7173	95.3202	96.4987	97.6919	98.8011	100.199
60		96.4987	95.6589	96.6929	97.7794	98.7741	100.029
61		96.28	95.9739	96.929	97.9529	98.8819	100.056
62		96.8205	96.232	97.1488	98.1402	99.0361	100.167
63		97.361	96.4503	97.3477	98.3255	99.2063	100.314
64		97.7233	96.6437	97.5353	98.5115	99.3895	100.488
65		98.0857	96.8145	97.7133	98.6963	99.5821	100.682
66		98.448	96.9648	97.8831	98.8786	99.7802	100.891
67		98.4197	97.1009	98.0499	99.0614	99.9843	101.113
68		98.3913	97.2277	98.2177	99.2479	100.196	101.349
69		98.363	97.3408	98.3822	99.4342	100.41	101.594
70		98.9095	97.4191	98.5267	99.6074	100.617	101.836
71		99.456	97.4188	98.6201	99.745	100.8	102.062
72		99.4257	97.2497	98.6098	99.8185	100.949	102.274
73		99.3953	96.6601	98.3606	99.7704	101.067	102.513
74		99.365	94.996	97.417	99.3294	101.026	102.74
75		96.2923	91.6034	94.9435	97.7308	100.16	102.375
76		93.2197	86.7043	90.5622	94.2152	97.4931	100.331
77		90.147	81.2063	85.0626	89.0995	92.8926	96.204
78		83.8785	75.5602	79.2564	83.2525	87.202	90.7893
79		77.61	69.8306	73.3755	77.1723	81.1122	84.8741
80		73.829	64.3819	67.8077	71.3941	75.2461	79.0478
81		70.048	59.5658	62.812	66.1978	69.8869	73.5617
82		66.267	54.9641	58.0078	61.2021	64.6977	68.1982
83		61.491	50.4842	53.3336	56.3348	59.6293	62.9327
84		56.715	46.1839	48.8849	51.6999	54.8241	58.0052
85		52.536	42.1569	44.7654	47.4412	50.4486	53.663
86		48.357	38.4081	40.9421	43.5162	46.4395	49.793
87		42.984	34.8728	37.302	39.7588	42.5806	46.0771
88		38.208	31.5169	33.7726	36.0626	38.731	42.2746
89		34.029	28.3666	30.3307	32.3772	34.8187	38.2226
90		31.044	25.5006	27.016	28.6809	30.7378	33.6767
91		28.656	23.202	24.2737	25.4819	27.0212	29.2569
92		26.268	21.8079	22.627	23.4935	24.5993	26.1835
93		23.5815	21.2293	21.9718	22.6735	23.539	24.6644
94		22.089	20.9615	21.7648	22.4468	23.2154	24.1365
95
96
97
98
99
100
