# Supplementary material for: Deep learning predicts real-world electric vehicle direct current charging profiles and durations
Source: Nat Commun. 2025 Dec 5;16:10921. doi: 10.1038/s41467-025-65970-y (PMC12680626; doi:10.1038/s41467-025-65970-y)
Supplement: Supplementary file 3 — Source Data [file 41467_2025_65970_MOESM3_ESM.zip › SourceData/Figure_4/Figure_4_b3_source_data.xlsx]

## Sheet: Panel_1
SoC_percent	Ground_truth_input_power_kW	Ground_truth_future_power_kW	Prediction_q10_power_kW	Prediction_q25_power_kW	Prediction_q50_power_kW	Prediction_q75_power_kW	Prediction_q90_power_kW
0
1
2
3
4
5
6
7
8
9
10
11
12
13
14
15
16
17
18
19
20
21
22
23
24
25
26
27
28
29	68.2872
30	68.9289	68.9289	65.2263	66.2674	67.0999	67.9229	68.9521
31		69.5707	63.8068	65.2557	66.4172	67.4999	68.7642
32		69.6321	62.2587	64.0447	65.4836	66.8278	68.3108
33		69.6935	61.0602	62.9661	64.5094	66.0105	67.6897
34		69.7549	60.2272	62.1063	63.634	65.1832	67.0071
35		70.6386	59.619	61.43	62.9059	64.4474	66.372
36		71.5224	59.1435	60.8867	62.3081	63.8177	65.8098
37		72.0595	58.7677	60.4526	61.8241	63.2899	65.3191
38		72.5966	58.4835	60.1219	61.4497	62.8677	64.9034
39		73.1337	58.2782	59.8829	61.1745	62.5488	64.5657
40		67.9708	58.128	59.7112	60.9742	62.3138	64.2945
41		62.808	58.0001	59.5711	60.8125	62.128	64.0638
42		63.3035	57.8629	59.4275	60.6525	61.9528	63.8427
43		63.7989	57.6925	59.2537	60.4656	61.7566	63.6041
44		64.5275	57.4751	59.0331	60.2338	61.5186	63.3291
45		65.256	57.206	58.7591	59.9492	61.2284	63.0069
46		65.4531	56.8872	58.4323	59.6121	60.8849	62.6353
47		65.6501	56.5255	58.0591	59.2288	60.4934	62.2189
48		65.8472	56.1305	57.6488	58.8087	60.0634	61.7659
49		66.4503	55.7128	57.2122	58.3628	59.6064	61.2871
50		67.0534	55.28	56.7574	57.8995	59.1317	60.7915
51		61.533	54.8342	56.2873	57.4214	58.643	60.2825
52		56.0126	54.3736	55.8007	56.9275	58.1411	59.7609
53		57.873	53.891	55.2905	56.4104	57.6201	59.222
54		58.6245	53.3747	54.7449	55.8579	57.0682	58.6566
55		59.3761	52.8131	54.1524	55.2584	56.4741	58.0547
56		60.3207	52.1927	53.4987	54.5985	55.8229	57.402
57		61.2654	51.5019	52.7713	53.8652	55.0995	56.6819
58		62.4741	50.7413	51.9682	53.055	54.296	55.8848
59		63.6828	49.9264	51.1004	52.1737	53.4121	55.0062
60		58.9461	49.0973	50.2042	51.2488	52.4636	54.0482
61		54.2093	48.3173	49.3435	50.3375	51.4947	53.0289
62		55.7257	47.6431	48.584	49.5103	50.5818	52.0193
63		56.4806	47.1004	47.9658	48.8245	49.8118	51.1432
64		57.2355	46.6752	47.4823	48.286	49.2132	50.4677
65		58.7118	46.3479	47.1122	47.8759	48.7692	49.9838
66		59.2061	46.0836	46.8177	47.5548	48.4349	49.6417
67		59.7003	45.8206	46.5367	47.2594	48.1428	49.3687
68		60.0706	45.4942	46.2044	46.9238	47.8241	49.092
69		60.4409	45.0566	45.7717	46.4988	47.4278	48.7571
70		48.2889	44.4874	45.2148	45.9608	46.9285	48.3329
71		47.3213	43.8156	44.5524	45.324	46.3334	47.8096
72		46.3537	43.114	43.8464	44.6375	45.677	47.1986
73		46.4286	42.4396	43.1587	43.9557	45.0058	46.5402
74		47.8833	41.8218	42.5319	43.3264	44.3756	45.901
75		48.816	41.2639	41.9759	42.7669	43.8148	45.3251
76		49.7488	40.7477	41.4746	42.2663	43.3195	44.8205
77		49.9085	40.236	40.9915	41.7911	42.8608	44.3682
78		47.9748	39.6674	40.4733	41.2931	42.3973	43.9397
79		48.9401	38.8957	39.8114	40.6866	41.8688	43.5106
80		49.9054	38.0101	39.1404	40.1282	41.4391	43.2468
81		40.5498	37.1261	38.4909	39.5645	40.9468	42.8124
82		40.6657	35.8563	37.4598	38.5606	39.9422	41.7698
83		41.2672	34.1285	35.9687	37.0304	38.3378	40.0563
84		41.4101	32.1038	34.1847	35.1781	36.3755	37.9257
85		31.215	30.1469	32.3856	33.3057	34.3871	35.7254
86		31.2266	28.5935	30.821	31.6543	32.6135	33.7408
87		31.2581	27.467	29.5976	30.3311	31.1672	32.1209
88		30.8852	26.4761	28.6252	29.2782	30.0154	30.8588
89		30.5015	25.3229	27.7451	28.3494	29.0168	29.8015
90		14.1198	23.7234	26.8915	27.4669	28.0839	28.8434
91
92
93
94
95
96
97
98
99
100

## Sheet: Panel_10
SoC_percent	Ground_truth_input_power_kW	Ground_truth_future_power_kW	Prediction_q10_power_kW	Prediction_q25_power_kW	Prediction_q50_power_kW	Prediction_q75_power_kW	Prediction_q90_power_kW
0
1
2
3
4
5
6
7
8
9
10
11
12
13
14
15
16
17
18
19
20
21
22
23
24
25
26
27
28
29	68.2872
30	68.9289
31	69.5707
32	69.6321
33	69.6935
34	69.7549
35	70.6386
36	71.5224
37	72.0595
38	72.5966
39	73.1337	73.1337	71.3953	72.2532	72.757	73.1901	73.6983
40		67.9708	68.3446	71.411	72.8618	73.5861	74.4671
41		62.808	65.0111	68.8741	72.447	73.9207	75.3032
42		63.3035	63.3293	66.8989	71.3106	74.019	75.7968
43		63.7989	62.4684	65.778	70.0886	73.8287	76.15
44		64.5275	61.8534	64.9933	69.0595	73.4749	76.5156
45		65.256	61.3279	64.3659	68.23	73.0391	76.8828
46		65.4531	60.8472	63.8302	67.5517	72.5673	77.2155
47		65.6501	60.3881	63.3506	66.9829	72.1056	77.4937
48		65.8472	59.926	62.8964	66.4902	71.6905	77.7094
49		66.4503	59.4231	62.4258	66.0293	71.3384	77.8757
50		67.0534	58.8512	61.9067	65.5633	71.0506	77.9969
51		61.533	58.1919	61.3157	65.061	70.8141	78.0943
52		56.0126	57.436	60.6371	64.4939	70.6005	78.1967
53		57.873	56.5859	59.8677	63.8503	70.3994	78.3121
54		58.6245	55.6471	59.0058	63.12	70.203	78.4468
55		59.3761	54.6367	58.0613	62.3023	69.997	78.602
56		60.3207	53.5812	57.0561	61.409	69.767	78.778
57		61.2654	52.5009	56.0189	60.472	69.5098	78.9653
58		62.4741	51.4228	54.9983	59.5552	69.202	79.1042
59		63.6828	50.3727	54.0415	58.7265	68.7953	79.0894
60		58.9461	49.386	53.1835	58.024	68.2455	78.8621
61		54.2093	48.506	52.4409	57.4335	67.5274	78.4284
62		55.7257	47.7534	51.793	56.8939	66.6861	77.7927
63		56.4806	47.1015	51.1962	56.3431	65.7337	76.9516
64		57.2355	46.4661	50.574	55.7149	64.6617	75.9158
65		58.7118	45.7574	49.8506	54.9571	63.4716	74.7287
66		59.2061	44.9287	48.9878	54.0478	62.1832	73.4606
67		59.7003	43.9767	47.9865	52.9887	60.7943	72.1623
68		60.0706	42.9171	46.8626	51.7857	59.2731	70.8492
69		60.4409	41.7859	45.6503	50.4618	57.6032	69.5262
70		48.2889	40.6537	44.4184	49.0761	55.8186	68.2067
71		47.3213	39.5873	43.2449	47.7165	54.0122	66.9193
72		46.3537	38.6305	42.1972	46.4766	52.3198	65.6989
73		46.4286	37.7917	41.3131	45.4241	50.8673	64.5502
74		47.8833	37.0144	40.5671	44.5584	49.6983	63.4493
75		48.816	36.1866	39.9009	43.851	48.8	62.3712
76		49.7488	35.1184	39.2114	43.239	48.1227	61.3484
77		49.9085	33.5127	38.3219	42.6163	47.5684	60.3597
78		47.9748	30.9986	36.8856	41.7835	46.9535	59.2445
79		48.9401	27.1958	34.1635	40.4489	45.968	57.1456
80		49.9054	24.1336	31.7962	39.4821	45.1575	54.9605
81		40.5498	23.3359	31.6663	39.3179	44.82	54.0266
82		40.6657	22.9614	31.5644	38.7315	43.959	52.5164
83		41.2672	22.2901	30.5278	37.4937	42.4338	50.2807
84		41.4101	21.2133	28.4884	35.6171	40.3659	47.5306
85		31.215	19.9795	26.1312	33.2253	37.9637	44.5253
86		31.2266	18.5794	23.9731	30.5934	35.5024	41.6572
87		31.2581	16.8502	21.8245	27.8472	33.0873	39.2869
88		30.8852	14.9796	19.595	25.1471	30.6868	37.179
89		30.5015	13.3295	17.3364	22.5779	28.3709	35.0155
90		14.1198	12.1222	15.3307	20.0812	26.0263	32.6728
91
92
93
94
95
96
97
98
99
100

## Sheet: Panel_20
SoC_percent	Ground_truth_input_power_kW	Ground_truth_future_power_kW	Prediction_q10_power_kW	Prediction_q25_power_kW	Prediction_q50_power_kW	Prediction_q75_power_kW	Prediction_q90_power_kW
0
1
2
3
4
5
6
7
8
9
10
11
12
13
14
15
16
17
18
19
20
21
22
23
24
25
26
27
28
29	68.2872
30	68.9289
31	69.5707
32	69.6321
33	69.6935
34	69.7549
35	70.6386
36	71.5224
37	72.0595
38	72.5966
39	73.1337
40	67.9708
41	62.808
42	63.3035
43	63.7989
44	64.5275
45	65.256
46	65.4531
47	65.6501
48	65.8472
49	66.4503	66.4503	62.237	63.638	64.8855	65.8468	66.6668
50		67.0534	59.6886	61.6567	63.8085	65.549	66.9023
51		61.533	57.7202	59.7766	62.3685	64.9447	66.9581
52		56.0126	56.5921	58.5527	61.1384	64.2286	66.8102
53		57.873	55.8855	57.7298	60.1754	63.4808	66.4816
54		58.6245	55.3894	57.1361	59.4229	62.7379	66.0178
55		59.3761	54.9875	56.6638	58.8155	62.0424	65.4926
56		60.3207	54.5819	56.2184	58.2785	61.4168	64.9737
57		61.2654	54.0771	55.707	57.7357	60.8577	64.4921
58		62.4741	53.4236	55.0752	57.1285	60.3235	64.0256
59		63.6828	52.639	54.3219	56.4227	59.7398	63.5235
60		58.9461	51.8046	53.4969	55.6115	59.0121	62.9153
61		54.2093	51.0277	52.6894	54.7474	58.0999	62.1256
62		55.7257	50.3775	51.9903	53.9563	57.1498	61.2168
63		56.4806	49.8692	51.4484	53.35	56.3944	60.3962
64		57.2355	49.4815	51.052	52.9378	55.8967	59.7555
65		58.7118	49.1772	50.7513	52.644	55.5342	59.1896
66		59.2061	48.9179	50.4902	52.3801	55.1652	58.5781
67		59.7003	48.6483	50.2066	52.0762	54.7141	57.8759
68		60.0706	48.2733	49.8186	51.6753	54.1526	57.0715
69		60.4409	47.6642	49.2259	51.1258	53.4933	56.213
70		48.2889	46.6836	48.2903	50.3157	52.7226	55.3805
71		47.3213	45.4055	46.9812	49.075	51.6446	54.4644
72		46.3537	44.2286	45.6318	47.5393	50.0428	53.1422
73		46.4286	43.4685	44.6861	46.2869	48.3535	51.3124
74		47.8833	43.0619	44.1657	45.5355	47.1911	49.5887
75		48.816	42.8498	43.8969	45.1291	46.5445	48.4713
76		49.7488	42.7551	43.7903	44.9598	46.2549	47.9235
77		49.9085	42.6608	43.7325	44.908	46.166	47.7293
78		47.9748	42.3965	43.5935	44.88	46.1989	47.7507
79		48.9401	41.8231	43.3263	44.8999	46.4144	47.9471
80		49.9054	40.4193	42.8182	44.6192	46.1775	47.6613
81		40.5498	35.7743	41.1575	43.5915	45.4337	47.1046
82		40.6657	30.6774	38.3965	41.8054	44.0509	46.0948
83		41.2672	28.6485	35.8027	39.5233	41.8815	44.2275
84		41.4101	27.3088	33.3377	37.1793	39.5939	42.1006
85		31.215	26.2725	31.0498	34.9283	37.4805	40.0471
86		31.2266	25.6871	29.4353	32.8829	35.456	38.005
87		31.2581	24.8875	28.0052	30.961	33.3356	35.8499
88		30.8852	22.5626	25.8433	28.8644	31.1461	33.7231
89		30.5015	17.8093	22.2824	26.1982	28.8491	31.6576
90		14.1198	13.4497	17.5031	22.0293	25.6661	28.9801
91
92
93
94
95
96
97
98
99
100

## Sheet: Panel_30
SoC_percent	Ground_truth_input_power_kW	Ground_truth_future_power_kW	Prediction_q10_power_kW	Prediction_q25_power_kW	Prediction_q50_power_kW	Prediction_q75_power_kW	Prediction_q90_power_kW
0
1
2
3
4
5
6
7
8
9
10
11
12
13
14
15
16
17
18
19
20
21
22
23
24
25
26
27
28
29	68.2872
30	68.9289
31	69.5707
32	69.6321
33	69.6935
34	69.7549
35	70.6386
36	71.5224
37	72.0595
38	72.5966
39	73.1337
40	67.9708
41	62.808
42	63.3035
43	63.7989
44	64.5275
45	65.256
46	65.4531
47	65.6501
48	65.8472
49	66.4503
50	67.0534
51	61.533
52	56.0126
53	57.873
54	58.6245
55	59.3761
56	60.3207
57	61.2654
58	62.4741
59	63.6828	63.6828	58.4079	60.5401	62.2111	63.4659	64.5194
60		58.9461	55.5782	58.61	61.7694	63.9398	65.3779
61		54.2093	53.6819	56.6011	60.4699	63.6603	65.5636
62		55.7257	52.5344	55.0706	58.7151	62.491	64.9169
63		56.4806	51.6658	53.8707	57.0367	60.85	63.6408
64		57.2355	51.0715	53.1309	55.8949	59.3556	62.1901
65		58.7118	50.8391	52.8783	55.3975	58.4535	61.0695
66		59.2061	50.8382	52.8843	55.2526	57.9997	60.3469
67		59.7003	50.8629	52.9239	55.1974	57.7048	59.8001
68		60.0706	50.6895	52.8329	55.105	57.4174	59.2673
69		60.4409	49.8838	52.2839	54.7906	57.0083	58.6445
70		48.2889	47.6248	50.2803	53.539	56.1459	57.7726
71		47.3213	44.7214	46.849	50.2779	54.1182	56.5211
72		46.3537	43.4681	44.8069	47.0494	50.5409	54.1339
73		46.4286	43.1593	44.2806	45.8871	48.1992	51.2684
74		47.8833	43.0064	44.1123	45.5389	47.3765	49.7863
75		48.816	42.9938	44.1175	45.4937	47.1839	49.2401
76		49.7488	43.1197	44.2802	45.6538	47.2947	49.1469
77		49.9085	43.3177	44.5409	45.9477	47.5766	49.3208
78		47.9748	43.5386	44.8544	46.3279	47.9647	49.6464
79		48.9401	43.7696	45.2282	46.8042	48.4547	50.0596
80		49.9054	43.727	45.3514	46.9777	48.5615	50.0491
81		40.5498	42.7412	44.643	46.4183	47.9793	49.4528
82		40.6657	40.1504	42.5512	44.7501	46.6692	48.4647
83		41.2672	36.5979	39.3443	41.7904	44.1359	46.443
84		41.4101	33.5554	36.5487	39.1329	41.5067	43.9468
85		31.215	31.1662	34.2722	36.9916	39.2993	41.6833
86		31.2266	29.2664	32.3139	35.0792	37.3101	39.615
87		31.2581	27.6097	30.4685	33.1749	35.3217	37.5987
88		30.8852	25.8357	28.5138	31.1053	33.1735	35.5308
89		30.5015	23.292	26.1346	28.7815	30.8526	33.3735
90		14.1198	19.1147	22.9296	26.086	28.371	31.0745
91
92
93
94
95
96
97
98
99
100
