# Supplementary material for: Deep learning predicts real-world electric vehicle direct current charging profiles and durations
Source: Nat Commun. 2025 Dec 5;16:10921. doi: 10.1038/s41467-025-65970-y (PMC12680626; doi:10.1038/s41467-025-65970-y)
Supplement: Supplementary file 3 — Source Data [file 41467_2025_65970_MOESM3_ESM.zip › SourceData/Figure_5_b/Figure_5_b1_source_data.xlsx]

## Sheet: RawInputs
true_time_min	pred_time_min
26.4192	27.8184
25.2695	22.6907
14.7144	17.5492
9.46832	10.3735
30.7445	30.104
19.2602	19.6551
34.657	31.0592
37.7418	41.6795
49.7303	41.921
7.17281	6.64844
16.3618	16.4154
17.2586	16.5986
35.6998	35.4646
31.168	29.0912
42.5496	42.0108
29.4054	26.0044
19.5857	20.7613
31.2204	36.5484
27.4537	26.4741
43.7082	40.0179
32.8425	32.7662
33.0451	31.7943
42.2937	40.7962
40.8172	30.548
19.8575	21.596
34.5158	26.8206
30.3011	26.1622
40.1755	36.8997
15.618	14.0776
24.8913	33.903
18.8499	19.3517
44.5885	44.1649
27.4051	27.1874
34.0992	36.7612
20.3557	18.9016
19.7957	19.4927
19.7826	19.6619
35.5228	37.2066
6.18695	6.22943
26.3125	25.7771
30.2187	25.7293
46.5109	46.0261
34.9321	36.2935
27.9894	23.8219
29.57	29.3301
16.8006	19.4887
15.2371	16.4058
2.80411	2.78549
28.4114	33.3568
19.601	29.1775
31.9327	25.8626
12.3333	11.7558
15.6517	15.6637
31.7779	29.8899
11.1441	11.2439
5.6056	5.83236
30.2949	31.7307
10.5904	12.1728
32.5766	29.8387
36.0174	35.7593
17.4752	17.1576
28.4131	26.2008
48.3496	48.9861
13.6929	14.3337
9.50868	9.72266
13.2464	14.2772
10.2878	9.80657
25.1177	25.9422
9.49865	11.3201
21.9496	23.483
19.1627	24.9317
32.6278	27.2832
30.975	25.2052
21.1349	21.4387
17.2508	17.1339
9.43696	10.0091
23.308	24.6294
37.5629	35.7648
48.323	49.5232
13.2447	12.9775
31.8117	32.05
32.0485	28.8866
32.1406	21.3908
1.44026	1.3867
19.8385	21.7444
14.9533	15.8335
32.6543	29.257
34.4244	34.1475
10.3591	10.9853
6.25897	5.95021
44.9875	31.5218
13.835	13.6415
33.7539	28.4405
31.8928	31.924
27.048	23.2931
34.1333	33.5574
15.7138	16.9794
1.61283	1.65038
26.3131	26.4368
14.5449	15.1969
39.7574	40.5877
15.5029	13.1701
12.2654	11.1344
32.7087	31.79
21.7769	17.7276
13.9217	14.5032
33.8306	32.2237
24.5678	26.2923
19.6546	15.7144
41.2348	41.1936
11.8177	10.6473
26.0649	24.6124
12.2165	12.2936
4.19766	4.17551
42.5765	45.953
28.7653	28.3968
25.1166	23.8852
9.34197	9.77575
17.9059	18.8696
39.1872	41.2296
12.0787	12.7031
15.7094	14.2207
22.5749	20.9279
15.3091	14.3106
24.8363	21.3683
32.7679	32.2799
16.8166	13.223
7.64754	8.27902
11.336	12.8477
15.1045	15.0306
2.89644	3.0362
20.896	30.2873
23.3666	22.3694
6.18718	6.19068
25.1571	24.5044
38.0886	37.3339
33.2604	32.5009
26.7719	26.6839
11.8599	11.3647
27.0207	21.2394
18.241	19.9178
22.2272	21.4897
18.3923	15.3602
18.7715	19.0628
25.8231	25.795
19.922	19.8358
19.6042	17.2522
31.0293	30.8788
28.4477	25.8246
34.2068	34.1872
18.2045	24.4495
9.71033	9.66879
5.56404	5.71366
12.6517	14.7022
12.5618	11.458
47.1427	43.6139
23.8334	27.5725
20.0435	20.5793
22.379	25.4917
20.6543	20.1297
22.1858	22.0837
29.7028	23.1583
23.459	23.8615
9.45521	9.37356
9.09269	8.86057
28.2093	29.1471
18.3148	18.6153
5.53635	5.50187
29.8956	30.7098
11.3628	11.4346
10.3559	11.4522
26.658	32.4744
14.9434	14.4785
9.23632	7.96221
21.7732	21.7485
19.6047	18.9417
43.2829	34.8962
10.8866	12.0148
33.3236	13.6641
25.0809	24.864
27.6877	26.5523
20.5424	12.2475
24.8721	24.4806
7.47172	7.18538
19.5433	16.6161
8.89937	9.00765
15.9375	15.9054
22.1774	22.6849
20.6031	19.491
7.22851	7.86568
16.6926	16.6203
18.3919	16.325
22.7807	22.0425
9.12415	12.6044
10.9798	11.2307
28.4252	27.1908
22.599	18.6671
28.6612	21.2627
26.4809	21.8146
24.9816	24.5943
25.5482	26.6812
9.45071	8.94562
36.8924	30.0779
4.93647	5.58502
12.8619	12.8473
10.5268	10.5622
31.4	32.1435
8.80234	8.37923
24.8007	23.407
18.3079	18.0618
34.2038	33.0703
14.7476	20.4481
19.6577	18.629
8.53586	8.54482
41.6465	35.74
31.0017	31.8651
9.62829	6.46299
22.3454	22.9731
10.4708	10.4228
42.5069	44.125
21.3353	21.8511
35.8441	31.5329
23.7369	25.7486
15.0686	12.4737
19.8157	21.0105
6.60975	6.36809
23.2068	21.9987
11.2338	11.4302
29.1139	28.9758
17.5834	17.7173
23.2933	20.0728
19.1079	21.2624
4.82421	4.78812
8.0044	9.16799
8.28643	8.83733
21.7441	22.4274
35.9233	34.4268
20.682	17.5649
36.2525	35.3872
17.3353	16.8524
38.1853	36.6177
22.8885	16.5387
20.9482	25.5746
31.2961	25.9917
41.8293	43.6145
18.6204	18.3712
11.5519	7.56634
20.874	21.6489
24.6749	15.2254
13.2202	13.7693
28.9081	25.3902
24.7532	25.5188
43.2881	40.6462
25.2644	25.8821
21.3108	24.892
41.557	34.5002
28.6612	28.8776
19.2285	19.2668
1.32761	1.29189
30.5762	29.4979
33.517	40.5618
23.9918	21.7279
32.3637	24.5432
19.2838	13.8589
7.44964	6.86825
20.1208	20.1689
14.9479	14.4875
13.8115	14.3296
30.0962	30.6128
12.8929	14.0621
31.2471	27.0139
36.5611	36.8252
16.248	17.2253
22.5744	23.821
11.5071	11.6
16.7935	16.6409
17.5939	20.636
31.2937	29.935
7.09355	7.10288
52.4465	50.6887
15.7477	15.9565
23.0805	23.0375
32.3873	31.7364
6.68421	7.08007
11.1349	11.0369
27.2076	28.8642
21.6869	20.644
14.6648	13.8991
37.2284	35.9831
39.1348	35.9443
6.43439	6.40435
13.1486	13.9429
24.9533	25.1278
8.00037	8.69811
34.3941	26.5465
12.7355	13.7664
8.48866	8.81487
15.9279	15.6274
37.0679	33.2995
24.4762	24.1964
21.0312	19.8364
23.0144	22.4946
30.6003	29.8315
28.1126	27.1126
21.6818	20.4587
14.1443	13.7762
15.9682	17.1786
24.9382	23.7638
19.9401	19.3661
2.34064	2.33797
31.927	29.8649
27.9453	22.7834
3.25248	3.2693
11.8187	11.659
22.8965	22.8657
48.1007	45.767
40.1638	38.2164
19.8959	25.8995
9.75821	9.57269
37.8163	37.5165
17.2505	22.8018
14.1143	14.2028
7.97059	7.57663
25.7164	22.0725
24.044	21.1928
32.6659	35.1512
10.256	11.0855
32.7421	35.732
18.6258	19.3106
19.1514	16.8166
21.5871	21.7557
19.8753	20.6818
12.6799	17.5529
36.8066	35.8747
15.4919	20.311
27.87	27.2862
16.2079	17.8796
23.6374	23.459
34.4931	25.6942
10.3169	10.7933
31.5756	32.8994
25.2401	24.8942
11.2631	11.7318
21.8487	21.7937
39.0503	28.7458
31.7218	29.5652
33.6977	32.9298
21.8187	21.4149
14.2173	14.1628
6.28709	7.1482
23.0741	24.8447
44.9103	44.6302
12.2486	12.6452
21.8543	21.5186
40.93	30.6524
9.21473	8.02007
30.6738	31.4407
29.8317	28.2306
42.6858	40.592
8.51182	9.18204
16.3288	15.8622
17.3418	14.9349
10.4519	9.13988
18.5382	18.9669
34.3408	32.2764
22.6586	20.4115
24.8484	22.255
17.3249	15.8096
13.1358	15.5648
16.9091	16.2522
27.2149	27.7296
40.3184	32.5736
33.2306	33.3112
38.9485	36.9468
16.0664	16.9289
10.575	9.45262
21.1818	21.2722
17.994	18.9807
31.3273	28.9697
19.1718	19.5996
16.4647	17.323
27.7913	23.9567
19.745	20.2263
18.6899	17.2248
20.1489	19.8833
16.9869	16.5479
26.6179	26.6354
17.751	17.3087
2.57492	2.59454
32.6112	32.8511
10.5749	10.8888
5.49405	5.1771
16.3405	15.6821
12.8882	13.891
30.4549	28.9005
9.45349	9.77675
20.5032	21.911
31.0879	24.9503
28.5526	27.2667
12.7309	12.2319
23.806	25.4302
11.2046	11.6755
17.8504	17.1435
15.9456	18.019
11.124	12.9473
26.3204	19.6991
41.0775	41.6506
7.67676	8.60602
7.27452	7.40479
25.1199	27.9582
31.4132	30.0078
22.8495	23.1252
12.5571	12.7573
25.181	25.7371
28.8983	29.4247
20.0716	22.0936
29.1477	29.5284
48.5838	46.8775
21.3135	22.2176
17.5035	19.8178
23.7612	24.1463
28.4052	27.898
13.1058	18.617
21.3656	20.7461
21.9994	22.4085
12.0637	12.4683
18.8905	18.9168
27.8101	31.2154
29.4704	26.7319
5.96821	5.56064
38.6183	38.8865
8.53137	8.7436
30.8601	29.9594
4.8883	4.89572
29.5688	29.8018
16.4986	16.759
27.2489	26.5367
20.5797	19.1833
48.4031	49.3635
21.955	25.2197
14.9156	14.0103
20.4109	19.8777
30.0829	28.7469
19.1741	20.1731
22.8377	22.9651
5.85981	5.50539
23.5207	22.16
4.30666	4.46064
17.8495	21.2067
9.60358	9.68663
22.0488	21.0691
32.2602	31.549
28.9998	22.0567
19.8622	20.4536
1.99528	2.00325
20.6925	20.9054
21.1747	20.9621
14.0468	14.8898
20.7505	21.8557
24.0381	27.597
26.8662	26.5942
7.61923	8.10578
37.4084	37.5786
33.5095	32.4806
28.677	34.4597
19.2939	22.0896
21.8183	20.6672
9.33714	9.31913
20.3555	21.6165
36.4059	34.8121
25.1735	24.5834
15.2787	15.8873
2.85985	2.8523
25.9074	25.514
45.1654	36.1364
18.6196	17.2327
22.2507	22.7009
18.4055	19.4791
3.76517	3.87256
32.5182	21.8477
26.7884	25.9445
13.8317	13.9027
15.9288	13.7402
30.0824	25.0008
7.39501	7.3138
19.8672	19.8265
24.3564	23.6972
15.4421	15.6244
33.0646	33.9562
19.5833	19.4273
15.3925	15.015
35.474	35.3279
21.0272	20.1611
19.1344	17.2669
44.3795	43.0269
23.2616	26.0705
10.8332	14.3389
35.9898	35.6827
10.1665	10.527
8.91099	9.09506
7.37365	7.56454
12.599	13.1811
34.9117	34.2086
6.97204	7.40459
19.7001	19.1697
29.5175	28.8012
17.3121	18.0845
27.7071	28.6777
28.2275	29.5001
8.14077	9.36624
16.7339	17.9397
16.7597	15.0404
41.4658	40.9146
9.78746	8.45371
17.2472	17.1436
14.2848	10.1461
17.6616	17.7843
8.49332	8.69207
12.1333	16.1542
34.2415	31.0088
25.6464	24.2484
15.6016	14.9138
34.32	33.5285
17.8131	18.4383
23.7741	18.5376
17.0401	17.0108
11.4115	11.2494
11.193	11.2291
15.1721	18.3669
14.1097	13.9281
19.8408	20.8191
15.5005	15.4856
9.68046	10.0851
15.8696	13.5789
49.3283	48.727
36.6842	35.4498
36.3832	35.4518
11.1338	11.0179
4.9498	4.99906
14.9266	15.1403
11.1808	11.1766
23.7282	22.341
16.7774	14.8717
3.02062	3.01222
32.4048	31.7302
24.3811	22.5066
27.2252	28.0413
23.3969	22.566
11.5474	11.4819
11.9084	11.2265
15.903	15.4971
22.9076	24.153
19.885	19.9637
2.17868	2.17576
20.8732	20.5629
23.8721	20.7805
24.4371	18.8856
18.3426	17.2885
23.4726	23.6836
22.0321	23.7435
14.7194	11.9561
13.9946	15.4107
22.4281	22.2609
19.1904	17.6454
14.9504	15.9887
11.6909	9.6676
25.5928	25.5531
31.5397	27.2067
11.0878	11.5588
22.8925	22.5293
10.6374	10.1445
17.2947	16.4866
29.9779	26.7995
20.8893	22.2698
17.9384	16.9659
13.8989	13.9397
40.4973	40.9262
44.8607	50.161
32.1454	34.4213
11.983	12.0609
27.6618	27.9841
27.0103	21.9884
14.8296	13.769
19.0628	21.4667
9.49806	9.03087
12.6363	12.7793
25.801	22.4592
22.7603	22.7307
10.138	10.2188
23.5597	16.3357
20.4372	22.58
28.2287	33.3624
2.60913	2.50216
21.8619	23.3609
22.964	20.0921
15.4448	13.9313
21.2691	21.8689
10.225	9.74131
13.0645	11.2634
3.00083	2.53917
18.8881	18.0771
8.70997	8.77994
15.977	14.7152
30.4824	25.9646
7.09763	7.30476
12.7945	12.6106
16.8367	18.1245
11.9547	11.4494
10.84	11.1832
37.3225	39.4504
12.0225	12.2743
36.7615	25.316
24.3427	22.6214
10.2921	10.1063
35.3239	29.1978
25.4552	20.8159
32.0521	31.6609
8.085	8.13607
28.4008	27.3746
25.1061	24.1347
29.773	30.6116
19.1682	22.3374
3.63719	3.59583
41.038	41.9201
23.902	23.4195
11.6397	11.6268
13.9326	13.9125
22.8567	22.8177
5.00082	4.96239
27.2566	22.6637
37.9237	36.8779
24.5313	21.9408
29.8464	29.874
12.1706	11.7267
30.4993	33.5922
19.0635	16.2294
25.5281	23.1865
18.6158	18.4328
7.27162	7.24486
24.4822	25.9645
30.9554	30.6159
32.22	33.1095
21.2038	21.1846
32.2738	26.3799
9.48666	10.1986
16.5161	15.8678
11.2685	11.7275
5.31172	5.30206
30.3737	27.6608
24.9891	24.047
18.8486	18.8225
23.4239	21.7739
19.8282	19.5208
9.88148	10.461
38.0645	34.1537
17.7816	18.3392
25.7932	20.6591
7.57251	8.26854
23.6023	22.7724
11.17	10.6237
17.8789	24.5202
12.1504	11.7735
20.7372	20.1728
28.8559	21.0726
8.81869	9.1846
23.7151	23.1632
29.3286	28.9964
45.7345	45.956
8.21797	8.02348
28.0122	27.4899
26.0818	26.2528
22.3465	26.2653
10.2135	10.1339
34.4425	33.1363
30.616	31.1702
32.117	34.7847
21.7315	17.3508
12.1209	12.533
12.3078	11.5371
36.7593	33.4607
26.2483	27.2278
14.407	14.2879
21.1971	24.542
31.739	30.5874
22.3244	23.2922
13.6328	14.0951
27.1546	28.0749
35.5282	34.5198
29.662	29.7541
30.7789	29.8999
8.62169	7.68133
18.8621	17.5793
19.6827	19.71
18.7591	18.3103
18.8016	18.5645
15.0383	12.3194
16.2519	15.0424
21.9354	27.4878
25.2816	24.8164
28.6169	28.8064
27.0296	27.2904
17.5802	16.8294
1.04657	1.05002
16.2346	12.6957
34.5052	35.858
24.5191	29.5156
22.9218	23.2173
13.3525	14.4041
25.5604	25.0203
39.9851	40.2724
34.8471	30.4276
18.6287	18.1088
3.21559	3.27985
20.0724	20.3062
17.7906	21.0318
19.1583	19.9171
9.55345	10.3859
28.856	27.4699
26.2164	24.634
27.347	27.0713
19.2228	19.2581
27.8846	24.4445
13.1242	16.7104
5.64668	5.30757
36.5226	36.1171
37.6745	37.8273
7.89916	7.51527
2.97321	2.89898
24.7509	25.5137
12.9865	12.7519
19.0225	21.0135
15.9258	15.715
29.753	20.4054
24.1247	24.0144
26.7217	26.2928
42.1023	42.3087
13.7953	17.3348
21.0809	19.5594
20.2456	20.1932
12.0329	10.4189
13.1732	13.9711
3.6436	3.71402
23.4314	22.1032
29.6552	26.8452
11.1799	10.5582
19.2528	15.0301
11.8852	10.629
21.0377	22.2635
24.6404	27.1427
4.36758	4.39762
11.5912	12.2808
27.0672	28.1038
19.0263	18.9627
13.586	14.7545
20.506	21.2324
28.2556	31.5154
36.1056	35.6918
21.6467	20.3002
28.8377	28.905
6.77425	6.75608
22.4483	22.2995
40.2928	20.5831
26.1896	26.1686
28.9164	28.1208
36.0159	33.0261
17.7434	17.0411
41.1747	38.891
6.87853	7.09046
11.2011	11.1571
18.1161	18.408
17.3796	18.0353
10.3087	9.0225
29.8622	29.2362
29.3002	29.0579
34.6682	29.9654
31.8153	32.8115
12.9481	13.9367
13.8723	16.3201
38.0654	38.619
41.5134	34.621
10.1171	10.1376
7.94393	7.92435
27.6481	27.4229
27.2163	25.1043
49.1037	48.9941
8.93073	9.281
26.0515	19.531
5.01676	4.57904
12.5404	12.3302
35.2156	32.9768
15.5357	20.1044
14.328	14.1965
19.9629	19.7416
19.3062	18.15
21.5621	24.1125
11.6491	11.7704
18.3495	18.0795
18.5463	18.1676
11.8905	12.1641
21.9126	20.8124
25.5182	24.4303
1.97579	1.94478
11.9077	11.5619
17.035	16.8828
18.5906	17.6745
17.0933	17.0237
10.0665	10.453
16.1782	18.4792
20.6359	20.8218
14.6827	15.4031
19.4652	20.6069
12.8078	13.0365
15.9253	16.2158
10.3319	10.9772
10.481	10.9005
22.246	26.1247
31.1371	30.1621
34.676	37.233
19.5323	26.6619
36.639	35.6778
10.9016	11.0442
9.04764	9.17196
11.0778	10.9341
22.4878	23.3633
26.7916	25.6018
18.5206	19.9952
21.2249	25.6026
30.0836	30.9532
16.5286	14.7574
17.6327	19.0685
29.5449	27.4317
36.5756	35.6324
18.6727	18.5503
43.8838	41.2811
10.1706	9.90539
5.82388	5.90288
22.7397	22.149
32.7687	30.0515
42.1663	43.1532
10.8308	10.295
8.50725	8.3326
19.2326	18.6666
33.1442	33.2764
20.5927	22.3683
24.8826	24.117
16.2915	15.8073
30.4311	24.3494
23.3074	23.4321
13.1115	12.9349
27.1127	26.5143
26.8632	24.7778
16.7374	19.8148
12.0926	12.0227
22.1993	21.9217
24.1354	32.1119
18.4426	20.1322
27.7635	27.6239
36.4545	34.8619
6.63371	6.69171
13.1495	13.4595
42.9671	40.0403
27.3084	26.8425
13.4223	14.6814
4.0248	4.11061
33.0112	31.6197
40.9221	39.9336
14.1536	14.054
19.9275	20.8906
23.2295	25.8705
30.2067	27.794
19.488	19.8145
27.4431	20.4745
7.32304	7.34655
30.569	30.154
17.4486	19.9482
19.006	18.5104
17.9452	17.6029
26.6948	26.2573
21.1952	23.3939
26.4679	21.3573
8.33937	8.31952
25.7	25.0825
31.5171	30.0373
21.9186	22.1475
22.2529	22.05
16.2664	19.1566
26.5362	23.8575
17.8065	17.7706
38.087	38.1746
24.763	23.0141
32.098	34.1901
22.8155	21.9104
7.27487	6.95847
19.2734	25.0963
23.4712	22.494
27.27	23.0549
18.5792	19.6617
11.1691	11.0961
40.0013	39.232
6.65023	6.62761
18.6792	19.0567
24.3818	23.0367
13.9608	13.8834
21.5732	20.5393
32.2305	31.0638
11.4904	11.8408
18.1902	17.188
22.1093	29.7699
11.6808	11.3741
3.2548	3.16737
21.8807	20.9747
25.6711	23.3388
15.0945	14.1446
21.8501	22.0885
11.4832	11.6894
17.6246	17.9273
31.0269	31.3253
15.1254	16.2958
18.7601	17.4751
15.9552	16.6364
32.2017	27.7904
26.748	23.0826
2.5269	2.49924
28.2237	28.329
32.3831	30.1287
20.9483	21.4315
23.8423	23.0926
21.3587	21.4853
11.8034	11.9515
27.6769	22.5532
19.478	19.3498
13.3931	13.1617
20.2295	21.5529
7.97125	8.26138
18.349	18.3921
10.9536	11.0964
16.8902	17.0237
22.0604	20.3968
28.7233	28.8833
17.3802	16.9636
28.7569	27.7372
32.4405	29.7935
9.7524	9.1709
24.3476	24.0834
26.4776	19.5076
21.8364	22.2523
14.5744	14.4911
17.152	16.159
12.935	13.5456
10.5591	11.4761
12.1173	7.39149
18.542	22.3329
20.8363	22.1226
36.6262	33.7615
24.2787	23.9744
25.6068	27.0813
24.8782	25.2267
14.6434	16.2294
19.4911	19.8978
13.298	15.1739
10.2107	9.9068
39.4509	39.3171
16.0635	16.6925
29.9613	30.019
13.7043	13.8468
21.8601	21.8372
1.847	1.71512
19.3866	19.4987
13.1219	11.9714
20.7609	20.0168
3.50533	3.51833
11.4016	12.7998
7.07349	7.8407
11.7699	11.6431
28.8427	28.6353
19.6638	19.9254
8.06368	8.9614
12.6595	12.881
32.0123	31.4957
19.4301	24.5722
20.4239	19.7921
12.1574	11.9586
21.824	18.8178
16.2128	17.3759
6.75608	7.1266
9.88346	7.82648
16.5121	16.6588
18.1674	17.2448
3.82503	3.98344
36.7383	36.6515
12.2477	11.798
29.789	29.8722
31.1081	30.4318
18.7782	14.2498
20.0002	20.4693
31.0352	27.1272
21.6293	24.169
33.5468	33.4589
19.8341	17.4584
24.8149	24.4735
28.9961	17.169
21.4109	22.5996
5.22648	4.90809
22.4604	21.9551
26.8886	25.4758
13.4209	12.223
23.3583	22.995
21.034	19.1609
29.2527	29.2667
7.05839	7.55969
8.6288	8.56153
33.6011	32.7524
8.0585	8.42063
14.6411	14.5744
14.9722	13.4466
28.7246	28.2795
16.9861	14.6507
11.5697	13.2917
22.5064	22.8306
19.5624	19.5302
15.4027	14.9295
2.9999	2.80813
43.1588	43.1452
15.6099	16.4699
20.2137	20.0338
29.3034	28.4957
25.8387	25.2872
16.0088	15.7941
19.6132	13.9577
20.6297	20.6801
29.6605	28.9997
9.82384	9.84827
40.4136	41.4915
14.5141	14.7251
31.5562	30.1542
5.16755	5.54244
36.5759	39.5525
10.1471	9.68271
10.5644	10.5407
36.077	35.8251
11.8486	11.6651
15.9759	15.858
14.8155	14.9256
8.37151	8.38109
37.2134	42.678
24.389	27.1029
18.917	18.9956
11.2719	11.341
30.092	28.4045
25.8167	25.4598
15.5848	15.1194
23.1392	22.3878
45.7676	45.2111
12.6735	12.2265
9.23131	9.23031
11.7596	14.559
10.6614	10.9234
44.3533	42.9901
47.3319	47.3756
16.7005	15.4997
11.6965	12.0565
9.74033	9.29321
13.1818	12.363
9.63328	8.99895
28.6322	28.0352
23.4914	23.4013
15.9334	14.744
22.32	21.4489
20.0648	22.3616
18.2643	18.5025
1.65093	1.69728
16.0485	16.236
30.6015	31.73
24.2942	33.3553
8.50706	8.51494
35.744	37.2221
23.1997	24.7825
12.8089	13.2309
26.5044	27.3315
11.1731	15.7382
24.6603	24.1916
17.6355	16.5527
7.94599	8.40847
13.9493	14.0879
30.7072	31.5566
21.7621	22.4317
25.7311	27.5076
42.6408	42.5485
14.5983	14.0755
16.2144	14.7412
11.0363	11.1049
34.6951	34.956
28.3293	27.8791
11.9939	11.1953
30.2027	29.2356
16.3833	16.6219
5.97345	4.85603
2.78244	2.74532
34.8848	34.4675
25.1126	26.8766
26.5462	26.2086
18.9949	19.1181
9.75274	9.23189
10.7085	10.5591
14.3032	14.4175
4.97238	4.98461
27.036	28.0452
10.7644	8.86791
21.7157	21.5422
21.4291	15.8249
18.4809	17.8117
17.7178	21.8765
24.421	23.1965
7.48446	7.55854
23.9441	23.709
22.5017	22.4482
8.87173	9.08453
17.0888	17.4683
8.76831	8.70892
4.38669	4.63139
18.8143	18.9133
12.1278	12.172
26.6269	22.9387
18.7986	19.4963
26.1413	26.5897
16.5305	16.7221
35.1969	31.9688
23.0113	23.6567
15.5286	15.428
24.2733	24.2738
11.6954	11.6047
14.9638	16.5782
34.3006	29.9414
27.2489	28.6628
12.1663	13.8547
14.5163	13.3718
29.8321	29.4564
16.6783	18.2251
23.9674	24.706
19.015	22.5953
12.2412	12.2972
31.7254	28.6089
35.4128	22.2682
17.6323	18.4053
8.94136	9.25239
23.2263	23.2062
24.0415	23.5064
23.8453	22.6485
22.0555	23.221
28.5665	28.5747
27.0872	29.4899
26.8278	16.1646
21.1124	20.3013
7.84221	10.633
17.5529	17.9099
14.0485	14.104
12.2076	13.1739
14.3525	14.602
5.43515	5.66347
12.6639	12.9424
8.59428	9.08996
7.75563	7.59564
33.6006	33.1127
15.818	15.7787
11.1109	10.8383
8.14694	7.95222
1.79086	1.53856
3.65374	4.59033
19.7613	19.2534
22.5281	21.5645
34.8798	35.323
40.5346	39.8911
12.5283	12.1735
15.6854	16.4091
34.567	33.7525
28.1516	26.8586
14.3343	14.1205
31.2344	31.9321
40.7581	41.6524
26.3116	27.8072
29.9064	30.1882
26.8718	28.0307
6.60534	6.76388
19.9939	20.2874
5.56838	5.38494
8.81645	9.20886
12.3944	10.8108
23.3545	21.8382
18.738	27.0021
13.3467	13.295
22.0994	22.5204
26.1369	28.1164
18.7425	16.1769
18.6556	18.7385
8.57187	8.67779
18.0396	18.1352
14.0654	14.5339
27.6316	27.4395
12.0771	12.4389
21.7296	21.8019
10.8226	11.3546
8.2279	8.57135
11.43	11.7525
24.7659	25.1193
40.0936	39.5198
5.79799	5.82607
34.3458	34.7899
31.8563	32.917
31.0843	31.1177
16.1375	20.8744
10.4521	14.5849
4.78751	4.8425
4.85555	4.91349
20.4907	22.3639
18.1883	17.9937
10.0948	9.67784
23.3744	23.1554
10.9106	15.227
5.87702	5.83206
21.4249	22.098
30.5266	29.7617
29.7044	33.0063
14.7754	15.0098
19.1443	15.3004
22.6292	22.4479
19.0425	20.053
22.3367	24.0654
15.747	14.3559
19.8534	19.5155
16.3703	20.0948
28.8696	23.6437
9.82193	9.4419
37.2416	33.8059
19.25	19.9222
17.0146	21.3354
15.2331	16.1528
13.8488	18.7459
29.2363	27.8647
24.1737	24.7343
20.4233	17.5482
11.9771	12.6402
16.7409	16.7621
27.9869	27.6434
10.2445	11.4507
36.788	41.6113
17.4583	23.5887
18.9194	19.0075
29.3316	31.619
21.1836	20.1801
20.9492	20.8227
26.4489	26.5241
26.6038	25.4993
7.57093	7.80033
13.8683	14.3358
47.9393	41.7021
19.8629	20.3701
41.6423	39.1333
23.9587	32.5069
18.448	19.2687
28.6822	25.9745
10.3786	10.8828
13.4135	13.3788
10.2455	11.2542
34.4876	35.4979
18.8517	18.4508
38.0634	30.4392
16.7777	17.2639
4.02044	3.71342
15.7357	16.2261
16.7551	17.988
32.4119	40.0882
20.7545	20.9626
6.87515	6.56282
14.3262	14.418
27.3782	25.1762
36.4982	30.6186
19.217	18.987
14.3563	14.1185
17.4778	14.442
24.0247	24.4031
22.2	21.4098
26.1767	26.2861
16.3253	17.1574
25.0551	24.5208
17.1913	17.8701
14.3599	16.3444
3.40977	3.3804
11.2429	10.3979
20.0527	20.236
18.8557	19.2294
14.4214	14.4001
11.3263	12.2009
18.6411	18.2162
11.299	10.9265
26.592	26.8904
15.3836	15.3927
9.17662	9.80831
16.4334	16.1656
17.0464	17.0865
27.1334	27.0993
12.6192	12.8231
9.23446	9.33297
7.34026	7.13376
14.5764	14.0695
21.2832	23.1287
32.5978	29.6726
28.6462	28.8882
36.7029	37.2582
20.8915	21.7523
13.1964	11.9484
20.9428	20.9637
20.4707	19.3296
23.7789	15.2761
1.33077	1.24018
23.9533	23.5191
20.3914	20.7134
30.3118	29.1859
9.40153	9.22289
21.8134	21.0692
21.5387	21.5952
8.73691	8.87964
10.5061	10.5003
12.4627	12.1452
8.2553	10.368
2.28384	2.31883
12.9883	17.3933
31.2596	34.8219
4.0239	5.32245
1.73067	1.73086
22.3226	22.276
8.33611	8.37454
15.207	15.1792
12.9055	13.3886
19.5712	19.3015
22.4995	20.8177
11.0302	10.5385
32.4042	27.8413
23.8325	24.1183
17.0632	17.2199
12.141	14.3829
17.4498	17.533
25.6047	16.5503
3.57552	3.57212
26.5575	30.9055
21.5596	25.6648
6.61655	6.27016
10.8609	10.7888
8.898	8.92441
16.868	17.0706
16.5835	13.4832
40.2905	39.5027
13.1065	13.2452
20.7918	21.1363
25.8315	27.83
8.4447	10.6586
17.3226	13.278
20.4826	22.2643
34.8646	26.116
16.9427	15.5054
26.672	27.0829
23.2651	31.2148
13.6982	11.3574
5.65808	5.76472
32.379	32.6986
8.07011	8.33311
16.362	15.3418
26.9619	26.6334
29.3891	30.6081
15.0375	16.1822
26.0868	26.3923
19.4994	21.3342
20.3342	21.655
16.8548	17.007
17.141	27.9518
18.7628	18.4422
20.7034	23.5387
23.3662	15.3095
30.668	30.6942
30.4409	30.2907
31.0447	31.4461
18.1266	19.4242
11.5185	10.7661
43.1406	43.5581
27.3399	27.2855
14.452	14.518
15.4829	15.4506
11.8734	12.0425
31.9161	28.6042
27.299	21.289
3.87975	3.8859
3.46495	3.49387
13.8899	22.9615
33.9124	29.4136
24.9608	24.8396
22.1126	24.2605
30.4445	29.9978
38.8501	45.9598
15.2239	14.2061
27.7006	39.3841
22.0302	22.1328
8.13858	9.17211
23.2262	24.5615
13.3573	11.8055
17.5504	16.6446
8.01634	8.0927
15.8974	16.1745
27.4679	26.2696
10.9073	10.9235
12.8259	12.9452
24.4079	24.5472
14.8215	12.7419
21.8101	26.5282
31.4192	32.48
24.991	24.995
22.7944	22.7895
28.7885	28.7436
20.2307	19.8898
12.0945	12.1607
28.4286	27.5162
2.91925	2.95814
7.41725	7.44236
9.95881	9.86417
26.1448	26.6117
10.3433	11.3867
13.4682	13.9714
29.7425	29.5538
18.0197	18.1311
11.4636	13.08
8.42869	8.85767
31.769	30.341
13.6721	13.6814
22.5143	22.559
20.4021	19.9436
34.152	33.6731
26.2284	26.3694
14.357	13.9389
16.5407	15.3641
18.3995	19.5703
20.2296	19.7675
20.0052	20.2868
24.9195	24.7123
19.3303	26.8398
20.7921	20.3452
26.8774	26.9237
31.7891	32.2891
15.7745	17.3956
11.1945	11.2593
21.5382	19.4965
3.1405	3.16803
12.7376	12.9989
14.0937	10.0954
9.41687	9.69594
12.4479	16.7539
10.4706	12.2554
13.2147	13.1815
35.2082	33.7496
12.982	13.946
8.9167	10.2621
21.8557	22.0365
23.2827	23.6775
33.9292	32.4115
11.37	13.8439
26.2882	26.5528
18.4527	18.5103
19.7293	19.6982
11.725	14.6284
6.37475	7.99551
10.4903	10.6531
18.0618	20.2256
17.0225	17.3764
24.9808	26.4382
9.1416	16.7242
22.3788	15.9269
10.2657	10.0163
8.77577	8.06213
25.7559	26.1811
34.0759	32.7217
46.8619	40.8696
6.65981	6.76017
12.6414	12.9295
15.4082	15.9817
22.405	21.567
16.1181	15.9089
24.3335	31.0711
24.0773	24.1132
9.68501	9.30847
37.1264	35.2244
23.385	26.9072
19.0158	27.0258
26.0908	28.6175
22.8286	19.4101
20.2714	18.7823
19.3397	19.3274
13.4701	14.0207
27.0311	33.4197
14.5466	14.5614
15.1726	15.5076
9.62376	9.50699
15.0706	15.6553
16.8871	17.0579
8.49561	8.64059
19.3563	18.6513
45.7388	45.5955
35.1751	36.3103
31.9992	33.5878
5.76403	5.48783
23.6125	31.3166
24.506	24.031
34.1809	33.1636
15.8186	15.3807
3.89376	3.87067
26.3468	24.6397
10.8277	9.98042
22.18	22.1034
26.8747	26.9532
8.07662	7.7637
21.5773	18.9098
12.4187	20.3204
62.1	63.1263
24.1708	26.4131
19.1402	19.2138
13.9115	13.1659
20.1821	20.5618
23.9096	24.4117
29.9116	33.2293
15.2	23.3455
13.2008	13.3677
10.4323	9.85501
32.0641	32.0857
24.3393	23.6957
37.839	27.0321
38.5317	38.7347
12.0221	12.2121
22.0828	21.1852
19.707	19.4109
23.8278	22.7722
20.7443	16.8238
22.5459	23.2794
0.786627	0.781017
28.7258	28.2854
24.8627	23.2822
18.0572	18.4415
31.6372	29.5206
25.3803	24.2744
19.1219	18.9329
15.0906	15.3703
20.8511	18.2618
12.2179	17.2015
26.5988	27.0433
14.9653	15.0815
13.7662	13.4674
21.8859	22.1948
11.5197	11.4523
8.97489	9.57096
6.85525	6.37436
9.75489	11.9192
29.2391	28.9195
10.3507	10.8645
32.1772	31.9907
14.3841	14.3683
9.17332	8.90616
25.9756	23.1877
36.1489	35.5787
21.3812	22.5904
25.6325	29.2426
18.0875	19.1007
42.8962	40.291
29.2227	24.3297
26.8975	25.3198
20.0991	21.9112
7.26941	7.41175
30.2521	30.7026
33.3433	32.9313
26.6648	26.3248
13.2507	12.7743
20.5744	20.6935
19.7913	20.6243
27.8947	28.9073
18.6278	18.7489
19.0307	20.5103
25.0413	19.0322
30.9086	28.3336
34.3216	35.3003
9.99652	9.74803
13.4788	12.691
41.902	43.6142
17.1189	17.7472
37.4938	35.4894
4.76868	4.68364
9.99065	9.44357
11.2716	12.1235
17.0928	16.5603
15.4959	15.6903
23.4493	23.3145
12.4675	12.4114
7.24804	6.69895
14.5821	15.0547
12.6991	12.9985
26.7065	29.4353
27.37	27.4407
16.4267	16.4653
22.1129	21.5332
17.7379	26.4676
19.3177	15.6104
12.5179	12.5019
9.97398	8.8869
16.1046	18.4012
28.1845	28.2094
9.15056	11.6478
9.94465	9.2053
21.1722	14.3817
4.31675	3.981
28.6277	28.7026
28.2672	27.9058
13.3771	10.9914
22.6219	25.2115
19.1393	21.7909
11.8919	11.9887
12.9514	10.9054
30.175	32.9543
33.3831	34.6214
27.421	27.1081
7.50522	7.54703
17.3541	19.8014
24.0149	25.2511
20.102	17.7969
18.691	18.5663
7.84519	7.88477
18.5474	18.7011
16.4328	16.3549
16.6573	24.544
15.4396	15.2776
12.448	12.3928
0.556882	0.567115
26.23	24.8602
8.34353	12.0478
2.38215	2.39717
15.5653	18.7534
8.09787	7.81126
46.049	46.3523
18.3613	17.8945
28.782	28.5923
11.7383	11.7585
8.89197	9.08723
12.6939	11.6737
17.1682	18.6928
15.6019	14.813
17.052	15.6193
15.044	14.531
17.1826	17.5134
18.52	18.5553
20.851	19.7469
19.8268	20.0341
32.4384	30.4014
26.6439	25.5375
18.9834	18.391
10.8876	12.1758
15.8014	15.6284
11.0144	11.0939
23.4199	19.9144
13.5961	13.271
11.6746	11.6217
7.33759	7.42426
16.228	16.3349
16.5534	17.8153
17.7591	17.1411
18.0035	26.8694
37.5785	36.4383
1.50963	1.53229
17.9178	18.5531
22.7861	22.4449
11.7764	12.8411
24.374	30.0777
19.0213	19.8294
30.494	32.1715
23.4838	21.8021
17.7955	12.5651
21.9905	23.7753
24.3376	21.5192
17.0111	16.9805
16.5649	16.3559
23.42	21.5272
16.2682	17.763
15.4204	15.4937
13.478	13.1304
31.3552	30.5157
35.5277	26.9359
27.4149	27.2569
22.0578	20.1711
19.4549	19.2605
11.4311	9.26544
13.9183	11.3958
22.9716	24.1809
9.50044	10.0581
26.7303	32.1453
17.259	16.0264
12.7457	12.0673
18.728	18.099
16.0268	16.6691
22.3846	21.8953
17.0059	17.1018
28.5846	29.1187
9.30216	9.2635
14.8879	20.7877
23.3481	22.9685
17.2885	19.6122
6.50979	6.71747
16.112	16.1178
11.5149	11.5815
30.737	30.5827
13.7899	13.9106
10.7748	10.6225
4.6461	4.72206
22.9187	29.9002
13.6182	11.5917
31.7754	31.5886
9.00854	9.67531
26.3329	25.9558
22.8769	22.8816
34.5934	34.0479
15.8599	16.3183
9.16459	9.16611
8.3874	8.53178
23.4826	21.4847
22.2585	24.6174
32.7662	33.7975
8.8898	8.60398
40.1164	37.9309
21.2126	20.8388
17.6436	17.1525
29.742	30.0634
20.7818	21.0547
18.023	28.753
12.2566	11.4427
15.2294	14.3333
21.5439	17.9983
32.8234	28.0748
28.215	27.8725
18.8339	18.8599
10.6843	9.98274
8.09802	7.79449
0.597704	0.604614
20.6367	19.4254
9.42064	10.0878
36.6561	35.3253
13.7723	13.5289
10.3491	10.3522
13.294	12.7052
7.29117	7.68346
35.5087	35.2569
8.50119	15.6764
11.0684	11.0497
24.8866	21.5054
3.02478	3.01696
30.7365	30.5611
15.9076	17.0772
13.0728	13.0412
10.4281	10.3091
20.6891	20.4527
38.8852	37.189
23.6298	24.0025
49.0232	49.2401
17.0763	17.9722
21.2259	23.4256
9.73541	9.5643
30.8115	31.7481
23.1171	23.0786
17.9369	17.8502
18.9349	18.8579
10.0343	8.20244
19.7847	19.5931
12.9338	11.8529
32.2026	34.162
25.408	27.7347
17.9251	18.2153
20.9949	22.8583
17.705	17.8593
22.9715	26.0107
12.2567	13.892
42.6311	41.6099
13.0865	13.1846
16.4351	15.2724
13.4261	13.0599
29.8564	24.8262
38.7295	36.5809
18.4697	21.4813
9.03345	10.0551
22.3163	23.4389
19.5076	21.0029
15.8529	15.6541
10.9095	10.8115
35.1916	34.946
26.913	34.0969
10.4203	10.1844
12.3735	12.8136
14.167	14.2031
12.0731	12.3678
3.89016	3.68297
17.5078	18.2266
13.8869	17.2878
12.3247	12.533
16.4226	15.5928
15.4999	15.2192
24.3844	24.4539
12.1476	12.2643
18.0214	18.1828
14.7102	15.118
24.8231	32.8968
16.7845	20.3422
18.5659	18.7483
14.1937	17.5982
19.5043	20.7814
26.1685	23.1709
16.9215	22.2219
16.4393	20.2886
30.0538	29.6214
5.34185	5.12162
12.0067	16.8983
32.8917	31.8666
21.3923	18.7296
10.5359	12.4486
17.0825	19.4321
26.5145	26.3885
20.4898	18.9213
23.1023	25.1843
29.7969	30.1113
13.01	10.1694
13.7101	13.8082
27.2491	28.8442
20.1648	23.6044
27.622	29.0746
24.9538	24.8041
15.306	15.3904
12.2511	12.8281
21.3837	21.0173
5.42881	5.34153
14.7369	14.73
25.0319	25.1397
31.5733	28.2083
29.7703	30.7339
11.3781	11.3516
17.3218	17.3335
8.75204	8.38445
18.3758	16.6168
18.4413	16.4043
61.9992	61.8258
15.1626	15.224
10.8863	11.533
37.466	42.8154
17.8927	27.0137
14.5607	14.5008
11.6998	11.5304
18.4994	18.3613
24.9762	30.8145
24.8737	24.4127
45.5669	36.3189
9.06192	9.12166
25.3012	24.0629
8.73984	17.2204
18.1231	15.7622
29.888	26.5768
10.4102	10.0392
13.5081	13.2308
30.5682	30.345
45.8291	45.8922
29.0039	29.6613
8.68926	7.19459
31.5803	32.9921
27.8058	27.8909
14.0714	13.7498
49.8348	48.5534
7.5148	8.37436
15.4284	15.5301
19.3434	19.2036
8.3751	8.33805
24.1466	25.9564
21.1686	21.0542
24.085	25.0614
14.6555	15.5711
8.13404	7.49147
11.5202	11.6289
36.0813	35.937
25.0219	22.7942
19.5799	18.3741
4.21864	4.23556
12.2087	12.8449
19.1422	19.0053
4.55616	4.60004
39.4205	39.5059
16.9068	12.5907
34.1001	34.3359
0.49292	0.493335
8.17547	8.34981
24.0793	15.851
35.9481	35.7811
10.5994	9.61341
15.0819	20.8428
15.0369	15.1365
22.3074	15.0096
17.0991	16.8594
7.22532	7.81898
11.5188	13.4219
26.2814	30.61
8.23029	8.43853
10.978	11.3753
15.5279	13.8992
10.6346	19.9892
19.5258	19.2699
20.0087	20.5571
0.777958	0.740891
32.0871	30.2181
42.8738	42.0635
13.9876	13.9578
18.588	19.6374
15.5135	15.5779
17.5929	18.1972
22.3639	23.0763
18.5914	17.9338
8.09594	7.39947
32.4417	29.7523
17.9567	21.6287
23.4747	22.6627
9.25686	9.32427
16.179	17.132
24.0112	24.753
2.72453	2.94716
12.3041	12.5911
30.8528	30.3929
10.338	9.83532
11.1814	8.7908
24.3604	23.4065
30.358	30.4206
24.13	24.1561
21.6065	21.194
11.3434	11.8099
26.9821	36.5353
7.62974	7.40389
18.38	18.3524
21.5546	24.089
20.8664	19.5997
19.2906	20.8756
11.4369	11.4154
20.8333	20.6615
13.1776	12.9493
21.483	21.6853
6.38218	6.60181
5.2642	5.29774
15.7785	14.1033
31.4409	29.4758
31.8921	33.6762
13.1941	13.2992
13.7516	14.4034
21.0712	23.5045
38.022	36.9403
8.84014	11.1827
19.5008	19.8003
15.3579	15.8998
30.782	26.6451
21.4077	21.2408
19.6493	18.5547
22.9403	22.8639
21.2784	21.4131
38.8171	33.2339
14.3259	14.8207
11.5671	12.3017
32.4252	34.0891
12.3371	13.1063
29.587	29.7877
15.1525	14.9592
23.2284	22.3459
14.598	13.135
24.7989	24.7906
41.0436	39.6231
31.4199	31.7211
22.4563	24.5458
20.7725	19.5338
23.3343	26.3104
16.5059	16.7391
24.1842	24.5528
17.0313	22.6433
18.4497	18.4868
20.2694	23.9232
29.7367	29.2959
8.45181	8.58859
30.3479	20.8015
45.1053	45.4151
21.7553	28.5047
2.11714	2.1718
11.3364	13.6813
36.8223	35.7616
12.3233	12.5887
28.503	28.0711
25.3225	22.5631
13.6024	13.6886
21.9187	21.5127
8.09916	8.76916
29.6543	28.272
9.24664	12.9895
16.4673	15.9656
[truncated: 80,224 more rows]

## Sheet: DensityScatter
x_pred_time_min	y_true_time_min	density_weight
12.4286	12.3184	-1.95382e-06
21.0526	21.1488	-1.28041e-06
13.5582	13.5283	-1.27939e-06
2.47791	2.46056	-6.65081e-07
107.733	108.272	0
27.4454	109.201	0
0.17667	0.159124	0
7.54485	7.56221	3.56264e-07
12.8679	12.6777	6.47359e-07
21.924	21.7285	7.91378e-07
15.7717	15.7542	9.00271e-07
20.5028	20.6484	9.62411e-07
11.137	11.1981	1.01974e-06
14.9245	14.8361	1.0467e-06
7.38621	7.41043	1.18163e-06
20.4395	20.3542	1.25047e-06
21.7426	21.6193	1.33166e-06
8.2973	8.3695	1.33846e-06
21.5467	21.7278	1.42438e-06
24.506	24.5195	1.51785e-06
14.0526	14.0623	1.53603e-06
20.0856	20.1342	1.6077e-06
18.881	18.9202	1.61215e-06
0.852839	0.878863	1.62398e-06
8.63059	8.46807	1.67053e-06
21.3006	21.1719	1.72025e-06
7.96255	7.99854	1.79551e-06
7.3374	7.29043	1.95609e-06
10.6954	10.6269	1.98479e-06
24.8495	24.6293	2.00582e-06
15.5888	15.5758	2.01391e-06
17.8142	17.9651	2.07455e-06
28.12	27.5181	2.0885e-06
1.14038	1.11864	2.14468e-06
12.6438	12.5366	2.16234e-06
9.12617	9.12314	2.21159e-06
12.6965	12.7208	2.24182e-06
16.6556	16.3095	2.25706e-06
16.4382	16.4061	2.27051e-06
21.1717	21.0834	2.29071e-06
11.4476	11.37	2.30043e-06
20.0962	20.0362	2.30395e-06
4.5871	4.62004	2.35129e-06
16.8811	16.6248	2.36907e-06
24.9043	24.9425	2.38357e-06
23.5389	23.3396	2.39708e-06
28.8302	28.8254	2.41519e-06
9.51155	9.60201	2.41712e-06
8.64068	8.61216	2.4407e-06
17.6228	17.7807	2.45292e-06
23.011	22.9606	2.52428e-06
0.797758	0.785012	2.54201e-06
12.0565	11.6965	2.56772e-06
25.6561	25.7681	2.59588e-06
11.5119	11.4892	2.60982e-06
19.5155	19.8534	2.64203e-06
14.6092	14.1272	2.64815e-06
9.20035	8.82832	2.65327e-06
3.24176	3.34334	2.65459e-06
25.5795	25.6972	2.65952e-06
8.3492	8.50094	2.66333e-06
6.28731	6.2207	2.68826e-06
9.51362	9.48502	2.68839e-06
24.1935	24.1159	2.69807e-06
13.9122	13.2768	2.72643e-06
19.5203	19.3942	2.75782e-06
12.2867	12.0087	2.78455e-06
17.2565	17.1773	2.83304e-06
19.6547	19.4496	2.83575e-06
21.1734	21.1935	2.85002e-06
15.1906	15.3065	2.85805e-06
9.98566	9.95101	2.87354e-06
8.14597	8.27135	2.88321e-06
8.2881	8.33929	2.89156e-06
8.37195	8.39323	2.91009e-06
14.9333	14.6727	2.91049e-06
15.9883	15.9153	2.91855e-06
21.0966	20.4197	2.9212e-06
22.1185	21.8276	2.92976e-06
21.5702	21.4649	2.93346e-06
8.98675	8.94839	2.94401e-06
21.3117	20.9965	2.97078e-06
25.8614	24.9666	2.98746e-06
21.7094	21.3559	3.03224e-06
23.9917	23.821	3.0542e-06
3.99502	3.99749	3.09582e-06
24.9254	24.9229	3.11276e-06
7.86831	7.91221	3.11338e-06
2.39717	2.38215	3.13446e-06
16.2134	16.2929	3.14079e-06
20.2874	20.1366	3.15895e-06
16.3645	16.6229	3.18734e-06
20.2249	19.7641	3.20113e-06
22.0971	22.361	3.20356e-06
10.4466	10.5765	3.22187e-06
17.8256	17.9113	3.22474e-06
28.8838	28.8363	3.22816e-06
30.8411	30.6797	3.22828e-06
15.6208	15.3382	3.25135e-06
7.53465	7.44308	3.25276e-06
18.1935	17.9552	3.25836e-06
6.50087	6.45999	3.27035e-06
15.2246	15.1952	3.28301e-06
13.0731	13.0909	3.28355e-06
15.0837	15.0539	3.30727e-06
26.528	26.2528	3.32962e-06
9.6319	9.59248	3.33443e-06
15.1811	15.1744	3.33989e-06
21.569	21.848	3.34196e-06
19.6967	19.7429	3.34609e-06
17.1706	17.6388	3.3514e-06
22.0297	22.0334	3.36306e-06
22.4318	22.3279	3.37399e-06
11.8678	12.275	3.3754e-06
11.0391	10.5624	3.38965e-06
5.13651	5.18829	3.39519e-06
20.4621	20.8119	3.39933e-06
24.1092	24.0951	3.41152e-06
13.9012	13.2987	3.43347e-06
15.2778	16.089	3.43585e-06
0.506537	0.49773	3.43985e-06
26.0438	26.0563	3.44228e-06
7.13398	7.06129	3.44276e-06
21.1394	21.1794	3.44327e-06
12.729	12.5785	3.45135e-06
16.2997	16.309	3.4598e-06
24.3884	24.5196	3.46129e-06
23.9353	23.4388	3.46148e-06
16.1477	16.2769	3.4623e-06
10.2337	10.4098	3.47599e-06
22.8066	22.3607	3.47608e-06
24.9034	24.9224	3.48931e-06
19.1697	19.0997	3.50997e-06
10.1256	10.4418	3.52974e-06
16.6868	16.6036	3.54795e-06
22.311	22.175	3.54879e-06
19.7419	19.1557	3.55074e-06
12.7288	12.459	3.55111e-06
14.6011	14.9785	3.55117e-06
27.9697	27.9091	3.55375e-06
18.2691	18.4011	3.5555e-06
21.0424	21.6838	3.55935e-06
18.7507	18.8802	3.56514e-06
11.6538	11.4887	3.57092e-06
28.2929	28.478	3.57427e-06
21.2795	22.1966	3.5784e-06
18.7859	18.8379	3.58072e-06
18.8056	18.5652	3.58116e-06
8.57689	8.35874	3.58499e-06
25.2267	24.8782	3.61712e-06
19.7627	20.2452	3.61975e-06
31.1316	31.4864	3.63085e-06
20.5593	20.037	3.63628e-06
25.5461	25.5116	3.63693e-06
26.1624	26.5686	3.6425e-06
12.6108	12.522	3.64443e-06
8.20225	8.20723	3.64558e-06
16.4916	16.495	3.64987e-06
13.7615	13.8964	3.65654e-06
27.9049	28.0746	3.67053e-06
27.4579	27.3981	3.68157e-06
26.1297	25.8169	3.6855e-06
1.36072	1.37927	3.68776e-06
25.809	25.6981	3.69405e-06
16.8468	16.6599	3.71271e-06
21.7737	21.7935	3.7176e-06
12.814	12.6979	3.73307e-06
15.537	15.3489	3.73696e-06
14.0971	14.1074	3.74989e-06
18.8362	18.6556	3.76061e-06
19.0543	18.9357	3.76981e-06
1.73521	1.7158	3.7841e-06
12.5986	12.5871	3.78689e-06
8.30703	8.29374	3.79225e-06
9.45992	9.602	3.79842e-06
12.8025	12.8977	3.79894e-06
16.5148	16.548	3.79937e-06
16.8902	16.1774	3.8069e-06
14.5154	14.434	3.81264e-06
21.339	21.1071	3.81517e-06
14.4892	14.5206	3.81826e-06
16.1598	15.851	3.8183e-06
25.551	25.6093	3.81948e-06
21.3958	21.6188	3.83178e-06
30.3463	30.4726	3.84676e-06
18.4937	18.5968	3.85317e-06
22.4084	22.7633	3.85389e-06
22.9572	23.0465	3.85632e-06
22.8372	22.7655	3.86147e-06
36.6277	36.077	3.86519e-06
20.9345	20.4187	3.86891e-06
22.2803	22.5561	3.87584e-06
15.256	14.7925	3.88493e-06
22.4519	22.5572	3.88696e-06
24.6978	24.5188	3.90053e-06
32.2069	33.6905	3.90173e-06
17.9432	18.1387	3.90589e-06
30.3238	30.3853	3.90802e-06
24.4344	24.3777	3.91066e-06
18.28	18.2055	3.91742e-06
16.0508	15.8941	3.92208e-06
5.03411	5.00989	3.92355e-06
10.5563	10.8995	3.93446e-06
21.4085	22.7084	3.94102e-06
13.5677	13.6232	3.95327e-06
17.1923	16.8185	3.95859e-06
6.20164	6.20927	3.9678e-06
7.50073	7.63962	3.97646e-06
12.9759	12.6437	3.97784e-06
21.6876	22.0986	3.99175e-06
9.29775	9.45013	3.99892e-06
11.6424	11.7271	4.00128e-06
16.4935	16.4279	4.0021e-06
22.3557	22.2931	4.01189e-06
8.22422	8.1961	4.01363e-06
3.58365	3.59358	4.01431e-06
9.34001	9.51589	4.01515e-06
12.5462	12.3719	4.01718e-06
11.4472	11.3895	4.02317e-06
10.1601	10.1383	4.02474e-06
27.9274	28.2376	4.02878e-06
10.4487	10.3664	4.04261e-06
21.7203	21.5533	4.04894e-06
19.8922	19.9376	4.06282e-06
23.7107	23.7576	4.07044e-06
8.9976	8.32654	4.07422e-06
14.7621	14.3253	4.08011e-06
12.1476	12.3486	4.09197e-06
14.3074	14.0816	4.09201e-06
14.5229	14.3016	4.1021e-06
17.934	18.2041	4.10702e-06
18.806	18.9559	4.10743e-06
10.4692	10.4811	4.11337e-06
19.6219	19.6239	4.11616e-06
12.7924	12.7762	4.11825e-06
19.0098	19.644	4.12049e-06
24.1525	24.0393	4.12457e-06
14.3803	14.2692	4.12571e-06
17.8586	18.0791	4.12584e-06
18.7483	18.5659	4.12804e-06
19.0624	19.5044	4.13507e-06
19.3968	19.5684	4.14004e-06
14.8269	15.0232	4.15287e-06
2.49924	2.5269	4.16779e-06
21.2787	21.5299	4.16916e-06
8.59897	8.53295	4.17011e-06
10.8153	11.2698	4.17085e-06
16.8583	16.8316	4.17402e-06
15.0292	14.5955	4.17443e-06
28.2073	28.205	4.17683e-06
12.6419	12.7305	4.17902e-06
19.2253	19.1878	4.17931e-06
23.4423	23.5145	4.19046e-06
14.9452	14.879	4.19095e-06
26.215	26.199	4.19332e-06
7.504	7.45362	4.19857e-06
27.3025	27.6052	4.20415e-06
20.4718	20.3324	4.21046e-06
27.8832	28.7925	4.21506e-06
12.9219	13.6153	4.21828e-06
8.14671	8.21913	4.219e-06
9.57615	9.52849	4.21929e-06
21.11	21.3243	4.22154e-06
19.2692	19.1222	4.22968e-06
22.6881	22.6559	4.23898e-06
13.3209	13.221	4.25184e-06
8.13607	8.085	4.25199e-06
7.64148	7.48609	4.25227e-06
30.7994	30.6694	4.25744e-06
29.1085	28.5663	4.26036e-06
16.234	16.2965	4.26412e-06
10.6205	10.2355	4.26857e-06
22.1508	22.1663	4.26876e-06
24.0539	23.9734	4.2734e-06
25.2477	24.8689	4.27447e-06
16.0409	17.0268	4.27593e-06
19.8937	19.8635	4.27926e-06
17.6018	17.9673	4.2798e-06
24.5715	25.2609	4.2845e-06
19.989	19.7449	4.28893e-06
21.4191	20.9098	4.29548e-06
12.7427	12.8733	4.29801e-06
8.72754	8.79728	4.30045e-06
10.7386	10.999	4.30185e-06
12.2467	12.1206	4.30323e-06
24.2286	24.0935	4.30455e-06
28.0779	27.8678	4.30966e-06
33.1416	34.4315	4.3097e-06
9.82549	11.0851	4.31503e-06
28.1517	27.9972	4.31888e-06
13.9891	13.9093	4.32164e-06
27.4531	28.4884	4.32394e-06
21.5076	21.8475	4.32758e-06
12.6528	12.6098	4.33833e-06
18.569	17.8788	4.33837e-06
15.1491	15.1371	4.34202e-06
19.9221	19.7101	4.34285e-06
23.958	23.8313	4.347e-06
18.2036	18.3688	4.34849e-06
26.1855	26.199	4.35282e-06
13.7388	13.4719	4.3534e-06
24.9235	24.9544	4.36427e-06
9.23555	9.27492	4.3746e-06
12.1086	12.0228	4.38119e-06
20.6876	20.0484	4.38321e-06
23.5495	23.985	4.38777e-06
19.2499	19.0888	4.38834e-06
13.9108	14.455	4.39135e-06
9.50615	9.39526	4.39764e-06
22.3343	24.6831	4.40755e-06
11.7915	11.0415	4.41607e-06
6.11385	6.27624	4.4178e-06
9.45108	9.79944	4.42453e-06
26.4318	26.426	4.42765e-06
20.5447	20.5936	4.42792e-06
20.678	20.5697	4.42853e-06
35.5415	35.4126	4.43402e-06
24.5834	25.1735	4.43669e-06
28.9699	28.7381	4.44012e-06
3.56664	3.55354	4.44831e-06
20.3219	21.3786	4.44984e-06
26.5402	26.5144	4.45188e-06
10.0278	10.1247	4.45225e-06
7.89815	7.84643	4.45529e-06
15.4821	14.9563	4.45748e-06
13.7509	13.7146	4.45888e-06
18.8524	18.5107	4.46534e-06
18.4838	18.2264	4.46963e-06
19.72	20.0475	4.48239e-06
22.0004	22.1751	4.48517e-06
6.16872	6.26578	4.48617e-06
15.9976	15.949	4.48846e-06
22.6231	21.9487	4.49469e-06
8.40535	8.30087	4.49672e-06
28.1629	18.8383	4.50905e-06
9.76056	10.324	4.51013e-06
23.9466	24.0055	4.51281e-06
11.1046	11.1812	4.51572e-06
10.5669	10.6286	4.51919e-06
16.7957	16.6473	4.52136e-06
24.6232	24.6057	4.5224e-06
17.1387	16.6464	4.52248e-06
11.8787	11.3267	4.52877e-06
12.7333	12.6109	4.53411e-06
24.6886	24.9208	4.53446e-06
18.2901	18.0313	4.53452e-06
23.323	23.6575	4.53934e-06
14.03	13.9755	4.53937e-06
6.95269	6.89521	4.53983e-06
35.6491	36.4813	4.54042e-06
2.13456	2.10061	4.5457e-06
25.871	24.9531	4.54642e-06
24.8828	24.4429	4.54722e-06
26.5175	29.0224	4.54758e-06
19.0108	17.9653	4.54856e-06
6.87724	7.37769	4.5577e-06
27.1631	27.0156	4.56628e-06
13.234	12.9294	4.56744e-06
15.224	15.1626	4.57511e-06
18.4194	18.6104	4.57519e-06
26.7107	27.2673	4.57693e-06
8.13484	8.02102	4.57702e-06
14.3204	13.8013	4.57736e-06
23.5694	23.6355	4.57865e-06
8.52432	8.66367	4.57865e-06
15.8369	15.4904	4.57905e-06
22.7083	22.7614	4.57952e-06
9.77106	9.30686	4.58479e-06
30.163	30.0472	4.58776e-06
24.8286	24.3237	4.58854e-06
13.8669	13.8332	4.59127e-06
20.9337	21.0954	4.59184e-06
20.9356	21.6405	4.59189e-06
16.7658	16.7227	4.59464e-06
25.3237	25.5568	4.5963e-06
16.9434	16.9855	4.59631e-06
29.8623	30.1464	4.59747e-06
16.5143	16.5829	4.60022e-06
11.5674	11.8596	4.6004e-06
17.4499	18.3917	4.60225e-06
22.2797	22.7205	4.60647e-06
23.6346	24.1592	4.60698e-06
10.943	9.51477	4.60719e-06
11.4375	11.4226	4.60975e-06
17.9895	18.3149	4.61322e-06
12.5893	12.533	4.61708e-06
5.90101	5.80713	4.62213e-06
20.1279	20.2655	4.62528e-06
13.5787	13.1577	4.62958e-06
7.42779	7.48682	4.62974e-06
30.605	30.2657	4.6332e-06
19.5474	19.4054	4.63627e-06
19.4614	19.5563	4.63661e-06
20.6016	20.9445	4.63789e-06
12.1368	12.2186	4.63972e-06
7.66087	7.6504	4.64093e-06
11.5885	11.8617	4.64251e-06
22.4299	23.0799	4.64322e-06
14.8337	14.9219	4.64431e-06
8.84383	8.87284	4.64754e-06
12.2972	12.2412	4.6504e-06
22.3866	22.4297	4.66243e-06
25.2375	26.0581	4.66243e-06
14.8906	14.8481	4.66405e-06
23.1723	22.7639	4.66801e-06
24.7956	25.2826	4.67386e-06
10.5779	11.0316	4.67772e-06
19.6088	19.6671	4.67884e-06
21.6453	21.1376	4.67967e-06
26.3885	26.5145	4.68662e-06
31.2271	30.7781	4.69055e-06
7.30765	7.78003	4.69288e-06
15.1169	15.4025	4.69371e-06
20.6872	19.4704	4.69373e-06
16.9762	16.9962	4.7038e-06
21.6337	21.9786	4.70463e-06
1.21848	1.32546	4.70715e-06
18.4295	18.5111	4.70824e-06
19.157	19.1662	4.70992e-06
23.0849	23.036	4.71091e-06
12.4286	12.4422	4.71191e-06
14.9874	15.1194	4.71512e-06
11.85	11.7386	4.71546e-06
24.4735	24.8149	4.71591e-06
28.6153	28.6192	4.71662e-06
25.6982	26.3516	4.71966e-06
22.2601	22.2611	4.72088e-06
17.1709	17.3003	4.72842e-06
27.8297	28.8702	4.73073e-06
28.7448	28.2917	4.73814e-06
22.1618	19.2306	4.73833e-06
20.5804	19.8205	4.73863e-06
14.6057	14.3662	4.74835e-06
12.0188	11.456	4.74903e-06
15.1595	14.5305	4.7498e-06
7.68404	8.45771	4.75095e-06
26.6899	28.3249	4.75196e-06
25.4105	25.5348	4.75734e-06
30.8307	30.911	4.75777e-06
27.2477	27.4416	4.75839e-06
22.7855	22.7333	4.75859e-06
13.7609	12.2084	4.76041e-06
7.87807	7.72681	4.76524e-06
14.9355	13.6142	4.76675e-06
31.8625	31.3455	4.76801e-06
30.2821	31.138	4.76896e-06
33.0681	34.4311	4.7763e-06
24.8807	24.9553	4.77649e-06
22.0847	21.8034	4.77655e-06
33.5407	30.5278	4.7794e-06
9.28647	9.46151	4.78217e-06
20.3312	21.0189	4.78937e-06
10.6102	11.1168	4.79121e-06
11.6862	11.6386	4.79381e-06
30.9481	30.6255	4.79843e-06
17.4824	17.0847	4.80051e-06
13.7935	13.41	4.80187e-06
16.352	16.0992	4.80424e-06
29.9811	30.2769	4.80737e-06
13.4467	13.1666	4.81158e-06
24.3996	24.3664	4.81197e-06
28.9042	28.0192	4.81966e-06
21.2385	21.2694	4.8214e-06
16.8588	16.1888	4.82219e-06
21.1606	22.2077	4.82564e-06
18.7419	18.8478	4.83065e-06
33.4986	33.3855	4.83105e-06
21.1073	19.8289	4.8327e-06
15.2679	16.0771	4.83278e-06
6.39341	6.2876	4.83724e-06
7.20076	7.17083	4.83755e-06
22.1083	21.8402	4.8383e-06
19.6415	19.5032	4.83998e-06
21.3806	21.3889	4.84122e-06
7.93706	7.88012	4.84134e-06
18.3211	17.7375	4.84147e-06
10.7698	11.0851	4.84199e-06
21.8296	21.6297	4.84278e-06
2.88592	2.86644	4.84511e-06
20.6867	18.1522	4.84694e-06
24.5495	25.1833	4.85018e-06
9.17934	8.23941	4.85955e-06
18.622	19.2526	4.86028e-06
22.021	20.5829	4.86134e-06
16.989	16.6124	4.86157e-06
3.55335	3.55257	4.86255e-06
19.5911	19.2667	4.86475e-06
13.5042	13.4854	4.86594e-06
10.7712	10.6599	4.87122e-06
31.2174	30.7871	4.87189e-06
28.9914	29.0011	4.87606e-06
18.4068	17.9322	4.87857e-06
22.0965	20.2122	4.87871e-06
9.53576	9.5372	4.8799e-06
23.1819	23.2602	4.88233e-06
16.095	16.3217	4.8839e-06
11.9967	12.4702	4.88566e-06
24.4014	24.0614	4.88617e-06
14.5032	13.9217	4.89544e-06
16.8806	17.2242	4.89605e-06
16.5381	16.4721	4.8969e-06
19.0927	19.1222	4.9051e-06
18.6011	18.522	4.90832e-06
16.1048	16.5262	4.90982e-06
10.3079	10.2224	4.91489e-06
14.6746	14.8225	4.91697e-06
17.8808	17.9441	4.92e-06
9.30902	9.11266	4.92011e-06
7.87886	8.10828	4.92256e-06
14.1045	13.9214	4.92742e-06
32.6477	32.2938	4.92802e-06
8.20023	8.12757	4.9285e-06
26.0967	25.1742	4.92882e-06
3.19411	3.22276	4.92913e-06
19.8251	20.1252	4.92983e-06
8.11411	7.9493	4.93228e-06
17.0955	16.1665	4.93339e-06
17.8661	17.7918	4.9342e-06
18.1393	26.1004	4.93504e-06
13.1908	15.37	4.93564e-06
17.1491	16.3961	4.93825e-06
20.8729	20.3751	4.94505e-06
43.4248	43.3509	4.94623e-06
10.4225	10.4192	4.9475e-06
18.3219	18.4557	4.95155e-06
12.2229	12.0436	4.95165e-06
24.8162	24.5628	4.95251e-06
28.496	30.767	4.95333e-06
13.5366	14.2801	4.95593e-06
15.8477	15.7952	4.95594e-06
9.74764	10.0385	4.95643e-06
12.6853	13.8206	4.95676e-06
30.572	29.6013	4.958e-06
21.2463	18.9689	4.95823e-06
31.4008	30.3092	4.95998e-06
4.69389	4.6317	4.96018e-06
6.30744	6.60426	4.96179e-06
26.6576	21.8478	4.96314e-06
23.615	23.777	4.96434e-06
22.3213	22.3589	4.96458e-06
1.53229	1.50963	4.96471e-06
22.6671	23.0032	4.9654e-06
25.3242	23.1669	4.9663e-06
14.9551	16.6676	4.96655e-06
9.53449	9.56052	4.97028e-06
11.3527	11.3388	4.97089e-06
20.2573	19.9724	4.98018e-06
5.71005	5.67801	4.98323e-06
6.4693	6.67967	4.98577e-06
18.0086	18.3045	4.98623e-06
23.8287	25.3037	4.98693e-06
18.4723	18.2151	4.98913e-06
15.8806	18.0641	4.98987e-06
23.84	23.4818	4.99049e-06
20.2899	20.2494	4.9941e-06
23.9467	23.6664	4.99579e-06
12.223	12.0558	4.9962e-06
18.4017	18.4346	4.99723e-06
8.55636	8.22664	4.99724e-06
20.7218	21.4873	5.00024e-06
21.7852	24.2907	5.00386e-06
9.36257	9.16652	5.00496e-06
15.2575	15.6865	5.00502e-06
20.623	20.5496	5.00693e-06
15.1801	17.5624	5.00748e-06
28.3242	28.5877	5.00987e-06
20.5257	20.486	5.01054e-06
16.6669	17.7911	5.01165e-06
8.1025	8.02014	5.01174e-06
23.1181	21.3239	5.01258e-06
5.21008	5.19865	5.01286e-06
13.3962	12.4576	5.0138e-06
12.6746	12.5557	5.01625e-06
10.8823	11.4997	5.02006e-06
15.9229	15.9933	5.02075e-06
17.4922	18.3794	5.02179e-06
23.7315	23.6881	5.0223e-06
22.7435	22.9791	5.03199e-06
15.3417	14.7379	5.03603e-06
22.9492	22.8389	5.03643e-06
22.7742	23.2429	5.03657e-06
9.37361	8.94508	5.03895e-06
16.7948	16.4393	5.03903e-06
16.3854	16.2497	5.0393e-06
17.7208	17.639	5.04042e-06
8.11446	8.28361	5.04229e-06
26.173	28.6513	5.04261e-06
18.0418	18.0426	5.043e-06
30.5618	30.9097	5.04304e-06
32.09	31.5938	5.04344e-06
10.9647	10.9003	5.04364e-06
21.6562	23.3845	5.0442e-06
27.6365	29.2955	5.04649e-06
19.9559	20.0253	5.04974e-06
27.3991	27.6626	5.05001e-06
12.9222	12.7649	5.05269e-06
18.5148	18.5318	5.0538e-06
31.8737	32.4269	5.05527e-06
22.1377	22.1643	5.05562e-06
16.0637	16.9066	5.0568e-06
19.731	17.508	5.05702e-06
18.4619	18.3268	5.05866e-06
16.0919	16.112	5.05894e-06
23.0864	22.4588	5.06e-06
26.4214	26.2966	5.06186e-06
21.0954	21.7932	5.06748e-06
14.8135	15.1417	5.07778e-06
12.5676	13.2002	5.07851e-06
15.6762	15.6467	5.08139e-06
33.4005	33.089	5.08215e-06
6.90909	7.11665	5.08217e-06
4.8659	4.82416	5.08226e-06
22.2793	22.6319	5.08405e-06
9.06215	8.67506	5.0844e-06
11.4084	11.3804	5.08721e-06
15.5032	15.7757	5.09104e-06
17.9678	18.6657	5.0912e-06
34.9056	35.881	5.09128e-06
11.3957	11.326	5.09167e-06
36.2084	36.3934	5.09291e-06
25.14	23.9752	5.09335e-06
16.6757	16.9976	5.09546e-06
13.4934	13.0041	5.09557e-06
18.4721	17.9579	5.09671e-06
15.3968	15.414	5.09958e-06
7.9528	7.65785	5.10072e-06
19.5157	19.546	5.10138e-06
28.9915	25.5556	5.10209e-06
11.1038	10.8573	5.10441e-06
11.1729	11.1283	5.10488e-06
27.7652	27.6451	5.10515e-06
11.201	11.1333	5.10624e-06
15.8915	16.0684	5.10662e-06
13.6689	13.7784	5.11085e-06
13.0172	13.5383	5.11334e-06
32.2921	32.4461	5.1134e-06
24.0533	23.3629	5.11425e-06
17.8474	19.7323	5.11436e-06
9.16801	9.21149	5.115e-06
26.1968	26.1332	5.11764e-06
57.2888	57.3956	5.11788e-06
17.9132	17.432	5.11857e-06
26.2808	25.75	5.11987e-06
19.5698	21.7383	5.12012e-06
29.2382	29.1549	5.12048e-06
15.3536	26.1551	5.1217e-06
17.6982	18.424	5.12174e-06
13.7835	14.1598	5.12247e-06
27.3354	28.0743	5.12273e-06
10.9969	11.1636	5.12278e-06
12.8449	12.2087	5.12299e-06
10.2989	9.51494	5.12332e-06
16.1489	15.9477	5.12493e-06
39.1774	38.4116	5.12771e-06
23.4828	23.7661	5.12927e-06
22.1073	22.1446	5.13097e-06
9.86883	9.67922	5.13178e-06
26.0014	26.2781	5.13325e-06
12.0176	11.8136	5.1333e-06
11.4807	10.3102	5.13573e-06
17.2136	16.4725	5.13686e-06
17.1704	17.954	5.13713e-06
3.84483	3.85436	5.14241e-06
10.5347	10.5939	5.14258e-06
20.1612	21.3784	5.1434e-06
4.55047	4.65154	5.14506e-06
12.2908	12.1953	5.14767e-06
16.8688	19.5924	5.14803e-06
25.8399	26.4378	5.14971e-06
24.926	25.1847	5.14996e-06
24.3756	23.8861	5.15022e-06
27.9044	27.5075	5.15052e-06
23.9685	23.2316	5.15061e-06
23.0131	22.9382	5.1565e-06
15.3742	15.0101	5.15933e-06
12.0486	12.5891	5.16113e-06
26.5602	24.6507	5.16376e-06
27.4508	27.1364	5.16411e-06
34.2407	35.0649	5.16724e-06
11.4743	11.4891	5.16858e-06
28.5175	28.3689	5.16953e-06
19.0547	18.9162	5.17304e-06
35.1966	35.2052	5.17591e-06
15.2674	15.6973	5.17846e-06
16.4501	17.2346	5.17856e-06
30.604	30.6038	5.17926e-06
28.2817	30.8766	5.18425e-06
13.7395	13.4497	5.18544e-06
8.95358	8.74024	5.18581e-06
25.624	25.2824	5.19494e-06
30.5938	30.499	5.19572e-06
20.0212	18.6302	5.1962e-06
4.08174	3.99617	5.19679e-06
23.8771	23.7778	5.19695e-06
11.16	11.2119	5.20013e-06
12.9022	12.6877	5.20188e-06
26.7864	27.1454	5.20278e-06
16.4096	16.5258	5.20399e-06
23.7531	23.743	5.20426e-06
9.76033	9.76427	5.20581e-06
32.4004	34.4316	5.20646e-06
15.2992	15.3402	5.20887e-06
20.1713	20.7578	5.21034e-06
8.69596	9.01483	5.21037e-06
10.6415	11.3356	5.21111e-06
21.8258	21.958	5.21266e-06
20.6347	20.2335	5.21447e-06
10.7762	10.7481	5.21459e-06
20.0218	18.6094	5.21465e-06
4.338	4.24913	5.21952e-06
27.9152	27.6488	5.21986e-06
10.425	11.2701	5.22092e-06
22.0752	22.2046	5.22152e-06
10.6646	10.2018	5.22214e-06
27.3129	27.3527	5.22292e-06
15.5349	15.5156	5.22457e-06
21.861	21.9473	5.2253e-06
14.9007	14.5196	5.22763e-06
18.599	18.9149	5.22816e-06
5.19967	5.37195	5.22817e-06
7.12734	7.09406	5.23128e-06
13.01	13.8325	5.23171e-06
31.5627	31.7924	5.23188e-06
43.5444	43.2203	5.23214e-06
30.3142	29.9068	5.23352e-06
1.22046	1.30429	5.23368e-06
9.1157	8.42464	5.23493e-06
23.0858	23.5711	5.23578e-06
15.2237	15.3377	5.2373e-06
11.2868	12.5039	5.23907e-06
14.3786	14.346	5.24083e-06
19.1819	20.833	5.24191e-06
13.5243	13.4199	5.24199e-06
19.4173	19.7206	5.2426e-06
8.4803	8.04236	5.24337e-06
12.591	12.6011	5.2462e-06
8.51226	8.23823	5.2471e-06
13.7398	14.1275	5.24752e-06
6.60861	6.77732	5.24797e-06
4.08079	3.91127	5.2496e-06
9.58649	9.79816	5.25095e-06
15.781	15.2942	5.25136e-06
19.0409	18.969	5.25336e-06
16.8151	16.3314	5.25354e-06
19.0121	19.0558	5.25691e-06
5.25402	5.25119	5.25748e-06
19.9234	21.5972	5.25793e-06
15.6434	14.1305	5.25942e-06
13.2139	13.778	5.26008e-06
29.6687	30.1689	5.26051e-06
9.56701	9.62533	5.26339e-06
18.0114	17.9433	5.26365e-06
12.4701	12.4122	5.26405e-06
24.8393	24.988	5.26714e-06
9.62038	9.37278	5.26777e-06
12.2756	12.2869	5.27047e-06
20.5392	20.5739	5.27061e-06
18.8273	19.2863	5.27088e-06
24.2913	25.2568	5.2711e-06
9.07031	9.25308	5.27173e-06
46.8663	46.8296	5.27182e-06
30.0132	32.0655	5.2727e-06
42.403	43.0996	5.27323e-06
8.85708	9.52576	5.27447e-06
13.3834	13.4507	5.27508e-06
5.82546	5.81713	5.27955e-06
15.5037	15.5858	5.28107e-06
27.0009	26.9174	5.2812e-06
18.9347	19.8747	5.28244e-06
13.7295	14.1591	5.28615e-06
17.805	15.664	5.28632e-06
27.5614	26.5907	5.2879e-06
5.00156	4.93553	5.28808e-06
9.42651	8.22746	5.29019e-06
22.0444	21.6955	5.29135e-06
13.3423	13.5702	5.29159e-06
27.764	27.485	5.29449e-06
9.58981	9.55068	5.29468e-06
25.5615	25.9375	5.29496e-06
13.5036	13.6145	5.29581e-06
20.3333	20.3996	5.29742e-06
16.2141	16.3528	5.29899e-06
36.0892	36.8739	5.29904e-06
12.3962	12.3972	5.30033e-06
11.394	11.9361	5.30268e-06
11.5309	11.5643	5.30302e-06
19.3864	20.1764	5.30455e-06
23.9364	23.0914	5.3066e-06
30.7328	30.4622	5.30745e-06
22.3669	22.3915	5.30944e-06
14.9377	14.8471	5.31078e-06
21.8999	20.5181	5.31119e-06
12.8241	12.9501	5.31127e-06
17.3961	18.4574	5.31178e-06
8.5768	8.9143	5.31645e-06
12.3419	12.395	5.31693e-06
20.6341	20.8856	5.31799e-06
12.2632	12.0776	5.31958e-06
16.2343	15.8397	5.32162e-06
9.69241	9.37395	5.32322e-06
27.7224	27.5178	5.32335e-06
8.6717	8.4465	5.32383e-06
14.6851	14.6753	5.32535e-06
16.2339	16.1666	5.32986e-06
14.0833	14.1936	5.33088e-06
18.8375	18.7636	5.33193e-06
29.9374	29.9947	5.33227e-06
24.8292	24.5188	5.33231e-06
31.1846	31.302	5.33268e-06
4.85567	4.8602	5.333e-06
20.2237	20.0503	5.33469e-06
12.2997	12.0895	5.3367e-06
8.38102	8.42515	5.33996e-06
19.849	20.0933	5.34061e-06
16.625	15.61	5.34091e-06
5.47949	5.85161	5.34211e-06
22.1617	19.3391	5.34221e-06
33.0029	33.0888	5.34289e-06
15.2446	14.3345	5.34356e-06
13.6207	13.2332	5.34545e-06
15.641	15.7833	5.34584e-06
26.7746	26.7876	5.34775e-06
11.2593	11.1945	5.34883e-06
39.7911	39.7525	5.34935e-06
23.9476	24.1567	5.35054e-06
10.4383	10.169	5.35196e-06
24.936	25.0638	5.35595e-06
8.53256	7.60681	5.35766e-06
12.6436	12.5911	5.35781e-06
27.5072	29.1214	5.35885e-06
32.0353	31.9116	5.35897e-06
29.7106	29.6954	5.35905e-06
26.3902	25.8717	5.36042e-06
28.5923	28.782	5.36093e-06
28.2191	27.8551	5.36093e-06
9.61025	9.4644	5.36193e-06
30.7649	26.0569	5.36395e-06
21.1821	20.3981	5.36423e-06
17.2459	15.3825	5.36617e-06
2.01677	2.05693	5.36834e-06
16.9028	16.1568	5.36884e-06
16.784	17.1038	5.36965e-06
21.5506	21.4558	5.37003e-06
30.7112	32.2287	5.37329e-06
18.4383	17.8131	5.37723e-06
13.934	15.5346	5.37868e-06
12.0716	11.6865	5.37879e-06
20.8285	21.3797	5.37891e-06
24.6489	24.575	5.37934e-06
4.89925	4.85557	5.37978e-06
12.0832	12.3044	5.38067e-06
10.5025	10.8048	5.38095e-06
24.9792	30.3093	5.38157e-06
28.3024	28.4223	5.38607e-06
15.8936	15.9809	5.38822e-06
23.1293	20.6809	5.38849e-06
30.9702	30.7563	5.39015e-06
25.7647	25.7298	5.39075e-06
10.0506	10.1021	5.39193e-06
30.4121	29.262	5.39194e-06
16.0668	16.0679	5.39259e-06
3.33822	3.21329	5.39283e-06
33.712	34.431	5.39426e-06
21.1636	21.6627	5.39473e-06
15.5666	15.4462	5.39537e-06
7.10288	7.09355	5.39543e-06
10.1591	10.2006	5.39699e-06
15.3314	16.3206	5.39741e-06
12.6217	12.2189	5.39776e-06
50.8569	51.2571	5.39872e-06
44.9633	45.0301	5.39897e-06
9.88802	10.682	5.39935e-06
11.3795	11.2922	5.3996e-06
18.8694	20.2775	5.40069e-06
7.76996	7.74749	5.40157e-06
15.3851	18.4346	5.40168e-06
25.2048	25.6961	5.40194e-06
13.6861	12.8099	5.40584e-06
14.4618	15.5883	5.40638e-06
26.4723	26.8312	5.40699e-06
43.6833	44.572	5.40708e-06
19.1969	19.1759	5.40732e-06
15.3744	15.2706	5.40762e-06
21.5321	21.2153	5.4081e-06
22.4831	22.2199	5.40925e-06
6.4901	6.80939	5.41005e-06
24.9035	25.9809	5.41236e-06
22.4946	23.0144	5.41309e-06
32.5082	32.752	5.41372e-06
18.0855	18.5	5.41388e-06
25.431	32.7192	5.41643e-06
35.6925	35.0303	5.41685e-06
26.7421	27.2999	5.4203e-06
19.8149	19.9502	5.4205e-06
22.3329	21.0622	5.42134e-06
21.0641	20.4426	5.42273e-06
11.807	11.7947	5.4255e-06
9.93393	9.93804	5.42649e-06
18.0845	17.3121	5.42839e-06
25.4093	25.8699	5.42905e-06
4.35004	4.3847	5.42943e-06
24.4183	24.3764	5.43154e-06
24.9591	24.3002	5.43234e-06
27.937	22.5891	5.4345e-06
31.1086	31.1599	5.43555e-06
36.4016	37.8123	5.43624e-06
29.8959	29.852	5.43696e-06
12.8146	14.3331	5.43733e-06
23.4442	23.4513	5.43754e-06
20.6461	20.901	5.43805e-06
1.21048	1.09776	5.43855e-06
25.1397	24.7677	5.43921e-06
17.3429	17.2028	5.44044e-06
20.0748	20.7341	5.44278e-06
24.5923	25.4562	5.44356e-06
14.2534	14.5656	5.44359e-06
11.417	10.8558	5.44473e-06
6.15675	6.7453	5.44597e-06
19.6231	19.6068	5.44614e-06
22.3329	22.5567	5.44654e-06
23.8854	24.3562	5.45321e-06
29.937	29.1887	5.45345e-06
20.5718	20.9537	5.45384e-06
29.9704	29.7317	5.45446e-06
28.7663	28.8688	5.45558e-06
12.1371	11.8774	5.45746e-06
18.527	18.3713	5.45853e-06
17.2782	17.5183	5.45887e-06
39.6609	39	5.45969e-06
27.787	27.8879	5.45972e-06
7.57622	7.56887	5.45999e-06
11.8353	12.4259	5.46063e-06
16.1496	17.2901	5.46086e-06
21.9779	23.2429	5.46104e-06
13.5561	13.6104	5.46151e-06
15.8167	16.8411	5.46191e-06
29.6466	30.5171	5.4631e-06
30.2926	21.4552	5.46375e-06
19.4411	20.1031	5.46384e-06
25.7214	29.1972	5.46408e-06
35.5629	35.8814	5.46516e-06
22.5263	22.6735	5.46699e-06
17.3863	17.3224	5.46778e-06
20.8272	20.9958	5.46943e-06
17.6007	16.86	5.47006e-06
45.7592	45.9896	5.47079e-06
23.1089	23.1906	5.47329e-06
25.9471	26.2984	5.47405e-06
41.0805	41.4098	5.47453e-06
23.0106	22.6961	5.47568e-06
0.550679	0.53153	5.47598e-06
19.2036	19.3434	5.47605e-06
12.5557	13.7673	5.47671e-06
25.6362	26.8186	5.47855e-06
31.2282	29.9822	5.4802e-06
21.0098	21.0292	5.4826e-06
29.0028	27.7906	5.48263e-06
18.8644	19.4708	5.48325e-06
23.0643	26.3067	5.48567e-06
27.0759	27.6267	5.48677e-06
21.9354	23.8977	5.48702e-06
16.9777	14.9873	5.48727e-06
23.785	23.7653	5.48813e-06
21.7242	21.3675	5.48896e-06
12.4388	12.1413	5.49084e-06
22.1484	22.0666	5.49103e-06
18.9345	13.4296	5.49126e-06
17.2998	17.768	5.49171e-06
10.6963	10.3005	5.49264e-06
10.2135	10.3983	5.49476e-06
23.4888	23.4512	5.49535e-06
22.7303	22.6092	5.49564e-06
11.7704	11.6491	5.49604e-06
18.5126	18.359	5.49655e-06
16.3403	16.0344	5.49947e-06
9.23289	9.65597	5.50014e-06
13.6209	12.8638	5.50067e-06
19.3332	17.9545	5.50082e-06
20.3221	21.9862	5.50083e-06
25.7529	23.603	5.50237e-06
9.80281	10.1092	5.50415e-06
19.3325	23.1126	5.50652e-06
19.6133	19.824	5.50797e-06
9.32962	9.3125	5.50923e-06
16.0627	16.208	5.50982e-06
14.5996	14.3235	5.51018e-06
25.4866	25.7179	5.51141e-06
13.964	14.1273	5.51188e-06
20.8492	18.7291	5.51426e-06
13.7827	14.88	5.51438e-06
15.7391	15.9811	5.51547e-06
15.7663	15.8286	5.51586e-06
26.3883	26.35	5.51728e-06
7.92265	7.8655	5.51896e-06
7.25935	7.15941	5.51977e-06
20.3557	20.3867	5.51981e-06
21.1273	21.5861	5.52168e-06
21.2606	21.095	5.52177e-06
20.8362	20.4387	5.522e-06
20.0963	22.3818	5.52243e-06
16.5907	18.0751	5.52315e-06
31.4639	31.5524	5.52347e-06
22.7862	21.477	5.52476e-06
12.524	11.9558	5.528e-06
19.7714	19.7433	5.52881e-06
27.947	28.9785	5.52945e-06
20.4511	19.7978	5.53073e-06
12.2743	12.0225	5.53184e-06
25.0331	25.3901	5.53219e-06
27.5695	28.5866	5.53252e-06
23.0863	23.0931	5.53283e-06
17.0314	17.2451	5.5353e-06
34.7777	35.9031	5.53567e-06
12.2007	12.6111	5.5361e-06
22.7633	23.5597	5.53775e-06
30.6476	27.8111	5.53856e-06
42.3496	43.1981	5.5397e-06
23.0885	23.0791	5.54029e-06
12.7053	12.6642	5.54204e-06
1.22316	1.23865	5.54228e-06
9.54581	9.73234	5.54271e-06
27.4964	27.9431	5.54295e-06
7.00988	7.02861	5.54325e-06
16.9244	17.7474	5.54376e-06
29.4104	27.965	5.54483e-06
22.303	22.5767	5.54826e-06
23.1722	23.1724	5.54837e-06
10.3895	10.3217	5.54858e-06
36.1653	37.7134	5.5494e-06
16.3862	16.7115	5.54948e-06
13.9517	13.9411	5.54963e-06
19.248	19.2713	5.54988e-06
22.3771	21.8385	5.55016e-06
23.1294	22.6546	5.5503e-06
16.8856	16.9084	5.55079e-06
11.1468	11.0857	5.55179e-06
14.5788	14.0714	5.55427e-06
25.1843	23.1023	5.5553e-06
30.0132	29.6873	5.5554e-06
23.0744	24.7381	5.55557e-06
23.4195	24.0058	5.55605e-06
20.1601	19.6562	5.55625e-06
16.0091	16.3092	5.55635e-06
21.9113	21.924	5.5569e-06
4.51001	4.50658	5.55715e-06
28.6585	28.7594	5.55841e-06
25.1819	25.4336	5.56094e-06
7.38301	5.69864	5.56144e-06
8.76037	8.31522	5.56162e-06
22.1397	23.5488	5.56174e-06
14.826	15.8176	5.56181e-06
7.39423	7.25754	5.56253e-06
25.753	27.4641	5.56264e-06
12.4812	10.2672	5.5637e-06
18.7517	20.692	5.56372e-06
33.9607	34.3776	5.56387e-06
29.2492	29.2846	5.5661e-06
25.7951	25.7754	5.5662e-06
31.1086	32.9051	5.56644e-06
24.462	24.1493	5.57043e-06
45.942	46.851	5.57142e-06
19.665	19.6668	5.57156e-06
22.0854	21.9562	5.57198e-06
30.3136	29.9596	5.57487e-06
17.7397	14.2251	5.57758e-06
20.6219	20.7899	5.57994e-06
21.0103	12.1101	5.58023e-06
13.9855	14.531	5.58254e-06
23.5806	22.9152	5.58296e-06
11.7505	11.782	5.58344e-06
16.9341	20.0595	5.58356e-06
26.2928	26.7217	5.58647e-06
23.3342	23.361	5.58673e-06
38.8865	38.6183	5.58765e-06
35.4556	35.9241	5.58823e-06
23.5379	22.3506	5.58825e-06
12.5674	11.7177	5.58844e-06
11.5595	11.2829	5.58879e-06
24.5838	24.9768	5.58911e-06
10.0399	9.97058	5.59e-06
9.30798	8.38102	5.59234e-06
22.9892	22.9038	5.59234e-06
31.4536	31.442	5.59296e-06
27.0659	30.6254	5.59346e-06
25.0118	25.0056	5.59395e-06
8.70632	8.69092	5.59395e-06
14.5792	15.8937	5.5941e-06
13.7508	13.1141	5.59483e-06
33.2928	33.1692	5.59521e-06
12.3677	12.296	5.59619e-06
26.4845	26.3302	5.59662e-06
9.53415	9.65869	5.5974e-06
11.2193	11.2174	5.59761e-06
33.5828	33.0021	5.60068e-06
13.191	14.7937	5.60198e-06
14.7068	14.6485	5.60335e-06
34.2409	33.9514	5.60354e-06
9.7075	9.75276	5.60461e-06
22.8286	26.21	5.60496e-06
35.1639	35.2492	5.60503e-06
17.988	16.7551	5.60529e-06
25.6138	28.3476	5.60726e-06
25.6363	25.9585	5.60839e-06
17.6974	18.4444	5.60996e-06
26.7969	19.5358	5.61009e-06
22.7739	22.4913	5.61114e-06
22.0848	22.1531	5.61243e-06
15.976	16.1984	5.61251e-06
11.6901	11.5864	5.61318e-06
20.053	21.2589	5.6132e-06
28.905	28.8377	5.61341e-06
15.3662	15.2075	5.61345e-06
14.5462	13.1462	5.61354e-06
38.6173	41.6498	5.61408e-06
31.9814	36.4048	5.61435e-06
0.185358	0.191212	5.61575e-06
22.4415	22.2619	5.61704e-06
12.3303	11.85	5.61816e-06
45.953	42.5765	5.61834e-06
16.16	15.524	5.61963e-06
6.71592	7.74857	5.62011e-06
17.1275	16.7982	5.62178e-06
10.8459	7.76004	5.62183e-06
15.3084	15.9922	5.62183e-06
13.8259	13.7752	5.62529e-06
35.6379	36.6775	5.62579e-06
25.9365	26.3637	5.6261e-06
10.0393	10.7701	5.62716e-06
13.0093	13.5178	5.62751e-06
28.109	31.8905	5.62781e-06
15.3853	16.6554	5.63104e-06
14.5128	13.8218	5.63226e-06
36.5414	35.576	5.63365e-06
26.3865	26.6774	5.6343e-06
16.7935	16.6352	5.6346e-06
48.8675	50.0023	5.63647e-06
37.9075	36.4155	5.6373e-06
9.32762	8.97995	5.63766e-06
16.656	15.8062	5.64075e-06
12.8256	12.5971	5.64252e-06
13.7063	13.6253	5.64403e-06
11.8563	11.9792	5.64437e-06
23.8913	23.8669	5.64444e-06
10.9118	11.11	5.64655e-06
38.3811	39.1743	5.64693e-06
18.3221	16.7625	5.647e-06
29.6615	29.5792	5.64725e-06
42.1776	46.9926	5.64745e-06
17.9014	17.6701	5.648e-06
25.7018	23.7122	5.64839e-06
19.7918	19.4823	5.6486e-06
12.0518	11.6847	5.64877e-06
28.4317	26.1113	5.64922e-06
16.6445	15.8293	5.64936e-06
18.3207	17.8455	5.64999e-06
18.783	18.5111	5.65084e-06
11.5777	14.2581	5.65189e-06
16.2568	16.8038	5.65217e-06
6.71585	6.87604	5.65303e-06
20.9472	20.8556	5.65666e-06
15.5685	15.0641	5.6574e-06
18.0547	17.9987	5.65807e-06
5.42559	4.8042	5.65918e-06
7.31724	7.13713	5.65985e-06
21.5265	16.2864	5.66029e-06
35.4339	21.2478	5.66055e-06
12.6524	12.6458	5.66165e-06
34.1007	34.6924	5.66276e-06
6.93249	6.74487	5.66299e-06
17.9354	16.8857	5.66313e-06
7.62998	7.2687	5.66468e-06
17.7405	16.2539	5.66523e-06
27.281	23.1128	5.66542e-06
22.7646	24.7476	5.66616e-06
6.7068	6.68035	5.66719e-06
5.7803	5.67807	5.67124e-06
27.9919	27.2795	5.67257e-06
13.0735	13.6909	5.67311e-06
19.4409	21.3028	5.6736e-06
20.7202	20.6018	5.67381e-06
16.9879	19.6667	5.6741e-06
14.8047	13.3415	5.67473e-06
30.4218	27.736	5.67537e-06
28.3457	21.3225	5.67538e-06
23.4402	23.7659	5.67549e-06
26.9582	26.94	5.67684e-06
24.9134	25.0972	5.67729e-06
14.8649	14.3567	5.67854e-06
23.6994	22.3817	5.6788e-06
29.8948	31.8469	5.67924e-06
27.4964	27.3392	5.67957e-06
20.1285	21.3242	5.68082e-06
12.2166	12.2191	5.68199e-06
13.7071	16.2863	5.68214e-06
5.50513	5.50294	5.68229e-06
20.8258	20.3213	5.68275e-06
36.4124	33.5699	5.68294e-06
20.9563	21.6398	5.68554e-06
38.5529	41.257	5.68732e-06
15.9753	16.2643	5.68804e-06
16.3875	16.2967	5.68843e-06
15.2135	15.2165	5.68844e-06
14.417	14.4123	5.68857e-06
27.3457	31.0291	5.68936e-06
23.387	20.8981	5.6899e-06
16.1178	16.112	5.69121e-06
36.1651	36.6117	5.69382e-06
24.4519	26.929	5.69421e-06
56.2567	55.2584	5.69492e-06
24.7067	24.6392	5.69528e-06
23.6028	23.6806	5.6953e-06
17.5365	16.7884	5.69594e-06
25.4309	23.8761	5.69634e-06
11.2047	11.2478	5.69689e-06
28.2059	30.2112	5.69723e-06
17.865	17.5518	5.69768e-06
35.2725	41.1811	5.69792e-06
28.0883	26.9827	5.69794e-06
31.3465	31.2799	5.6981e-06
9.7696	10.2123	5.69925e-06
17.6223	18.1748	5.69929e-06
12.8591	12.8739	5.69936e-06
14.3545	14.041	5.70079e-06
30.7122	25.2059	5.70294e-06
20.2929	20.4193	5.70682e-06
12.6532	13.2642	5.70851e-06
33.8853	34.0151	5.70927e-06
17.1273	17.1674	5.7098e-06
20.7204	20.8681	5.71003e-06
25.5705	22.8849	5.71064e-06
13.9672	13.8662	5.71124e-06
14.9337	15.9592	5.71174e-06
25.0844	24.8782	5.71247e-06
10.8679	13.8114	5.71265e-06
28.3459	22.9597	5.71279e-06
58.548	58.4967	5.71283e-06
26.7753	24.3231	5.71307e-06
13.3227	13.3413	5.71444e-06
8.58524	8.3375	5.71552e-06
27.4641	28.1068	5.71568e-06
37.5419	43.253	5.71612e-06
12.6754	12.404	5.71646e-06
18.8686	18.8615	5.7167e-06
4.2768	4.24927	5.71824e-06
27.313	23.6019	5.71826e-06
20.8317	20.4739	5.71841e-06
22.2795	22.369	5.71905e-06
39.4561	33.1226	5.72018e-06
12.4273	12.3748	5.72077e-06
25.9135	26.3504	5.72221e-06
21.2253	21.3695	5.72305e-06
12.2985	12.8191	5.72472e-06
12.2972	13.4953	5.72588e-06
13.5999	14.2158	5.72593e-06
5.97201	6.02497	5.72614e-06
67.0767	67.8635	5.72615e-06
18.6017	18.6415	5.72676e-06
14.2379	14.2475	5.72765e-06
25.9039	32.8063	5.72845e-06
12.0497	11.4773	5.729e-06
21.9579	21.782	5.73028e-06
42.1237	40.4827	5.73094e-06
21.2925	21.1377	5.7311e-06
23.3644	23.3977	5.73157e-06
6.55668	6.56056	5.73162e-06
15.9866	16.1763	5.73174e-06
44.9849	45.5428	5.73274e-06
30.9591	30.5275	5.73285e-06
12.9852	14.215	5.73459e-06
21.6567	20.321	5.73482e-06
16.1489	13.2772	5.73716e-06
7.23333	6.62509	5.73833e-06
8.2846	8.17212	5.73977e-06
8.50152	7.50904	5.73991e-06
30.3042	27.7795	5.74002e-06
28.3347	28.3601	5.74094e-06
23.4625	23.7761	5.74174e-06
14.461	14.9985	5.74349e-06
9.38317	9.64011	5.74363e-06
38.7145	37.4296	5.74366e-06
18.4503	24.421	5.74376e-06
19.4417	19.7663	5.74426e-06
9.77089	10.4525	5.74477e-06
13.5792	13.8545	5.74502e-06
22.0634	20.7352	5.74737e-06
22.3658	21.9564	5.74759e-06
56.418	55.8143	5.74788e-06
19.0854	16.2539	5.7484e-06
9.26506	11.2376	5.74943e-06
18.2261	18.0171	5.75061e-06
42.7476	42.6308	5.75097e-06
10.9198	10.525	5.75216e-06
20.28	19.6443	5.75374e-06
40.9513	53.7097	5.75381e-06
37.4988	41.65	5.75465e-06
35.6165	34.7258	5.75506e-06
7.38277	6.8869	5.75528e-06
21.0996	21.0525	5.75529e-06
22.5916	23.5048	5.75687e-06
28.2491	22.6221	5.757e-06
31.4225	31.0855	5.75854e-06
20.3647	8.55538	5.76178e-06
27.4312	24.4985	5.76187e-06
23.613	19.0124	5.76259e-06
13.4704	13.182	5.76378e-06
39.8762	41.2027	5.76494e-06
32.5083	33.2983	5.76524e-06
29.1734	28.4443	5.76592e-06
30.7448	30.2548	5.76711e-06
28.9283	28.8354	5.76712e-06
21.126	21.1382	5.76737e-06
6.7818	6.23236	5.76836e-06
16.8393	17.7698	5.76891e-06
26.6898	26.1548	5.76924e-06
16.7535	16.3085	5.77004e-06
24.8069	38.5092	5.77058e-06
32.9819	35.5434	5.77088e-06
37.9287	36.8638	5.77377e-06
8.58795	8.90567	5.77458e-06
29.218	27.0276	5.77465e-06
12.7719	12.6002	5.77465e-06
21.8275	22.1213	5.775e-06
30.389	24.6283	5.777e-06
12.4389	12.0771	5.77711e-06
21.3119	20.1683	5.77761e-06
18.2136	18.4564	5.77834e-06
5.68288	5.74208	5.78039e-06
20.3975	19.7977	5.78069e-06
16.2775	15.8722	5.78105e-06
12.1159	25.5769	5.78174e-06
20.2874	19.9939	5.78342e-06
16.2456	14.3565	5.78401e-06
51.8579	48.3557	5.78404e-06
40.7792	41.6936	5.78447e-06
15.3427	16.2824	5.78464e-06
20.462	20.0926	5.78471e-06
16.0519	23.1341	5.78521e-06
23.3875	24.3105	5.7863e-06
24.6891	31.7486	5.78708e-06
3.47941	3.54979	5.7889e-06
14.4268	13.4955	5.789e-06
18.8173	18.3142	5.79061e-06
14.7293	15.2834	5.79066e-06
18.1603	27.4854	5.79107e-06
29.9369	29.8397	5.79424e-06
22.8077	22.9461	5.79581e-06
19.6105	19.7632	5.79601e-06
27.2287	27.2453	5.7964e-06
34.0892	33.2532	5.79697e-06
10.8591	10.4071	5.79706e-06
30.4859	28.6302	5.79707e-06
27.0547	26.5891	5.79759e-06
27.7651	20.5722	5.79762e-06
0.520477	0.519661	5.79998e-06
9.07187	8.16262	5.80042e-06
38.7358	39.9248	5.80131e-06
13.8035	13.9837	5.80158e-06
26.2187	26.1333	5.80313e-06
19.5802	19.5178	5.8036e-06
20.9807	21.14	5.80395e-06
3.42387	3.39642	5.80418e-06
30.1415	29.4378	5.80709e-06
26.022	25.7547	5.80739e-06
17.6192	17.539	5.80745e-06
2.3284	2.37361	5.80865e-06
13.0495	13.1328	5.80896e-06
16.4924	18.6752	5.81313e-06
84.2322	76.4128	5.81364e-06
35.4324	34.9325	5.81492e-06
12.8066	12.4705	5.81551e-06
24.3116	23.9651	5.81643e-06
31.0026	30.1455	5.81813e-06
8.27561	8.19835	5.81914e-06
6.39329	7.25805	5.82026e-06
16.7507	16.9267	5.82114e-06
14.1294	14.3892	5.82138e-06
29.3149	30.069	5.82225e-06
20.3541	23.647	5.82474e-06
24.6043	24.269	5.82599e-06
13.3421	13.265	5.82663e-06
7.93218	7.90024	5.8275e-06
24.2584	23.928	5.82783e-06
49.0291	54.8442	5.82814e-06
12.8472	13.5944	5.82869e-06
17.6865	21.2262	5.82959e-06
7.18894	7.39968	5.83212e-06
13.9767	13.4187	5.83241e-06
15.7728	15.2833	5.83244e-06
17.9556	16.2868	5.8327e-06
3.7306	3.70245	5.83284e-06
15.7949	15.6233	5.83328e-06
22.4827	23.9199	5.83337e-06
38.9185	37.8227	5.83376e-06
18.0109	18.0965	5.83381e-06
23.6887	26.9403	5.83436e-06
28.3045	28.5963	5.83476e-06
15.3957	14.783	5.835e-06
36.8102	35.0216	5.83532e-06
32.0346	32.4466	5.83629e-06
20.5049	18.6632	5.83666e-06
19.2008	19.3949	5.83672e-06
41.3818	41.3772	5.83871e-06
22.8715	22.7836	5.83879e-06
38.7361	36.1105	5.83929e-06
21.2576	16.4389	5.83963e-06
9.56798	9.1986	5.84014e-06
10.9851	11.271	5.84134e-06
17.5905	20.779	5.84174e-06
9.20941	9.16624	5.84246e-06
17.7622	18.3671	5.8427e-06
10.9005	10.481	5.84306e-06
12.1798	13.0804	5.8431e-06
21.3765	14.9779	5.84343e-06
26.8931	27.9238	5.84358e-06
16.1064	18.3045	5.84424e-06
17.1277	18.2592	5.84468e-06
25.1518	24.8237	5.84476e-06
15.762	15.9499	5.84493e-06
15.2454	15.1313	5.8458e-06
9.15766	10.0924	5.84677e-06
29.8501	30.669	5.84741e-06
33.0675	31.0939	5.84785e-06
19.8139	20.5066	5.848e-06
20.0215	20.1893	5.84976e-06
15.4055	15.697	5.84985e-06
49.9764	51.9002	5.85029e-06
22.979	12.8624	5.85167e-06
28.366	28.7721	5.85382e-06
10.9732	10.887	5.8544e-06
13.1314	14.5746	5.85448e-06
24.7103	24.4322	5.85454e-06
26.3133	26.4839	5.855e-06
17.5044	16.2972	5.85507e-06
13.9655	14.3658	5.8556e-06
33.3576	31.3126	5.85638e-06
25.8714	24.2036	5.85685e-06
17.3751	16.9501	5.85719e-06
25.7431	22.4689	5.85772e-06
15.3637	15.1171	5.85812e-06
15.8233	16.8208	5.85889e-06
3.89742	3.92794	5.8594e-06
24.1085	24.4973	5.86013e-06
26.2055	24.563	5.86058e-06
22.398	20.7793	5.86215e-06
45.975	46.2522	5.86295e-06
38.7373	39.2942	5.86298e-06
7.90918	7.34567	5.86462e-06
24.4201	25.2385	5.86667e-06
4.34964	4.39878	5.86681e-06
6.29652	4.82581	5.86767e-06
34.6804	34.1368	5.86868e-06
34.3376	34.627	5.86874e-06
4.90909	4.90347	5.8689e-06
16.1937	16.306	5.86927e-06
7.74913	6.53812	5.86933e-06
11.1345	11.8703	5.86964e-06
31.0236	31.1493	5.86994e-06
11.632	12.9709	5.87004e-06
17.7188	16.7006	5.87059e-06
21.5159	20.3283	5.87166e-06
21.8926	19.2412	5.87169e-06
9.13476	9.05847	5.87214e-06
25.0658	27.7243	5.8726e-06
27.1299	28.7159	5.87399e-06
16.4407	16.0128	5.87413e-06
14.7397	14.9589	5.87589e-06
8.54482	13.4952	5.87716e-06
34.8962	32.13	5.87723e-06
19.1277	18.9558	5.87767e-06
14.051	15.2396	5.87822e-06
20.8048	21.107	5.87953e-06
27.496	29.9276	5.8799e-06
25.8733	25.7738	5.8812e-06
50.2233	50.1321	5.88144e-06
10.8142	12.3842	5.88168e-06
24.3024	24.5511	5.88199e-06
9.77063	8.0978	5.88252e-06
29.4209	26.6565	5.88272e-06
54.8045	60.4702	5.88293e-06
34.111	34.6161	5.88386e-06
35.1653	31.1052	5.88412e-06
11.9	10.1582	5.88592e-06
32.7884	33.1443	5.8862e-06
17.5583	23.1126	5.8872e-06
11.9966	10.8878	5.88794e-06
30.3366	30.998	5.88799e-06
9.32928	9.17769	5.88809e-06
20.2134	18.3466	5.88871e-06
13.3624	12.7966	5.88901e-06
23.398	23.612	5.88924e-06
17.2885	17.4462	5.88937e-06
20.054	19.6432	5.88948e-06
18.4727	18.4421	5.88986e-06
18.8709	19.4045	5.8899e-06
18.8917	20.9117	5.89055e-06
15.717	14.5415	5.89111e-06
24.4856	24.4322	5.89156e-06
26.493	26.9192	5.89183e-06
24.7749	24.5212	5.89253e-06
43.1238	43.2415	5.89394e-06
38.6818	40.6992	5.8948e-06
16.2345	16.7318	5.8955e-06
28.8732	29.0619	5.89801e-06
18.1616	17.4196	5.90035e-06
21.6994	24.1709	5.9004e-06
13.7608	14.3102	5.90099e-06
29.8312	30.6596	5.90106e-06
10.4723	10.3776	5.90168e-06
32.4107	31.7264	5.90169e-06
25.5167	26.7762	5.90268e-06
25.7002	26.2639	5.90326e-06
31.3992	30.2657	5.90367e-06
24.3663	23.5599	5.90397e-06
24.2368	22.9381	5.90493e-06
18.4738	18.3904	5.90591e-06
15.203	14.8484	5.907e-06
24.947	26.3724	5.90768e-06
21.8172	17.7254	5.90866e-06
16.5909	16.5448	5.9098e-06
27.1084	25.108	5.9103e-06
14.5699	14.291	5.91094e-06
21.2251	18.8816	5.91207e-06
25.1399	24.4217	5.91216e-06
15.5673	17.0613	5.91228e-06
16.493	20.1253	5.91284e-06
18.3943	18.5849	5.91314e-06
15.3107	15.1298	5.91316e-06
28.6919	28.6728	5.91391e-06
20.3852	19.503	5.91393e-06
13.0608	13.1004	5.91427e-06
26.1947	25.3566	5.91491e-06
9.84566	10.3019	5.91492e-06
38.7891	41.6279	5.91492e-06
29.1204	29.2641	5.91497e-06
13.0308	13.0664	5.91573e-06
35.2299	37.6152	5.91604e-06
24.9684	30.6579	5.91633e-06
16.9977	16.2652	5.91677e-06
13.4172	14.836	5.9169e-06
33.4232	33.0239	5.9172e-06
31.4108	31.465	5.91763e-06
21.7313	23.7993	5.91821e-06
29.5083	28.8588	5.91932e-06
13.62	13.5994	5.91972e-06
29.9596	30.1232	5.92032e-06
25.108	29.982	5.92082e-06
20.4621	14.8583	5.92113e-06
23.3758	22.4883	5.92221e-06
29.3368	29.2408	5.92245e-06
20.935	22.4157	5.92308e-06
19.4832	18.2497	5.92344e-06
19.6028	19.7105	5.92384e-06
14.5466	14.0738	5.92509e-06
8.18585	8.47898	5.92545e-06
15.621	15.1725	5.92555e-06
28.8373	28.6847	5.92556e-06
25.6019	25.0431	5.92591e-06
17.5684	16.7114	5.9268e-06
26.0225	25.3146	5.92786e-06
18.906	18.6742	5.92823e-06
24.2791	23.9849	5.92837e-06
37.2736	37.3534	5.92876e-06
28.2817	30.473	5.92883e-06
34.6384	29.7423	5.92889e-06
31.5078	31.9455	5.93017e-06
17.9785	18.4021	5.93022e-06
24.2692	25.6856	5.93078e-06
25.5059	27.7578	5.93096e-06
16.783	16.771	5.93158e-06
27.6685	28.8825	5.93195e-06
13.406	16.6904	5.93374e-06
20.2415	20.0706	5.93376e-06
10.7313	10.6931	5.93386e-06
28.6896	28.3341	5.93399e-06
14.5243	16.2427	5.93418e-06
18.3539	16.9839	5.93424e-06
24.7219	24.6818	5.93553e-06
25.7331	25.9702	5.93559e-06
17.8701	17.1913	5.93591e-06
30.2484	28.5204	5.93622e-06
16.8262	17.7707	5.93657e-06
10.3631	10.0839	5.9373e-06
14.4001	14.4214	5.93862e-06
21.7528	22.5248	5.93864e-06
22.325	22.6985	5.94019e-06
6.46799	6.49677	5.94062e-06
30.5077	32.2825	5.94073e-06
4.13462	4.0518	5.94092e-06
27.4205	28.6964	5.94124e-06
8.48016	9.34106	5.94176e-06
14.5895	13.419	5.94188e-06
10.459	8.93662	5.94228e-06
36.6067	44.1686	5.94245e-06
30.4214	30.42	5.94299e-06
15.5676	16.0695	5.94309e-06
25.6232	25.435	5.94316e-06
12.7586	12.6663	5.94322e-06
26.9906	25.1947	5.94461e-06
3.13412	2.9399	5.94472e-06
23.7544	23.799	5.94482e-06
19.8456	18.5211	5.94495e-06
21.7524	21.9568	5.94545e-06
15.2145	15.2356	5.94586e-06
12.9428	11.1065	5.94588e-06
24.8074	23.5051	5.94647e-06
8.65274	8.69952	5.94809e-06
14.3554	14.0187	5.94842e-06
33.7981	33.3193	5.94854e-06
12.1922	12.5904	5.94998e-06
28.7224	29.2216	5.95017e-06
45.5228	46.5352	5.95057e-06
29.5611	33.94	5.95113e-06
7.45835	9.22007	5.95131e-06
19.2567	25.5659	5.95137e-06
20.8601	22.807	5.95291e-06
17.9758	17.3666	5.95326e-06
22.8592	22.0218	5.95511e-06
14.245	15.7083	5.95538e-06
17.9997	18.3913	5.95621e-06
33.4766	34.6277	5.95634e-06
18.268	20.4304	5.9564e-06
7.58946	7.8462	5.95874e-06
23.7306	23.6361	5.95936e-06
13.0298	9.06835	5.96086e-06
11.3842	10.4416	5.96091e-06
8.38445	8.75204	5.961e-06
28.0551	32.7639	5.96133e-06
18.3979	19.1991	5.96145e-06
25.4092	25.564	5.96146e-06
31.0683	31.1069	5.96194e-06
27.6895	24.9448	5.96272e-06
27.1306	26.3839	5.96274e-06
14.4359	14.3783	5.96339e-06
18.0642	18.2668	5.96391e-06
17.955	17.9422	5.96441e-06
90.8042	65.1044	5.96456e-06
24.9166	26.2855	5.96483e-06
29.2166	29.1677	5.96528e-06
24.7846	26.2856	5.9657e-06
21.9993	24.6827	5.96594e-06
10.8245	11.4992	5.96621e-06
14.0922	13.8103	5.9672e-06
14.5017	14.946	5.96972e-06
18.9678	18.163	5.96975e-06
19.5374	20.1125	5.97268e-06
10.7817	11.9464	5.97492e-06
15.0301	19.2528	5.97543e-06
10.8661	10.4526	5.97623e-06
17.5351	17.389	5.97664e-06
28.2597	32.7077	5.97771e-06
28.0016	28.1397	5.97812e-06
36.3159	31.2475	5.97848e-06
8.96565	9.04467	5.97897e-06
26.8405	27.0612	5.97954e-06
33.5192	32.4797	5.97963e-06
16.0736	16.0829	5.9804e-06
15.1054	14.169	5.98068e-06
19.1068	16.4714	5.98173e-06
26.2385	19.133	5.98175e-06
23.9022	24.3436	5.98224e-06
5.04744	5.0243	5.98246e-06
26.1082	20.7137	5.9826e-06
24.0652	23.0466	5.9827e-06
20.1937	20.7242	5.98295e-06
28.7115	27.8345	5.98349e-06
21.5482	16.2423	5.98354e-06
23.0874	20.528	5.98374e-06
20.301	20.8009	5.98432e-06
9.1035	10.6384	5.98613e-06
14.2023	14.6487	5.98787e-06
13.1353	12.6985	5.98845e-06
10.4083	10.2459	5.98947e-06
10.8966	10.3876	5.98948e-06
8.77053	8.83886	5.99069e-06
21.1936	13.124	5.99126e-06
14.6408	14.4777	5.99132e-06
13.9474	13.9557	5.99242e-06
25.9156	25.6632	5.99312e-06
19.9235	17.2134	5.99362e-06
15.9549	17.0725	5.9938e-06
17.5393	18.6414	5.99407e-06
34.8636	35.4339	5.99441e-06
34.692	34.2134	5.99446e-06
24.0737	24.2692	5.99492e-06
60.8713	60.7646	5.99563e-06
12.2999	13.1245	5.9958e-06
28.7753	28.6832	5.99689e-06
19.4083	19.1126	5.9978e-06
31.1325	29.1639	5.99795e-06
11.8239	12.448	5.99818e-06
5.73704	6.46151	5.9982e-06
8.18973	8.53509	5.99948e-06
38.7568	38.5749	5.99978e-06
20.7843	21.2505	6.00028e-06
14.5631	14.5198	6.00132e-06
25.4637	26.9627	6.00199e-06
31.2717	34.5077	6.00258e-06
11.4599	9.61303	6.00313e-06
33.5732	34.9987	6.00417e-06
27.1409	27.343	6.00537e-06
30.6419	30.6261	6.00547e-06
19.1276	19.2949	6.00653e-06
32.6377	33.5803	6.00662e-06
54.8157	54.2009	6.00663e-06
26.0009	24.7511	6.00669e-06
2.81363	2.89621	6.00758e-06
14.3638	16.5483	6.00829e-06
26.6681	25.6856	6.00844e-06
49.5232	48.323	6.00897e-06
12.7937	11.073	6.00908e-06
44.6302	44.9103	6.00948e-06
13.5822	13.3528	6.00955e-06
24.5827	24.6941	6.01009e-06
26.386	27.507	6.01038e-06
22.5918	22.1534	6.01059e-06
18.8697	18.5279	6.01076e-06
23.1722	22.4043	6.01247e-06
8.72785	8.3502	6.01301e-06
16.3204	19.6667	6.01305e-06
29.8517	30.4832	6.0141e-06
11.1577	11.0022	6.01488e-06
11.1899	11.7493	6.01507e-06
14.3322	17.616	6.0151e-06
20.5699	20.8528	6.01547e-06
27.528	27.2808	6.0155e-06
24.9135	24.9771	6.01668e-06
16.2795	16.3626	6.01706e-06
14.4611	14.6624	6.01766e-06
20.0213	24.9879	6.01799e-06
16.9764	17.4302	6.01816e-06
22.8716	20.1575	6.01858e-06
16.8157	16.4085	6.01884e-06
26.4756	25.9592	6.01915e-06
13.9327	13.8429	6.02032e-06
30.3157	30.1344	6.02056e-06
24.6011	23.7776	6.0207e-06
20.8693	20.4194	6.02118e-06
31.7018	25.1302	6.02223e-06
37.1005	37.0798	6.02251e-06
6.69353	6.55945	6.02312e-06
23.28	22.7956	6.02321e-06
25.1838	22.3488	6.0233e-06
14.492	13.6042	6.02332e-06
9.02705	9.34139	6.02418e-06
11.1372	11.8275	6.02483e-06
20.5914	18.2927	6.02531e-06
18.9555	15.3923	6.02542e-06
12.8673	12.5686	6.02567e-06
17.6439	19.4602	6.0264e-06
14.3031	14.2477	6.02654e-06
14.2342	13.7562	6.02813e-06
45.4475	38.3562	6.0288e-06
7.95297	7.92966	6.02906e-06
28.2917	24.5753	6.02914e-06
30.1524	19.5466	6.02917e-06
16.9981	13.6369	6.02946e-06
12.8364	12.4065	6.03018e-06
26.3547	27.5836	6.03039e-06
21.0118	20.9751	6.03215e-06
7.25411	7.31487	6.03296e-06
15.708	17.9652	6.03322e-06
42.2638	36.3934	6.03336e-06
6.2108	6.25229	6.03347e-06
24.3123	25.9799	6.03348e-06
30.1983	31.454	6.03395e-06
9.48029	9.40256	6.03508e-06
19.1124	19.5681	6.03526e-06
34.4875	33.2336	6.03577e-06
29.2054	29.4039	6.03618e-06
6.57633	5.87226	6.03666e-06
11.5446	11.4447	6.03825e-06
30.3359	30.6268	6.03899e-06
34.0891	32.4252	6.03947e-06
33.9174	30.9086	6.04037e-06
18.0407	18.1071	6.0406e-06
10.4696	10.8346	6.04111e-06
29.1185	29.5677	6.0421e-06
28.722	26.6241	6.04251e-06
15.5236	15.4045	6.04319e-06
16.3197	16.4496	6.04327e-06
25.2052	30.975	6.04407e-06
12.2389	12.3276	6.04439e-06
26.9279	26.7537	6.04475e-06
10.9636	12.0327	6.04548e-06
15.9674	15.8954	6.04554e-06
18.8915	22.1645	6.0459e-06
10.1585	9.67864	6.04648e-06
18.6549	20.2345	6.04651e-06
10.3529	11.1836	6.04725e-06
13.085	14.6399	6.04736e-06
31.498	32.5565	6.04805e-06
30.1843	30.4283	6.04819e-06
25.6464	21.8366	6.0486e-06
11.5365	11.3931	6.04927e-06
16.5258	15.7583	6.04955e-06
16.0061	15.9051	6.04961e-06
16.3848	16.302	6.05068e-06
16.2992	15.3795	6.05071e-06
26.3142	25.5532	6.05177e-06
16.8045	16.624	6.05325e-06
23.5698	20.7027	6.05359e-06
28.5175	27.4632	6.0556e-06
23.9999	14.051	6.05622e-06
24.3653	23.1336	6.05622e-06
37.0806	38.0954	6.05697e-06
16.7709	16.0358	6.05707e-06
33.3576	32.4358	6.05713e-06
5.86436	5.80825	6.05729e-06
28.2492	28.2082	6.05832e-06
27.9158	27.932	6.0588e-06
18.4282	17.9567	6.05911e-06
52.7396	48.3225	6.05941e-06
8.80306	8.48762	6.05948e-06
0.698333	0.717517	6.05952e-06
37.9077	35.3913	6.05995e-06
27.894	32.4787	6.06121e-06
14.8194	14.9004	6.06321e-06
17.6009	19.7964	6.06345e-06
18.3218	18.5885	6.0637e-06
22.9359	19.4592	6.0644e-06
18.1697	17.2358	6.06468e-06
24.6779	18.6632	6.06484e-06
22.8395	26.3182	6.06512e-06
13.4595	13.1495	6.06542e-06
17.3971	16.3964	6.06562e-06
33.9389	33.6892	6.06705e-06
27.0408	26.9401	6.06733e-06
27.3368	24.3339	6.06853e-06
35.3586	30.287	6.06863e-06
19.9239	19.6788	6.06888e-06
13.2123	11.2057	6.06952e-06
31.8613	32.1403	6.07086e-06
16.2888	16.0669	6.07102e-06
24.8614	25.1408	6.07154e-06
11.6427	11.5395	6.07157e-06
18.2785	14.2262	6.07161e-06
29.7013	29.797	6.07191e-06
19.1069	18.8831	6.07258e-06
9.8033	10.1232	6.07345e-06
14.7071	15.6975	6.07356e-06
11.6101	12.6123	6.07401e-06
12.1775	11.8677	6.07439e-06
23.1963	25.8278	6.07585e-06
28.84	34.5182	6.0759e-06
22.7497	22.6545	6.07689e-06
9.35675	10.0826	6.07712e-06
25.2488	24.5302	6.07763e-06
14.327	14.2934	6.07796e-06
8.4583	7.50801	6.07817e-06
28.6152	25.6967	6.07841e-06
12.0628	11.3908	6.07847e-06
18.5588	16.4728	6.0799e-06
22.5267	59.9474	6.07994e-06
39.6287	44.398	6.0807e-06
23.2901	20.7571	6.08113e-06
16.1698	14.6834	6.08177e-06
27.0225	28.3339	6.08214e-06
18.2459	28.4996	6.08221e-06
20.6119	23.5161	6.08243e-06
18.6558	19.4047	6.08306e-06
18.7305	16.1451	6.08318e-06
35.4013	35.5211	6.08327e-06
14.9224	15.4794	6.08359e-06
13.6323	13.6874	6.08422e-06
25.9585	24.2577	6.08444e-06
34.0359	37.7457	6.08501e-06
37.7033	38.3451	6.08513e-06
29.0981	31.8687	6.08538e-06
13.1699	11.8154	6.0862e-06
11.1472	11.3274	6.08697e-06
18.1294	17.2896	6.0875e-06
17.3198	16.5703	6.08824e-06
11.8135	12.2421	6.0888e-06
19.4266	20.3644	6.08929e-06
26.433	29.23	6.08985e-06
30.0795	30.1557	6.09044e-06
32.4334	28.3578	6.09054e-06
20.8637	20.8442	6.09081e-06
17.8678	17.6179	6.09082e-06
15.0408	13.7345	6.09094e-06
19.2894	19.6659	6.09155e-06
17.6229	19.793	6.09173e-06
22.041	21.4118	6.09185e-06
17.8801	17.1041	6.09251e-06
22.2256	22.3695	6.09274e-06
26.1707	26.5805	6.09409e-06
28.4642	27.5727	6.09454e-06
19.2365	19.5365	6.09463e-06
19.5273	17.519	6.09496e-06
17.0955	18.8496	6.09654e-06
8.84606	11.8925	6.09793e-06
16.7724	16.4052	6.09803e-06
27.7103	27.2442	6.09814e-06
28.4849	28.2606	6.09832e-06
34.5525	37.746	6.09872e-06
7.99551	6.37475	6.09979e-06
25.5598	28.1826	6.10025e-06
21.9886	27.2453	6.10115e-06
21.1928	22.2729	6.10285e-06
31.5292	27.6601	6.10309e-06
7.40389	7.62974	6.10343e-06
19.1922	17.5281	6.10483e-06
16.4401	16.6462	6.10507e-06
28.4965	24.1285	6.10555e-06
44.985	45.4332	6.10611e-06
23.3659	22.9153	6.10689e-06
27.2035	27.8452	6.10749e-06
28.1097	28.1516	6.10816e-06
10.4701	10.7045	6.10823e-06
23.3003	23.5907	6.10849e-06
11.2984	12.0546	6.10853e-06
27.0873	29.7211	6.10862e-06
22.0002	21.8057	6.10984e-06
24.474	25.0735	6.11105e-06
42.5321	42.6096	6.11208e-06
20.4408	20.8987	6.11278e-06
16.6333	13.866	6.11319e-06
9.78177	9.82781	6.11372e-06
34.2722	23.6461	6.11404e-06
18.7631	19.8511	6.11419e-06
28.3562	29.0776	6.11629e-06
33.5627	34.6823	6.11635e-06
21.7726	20.8773	6.11689e-06
8.19968	7.98273	6.11695e-06
26.7775	26.547	6.11724e-06
9.35684	9.34043	6.11736e-06
35.0247	38.5751	6.1176e-06
24.0422	25.0305	6.11773e-06
8.67307	6.89784	6.11785e-06
23.9364	23.0148	6.11809e-06
10.0685	10.0691	6.11817e-06
41.2743	41.0505	6.1185e-06
15.105	15.2836	6.11866e-06
5.43544	5.59964	6.12014e-06
6.47921	6.25339	6.12073e-06
12.4811	12.5873	6.12075e-06
16.0401	14.8262	6.12122e-06
9.63073	11.4327	6.12145e-06
12.4484	15.4917	6.12152e-06
33.0247	28.3362	6.12153e-06
18.8386	18.6786	6.12156e-06
30.7008	30.9529	6.1217e-06
22.3378	22.3599	6.1219e-06
52.6316	49.5664	6.12343e-06
22.2683	23.2323	6.1255e-06
18.7615	18.6115	6.12592e-06
8.91893	8.81861	6.12728e-06
11.5349	10.334	6.1275e-06
16.2462	18.2712	6.12788e-06
18.1311	18.0197	6.12809e-06
22.2485	20.6926	6.12927e-06
21.5604	21.2364	6.12937e-06
14.9456	12.9284	6.12993e-06
11.8144	11.5317	6.13106e-06
32.5295	34.0513	6.13137e-06
45.4362	46.7642	6.13164e-06
23.0437	26.8306	6.13187e-06
17.3542	16.4051	6.13349e-06
24.7986	24.2141	6.13365e-06
7.38407	7.3804	6.13378e-06
20.9027	19.5819	6.13391e-06
31.0459	31.128	6.13421e-06
14.7195	17.0066	6.13456e-06
21.881	16.7226	6.13458e-06
21.0318	17.7906	6.13474e-06
35.8526	38.0187	6.13487e-06
23.239	24.3337	6.13518e-06
60.623	60.1652	6.13667e-06
8.47744	8.36965	6.13689e-06
27.218	27.3868	6.13711e-06
25.3315	25.5771	6.13751e-06
28.0643	27.9546	6.1382e-06
8.50411	8.41406	6.13823e-06
13.5771	13.3543	6.1392e-06
28.0342	25.0952	6.14139e-06
23.4386	22.3274	6.14222e-06
26.1403	28.3577	6.14315e-06
12.4598	20.9868	6.14327e-06
31.7126	31.8909	6.14343e-06
25.894	28.9133	6.14364e-06
25.2788	24.9447	6.14437e-06
25.183	25.1747	6.1448e-06
8.29874	8.42481	6.14504e-06
30.4104	32.6208	6.14594e-06
3.98427	5.74275	6.14646e-06
24.0089	18.9908	6.1468e-06
25.9479	22.8183	6.1473e-06
12.2443	12.1659	6.14751e-06
11.6296	11.5538	6.14966e-06
1.63068	1.62552	6.15033e-06
21.2479	21.0532	6.15071e-06
46.2438	45.7169	6.15139e-06
28.5294	25.3152	6.1514e-06
11.7819	11.0497	6.15167e-06
15.7614	18.0197	6.15193e-06
24.0322	28.9901	6.1523e-06
7.15779	8.70802	6.15287e-06
22.1063	22.752	6.15344e-06
24.1075	30.2982	6.15422e-06
[truncated: 80,224 more rows]

## Sheet: RegressionLine
x_min	y_fit_min
0	1.29036
0.1001	1.38423
0.2002	1.47809
0.3003	1.57196
0.4004	1.66582
0.500501	1.75968
0.600601	1.85355
0.700701	1.94741
0.800801	2.04128
0.900901	2.13514
1.001	2.22901
1.1011	2.32287
1.2012	2.41673
1.3013	2.5106
1.4014	2.60446
1.5015	2.69833
1.6016	2.79219
1.7017	2.88606
1.8018	2.97992
1.9019	3.07378
2.002	3.16765
2.1021	3.26151
2.2022	3.35538
2.3023	3.44924
2.4024	3.54311
2.5025	3.63697
2.6026	3.73084
2.7027	3.8247
2.8028	3.91856
2.9029	4.01243
3.003	4.10629
3.1031	4.20016
3.2032	4.29402
3.3033	4.38789
3.4034	4.48175
3.5035	4.57561
3.6036	4.66948
3.7037	4.76334
3.8038	4.85721
3.9039	4.95107
4.004	5.04494
4.1041	5.1388
4.2042	5.23267
4.3043	5.32653
4.4044	5.42039
4.5045	5.51426
4.6046	5.60812
4.7047	5.70199
4.8048	5.79585
4.9049	5.88972
5.00501	5.98358
5.10511	6.07744
5.20521	6.17131
5.30531	6.26517
5.40541	6.35904
5.50551	6.4529
5.60561	6.54677
5.70571	6.64063
5.80581	6.7345
5.90591	6.82836
6.00601	6.92222
6.10611	7.01609
6.20621	7.10995
6.30631	7.20382
6.40641	7.29768
6.50651	7.39155
6.60661	7.48541
6.70671	7.57927
6.80681	7.67314
6.90691	7.767
7.00701	7.86087
7.10711	7.95473
7.20721	8.0486
7.30731	8.14246
7.40741	8.23632
7.50751	8.33019
7.60761	8.42405
7.70771	8.51792
7.80781	8.61178
7.90791	8.70565
8.00801	8.79951
8.10811	8.89338
8.20821	8.98724
8.30831	9.0811
8.40841	9.17497
8.50851	9.26883
8.60861	9.3627
8.70871	9.45656
8.80881	9.55043
8.90891	9.64429
9.00901	9.73815
9.10911	9.83202
9.20921	9.92588
9.30931	10.0197
9.40941	10.1136
9.50951	10.2075
9.60961	10.3013
9.70971	10.3952
9.80981	10.4891
9.90991	10.5829
10.01	10.6768
10.1101	10.7707
10.2102	10.8645
10.3103	10.9584
10.4104	11.0523
10.5105	11.1461
10.6106	11.24
10.7107	11.3338
10.8108	11.4277
10.9109	11.5216
11.011	11.6154
11.1111	11.7093
11.2112	11.8032
11.3113	11.897
11.4114	11.9909
11.5115	12.0848
11.6116	12.1786
11.7117	12.2725
11.8118	12.3664
11.9119	12.4602
12.012	12.5541
12.1121	12.6479
12.2122	12.7418
12.3123	12.8357
12.4124	12.9295
12.5125	13.0234
12.6126	13.1173
12.7127	13.2111
12.8128	13.305
12.9129	13.3989
13.013	13.4927
13.1131	13.5866
13.2132	13.6805
13.3133	13.7743
13.4134	13.8682
13.5135	13.9621
13.6136	14.0559
13.7137	14.1498
13.8138	14.2436
13.9139	14.3375
14.014	14.4314
14.1141	14.5252
14.2142	14.6191
14.3143	14.713
14.4144	14.8068
14.5145	14.9007
14.6146	14.9946
14.7147	15.0884
14.8148	15.1823
14.9149	15.2762
15.015	15.37
15.1151	15.4639
15.2152	15.5577
15.3153	15.6516
15.4154	15.7455
15.5155	15.8393
15.6156	15.9332
15.7157	16.0271
15.8158	16.1209
15.9159	16.2148
16.016	16.3087
16.1161	16.4025
16.2162	16.4964
16.3163	16.5903
16.4164	16.6841
16.5165	16.778
16.6166	16.8718
16.7167	16.9657
16.8168	17.0596
16.9169	17.1534
17.017	17.2473
17.1171	17.3412
17.2172	17.435
17.3173	17.5289
17.4174	17.6228
17.5175	17.7166
17.6176	17.8105
17.7177	17.9044
17.8178	17.9982
17.9179	18.0921
18.018	18.1859
18.1181	18.2798
18.2182	18.3737
18.3183	18.4675
18.4184	18.5614
18.5185	18.6553
18.6186	18.7491
18.7187	18.843
18.8188	18.9369
18.9189	19.0307
19.019	19.1246
19.1191	19.2185
19.2192	19.3123
19.3193	19.4062
19.4194	19.5
19.5195	19.5939
19.6196	19.6878
19.7197	19.7816
19.8198	19.8755
19.9199	19.9694
20.02	20.0632
20.1201	20.1571
20.2202	20.251
20.3203	20.3448
20.4204	20.4387
20.5205	20.5326
20.6206	20.6264
20.7207	20.7203
20.8208	20.8141
20.9209	20.908
21.021	21.0019
21.1211	21.0957
21.2212	21.1896
21.3213	21.2835
21.4214	21.3773
21.5215	21.4712
21.6216	21.5651
21.7217	21.6589
21.8218	21.7528
21.9219	21.8467
22.022	21.9405
22.1221	22.0344
22.2222	22.1283
22.3223	22.2221
22.4224	22.316
22.5225	22.4098
22.6226	22.5037
22.7227	22.5976
22.8228	22.6914
22.9229	22.7853
23.023	22.8792
23.1231	22.973
23.2232	23.0669
23.3233	23.1608
23.4234	23.2546
23.5235	23.3485
23.6236	23.4424
23.7237	23.5362
23.8238	23.6301
23.9239	23.7239
24.024	23.8178
24.1241	23.9117
24.2242	24.0055
24.3243	24.0994
24.4244	24.1933
24.5245	24.2871
24.6246	24.381
24.7247	24.4749
24.8248	24.5687
24.9249	24.6626
25.025	24.7565
25.1251	24.8503
25.2252	24.9442
25.3253	25.038
25.4254	25.1319
25.5255	25.2258
25.6256	25.3196
25.7257	25.4135
25.8258	25.5074
25.9259	25.6012
26.026	25.6951
26.1261	25.789
26.2262	25.8828
26.3263	25.9767
26.4264	26.0706
26.5265	26.1644
26.6266	26.2583
26.7267	26.3521
26.8268	26.446
26.9269	26.5399
27.027	26.6337
27.1271	26.7276
27.2272	26.8215
27.3273	26.9153
27.4274	27.0092
27.5275	27.1031
27.6276	27.1969
27.7277	27.2908
27.8278	27.3847
27.9279	27.4785
28.028	27.5724
28.1281	27.6662
28.2282	27.7601
28.3283	27.854
28.4284	27.9478
28.5285	28.0417
28.6286	28.1356
28.7287	28.2294
28.8288	28.3233
28.9289	28.4172
29.029	28.511
29.1291	28.6049
29.2292	28.6988
29.3293	28.7926
29.4294	28.8865
29.5295	28.9803
29.6296	29.0742
29.7297	29.1681
29.8298	29.2619
29.9299	29.3558
30.03	29.4497
30.1301	29.5435
30.2302	29.6374
30.3303	29.7313
30.4304	29.8251
30.5305	29.919
30.6306	30.0129
30.7307	30.1067
30.8308	30.2006
30.9309	30.2945
31.031	30.3883
31.1311	30.4822
31.2312	30.576
31.3313	30.6699
31.4314	30.7638
31.5315	30.8576
31.6316	30.9515
31.7317	31.0454
31.8318	31.1392
31.9319	31.2331
32.032	31.327
32.1321	31.4208
32.2322	31.5147
32.3323	31.6086
32.4324	31.7024
32.5325	31.7963
32.6326	31.8901
32.7327	31.984
32.8328	32.0779
32.9329	32.1717
33.033	32.2656
33.1331	32.3595
33.2332	32.4533
33.3333	32.5472
33.4334	32.6411
33.5335	32.7349
33.6336	32.8288
33.7337	32.9227
33.8338	33.0165
33.9339	33.1104
34.034	33.2042
34.1341	33.2981
34.2342	33.392
34.3343	33.4858
34.4344	33.5797
34.5345	33.6736
34.6346	33.7674
34.7347	33.8613
34.8348	33.9552
34.9349	34.049
35.035	34.1429
35.1351	34.2368
35.2352	34.3306
35.3353	34.4245
35.4354	34.5183
35.5355	34.6122
35.6356	34.7061
35.7357	34.7999
35.8358	34.8938
35.9359	34.9877
36.036	35.0815
36.1361	35.1754
36.2362	35.2693
36.3363	35.3631
36.4364	35.457
36.5365	35.5509
36.6366	35.6447
36.7367	35.7386
36.8368	35.8324
36.9369	35.9263
37.037	36.0202
37.1371	36.114
37.2372	36.2079
37.3373	36.3018
37.4374	36.3956
37.5375	36.4895
37.6376	36.5834
37.7377	36.6772
37.8378	36.7711
37.9379	36.865
38.038	36.9588
38.1381	37.0527
38.2382	37.1465
38.3383	37.2404
38.4384	37.3343
38.5385	37.4281
38.6386	37.522
38.7387	37.6159
38.8388	37.7097
38.9389	37.8036
39.039	37.8975
39.1391	37.9913
39.2392	38.0852
39.3393	38.1791
39.4394	38.2729
39.5395	38.3668
39.6396	38.4606
39.7397	38.5545
39.8398	38.6484
39.9399	38.7422
40.04	38.8361
40.1401	38.93
40.2402	39.0238
40.3403	39.1177
40.4404	39.2116
40.5405	39.3054
40.6406	39.3993
40.7407	39.4932
40.8408	39.587
40.9409	39.6809
41.041	39.7748
41.1411	39.8686
41.2412	39.9625
41.3413	40.0563
41.4414	40.1502
41.5415	40.2441
41.6416	40.3379
41.7417	40.4318
41.8418	40.5257
41.9419	40.6195
42.042	40.7134
42.1421	40.8073
42.2422	40.9011
42.3423	40.995
42.4424	41.0889
42.5425	41.1827
42.6426	41.2766
42.7427	41.3704
42.8428	41.4643
42.9429	41.5582
43.043	41.652
43.1431	41.7459
43.2432	41.8398
43.3433	41.9336
43.4434	42.0275
43.5435	42.1214
43.6436	42.2152
43.7437	42.3091
43.8438	42.403
43.9439	42.4968
44.044	42.5907
44.1441	42.6845
44.2442	42.7784
44.3443	42.8723
44.4444	42.9661
44.5445	43.06
44.6446	43.1539
44.7447	43.2477
44.8448	43.3416
44.9449	43.4355
45.045	43.5293
45.1451	43.6232
45.2452	43.7171
45.3453	43.8109
45.4454	43.9048
45.5455	43.9986
45.6456	44.0925
45.7457	44.1864
45.8458	44.2802
45.9459	44.3741
46.046	44.468
46.1461	44.5618
46.2462	44.6557
46.3463	44.7496
46.4464	44.8434
46.5465	44.9373
46.6466	45.0312
46.7467	45.125
46.8468	45.2189
46.9469	45.3127
47.047	45.4066
47.1471	45.5005
47.2472	45.5943
47.3473	45.6882
47.4474	45.7821
47.5475	45.8759
47.6476	45.9698
47.7477	46.0637
47.8478	46.1575
47.9479	46.2514
48.048	46.3453
48.1481	46.4391
48.2482	46.533
48.3483	46.6268
48.4484	46.7207
48.5485	46.8146
48.6486	46.9084
48.7487	47.0023
48.8488	47.0962
48.9489	47.19
49.049	47.2839
49.1491	47.3778
49.2492	47.4716
49.3493	47.5655
49.4494	47.6594
49.5495	47.7532
49.6496	47.8471
49.7497	47.941
49.8498	48.0348
49.9499	48.1287
50.0501	48.2225
50.1502	48.3164
50.2503	48.4103
50.3504	48.5041
50.4505	48.598
50.5506	48.6919
50.6507	48.7857
50.7508	48.8796
50.8509	48.9735
50.951	49.0673
51.0511	49.1612
51.1512	49.2551
51.2513	49.3489
51.3514	49.4428
51.4515	49.5366
51.5516	49.6305
51.6517	49.7244
51.7518	49.8182
51.8519	49.9121
51.952	50.006
52.0521	50.0998
52.1522	50.1937
52.2523	50.2876
52.3524	50.3814
52.4525	50.4753
52.5526	50.5692
52.6527	50.663
52.7528	50.7569
52.8529	50.8507
52.953	50.9446
53.0531	51.0385
53.1532	51.1323
53.2533	51.2262
53.3534	51.3201
53.4535	51.4139
53.5536	51.5078
53.6537	51.6017
53.7538	51.6955
53.8539	51.7894
53.954	51.8833
54.0541	51.9771
54.1542	52.071
54.2543	52.1648
54.3544	52.2587
54.4545	52.3526
54.5546	52.4464
54.6547	52.5403
54.7548	52.6342
54.8549	52.728
54.955	52.8219
55.0551	52.9158
55.1552	53.0096
55.2553	53.1035
55.3554	53.1974
55.4555	53.2912
55.5556	53.3851
55.6557	53.4789
55.7558	53.5728
55.8559	53.6667
55.956	53.7605
56.0561	53.8544
56.1562	53.9483
56.2563	54.0421
56.3564	54.136
56.4565	54.2299
56.5566	54.3237
56.6567	54.4176
56.7568	54.5115
56.8569	54.6053
56.957	54.6992
57.0571	54.793
57.1572	54.8869
57.2573	54.9808
57.3574	55.0746
57.4575	55.1685
57.5576	55.2624
57.6577	55.3562
57.7578	55.4501
57.8579	55.544
57.958	55.6378
58.0581	55.7317
58.1582	55.8256
58.2583	55.9194
58.3584	56.0133
58.4585	56.1072
58.5586	56.201
58.6587	56.2949
58.7588	56.3887
58.8589	56.4826
58.959	56.5765
59.0591	56.6703
59.1592	56.7642
59.2593	56.8581
59.3594	56.9519
59.4595	57.0458
59.5596	57.1397
59.6597	57.2335
59.7598	57.3274
59.8599	57.4213
59.96	57.5151
60.0601	57.609
60.1602	57.7028
60.2603	57.7967
60.3604	57.8906
60.4605	57.9844
60.5606	58.0783
60.6607	58.1722
60.7608	58.266
60.8609	58.3599
60.961	58.4538
61.0611	58.5476
61.1612	58.6415
61.2613	58.7354
61.3614	58.8292
61.4615	58.9231
61.5616	59.0169
61.6617	59.1108
61.7618	59.2047
61.8619	59.2985
61.962	59.3924
62.0621	59.4863
62.1622	59.5801
62.2623	59.674
62.3624	59.7679
62.4625	59.8617
62.5626	59.9556
62.6627	60.0495
62.7628	60.1433
62.8629	60.2372
62.963	60.331
63.0631	60.4249
63.1632	60.5188
63.2633	60.6126
63.3634	60.7065
63.4635	60.8004
63.5636	60.8942
63.6637	60.9881
63.7638	61.082
63.8639	61.1758
63.964	61.2697
64.0641	61.3636
64.1642	61.4574
64.2643	61.5513
64.3644	61.6451
64.4645	61.739
64.5646	61.8329
64.6647	61.9267
64.7648	62.0206
64.8649	62.1145
64.965	62.2083
65.0651	62.3022
65.1652	62.3961
65.2653	62.4899
65.3654	62.5838
65.4655	62.6777
65.5656	62.7715
65.6657	62.8654
65.7658	62.9592
65.8659	63.0531
65.966	63.147
66.0661	63.2408
66.1662	63.3347
66.2663	63.4286
66.3664	63.5224
66.4665	63.6163
66.5666	63.7102
66.6667	63.804
66.7668	63.8979
66.8669	63.9918
66.967	64.0856
67.0671	64.1795
67.1672	64.2733
67.2673	64.3672
67.3674	64.4611
67.4675	64.5549
67.5676	64.6488
67.6677	64.7427
67.7678	64.8365
67.8679	64.9304
67.968	65.0243
68.0681	65.1181
68.1682	65.212
68.2683	65.3059
68.3684	65.3997
68.4685	65.4936
68.5686	65.5875
68.6687	65.6813
68.7688	65.7752
68.8689	65.869
68.969	65.9629
69.0691	66.0568
69.1692	66.1506
69.2693	66.2445
69.3694	66.3384
69.4695	66.4322
69.5696	66.5261
69.6697	66.62
69.7698	66.7138
69.8699	66.8077
69.97	66.9016
70.0701	66.9954
70.1702	67.0893
70.2703	67.1831
70.3704	67.277
70.4705	67.3709
70.5706	67.4647
70.6707	67.5586
70.7708	67.6525
70.8709	67.7463
70.971	67.8402
71.0711	67.9341
71.1712	68.0279
71.2713	68.1218
71.3714	68.2157
71.4715	68.3095
71.5716	68.4034
71.6717	68.4972
71.7718	68.5911
71.8719	68.685
71.972	68.7788
72.0721	68.8727
72.1722	68.9666
72.2723	69.0604
72.3724	69.1543
72.4725	69.2482
72.5726	69.342
72.6727	69.4359
72.7728	69.5298
72.8729	69.6236
72.973	69.7175
73.0731	69.8113
73.1732	69.9052
73.2733	69.9991
73.3734	70.0929
73.4735	70.1868
73.5736	70.2807
73.6737	70.3745
73.7738	70.4684
73.8739	70.5623
73.974	70.6561
74.0741	70.75
74.1742	70.8439
74.2743	70.9377
74.3744	71.0316
74.4745	71.1254
74.5746	71.2193
74.6747	71.3132
74.7748	71.407
74.8749	71.5009
74.975	71.5948
75.0751	71.6886
75.1752	71.7825
75.2753	71.8764
75.3754	71.9702
75.4755	72.0641
75.5756	72.158
75.6757	72.2518
75.7758	72.3457
75.8759	72.4395
75.976	72.5334
76.0761	72.6273
76.1762	72.7211
76.2763	72.815
76.3764	72.9089
76.4765	73.0027
76.5766	73.0966
76.6767	73.1905
76.7768	73.2843
76.8769	73.3782
76.977	73.4721
77.0771	73.5659
77.1772	73.6598
77.2773	73.7537
77.3774	73.8475
77.4775	73.9414
77.5776	74.0352
77.6777	74.1291
77.7778	74.223
77.8779	74.3168
77.978	74.4107
78.0781	74.5046
78.1782	74.5984
78.2783	74.6923
78.3784	74.7862
78.4785	74.88
78.5786	74.9739
78.6787	75.0678
78.7788	75.1616
78.8789	75.2555
78.979	75.3493
79.0791	75.4432
79.1792	75.5371
79.2793	75.6309
79.3794	75.7248
79.4795	75.8187
79.5796	75.9125
79.6797	76.0064
79.7798	76.1003
79.8799	76.1941
79.98	76.288
80.0801	76.3819
80.1802	76.4757
80.2803	76.5696
80.3804	76.6634
80.4805	76.7573
80.5806	76.8512
80.6807	76.945
80.7808	77.0389
80.8809	77.1328
80.981	77.2266
81.0811	77.3205
81.1812	77.4144
81.2813	77.5082
81.3814	77.6021
81.4815	77.696
81.5816	77.7898
81.6817	77.8837
81.7818	77.9775
81.8819	78.0714
81.982	78.1653
82.0821	78.2591
82.1822	78.353
82.2823	78.4469
82.3824	78.5407
82.4825	78.6346
82.5826	78.7285
82.6827	78.8223
82.7828	78.9162
82.8829	79.0101
82.983	79.1039
83.0831	79.1978
83.1832	79.2916
83.2833	79.3855
83.3834	79.4794
83.4835	79.5732
83.5836	79.6671
83.6837	79.761
83.7838	79.8548
83.8839	79.9487
83.984	80.0426
84.0841	80.1364
84.1842	80.2303
84.2843	80.3242
84.3844	80.418
84.4845	80.5119
84.5846	80.6057
84.6847	80.6996
84.7848	80.7935
84.8849	80.8873
84.985	80.9812
85.0851	81.0751
85.1852	81.1689
85.2853	81.2628
85.3854	81.3567
85.4855	81.4505
85.5856	81.5444
85.6857	81.6383
85.7858	81.7321
85.8859	81.826
85.986	81.9199
86.0861	82.0137
86.1862	82.1076
86.2863	82.2014
86.3864	82.2953
86.4865	82.3892
86.5866	82.483
86.6867	82.5769
86.7868	82.6708
86.8869	82.7646
86.987	82.8585
87.0871	82.9524
87.1872	83.0462
87.2873	83.1401
87.3874	83.234
87.4875	83.3278
87.5876	83.4217
87.6877	83.5155
87.7878	83.6094
87.8879	83.7033
87.988	83.7971
88.0881	83.891
88.1882	83.9849
88.2883	84.0787
88.3884	84.1726
88.4885	84.2665
88.5886	84.3603
88.6887	84.4542
88.7888	84.5481
88.8889	84.6419
88.989	84.7358
89.0891	84.8296
89.1892	84.9235
89.2893	85.0174
89.3894	85.1112
89.4895	85.2051
89.5896	85.299
89.6897	85.3928
89.7898	85.4867
89.8899	85.5806
89.99	85.6744
90.0901	85.7683
90.1902	85.8622
90.2903	85.956
90.3904	86.0499
90.4905	86.1437
90.5906	86.2376
90.6907	86.3315
90.7908	86.4253
90.8909	86.5192
90.991	86.6131
91.0911	86.7069
91.1912	86.8008
91.2913	86.8947
91.3914	86.9885
91.4915	87.0824
91.5916	87.1763
91.6917	87.2701
91.7918	87.364
91.8919	87.4578
91.992	87.5517
92.0921	87.6456
92.1922	87.7394
92.2923	87.8333
92.3924	87.9272
92.4925	88.021
92.5926	88.1149
92.6927	88.2088
92.7928	88.3026
92.8929	88.3965
92.993	88.4904
93.0931	88.5842
93.1932	88.6781
93.2933	88.7719
93.3934	88.8658
93.4935	88.9597
93.5936	89.0535
93.6937	89.1474
93.7938	89.2413
93.8939	89.3351
93.994	89.429
94.0941	89.5229
94.1942	89.6167
94.2943	89.7106
94.3944	89.8045
94.4945	89.8983
94.5946	89.9922
94.6947	90.086
94.7948	90.1799
94.8949	90.2738
94.995	90.3676
95.0951	90.4615
95.1952	90.5554
95.2953	90.6492
95.3954	90.7431
95.4955	90.837
95.5956	90.9308
95.6957	91.0247
95.7958	91.1186
95.8959	91.2124
95.996	91.3063
96.0961	91.4002
96.1962	91.494
96.2963	91.5879
96.3964	91.6817
96.4965	91.7756
96.5966	91.8695
96.6967	91.9633
96.7968	92.0572
96.8969	92.1511
96.997	92.2449
97.0971	92.3388
97.1972	92.4327
97.2973	92.5265
97.3974	92.6204
97.4975	92.7143
97.5976	92.8081
97.6977	92.902
97.7978	92.9958
97.8979	93.0897
97.998	93.1836
98.0981	93.2774
98.1982	93.3713
98.2983	93.4652
98.3984	93.559
98.4985	93.6529
98.5986	93.7468
98.6987	93.8406
98.7988	93.9345
98.8989	94.0284
98.999	94.1222
99.0991	94.2161
99.1992	94.3099
99.2993	94.4038
99.3994	94.4977
99.4995	94.5915
99.5996	94.6854
99.6997	94.7793
99.7998	94.8731
99.8999	94.967
100	95.0609

## Sheet: Metadata
axis_max	num_density_bins	density_vmin	density_vmax
100	10000	0	5e-05
