# Supplementary material for: Deep learning predicts real-world electric vehicle direct current charging profiles and durations
Source: Nat Commun. 2025 Dec 5;16:10921. doi: 10.1038/s41467-025-65970-y (PMC12680626; doi:10.1038/s41467-025-65970-y)
Supplement: Supplementary file 3 — Source Data [file 41467_2025_65970_MOESM3_ESM.zip › SourceData/Figure_5_b/Figure_5_b2_source_data.xlsx]

## Sheet: RawInputs
true_time_min	pred_time_min
26.4192	26.5473
25.2695	24.4354
14.7144	21.2973
9.46832	10.1028
30.7445	31.7093
19.2602	19.2821
34.657	31.6124
37.7418	38.9903
49.7303	55.4634
7.17281	7.3085
16.3618	16.3555
17.2586	16.8169
35.6998	34.6513
31.168	30.6767
42.5496	43.6101
29.4054	27.6865
19.5857	19.2509
31.2204	31.7739
27.4537	29.1808
43.7082	42.2529
32.8425	34.1753
33.0451	29.9886
42.2937	41.3279
40.8172	45.1519
19.8575	20.3307
34.5158	27.8366
30.3011	30.8765
40.1755	38.622
15.618	14.9082
24.8913	28.8594
18.8499	18.7836
44.5885	44.3395
27.4051	28.3062
34.0992	38.409
20.3557	18.8257
19.7957	19.5406
19.7826	19.2889
35.5228	35.6645
6.18695	6.20946
26.3125	24.9606
30.2187	28.2089
46.5109	45.0875
34.9321	34.877
27.9894	26.9166
29.57	28.5629
16.8006	15.486
15.2371	14.9967
2.80411	2.8048
28.4114	27.261
19.601	20.2353
31.9327	31.2242
12.3333	12.2604
15.6517	15.4071
31.7779	29.7875
11.1441	11.0536
5.6056	5.70296
30.2949	28.5051
10.5904	10.4071
32.5766	30.0093
36.0174	36.1729
17.4752	18.3085
28.4131	22.7723
48.3496	48.9132
13.6929	14.3478
9.50868	9.78601
13.2464	12.6729
10.2878	10.3385
25.1177	25.5423
9.49865	9.32812
21.9496	22.249
19.1627	25.5734
32.6278	25.6949
30.975	24.8041
21.1349	21.273
17.2508	17.2573
9.43696	11.5539
23.308	24.7638
37.5629	35.2484
48.323	50.8052
13.2447	13.0407
31.8117	31.3439
32.0485	31.7967
32.1406	31.9891
1.44026	1.44056
19.8385	20.5216
14.9533	14.7572
32.6543	33.4794
34.4244	34.2658
10.3591	10.5315
6.25897	5.80886
44.9875	46.1447
13.835	13.9104
33.7539	33.751
31.8928	32.6013
27.048	25.7018
34.1333	34.0561
15.7138	16.9379
1.61283	1.61304
26.3131	26.403
14.5449	14.8316
39.7574	40.4696
15.5029	11.6103
12.2654	12.2751
32.7087	31.1924
21.7769	18.0013
13.9217	13.5797
33.8306	32.3168
24.5678	24.1373
19.6546	19.8289
41.2348	41.3602
11.8177	11.9451
26.0649	25.7056
12.2165	11.6112
4.19766	4.19704
42.5765	44.9538
28.7653	28.2847
25.1166	24.8556
9.34197	9.45986
17.9059	18.1868
39.1872	41.6124
12.0787	12.4943
15.7094	15.6801
22.5749	20.1524
15.3091	15.6221
24.8363	24.4374
32.7679	25.7469
16.8166	16.7389
7.64754	6.94111
11.336	11.9438
15.1045	15.2631
2.89644	2.89587
20.896	26.803
23.3666	23.2341
6.18718	6.17137
25.1571	24.9289
38.0886	38.3996
33.2604	32.2346
26.7719	27.2023
11.8599	11.6445
27.0207	23.4958
18.241	17.6127
22.2272	22.0349
18.3923	18.7229
18.7715	19.3523
25.8231	25.3235
19.922	19.9535
19.6042	17.8794
31.0293	31.1464
28.4477	28.0625
34.2068	33.6703
18.2045	18.2598
9.71033	9.72699
5.56404	5.44988
12.6517	13.1706
12.5618	12.4325
47.1427	44.0448
23.8334	23.8488
20.0435	20.3484
22.379	22.1091
20.6543	18.2188
22.1858	21.9941
29.7028	24.2978
23.459	23.3757
9.45521	9.47175
9.09269	8.87627
28.2093	29.8311
18.3148	17.6497
5.53635	5.5525
29.8956	33.9904
11.3628	11.306
10.3559	10.4546
26.658	33.3511
14.9434	15.064
9.23632	9.18457
21.7732	22.982
19.6047	20.0807
43.2829	47.3192
10.8866	10.6948
33.3236	25.3981
25.0809	25.0188
27.6877	27.2673
20.5424	21.0079
24.8721	24.5983
7.47172	7.34414
19.5433	20.2522
8.89937	8.70186
15.9375	15.8783
22.1774	22.4123
20.6031	20.3552
7.22851	7.10127
16.6926	17.0929
18.3919	16.3229
22.7807	22.5868
9.12415	8.11013
10.9798	11.9203
28.4252	28.2619
22.599	21.1826
28.6612	29.1819
26.4809	26.4044
24.9816	24.9348
25.5482	26.529
9.45071	9.42628
36.8924	32.3415
4.93647	5.05289
12.8619	12.8957
10.5268	10.8671
31.4	30.9729
8.80234	8.68062
24.8007	24.3907
18.3079	19.833
34.2038	34.2685
14.7476	14.589
19.6577	18.3568
8.53586	8.5735
41.6465	43.3207
31.0017	32.2204
9.62829	9.14004
22.3454	21.6995
10.4708	10.4495
42.5069	44.8715
21.3353	21.9632
35.8441	29.4117
23.7369	23.8494
15.0686	12.1482
19.8157	20.9192
6.60975	6.04764
23.2068	22.6831
11.2338	11.0856
29.1139	29.1099
17.5834	17.9008
23.2933	21.5495
19.1079	21.4063
4.82421	4.88839
8.0044	8.16908
8.28643	8.58803
21.7441	21.8961
35.9233	35.4112
20.682	20.6622
36.2525	35.0652
17.3353	17.7333
38.1853	35.8737
22.8885	22.8388
20.9482	20.138
31.2961	29.7681
41.8293	43.921
18.6204	18.5119
11.5519	12.5238
20.874	21.2211
24.6749	24.7888
13.2202	13.8559
28.9081	24.4912
24.7532	24.7739
43.2881	40.8435
25.2644	25.4575
21.3108	20.5852
41.557	40.082
28.6612	29.1245
19.2285	19.4066
1.32761	1.32762
30.5762	30.1708
33.517	33.0881
23.9918	23.6749
32.3637	24.1179
19.2838	19.3395
7.44964	7.30944
20.1208	19.9296
14.9479	15.1778
13.8115	14.0355
30.0962	30.7006
12.8929	13.1118
31.2471	30.0201
36.5611	36.6487
16.248	16.3173
22.5744	23.3086
11.5071	11.6252
16.7935	16.8675
17.5939	17.9866
31.2937	29.8722
7.09355	7.09638
52.4465	50.1885
15.7477	15.998
23.0805	22.6339
32.3873	31.8839
6.68421	6.9806
11.1349	11.1632
27.2076	27.7938
21.6869	23.117
14.6648	14.2592
37.2284	36.1807
39.1348	36.9667
6.43439	6.43618
13.1486	13.557
24.9533	24.7809
8.00037	8.68098
34.3941	33.7141
12.7355	13.0812
8.48866	8.41032
15.9279	15.6819
37.0679	34.5041
24.4762	25.0076
21.0312	20.7841
23.0144	22.1187
30.6003	29.9389
28.1126	27.7356
21.6818	21.4037
14.1443	13.697
15.9682	15.6627
24.9382	25.3427
19.9401	19.955
2.34064	2.3389
31.927	27.4368
27.9453	25.6428
3.25248	3.23642
11.8187	12.1913
22.8965	22.9057
48.1007	46.0655
40.1638	40.9058
19.8959	19.4685
9.75821	9.62049
37.8163	37.6711
17.2505	17.2733
14.1143	13.7469
7.97059	7.93156
25.7164	21.8813
24.044	23.6379
32.6659	35.4442
10.256	10.9872
32.7421	34.5122
18.6258	19.263
19.1514	17.4258
21.5871	22.4387
19.8753	21.4644
12.6799	15.8593
36.8066	33.7653
15.4919	15.283
27.87	27.5289
16.2079	18.1146
23.6374	23.9259
34.4931	34.1546
10.3169	10.0288
31.5756	32.3932
25.2401	25.1268
11.2631	12.4211
21.8487	21.6436
39.0503	32.4854
31.7218	31.4422
33.6977	32.9227
21.8187	21.6591
14.2173	14.5856
6.28709	6.73512
23.0741	22.2564
44.9103	45.0006
12.2486	12.498
21.8543	21.366
40.93	36.5808
9.21473	8.36896
30.6738	30.2168
29.8317	29.6607
42.6858	40.9137
8.51182	7.42001
16.3288	16.4012
17.3418	19.4987
10.4519	9.02105
18.5382	18.6478
34.3408	32.4553
22.6586	20.4364
24.8484	20.14
17.3249	18.1209
13.1358	13.0676
16.9091	16.1069
27.2149	27.1359
40.3184	38.7948
33.2306	32.9152
38.9485	37.2348
16.0664	16.7611
10.575	10.5084
21.1818	20.8104
17.994	13.7806
31.3273	29.5946
19.1718	19.2652
16.4647	17.1612
27.7913	25.3616
19.745	20.4195
18.6899	18.2117
20.1489	21.0089
16.9869	16.7244
26.6179	27.0674
17.751	17.35
2.57492	2.58006
32.6112	32.5457
10.5749	10.3597
5.49405	5.12434
16.3405	16.1422
12.8882	12.6628
30.4549	29.8668
9.45349	9.48624
20.5032	21.2344
31.0879	28.9339
28.5526	28.5614
12.7309	12.5689
23.806	24.8641
11.2046	11.4903
17.8504	17.6154
15.9456	17.383
11.124	11.7022
26.3204	26.8171
41.0775	41.8636
7.67676	7.97987
7.27452	7.30006
25.1199	26.8452
31.4132	31.1502
22.8495	23.671
12.5571	12.1929
25.181	25.2666
28.8983	29.3608
20.0716	20.2219
29.1477	29.77
48.5838	48.7966
21.3135	21.0929
17.5035	18.382
23.7612	23.9798
28.4052	27.9186
13.1058	13.0409
21.3656	21.7412
21.9994	22.3755
12.0637	11.8785
18.8905	18.9805
27.8101	28.7566
29.4704	26.5187
5.96821	5.87389
38.6183	38.9823
8.53137	8.6927
30.8601	30.1523
4.8883	4.88869
29.5688	30.6891
16.4986	16.2667
27.2489	26.601
20.5797	20.6647
48.4031	49.5347
21.955	23.8889
14.9156	14.8481
20.4109	20.0363
30.0829	29.2212
19.1741	19.7255
22.8377	27.1491
5.85981	5.81152
23.5207	22.1854
4.30666	4.30641
17.8495	18.7678
9.60358	9.66987
22.0488	21.9598
32.2602	31.7356
28.9998	22.796
19.8622	20.3142
1.99528	1.99523
20.6925	20.722
21.1747	21.0775
14.0468	14.1984
20.7505	20.7585
24.0381	25.5818
26.8662	26.8062
7.61923	7.65539
37.4084	36.8417
33.5095	32.9577
28.677	29.4818
19.2939	19.571
21.8183	20.4311
9.33714	9.28084
20.3555	19.0138
36.4059	35.0743
25.1735	25.2472
15.2787	15.8557
2.85985	2.86143
25.9074	25.2396
45.1654	45.5412
18.6196	17.1917
22.2507	22.7161
18.4055	19.6345
3.76517	3.76496
32.5182	32.0298
26.7884	27.3439
13.8317	13.9667
15.9288	14.1498
30.0824	25.6365
7.39501	7.03954
19.8672	20.0056
24.3564	24.4026
15.4421	15.1949
33.0646	31.8048
19.5833	19.351
15.3925	15.2856
35.474	35.4121
21.0272	21.2356
19.1344	23.5658
44.3795	43.2863
23.2616	22.9155
10.8332	10.3974
35.9898	35.8341
10.1665	10.1232
8.91099	8.25109
7.37365	7.34518
12.599	12.6366
34.9117	34.5356
6.97204	6.96495
19.7001	18.7757
29.5175	28.8325
17.3121	16.9359
27.7071	28.9422
28.2275	29.0858
8.14077	8.40463
16.7339	17.5917
16.7597	15.8117
41.4658	41.7198
9.78746	8.43293
17.2472	16.7158
14.2848	14.1835
17.6616	17.7352
8.49332	8.53876
12.1333	12.0777
34.2415	33.5739
25.6464	24.995
15.6016	15.7249
34.32	34.884
17.8131	16.9797
23.7741	22.0585
17.0401	17.0263
11.4115	11.153
11.193	11.2892
15.1721	16.3161
14.1097	14.0211
19.8408	20.5779
15.5005	15.5059
9.68046	9.98306
15.8696	15.785
49.3283	49.4884
36.6842	35.4902
36.3832	34.7137
11.1338	10.9706
4.9498	5.02683
14.9266	15.1562
11.1808	11.0642
23.7282	23.0814
16.7774	15.028
3.02062	3.01781
32.4048	31.949
24.3811	24.198
27.2252	28.2435
23.3969	22.6263
11.5474	11.6836
11.9084	11.0163
15.903	15.4734
22.9076	23.0163
19.885	19.8576
2.17868	2.17611
20.8732	20.697
23.8721	21.5732
24.4371	26.6714
18.3426	17.7212
23.4726	23.8618
22.0321	22.3754
14.7194	14.4527
13.9946	14.0187
22.4281	22.2786
19.1904	18.9652
14.9504	14.8624
11.6909	11.383
25.5928	25.6369
31.5397	26.7943
11.0878	11.0603
22.8925	21.9612
10.6374	10.2273
17.2947	16.108
29.9779	27.3019
20.8893	21.4957
17.9384	17.595
13.8989	13.9346
40.4973	42.0152
44.8607	50.2879
32.1454	34.8493
11.983	13.7203
27.6618	27.9117
27.0103	25.1883
14.8296	14.329
19.0628	17.4454
9.49806	8.95809
12.6363	11.9801
25.801	21.2251
22.7603	22.6043
10.138	10.2375
23.5597	22.5729
20.4372	20.4682
28.2287	25.6962
2.60913	2.60994
21.8619	22.7191
22.964	21.4639
15.4448	16.1492
21.2691	21.7092
10.225	10.2449
13.0645	12.3205
3.00083	3.0032
18.8881	18.4826
8.70997	8.75804
15.977	14.5902
30.4824	29.7076
7.09763	7.09158
12.7945	12.8208
16.8367	15.9011
11.9547	12.1691
10.84	10.8798
37.3225	37.6955
12.0225	12.0091
36.7615	30.7631
24.3427	24.8156
10.2921	9.92038
35.3239	34.2386
25.4552	23.6513
32.0521	32.0089
8.085	8.06135
28.4008	27.3498
25.1061	25.8747
29.773	29.682
19.1682	24.7
3.63719	3.64609
41.038	42.2418
23.902	23.6206
11.6397	12.008
13.9326	13.8334
22.8567	22.7979
5.00082	4.99786
27.2566	27.6595
37.9237	37.1694
24.5313	23.5446
29.8464	30.0926
12.1706	11.6174
30.4993	30.7563
19.0635	18.4541
25.5281	24.8799
18.6158	19.1429
7.27162	7.07868
24.4822	25.8751
30.9554	30.4547
32.22	32.2435
21.2038	22.5193
32.2738	31.0551
9.48666	9.63709
16.5161	15.8256
11.2685	10.8873
5.31172	5.31263
30.3737	30.9197
24.9891	27.1099
18.8486	18.9493
23.4239	24.5841
19.8282	19.8019
9.88148	10.0444
38.0645	37.5019
17.7816	16.9249
25.7932	25.8971
7.57251	8.01623
23.6023	23.3108
11.17	10.5718
17.8789	17.5524
12.1504	12.3688
20.7372	20.3266
28.8559	25.6521
8.81869	9.7424
23.7151	23.5942
29.3286	29.1655
45.7345	45.9608
8.21797	8.14732
28.0122	26.5209
26.0818	26.0774
22.3465	25.9668
10.2135	9.90709
34.4425	31.7001
30.616	30.0043
32.117	27.4711
21.7315	17.534
12.1209	12.0677
12.3078	11.2191
36.7593	34.4679
26.2483	26.8578
14.407	14.3201
21.1971	21.2703
31.739	31.1769
22.3244	22.8585
13.6328	13.4618
27.1546	29.0572
35.5282	34.9291
29.662	29.7377
30.7789	30.6139
8.62169	7.94673
18.8621	18.0939
19.6827	19.6208
18.7591	18.8488
18.8016	18.5004
15.0383	15.0426
16.2519	14.5274
21.9354	26.6871
25.2816	24.4418
28.6169	28.8073
27.0296	27.0076
17.5802	17.6506
1.04657	1.04655
16.2346	15.9423
34.5052	34.1151
24.5191	28.7739
22.9218	22.9076
13.3525	13.4757
25.5604	25.4847
39.9851	40.9305
34.8471	34.5507
18.6287	17.9789
3.21559	3.22247
20.0724	20.3508
17.7906	18.6594
19.1583	19.7188
9.55345	9.69456
28.856	29.4596
26.2164	26.2146
27.347	26.8607
19.2228	19.3139
27.8846	26.7918
13.1242	13.1994
5.64668	5.64388
36.5226	36.5061
37.6745	37.8838
7.89916	7.91823
2.97321	2.97325
24.7509	26.7038
12.9865	13.2288
19.0225	19.2296
15.9258	15.8074
29.753	26.004
24.1247	24.175
26.7217	26.6648
42.1023	41.6975
13.7953	13.6236
21.0809	21.8523
20.2456	20.3494
12.0329	12.0239
13.1732	13.6924
3.6436	3.6608
23.4314	22.384
29.6552	28.7155
11.1799	10.9429
19.2528	15.9292
11.8852	10.7026
21.0377	22.0346
24.6404	26.7517
4.36758	4.36001
11.5912	11.9833
27.0672	28.5179
19.0263	19.0536
13.586	13.6291
20.506	19.6319
28.2556	28.3537
36.1056	36.2857
21.6467	21.2458
28.8377	28.944
6.77425	6.78637
22.4483	22.0954
40.2928	38.2032
26.1896	25.7285
28.9164	22.7504
36.0159	33.0759
17.7434	17.4608
41.1747	40.6327
6.87853	6.88854
11.2011	11.2413
18.1161	18.6617
17.3796	16.0452
10.3087	10.4737
29.8622	30.2656
29.3002	29.3565
34.6682	38.3202
31.8153	32.3057
12.9481	13.0053
13.8723	13.3181
38.0654	38.4073
41.5134	32.4608
10.1171	10.0763
7.94393	7.92766
27.6481	31.1662
27.2163	26.6594
49.1037	48.7966
8.93073	9.04297
26.0515	24.9959
5.01676	5.01868
12.5404	12.4881
35.2156	32.9903
15.5357	21.1087
14.328	14.4003
19.9629	19.8993
19.3062	18.3955
21.5621	22.4098
11.6491	11.5856
18.3495	18.5576
18.5463	18.2684
11.8905	11.9837
21.9126	21.3792
25.5182	24.7911
1.97579	1.97681
11.9077	11.5019
17.035	14.4104
18.5906	19.7754
17.0933	17.0897
10.0665	11.332
16.1782	16.7515
20.6359	20.4923
14.6827	15.3602
19.4652	19.7827
12.8078	12.6133
15.9253	16.0635
10.3319	10.2574
10.481	11.1918
22.246	21.9422
31.1371	30.0722
34.676	37.3657
19.5323	25.244
36.639	35.5127
10.9016	11.0372
9.04764	9.34821
11.0778	10.8554
22.4878	23.505
26.7916	26.0417
18.5206	17.7559
21.2249	22.3645
30.0836	30.803
16.5286	14.5126
17.6327	17.9154
29.5449	27.9117
36.5756	35.4224
18.6727	18.636
43.8838	41.9798
10.1706	10.0887
5.82388	5.94289
22.7397	22.7612
32.7687	32.1832
42.1663	43.2155
10.8308	10.2134
8.50725	8.41622
19.2326	19.3933
33.1442	32.9025
20.5927	21.9763
24.8826	24.18
16.2915	15.7617
30.4311	29.6914
23.3074	23.2218
13.1115	12.9697
27.1127	26.6619
26.8632	24.1608
16.7374	16.8404
12.0926	11.8219
22.1993	21.9912
24.1354	26.8384
18.4426	18.9937
27.7635	27.5419
36.4545	35.2576
6.63371	6.68835
13.1495	13.4467
42.9671	42.0617
27.3084	27.1587
13.4223	13.4661
4.0248	4.01151
33.0112	31.9215
40.9221	40.3149
14.1536	14.321
19.9275	20.2756
23.2295	20.4885
30.2067	27.5282
19.488	19.7923
27.4431	27.8667
7.32304	7.3766
30.569	30.0073
17.4486	18.0957
19.006	18.9499
17.9452	17.875
26.6948	26.2902
21.1952	21.2357
26.4679	25.8487
8.33937	8.31067
25.7	25.6023
31.5171	30.202
21.9186	21.5199
22.2529	22.1048
16.2664	16.514
26.5362	24.4696
17.8065	17.7982
38.087	38.129
24.763	24.9378
32.098	30.9156
22.8155	22.5714
7.27487	7.31982
19.2734	19.0499
23.4712	24.1036
27.27	21.9179
18.5792	18.4421
11.1691	10.7953
40.0013	38.4139
6.65023	6.64362
18.6792	18.7741
24.3818	24.4751
13.9608	13.9601
21.5732	20.6401
32.2305	31.2539
11.4904	11.502
18.1902	16.5115
22.1093	29.9837
11.6808	11.3347
3.2548	3.25417
21.8807	22.1692
25.6711	24.604
15.0945	14.7697
21.8501	22.1586
11.4832	11.6265
17.6246	17.7216
31.0269	31.3775
15.1254	15.4639
18.7601	17.1785
15.9552	15.2461
32.2017	31.5297
26.748	25.9459
2.5269	2.5267
28.2237	28.389
32.3831	30.2875
20.9483	21.4722
23.8423	23.7256
21.3587	21.5279
11.8034	11.8342
27.6769	27.2567
19.478	19.5765
13.3931	13.4112
20.2295	21.1597
7.97125	7.93377
18.349	18.2119
10.9536	11.0592
16.8902	16.4872
22.0604	21.7329
28.7233	28.2595
17.3802	17.366
28.7569	29.3502
32.4405	31.3677
9.7524	9.0021
24.3476	23.7496
26.4776	22.852
21.8364	21.9344
14.5744	14.5072
17.152	15.9189
12.935	12.5343
10.5591	10.2456
12.1173	7.50563
18.542	19.0751
20.8363	21.9389
36.6262	34.4537
24.2787	24.2867
25.6068	26.443
24.8782	24.2753
14.6434	14.7066
19.4911	19.8778
13.298	13.4228
10.2107	9.92221
39.4509	39.5725
16.0635	16.2277
29.9613	29.9179
13.7043	13.6929
21.8601	21.9049
1.847	1.84549
19.3866	19.5108
13.1219	12.8599
20.7609	19.7906
3.50533	3.51114
11.4016	11.3794
7.07349	7.18026
11.7699	11.486
28.8427	28.3356
19.6638	19.4428
8.06368	7.98196
12.6595	12.5746
32.0123	31.6094
19.4301	19.1467
20.4239	20.2742
12.1574	12.1818
21.824	20.2728
16.2128	16.4955
6.75608	6.77447
9.88346	8.16395
16.5121	16.7402
18.1674	15.7557
3.82503	3.83689
36.7383	36.7693
12.2477	11.9689
29.789	29.8536
31.1081	30.5813
18.7782	18.4251
20.0002	20.3308
31.0352	24.8
21.6293	24.7473
33.5468	43.6081
19.8341	19.5364
24.8149	24.1454
28.9961	28.408
21.4109	22.3626
5.22648	4.95953
22.4604	22.1781
26.8886	26.7929
13.4209	12.8533
23.3583	23.4238
21.034	21.0484
29.2527	29.3735
7.05839	7.0774
8.6288	8.65735
33.6011	32.9298
8.0585	8.08485
14.6411	14.6513
14.9722	14.8708
28.7246	28.6338
16.9861	16.859
11.5697	11.3548
22.5064	22.5713
19.5624	20.1801
15.4027	16.3183
2.9999	3.00065
43.1588	43.232
15.6099	15.8675
20.2137	20.13
29.3034	26.8838
25.8387	25.7091
16.0088	15.6013
19.6132	20.0178
20.6297	20.7851
29.6605	29.2728
9.82384	9.82834
40.4136	41.7791
14.5141	14.6137
31.5562	32.0382
5.16755	5.12252
36.5759	39.8723
10.1471	9.55765
10.5644	10.5541
36.077	36.3361
11.8486	11.6358
15.9759	15.9175
14.8155	14.4917
8.37151	8.42057
37.2134	41.5313
24.389	28.2036
18.917	18.7927
11.2719	11.1706
30.092	28.77
25.8167	25.5463
15.5848	15.6616
23.1392	23.3245
45.7676	45.5596
12.6735	12.5371
9.23131	9.26329
11.7596	12.6983
10.6614	10.6645
44.3533	43.3521
47.3319	47.3826
16.7005	12.3976
11.6965	11.4164
9.74033	9.92517
13.1818	12.2711
9.63328	8.94347
28.6322	28.1693
23.4914	23.3456
15.9334	16.4547
22.32	21.5687
20.0648	21.1404
18.2643	18.3921
1.65093	1.64928
16.0485	16.0768
30.6015	31.1575
24.2942	26.6053
8.50706	8.56639
35.744	36.1997
23.1997	23.2163
12.8089	13.2991
26.5044	26.8609
11.1731	11.1819
24.6603	23.9134
17.6355	17.5509
7.94599	8.19834
13.9493	13.9695
30.7072	31.3293
21.7621	22.0772
25.7311	26.8597
42.6408	42.5734
14.5983	14.3742
16.2144	15.7702
11.0363	10.9874
34.6951	34.8289
28.3293	29.0125
11.9939	11.6335
30.2027	29.1804
16.3833	16.3799
5.97345	6.02304
2.78244	2.78288
34.8848	34.8899
25.1126	25.3313
26.5462	26.385
18.9949	19.1677
9.75274	9.20841
10.7085	10.7273
14.3032	14.3722
4.97238	4.97014
27.036	28.3507
10.7644	10.5812
21.7157	21.6541
21.4291	16.7444
18.4809	18.6562
17.7178	17.8308
24.421	23.3445
7.48446	7.51624
23.9441	23.8978
22.5017	22.6975
8.87173	9.01328
17.0888	17.3875
8.76831	8.75263
4.38669	4.46857
18.8143	19.0679
12.1278	12.0986
26.6269	24.3604
18.7986	18.8976
26.1413	26.0291
16.5305	16.0325
35.1969	34.4632
23.0113	23.0661
15.5286	15.6294
24.2733	24.5514
11.6954	11.7322
14.9638	16.2075
34.3006	33.5723
27.2489	25.1798
12.1663	11.9668
14.5163	13.2436
29.8321	29.6382
16.6783	16.295
23.9674	24.647
19.015	19.074
12.2412	12.2615
31.7254	31.0375
35.4128	27.0912
17.6323	17.5398
8.94136	8.81388
23.2263	23.071
24.0415	23.6266
23.8453	23.0153
22.0555	22.0079
28.5665	28.4801
27.0872	27.4846
26.8278	27.0465
21.1124	20.1175
7.84221	7.83771
17.5529	18.0166
14.0485	14.1113
12.2076	13.1387
14.3525	14.553
5.43515	5.4257
12.6639	12.9108
8.59428	8.81158
7.75563	7.79749
33.6006	33.878
15.818	15.5918
11.1109	10.7926
8.14694	8.35817
1.79086	1.79115
3.65374	3.68597
19.7613	20.1766
22.5281	22.3532
34.8798	35.4642
40.5346	39.6348
12.5283	12.6331
15.6854	16.8582
34.567	34.5354
28.1516	29.1786
14.3343	14.4545
31.2344	32.028
40.7581	41.4983
26.3116	27.654
29.9064	30.1175
26.8718	27.733
6.60534	6.56093
19.9939	20.0848
5.56838	5.53796
8.81645	8.77275
12.3944	10.8803
23.3545	21.9747
18.738	20.2381
13.3467	13.3501
22.0994	22.4511
26.1369	27.3082
18.7425	18.5948
18.6556	18.6836
8.57187	8.59522
18.0396	17.9644
14.0654	14.542
27.6316	27.8328
12.0771	12.5017
21.7296	21.8496
10.8226	10.8427
8.2279	8.20323
11.43	11.5507
24.7659	25.1582
40.0936	39.6227
5.79799	5.87823
34.3458	35.1676
31.8563	31.8214
31.0843	31.1428
16.1375	16.9627
10.4521	10.4612
4.78751	4.78547
4.85555	4.51553
20.4907	21.1528
18.1883	18.99
10.0948	9.88782
23.3744	23.0706
10.9106	10.8923
5.87702	5.87887
21.4249	22.0585
30.5266	30.2758
29.7044	30.0449
14.7754	14.4541
19.1443	18.9707
22.6292	22.3822
19.0425	19.7587
22.3367	22.5585
15.747	14.127
19.8534	20.4405
16.3703	16.8058
28.8696	28.7722
9.82193	9.5999
37.2416	37.3404
19.25	19.7916
17.0146	17.1871
15.2331	15.3109
13.8488	13.9922
29.2363	29.0653
24.1737	23.7913
20.4233	18.6221
11.9771	12.1189
16.7409	17.2823
27.9869	27.7803
10.2445	10.2767
36.788	41.3282
17.4583	17.4819
18.9194	19.0816
29.3316	30.6197
21.1836	20.1661
20.9492	20.8066
26.4489	26.384
26.6038	27.0531
7.57093	7.65787
13.8683	14.348
47.9393	44.6231
19.8629	20.5954
41.6423	39.3662
23.9587	27.4678
18.448	18.6068
28.6822	26.5513
10.3786	10.2864
13.4135	13.2354
10.2455	10.7461
34.4876	35.9695
18.8517	18.1028
38.0634	30.9703
16.7777	16.7746
4.02044	4.01101
15.7357	15.8249
16.7551	17.9983
32.4119	32.4435
20.7545	20.7657
6.87515	6.88011
14.3262	14.2807
27.3782	27.1425
36.4982	37.7261
19.217	19.2998
14.3563	13.7886
17.4778	17.1934
24.0247	24.4352
22.2	21.8166
26.1767	26.2419
16.3253	16.9464
25.0551	24.6973
17.1913	17.2868
14.3599	14.4673
3.40977	3.40961
11.2429	10.9483
20.0527	20.1668
18.8557	19.0102
14.4214	14.4158
11.3263	11.3085
18.6411	18.4745
11.299	11.5528
26.592	26.532
15.3836	15.4267
9.17662	9.2753
16.4334	16.4648
17.0464	17.136
27.1334	27.1804
12.6192	12.6019
9.23446	9.26127
7.34026	7.27793
14.5764	14.2024
21.2832	23.1632
32.5978	32.3593
28.6462	29.2621
36.7029	39.6895
20.8915	21.1405
13.1964	13.864
20.9428	20.958
20.4707	20.4916
23.7789	22.4637
1.33077	1.33051
23.9533	23.9615
20.3914	20.6981
30.3118	30.813
9.40153	9.56919
21.8134	21.3226
21.5387	21.7442
8.73691	8.7938
10.5061	10.552
12.4627	12.5572
8.2553	8.65845
2.28384	2.28398
12.9883	15.0608
31.2596	35.5808
4.0239	4.02104
1.73067	1.73141
22.3226	22.6128
8.33611	8.41619
15.207	15.2745
12.9055	12.8645
19.5712	19.1893
22.4995	21.9557
11.0302	10.7076
32.4042	31.6539
23.8325	23.8874
17.0632	17.0797
12.141	12.1036
17.4498	17.4767
25.6047	24.2699
3.57552	3.57084
26.5575	26.7848
21.5596	22.4321
6.61655	6.69868
10.8609	10.3053
8.898	8.91386
16.868	17.023
16.5835	16.7703
40.2905	40.3098
13.1065	13.2175
20.7918	20.9381
25.8315	25.9151
8.4447	8.6454
17.3226	17.1531
20.4826	21.5381
34.8646	35.1174
16.9427	16.9805
26.672	26.6241
23.2651	23.7628
13.6982	13.9692
5.65808	5.60099
32.379	32.6582
8.07011	8.20034
16.362	16.0231
26.9619	25.9212
29.3891	29.8384
15.0375	15.2544
26.0868	26.8578
19.4994	20.1553
20.3342	20.6832
16.8548	16.9422
17.141	25.0889
18.7628	18.7387
20.7034	23.7179
23.3662	25.7825
30.668	30.9961
30.4409	30.5072
31.0447	31.5357
18.1266	18.801
11.5185	11.4146
43.1406	43.2445
27.3399	26.8644
14.452	14.5149
15.4829	15.5587
11.8734	11.8436
31.9161	31.7667
27.299	27.2974
3.87975	3.87938
3.46495	3.44533
13.8899	14.2915
33.9124	34.8076
24.9608	24.9108
22.1126	21.9028
30.4445	29.7297
38.8501	46.698
15.2239	15.1762
27.7006	28.798
22.0302	21.9692
8.13858	8.64739
23.2262	22.9977
13.3573	13.4951
17.5504	17.6653
8.01634	8.04593
15.8974	16.1975
27.4679	26.7571
10.9073	10.8176
12.8259	12.6947
24.4079	24.4409
14.8215	13.8293
21.8101	21.6817
31.4192	32.4434
24.991	24.7778
22.7944	22.9171
28.7885	28.9672
20.2307	19.9856
12.0945	12.0376
28.4286	28.0374
2.91925	2.91839
7.41725	7.41381
9.95881	9.77446
26.1448	26.4611
10.3433	10.6636
13.4682	13.6142
29.7425	30.0178
18.0197	18.0817
11.4636	11.7471
8.42869	7.94181
31.769	32.5424
13.6721	13.7018
22.5143	22.3645
20.4021	20.4553
34.152	33.6498
26.2284	26.2915
14.357	14.1796
16.5407	16.5035
18.3995	18.6953
20.2296	19.8682
20.0052	19.9903
24.9195	24.3497
19.3303	19.3891
20.7921	20.7674
26.8774	26.9604
31.7891	32.1475
15.7745	15.7572
11.1945	11.22
21.5382	20.6858
3.1405	3.15437
12.7376	12.8382
14.0937	12.1511
9.41687	9.43192
12.4479	12.4325
10.4706	10.7466
13.2147	13.2778
35.2082	34.2511
12.982	13.5069
8.9167	8.69121
21.8557	22.2264
23.2827	23.4317
33.9292	32.4546
11.37	11.8224
26.2882	25.6983
18.4527	18.4737
19.7293	20.0264
11.725	12.9568
6.37475	6.32812
10.4903	10.2086
18.0618	17.619
17.0225	17.1806
24.9808	25.207
9.1416	9.27982
22.3788	19.7214
10.2657	9.63831
8.77577	8.77667
25.7559	25.9097
34.0759	32.5936
46.8619	43.5083
6.65981	6.64158
12.6414	12.6767
15.4082	15.9042
22.405	21.1966
16.1181	15.84
24.3335	26.7685
24.0773	24.0822
9.68501	9.34697
37.1264	37.1478
23.385	25.2122
19.0158	18.9994
26.0908	26.7232
22.8286	17.9256
20.2714	20.248
19.3397	19.3586
13.4701	13.9879
27.0311	33.1783
14.5466	14.617
15.1726	15.2372
9.62376	9.60095
15.0706	15.2983
16.8871	16.9485
8.49561	8.56327
19.3563	19.8767
45.7388	47.0526
35.1751	34.6686
31.9992	33.5371
5.76403	5.77094
23.6125	23.8991
24.506	24.0951
34.1809	32.9992
15.8186	15.657
3.89376	3.89098
26.3468	26.3483
10.8277	10.9668
22.18	21.5898
26.8747	27.0863
8.07662	8.01904
21.5773	17.8471
12.4187	12.4058
62.1	63.1534
24.1708	24.4312
19.1402	19.2021
13.9115	13.7813
20.1821	19.9817
23.9096	24.5677
29.9116	30.0127
15.2	15.102
13.2008	13.3813
10.4323	10.1498
32.0641	32.1759
24.3393	24.1316
37.839	32.9839
38.5317	38.6893
12.0221	12.2588
22.0828	21.1828
19.707	19.8731
23.8278	22.9128
20.7443	20.9672
22.5459	23.2818
0.786627	0.788623
28.7258	28.79
24.8627	24.768
18.0572	18.0811
31.6372	31.5847
25.3803	24.574
19.1219	19.3924
15.0906	15.1001
20.8511	19.7344
12.2179	14.0647
26.5988	28.2451
14.9653	15.0661
13.7662	13.5271
21.8859	21.8986
11.5197	11.4695
8.97489	8.866
6.85525	6.67623
9.75489	10.19
29.2391	29.2732
10.3507	10.7508
32.1772	31.9782
14.3841	14.3901
9.17332	9.09155
25.9756	24.5226
36.1489	35.5988
21.3812	22.6239
25.6325	29.2318
18.0875	18.3614
42.8962	40.5104
29.2227	24.4619
26.8975	27.7289
20.0991	20.2025
7.26941	7.29546
30.2521	30.2011
33.3433	32.919
26.6648	27.2459
13.2507	12.9146
20.5744	20.6317
19.7913	21.3388
27.8947	28.8276
18.6278	18.609
19.0307	19.8354
25.0413	19.9674
30.9086	30.5675
34.3216	35.2575
9.99652	9.851
13.4788	12.8079
41.902	43.8399
17.1189	17.9017
37.4938	36.8458
4.76868	4.8279
9.99065	9.99703
11.2716	11.8235
17.0928	15.6474
15.4959	15.7857
23.4493	23.5325
12.4675	12.3102
7.24804	7.13902
14.5821	14.546
12.6991	12.7618
26.7065	26.0641
27.37	27.5978
16.4267	16.428
22.1129	21.5798
17.7379	17.701
19.3177	19.3519
12.5179	12.588
9.97398	9.96241
16.1046	16.5299
28.1845	28.5685
9.15056	9.35264
9.94465	10.2628
21.1722	20.7232
4.31675	4.28118
28.6277	28.5715
28.2672	28.2439
13.3771	12.3796
22.6219	22.5957
19.1393	20.528
11.8919	11.8888
12.9514	11.5525
30.175	31.7605
33.3831	33.7264
27.421	27.1778
7.50522	7.48283
17.3541	17.2687
24.0149	24.3493
20.102	18.4796
18.691	18.6113
7.84519	7.81773
18.5474	18.5927
16.4328	16.1232
16.6573	16.4305
15.4396	15.4218
12.448	12.3987
0.556882	0.557066
26.23	24.08
8.34353	8.41783
2.38215	2.38365
15.5653	15.3124
8.09787	8.05276
46.049	46.3083
18.3613	18.157
28.782	28.9305
11.7383	11.6538
8.89197	9.41014
12.6939	12.8647
17.1682	17.4361
15.6019	15.9174
17.052	17.0705
15.044	14.3295
17.1826	17.0486
18.52	18.5439
20.851	20.6389
19.8268	20.0927
32.4384	32.772
26.6439	25.3956
18.9834	19.0893
10.8876	11.4233
15.8014	15.7394
11.0144	11.0426
23.4199	23.4079
13.5961	13.6887
11.6746	11.6182
7.33759	7.38194
16.228	15.9807
16.5534	16.4905
17.7591	17.339
18.0035	17.8602
37.5785	36.8107
1.50963	1.51057
17.9178	18.214
22.7861	22.8301
11.7764	14.4998
24.374	26.3503
19.0213	19.6665
30.494	31.2067
23.4838	23.4811
17.7955	17.4862
21.9905	24.333
24.3376	23.441
17.0111	17.0154
16.5649	16.7171
23.42	22.2633
16.2682	16.4244
15.4204	15.5405
13.478	13.6263
31.3552	30.5901
35.5277	34.5555
27.4149	27.5462
22.0578	20.5112
19.4549	19.3273
11.4311	9.22644
13.9183	12.7396
22.9716	25.0501
9.50044	9.61141
26.7303	32.2678
17.259	16.9912
12.7457	12.7868
18.728	18.977
16.0268	16.1672
22.3846	19.6169
17.0059	17.0601
28.5846	29.2091
9.30216	8.99027
14.8879	15.8988
23.3481	22.996
17.2885	17.6128
6.50979	6.68872
16.112	16.1094
11.5149	11.6336
30.737	30.4052
13.7899	13.8835
10.7748	10.4246
4.6461	4.71991
22.9187	23.7461
13.6182	13.6972
31.7754	31.5984
9.00854	9.05396
26.3329	26.531
22.8769	22.8871
34.5934	32.1834
15.8599	15.5832
9.16459	9.1944
8.3874	8.4593
23.4826	22.7388
22.2585	22.6863
32.7662	33.2538
8.8898	8.87143
40.1164	39.594
21.2126	21.101
17.6436	17.8817
29.742	29.5885
20.7818	21.3534
18.023	18.0461
12.2566	11.8682
15.2294	15.0102
21.5439	22.3517
32.8234	28.295
28.215	28.0563
18.8339	18.5396
10.6843	11.1001
8.09802	8.25341
0.597704	0.597999
20.6367	20.5467
9.42064	9.32021
36.6561	35.0224
13.7723	13.6636
10.3491	10.3388
13.294	13.1824
7.29117	7.41219
35.5087	35.8174
8.50119	8.43896
11.0684	11.1005
24.8866	24.9137
3.02478	3.02045
30.7365	30.5693
15.9076	15.9669
13.0728	13.1413
10.4281	10.15
20.6891	20.2277
38.8852	37.1795
23.6298	21.6737
49.0232	49.2836
17.0763	16.8134
21.2259	21.2777
9.73541	9.70613
30.8115	30.3704
23.1171	22.6645
17.9369	18.9658
18.9349	19.0939
10.0343	9.88493
19.7847	19.6951
12.9338	12.238
32.2026	34.3832
25.408	25.3839
17.9251	18.0646
20.9949	21.6979
17.705	17.8396
22.9715	24.1764
12.2567	13.7054
42.6311	41.6266
13.0865	13.13
16.4351	16.6918
13.4261	13.3276
29.8564	30.165
38.7295	37.1844
18.4697	18.6529
9.03345	9.0913
22.3163	23.0407
19.5076	19.9424
15.8529	16.1842
10.9095	10.0369
35.1916	35.0009
26.913	26.9216
10.4203	10.2432
12.3735	12.2291
14.167	14.2481
12.0731	12.2462
3.89016	3.89024
17.5078	16.7334
13.8869	13.9692
12.3247	12.3703
16.4226	15.8702
15.4999	15.2133
24.3844	24.6838
12.1476	12.1807
18.0214	18.2035
14.7102	14.8227
24.8231	24.961
16.7845	17.0403
18.5659	18.6944
14.1937	14.3901
19.5043	19.4926
26.1685	24.187
16.9215	17.3739
16.4393	16.4249
30.0538	29.6552
5.34185	5.39785
12.0067	12.6311
32.8917	31.8837
21.3923	22.0354
10.5359	10.3995
17.0825	17.1382
26.5145	26.7928
20.4898	20.6736
23.1023	23.2618
29.7969	29.7483
13.01	12.3648
13.7101	13.8371
27.2491	28.939
20.1648	21.5604
27.622	27.6096
24.9538	24.9648
15.306	15.0645
12.2511	12.2768
21.3837	20.7825
5.42881	5.44834
14.7369	14.2955
25.0319	25.5003
31.5733	31.2987
29.7703	30.7826
11.3781	11.3765
17.3218	17.3805
8.75204	8.63347
18.3758	16.6905
18.4413	17.3146
61.9992	61.6699
15.1626	15.2537
10.8863	11.1996
37.466	35.8694
17.8927	17.6905
14.5607	14.7866
11.6998	11.6697
18.4994	18.4117
24.9762	25.3287
24.8737	24.323
45.5669	42.7694
9.06192	9.51062
25.3012	24.9104
8.73984	8.74942
18.1231	17.8928
29.888	26.6402
10.4102	10.3221
13.5081	13.7498
30.5682	29.9564
45.8291	46.2956
29.0039	29.7595
8.68926	8.67891
31.5803	33.2571
27.8058	27.8183
14.0714	14.1344
49.8348	48.7187
7.5148	7.56154
15.4284	15.4144
19.3434	18.4353
8.3751	8.28891
24.1466	24.5277
21.1686	21.1685
24.085	24.7469
14.6555	14.7034
8.13404	8.19416
11.5202	11.7291
36.0813	36.1302
25.0219	24.7372
19.5799	19.6323
4.21864	4.21816
12.2087	12.2819
19.1422	19.3232
4.55616	4.59466
39.4205	39.4459
16.9068	16.6572
34.1001	34.3319
0.49292	0.492587
8.17547	8.20992
24.0793	23.75
35.9481	34.0852
10.5994	10.8818
15.0819	15.1846
15.0369	15.0904
22.3074	21.6582
17.0991	16.8686
7.22532	7.39239
11.5188	12.8353
26.2814	26.4966
8.23029	8.26252
10.978	10.4391
15.5279	14.724
10.6346	10.6202
19.5258	19.1347
20.0087	20.3289
0.777958	0.778282
32.0871	30.384
42.8738	42.1475
13.9876	13.9564
18.588	18.7867
15.5135	15.7864
17.5929	17.4588
22.3639	23.1367
18.5914	17.3523
8.09594	7.79508
32.4417	31.4373
17.9567	18.1782
23.4747	23.9537
9.25686	9.27726
16.179	16.5589
24.0112	21.2655
2.72453	2.72566
12.3041	12.5281
30.8528	30.4796
10.338	10.2061
11.1814	12.8347
24.3604	23.9296
30.358	30.5921
24.13	23.6585
21.6065	21.2497
11.3434	11.307
26.9821	31.1324
7.62974	7.60875
18.38	18.3755
21.5546	21.6211
20.8664	19.6302
19.2906	20.8746
11.4369	11.4727
20.8333	20.7882
13.1776	12.8605
21.483	21.7883
6.38218	6.41773
5.2642	5.25596
15.7785	15.2461
31.4409	29.5611
31.8921	33.7165
13.1941	13.0428
13.7516	14.3389
21.0712	20.8175
38.022	36.9109
8.84014	8.80206
19.5008	19.7911
15.3579	15.4153
30.782	24.1058
21.4077	20.9166
19.6493	19.5475
22.9403	22.8844
21.2784	21.0973
38.8171	37.0564
14.3259	14.4681
11.5671	11.6007
32.4252	34.6331
12.3371	12.1978
29.587	29.5484
15.1525	15.5612
23.2284	23.1923
14.598	14.2393
24.7989	25.0343
41.0436	39.6058
31.4199	31.5556
22.4563	21.1406
20.7725	20.9258
23.3343	22.0769
16.5059	16.5724
24.1842	24.017
17.0313	21.7007
18.4497	18.3784
20.2694	21.2681
29.7367	29.8693
8.45181	8.4239
30.3479	31.3013
45.1053	45.3053
21.7553	25.2265
2.11714	2.11783
11.3364	12.2581
36.8223	35.4407
12.3233	12.5
28.503	28.1595
25.3225	20.9937
13.6024	13.6538
21.9187	21.8266
8.09916	8.08891
29.6543	27.4872
9.24664	9.30624
16.4673	16.5238
[truncated: 80,224 more rows]

## Sheet: DensityScatter
x_pred_time_min	y_true_time_min	density_weight
2.72411	2.74242	-5.92744e-06
15.1678	15.2951	-4.58208e-06
1.87304	1.84973	-3.92686e-06
10.278	10.1466	-3.38678e-06
12.4563	12.4516	-2.84996e-06
14.6201	14.5298	-2.60423e-06
9.45247	9.42561	-2.46124e-06
11.4043	11.3792	-1.81848e-06
21.924	21.7285	-1.58094e-06
12.9076	12.8191	-1.03789e-06
9.44055	9.43796	-9.10263e-07
10.1491	10.2232	-8.98861e-07
18.4697	18.5661	-8.28253e-07
2.76686	2.74417	-8.23047e-07
10.4264	10.4192	-8.0384e-07
14.6711	14.3775	-7.87562e-07
16.1753	16.2986	-7.2643e-07
5.01382	5.00124	-6.45092e-07
16.2339	16.1666	-3.06258e-07
100.208	109.201	0
116.048	72.467	0
0.15951	0.159124	0
12.5822	12.4032	3.91094e-08
11.1923	11.2499	1.78091e-07
7.35614	7.23553	1.841e-07
4.09773	4.07323	2.17268e-07
20.6931	20.6817	3.09656e-07
12.4569	12.4046	3.46929e-07
28.9455	28.608	3.66115e-07
22.7125	22.5346	4.35553e-07
6.59186	6.59365	4.97348e-07
20.7882	20.8333	5.22586e-07
14.3197	14.2801	5.55303e-07
7.8308	7.77024	5.62358e-07
7.58623	7.50923	6.18376e-07
9.63779	9.69857	6.67858e-07
21.1918	21.0954	7.28777e-07
7.39103	7.44308	7.81273e-07
29.8055	29.7759	7.96416e-07
11.1361	11.0415	8.03672e-07
19.6058	19.7446	8.39232e-07
22.4453	22.3838	8.40064e-07
15.4344	15.3595	8.40216e-07
13.8463	13.9617	8.70989e-07
3.9672	3.9435	8.76537e-07
4.3662	4.38196	8.91555e-07
17.5321	17.507	9.70907e-07
11.3637	11.3038	9.72153e-07
23.9155	23.9503	1.0095e-06
2.51702	2.5022	1.03265e-06
2.44221	2.41881	1.06775e-06
20.6721	20.0377	1.09133e-06
7.81268	7.93394	1.11147e-06
19.5573	19.5358	1.11692e-06
24.1489	24.0068	1.1215e-06
10.2395	10.277	1.24374e-06
9.60095	9.62376	1.28071e-06
28.8302	28.8254	1.30326e-06
9.41898	9.36269	1.36591e-06
18.1582	17.9665	1.38035e-06
9.97428	10.0466	1.38625e-06
24.797	24.8678	1.39392e-06
31.2186	31.1493	1.4203e-06
18.8526	18.9373	1.42227e-06
19.7783	19.6348	1.42608e-06
7.13398	7.06129	1.44397e-06
13.6622	13.8228	1.46592e-06
11.6352	11.6859	1.47848e-06
20.5897	20.6806	1.47856e-06
16.4305	16.6573	1.48e-06
21.5534	21.5752	1.52293e-06
16.5456	16.5605	1.53956e-06
8.60809	8.57659	1.54314e-06
11.2385	11.3881	1.62148e-06
11.7258	11.6761	1.62757e-06
24.5419	24.4973	1.67675e-06
7.40249	7.40028	1.68639e-06
16.3258	16.2635	1.69206e-06
16.3499	16.559	1.70517e-06
13.3227	13.3413	1.70942e-06
11.5977	11.4457	1.75312e-06
20.0531	19.9932	1.77512e-06
14.5075	16.2429	1.8147e-06
12.5018	12.6318	1.82082e-06
17.3592	17.442	1.82177e-06
14.4601	14.27	1.82985e-06
17.5901	17.9533	1.84161e-06
3.6921	3.71204	1.85223e-06
7.42513	7.48682	1.86248e-06
1.7204	1.6968	1.87982e-06
22.0041	21.9903	1.92934e-06
13.0672	13.156	1.93722e-06
16.5024	16.5151	1.94719e-06
28.429	28.7721	1.95686e-06
16.1383	16.2216	1.97537e-06
18.7859	18.8379	1.97663e-06
19.9067	19.6216	1.97762e-06
11.4319	11.4226	2.00094e-06
20.1732	20.1138	2.00729e-06
6.62622	6.60336	2.04075e-06
7.33894	7.25805	2.06331e-06
31.4146	31.5333	2.06757e-06
15.9785	16.1332	2.07264e-06
8.20323	8.2279	2.10023e-06
17.8678	18.6539	2.12154e-06
25.843	25.696	2.13236e-06
12.3962	12.3972	2.14165e-06
26.3965	26.5153	2.15457e-06
13.5219	13.676	2.16721e-06
12.1546	12.1206	2.17184e-06
10.3008	10.1591	2.17697e-06
7.0686	7.11665	2.19053e-06
13.2183	13.1663	2.20275e-06
23.2907	22.8608	2.20957e-06
13.6142	13.6156	2.21173e-06
18.9358	18.6963	2.21432e-06
26.8256	26.7537	2.22214e-06
18.2497	18.3384	2.22215e-06
13.9612	14.3787	2.22534e-06
5.33913	5.33927	2.24023e-06
18.2108	18.1522	2.25492e-06
7.04396	7.06193	2.26267e-06
14.5761	14.6197	2.27202e-06
15.9883	15.9153	2.27762e-06
12.9072	12.644	2.28311e-06
28.1469	28.2055	2.29239e-06
11.0752	11.1187	2.29908e-06
14.01	14.0052	2.30741e-06
23.1642	23.1323	2.31714e-06
25.4004	26.1113	2.32886e-06
27.6714	27.7678	2.33607e-06
30.4056	30.4838	2.33778e-06
11.3799	11.3036	2.34603e-06
9.36934	9.15536	2.35522e-06
9.38984	9.38438	2.35732e-06
7.93706	7.88012	2.3589e-06
2.26863	2.24203	2.36439e-06
18.1762	17.9763	2.37587e-06
5.6642	5.69492	2.37982e-06
11.8754	11.8892	2.38853e-06
11.8888	11.8677	2.40633e-06
15.6172	15.5575	2.42456e-06
11.5619	11.5978	2.43974e-06
16.7793	16.8317	2.45204e-06
13.4518	13.6909	2.47164e-06
8.69921	8.57735	2.48386e-06
10.5427	10.7269	2.4878e-06
16.8032	16.7769	2.4891e-06
9.51155	9.60201	2.49237e-06
15.1321	15.6212	2.49334e-06
21.9694	21.9568	2.51371e-06
18.0874	18.4133	2.52203e-06
19.0264	19.3612	2.54668e-06
12.1198	12.1285	2.5515e-06
4.19317	4.1607	2.55352e-06
11.8847	11.9032	2.56014e-06
17.2071	17.323	2.57971e-06
14.9554	14.838	2.58973e-06
12.7449	12.8071	2.59499e-06
8.24812	8.30322	2.60717e-06
14.8427	14.5085	2.60991e-06
10.9947	10.9789	2.61557e-06
10.1849	10.5066	2.62254e-06
9.29185	9.13527	2.62434e-06
13.5301	13.5383	2.62889e-06
19.2365	19.5365	2.63645e-06
2.02158	2.00262	2.6368e-06
30.9481	30.6255	2.64515e-06
10.7271	10.6913	2.65818e-06
12.8379	13.2459	2.66015e-06
16.0013	15.8287	2.66188e-06
8.53607	8.51096	2.66485e-06
20.1381	20.2466	2.67262e-06
14.1484	14.2803	2.67456e-06
12.361	12.4149	2.67979e-06
10.6928	10.8366	2.68195e-06
21.5506	21.4558	2.6856e-06
18.4453	18.2493	2.68701e-06
25.3415	25.3263	2.68774e-06
21.8768	21.7383	2.68825e-06
21.3666	21.4112	2.70363e-06
28.5639	28.3365	2.71215e-06
12.1655	12.0865	2.7282e-06
16.0816	15.9273	2.73156e-06
3.7306	3.70245	2.74236e-06
16.2093	16.3518	2.75358e-06
21.1251	21.1392	2.77036e-06
27.5801	28.0182	2.77474e-06
16.7797	16.4931	2.78149e-06
24.3091	24.5192	2.7828e-06
10.7313	10.6931	2.78926e-06
12.9992	12.9187	2.79231e-06
16.4401	16.6462	2.79307e-06
23.3724	23.1131	2.79945e-06
22.1894	22.5451	2.80422e-06
29.2012	29.1473	2.80684e-06
21.2514	21.2009	2.81328e-06
28.5175	27.4632	2.83289e-06
12.5185	12.3938	2.83312e-06
8.29527	8.40018	2.83946e-06
23.1751	22.819	2.84189e-06
14.6928	15.251	2.8429e-06
16.4533	16.666	2.84358e-06
24.5677	24.4647	2.84651e-06
14.3337	14.5861	2.86917e-06
16.1171	16.4714	2.87173e-06
23.2476	23.2316	2.87971e-06
7.10662	7.20218	2.88117e-06
13.7756	13.1785	2.88659e-06
15.1915	15.2205	2.89696e-06
9.82675	9.84275	2.897e-06
4.79468	4.7703	2.89945e-06
5.75702	5.77568	2.89984e-06
18.6069	18.6082	2.90381e-06
11.4011	11.326	2.91556e-06
18.9797	19.0358	2.91635e-06
13.9346	13.8989	2.91944e-06
28.7336	28.7284	2.92111e-06
6.92773	6.97086	2.92507e-06
13.6968	13.8102	2.92862e-06
16.2106	16.4621	2.9298e-06
11.5856	11.5121	2.93391e-06
10.9803	10.8246	2.93734e-06
9.73199	9.49332	2.9407e-06
2.62767	2.64812	2.94509e-06
20.6348	20.5597	2.94621e-06
2.58463	2.59932	2.95168e-06
16.9401	16.9388	2.96724e-06
28.2857	28.6365	2.96882e-06
10.9137	10.9296	2.96962e-06
16.1985	16.7239	2.97098e-06
21.1688	21.1981	2.98759e-06
14.8113	14.8361	3.0047e-06
15.1847	15.2852	3.01363e-06
14.6875	14.3561	3.015e-06
23.4872	23.8312	3.01741e-06
5.21008	5.19865	3.02064e-06
23.2102	23.9748	3.02189e-06
24.2191	24.1827	3.02431e-06
25.5871	25.5133	3.03774e-06
13.9966	14.1275	3.04058e-06
4.80584	4.81734	3.04159e-06
11.6182	11.6746	3.04219e-06
23.245	23.5377	3.04754e-06
19.72	20.0475	3.05861e-06
8.09798	8.13224	3.0601e-06
13.1225	13.1231	3.07564e-06
26.8369	26.58	3.08318e-06
8.14288	8.1172	3.08589e-06
12.178	12.3254	3.08717e-06
24.6108	24.9553	3.09857e-06
8.63059	8.46807	3.11443e-06
21.1206	21.0741	3.11705e-06
12.7674	12.7508	3.11871e-06
6.68577	6.80029	3.11938e-06
18.2974	18.5111	3.12299e-06
21.2284	21.7606	3.12391e-06
30.1756	30.2653	3.13706e-06
9.96241	9.97398	3.13946e-06
11.7928	12.0017	3.13949e-06
27.4388	27.6493	3.13968e-06
9.39194	9.35377	3.14336e-06
26.1175	26.3288	3.1483e-06
22.6419	23.1142	3.14847e-06
31.876	31.7924	3.15223e-06
22.041	21.4118	3.15319e-06
11.1706	11.2719	3.15707e-06
20.8222	20.6581	3.15855e-06
19.6979	19.7659	3.16234e-06
28.7164	28.7623	3.17095e-06
16.7658	16.7227	3.17236e-06
9.56988	9.75635	3.17436e-06
19.2355	19.1648	3.17724e-06
22.0055	21.9451	3.18306e-06
10.1839	10.0534	3.18327e-06
25.5142	25.6091	3.1865e-06
5.69985	5.58831	3.18856e-06
10.5084	10.575	3.19336e-06
25.9231	26.373	3.20246e-06
16.594	16.5823	3.20334e-06
21.3677	21.2722	3.2065e-06
16.3029	16.5262	3.2098e-06
16.428	16.4267	3.21e-06
23.2308	23.0256	3.21541e-06
11.8635	11.8381	3.22064e-06
17.3336	17.3451	3.2281e-06
22.5023	22.4575	3.23241e-06
23.9622	23.8313	3.23491e-06
24.0438	23.9885	3.23513e-06
16.7554	17.0717	3.23812e-06
22.5725	22.7858	3.24895e-06
23.0135	22.6948	3.2523e-06
24.9134	25.0972	3.25485e-06
10.2882	10.5727	3.26362e-06
23.5339	23.985	3.27637e-06
18.2963	18.1758	3.27689e-06
15.3525	15.2378	3.28171e-06
22.7331	22.7465	3.28179e-06
21.2385	21.2694	3.28447e-06
17.2887	17.2783	3.28659e-06
14.8781	14.7582	3.28719e-06
15.9428	15.9369	3.29236e-06
20.863	20.9108	3.29788e-06
22.4682	22.6541	3.29867e-06
27.7295	27.6158	3.29933e-06
13.7541	13.856	3.30116e-06
5.78248	5.81979	3.30182e-06
17.1243	16.9086	3.31856e-06
26.1297	25.8169	3.32481e-06
10.2896	10.0375	3.32665e-06
11.2203	11.314	3.3297e-06
9.15088	8.93705	3.33135e-06
14.7861	14.9112	3.33568e-06
7.66896	7.58096	3.34042e-06
14.0202	13.9762	3.34125e-06
21.4251	21.3024	3.34459e-06
24.1935	24.1159	3.34521e-06
11.7665	11.6632	3.35064e-06
19.5364	19.8341	3.3521e-06
19.0959	19.1409	3.35228e-06
10.9947	10.8408	3.35474e-06
14.2275	14.5209	3.35671e-06
17.8903	17.9441	3.35731e-06
22.8021	22.7354	3.38643e-06
13.6843	13.3321	3.39165e-06
28.9118	28.5868	3.3955e-06
34.9155	35.1616	3.3984e-06
10.2306	10.561	3.39868e-06
12.7102	13.2641	3.39962e-06
18.8524	18.5107	3.40229e-06
17.1921	17.1698	3.40377e-06
23.8771	23.7778	3.40509e-06
12.3501	12.3807	3.40962e-06
11.7009	11.7496	3.41187e-06
11.5147	11.7063	3.41412e-06
22.8159	22.8994	3.41465e-06
20.9622	20.627	3.41561e-06
18.5056	18.3037	3.43561e-06
21.6777	21.8377	3.43749e-06
11.5882	11.503	3.44173e-06
14.9932	14.8379	3.44406e-06
30.163	30.0472	3.44596e-06
27.2307	29.0231	3.44735e-06
23.1751	23.4185	3.45344e-06
10.9839	11.1688	3.45345e-06
23.7544	23.799	3.45485e-06
13.3477	14.3672	3.45495e-06
32.5121	31.999	3.45852e-06
28.0314	28.097	3.46065e-06
20.336	20.3762	3.46585e-06
11.3099	11.3777	3.468e-06
7.25039	7.33447	3.47245e-06
21.4824	21.5636	3.47596e-06
29.7919	29.797	3.47879e-06
17.8678	17.6179	3.48046e-06
15.2237	15.3377	3.48049e-06
9.11813	9.54783	3.48201e-06
17.2428	17.3658	3.48848e-06
20.116	20.2056	3.49201e-06
21.9834	21.9683	3.49207e-06
20.255	20.3531	3.49421e-06
12.2166	12.2191	3.49694e-06
8.38949	8.31522	3.49857e-06
21.6802	21.8905	3.49994e-06
9.93804	9.9187	3.50229e-06
10.4157	10.576	3.50632e-06
20.1393	20.1254	3.50641e-06
19.3968	19.5684	3.50666e-06
22.2941	22.2611	3.5086e-06
8.57369	8.5991	3.50891e-06
10.9947	11.0907	3.51256e-06
21.7163	22.5671	3.51397e-06
11.0646	11.412	3.51745e-06
23.7315	23.6881	3.51806e-06
28.7707	28.6955	3.52437e-06
20.3491	20.3421	3.5245e-06
5.23003	5.2296	3.52785e-06
27.9049	28.0746	3.53045e-06
14.3782	14.4464	3.53369e-06
20.2874	20.1366	3.53503e-06
18.2134	18.336	3.54103e-06
12.618	12.4025	3.54129e-06
13.1389	13.4187	3.54225e-06
27.6011	27.7135	3.54315e-06
11.9802	11.837	3.55079e-06
20.451	20.339	3.56206e-06
7.92265	7.8655	3.56757e-06
9.2335	9.19548	3.57331e-06
28.3896	28.0409	3.57459e-06
24.1102	24.0828	3.57579e-06
10.3895	10.3217	3.57845e-06
10.9699	11.0171	3.57983e-06
15.7688	15.8751	3.58579e-06
27.3025	27.6052	3.58826e-06
4.89925	4.85557	3.58933e-06
27.2662	26.8634	3.58934e-06
25.551	25.6093	3.59319e-06
9.51362	9.48502	3.59807e-06
11.6204	11.4629	3.60133e-06
21.6696	21.6516	3.60228e-06
10.1951	9.34103	3.60452e-06
17.5548	17.5207	3.60559e-06
7.99252	8.30448	3.61211e-06
8.75804	8.70997	3.61554e-06
15.7088	15.6524	3.61561e-06
11.5012	11.4226	3.61853e-06
10.9138	10.8864	3.62177e-06
10.2767	10.2445	3.62387e-06
23.6628	23.9181	3.62752e-06
21.0456	21.1287	3.62791e-06
20.1251	20.0391	3.64294e-06
22.0971	22.361	3.64472e-06
15.8753	15.9825	3.64772e-06
13.2787	13.2327	3.65371e-06
17.6018	17.9673	3.65409e-06
11.0368	11.1952	3.65678e-06
5.42156	5.40246	3.65777e-06
30.7762	31.1595	3.65853e-06
26.6648	26.7217	3.6673e-06
11.3191	10.811	3.66753e-06
24.4856	24.4322	3.67005e-06
29.1886	30.2765	3.67089e-06
16.9058	16.8966	3.68385e-06
20.5	20.4957	3.68587e-06
17.1709	17.3003	3.68587e-06
27.9958	27.9983	3.68724e-06
28.7486	28.7108	3.68824e-06
24.8789	25.2502	3.68911e-06
17.1728	17.3327	3.69861e-06
29.7343	29.7854	3.70095e-06
11.8869	11.8051	3.70189e-06
23.6254	22.7854	3.70209e-06
28.3564	28.0722	3.70418e-06
17.4359	17.6168	3.70491e-06
29.3291	31.454	3.70648e-06
27.6729	27.2673	3.70947e-06
23.1172	23.2242	3.71147e-06
25.9975	26.0353	3.71206e-06
16.9862	17.1148	3.71312e-06
22.6912	22.6757	3.71622e-06
9.62837	9.46141	3.71803e-06
8.82689	8.55346	3.7202e-06
7.79729	7.84148	3.72039e-06
11.8429	11.947	3.72215e-06
42.9892	43.1435	3.72469e-06
13.3232	14.3783	3.728e-06
14.2296	14.4538	3.73053e-06
24.8209	23.7893	3.73574e-06
6.33501	6.39787	3.74139e-06
7.60018	7.61922	3.74352e-06
28.8533	28.4005	3.74479e-06
12.1086	12.0228	3.74832e-06
21.5179	21.2676	3.74861e-06
14.649	14.6181	3.75933e-06
7.87849	7.84414	3.76403e-06
21.5321	21.2153	3.76456e-06
29.6521	29.0114	3.76499e-06
17.0086	17.0715	3.76605e-06
9.44239	9.63371	3.76741e-06
13.951	13.8003	3.76798e-06
15.8074	15.9258	3.76865e-06
7.73868	7.65155	3.77459e-06
9.06996	9.33103	3.77659e-06
33.6417	33.4703	3.78387e-06
25.4795	25.3141	3.78605e-06
11.4748	11.4886	3.79436e-06
13.0688	13.0035	3.7951e-06
29.028	29.1764	3.79944e-06
9.99916	9.83224	3.80085e-06
29.2357	29.3052	3.80119e-06
17.3696	19.1874	3.80709e-06
33.5582	34.2354	3.80794e-06
22.0968	22.2279	3.80874e-06
27.9717	27.8774	3.81323e-06
16.3613	16.2326	3.81427e-06
17.4499	18.3917	3.81438e-06
9.98829	10.005	3.81514e-06
13.1974	12.9847	3.81586e-06
8.26176	8.50047	3.82042e-06
22.7361	23.6701	3.82274e-06
4.75749	4.72672	3.82494e-06
19.665	19.6668	3.82791e-06
13.209	13.1377	3.83271e-06
12.0034	11.7074	3.83364e-06
28.1805	27.9976	3.83924e-06
16.6605	16.626	3.83993e-06
17.5425	17.6601	3.84006e-06
20.9617	20.9853	3.84036e-06
26.789	26.569	3.84103e-06
26.386	27.507	3.8415e-06
10.0336	9.84171	3.84209e-06
17.9147	17.792	3.84224e-06
13.6488	14.3991	3.84276e-06
21.3671	21.6403	3.84487e-06
21.3359	21.3145	3.84638e-06
21.3271	21.2813	3.84751e-06
20.7178	20.8119	3.84894e-06
22.6436	22.6893	3.84911e-06
18.2827	18.2602	3.85182e-06
15.1467	15.3601	3.85292e-06
28.4016	29.6115	3.85303e-06
19.4545	19.243	3.85479e-06
10.5563	10.8995	3.85481e-06
9.16455	9.28594	3.85491e-06
23.0591	24.7809	3.85535e-06
23.9522	24.0831	3.85633e-06
19.4093	19.3477	3.859e-06
9.46503	9.62564	3.85915e-06
27.7653	27.8116	3.86137e-06
21.1465	21.0617	3.86904e-06
28.9575	28.4225	3.86994e-06
21.4239	21.4023	3.87039e-06
29.4675	28.0733	3.87379e-06
26.0492	26.808	3.87828e-06
32.8046	32.9242	3.88023e-06
23.1744	23.0795	3.88538e-06
5.96595	5.81948	3.88686e-06
12.6471	12.5564	3.89073e-06
11.6909	12.09	3.89161e-06
19.478	19.4699	3.89411e-06
15.3639	15.6111	3.89495e-06
19.8822	20.0589	3.90035e-06
14.0543	13.8211	3.90352e-06
11.4727	11.4369	3.91727e-06
25.829	25.716	3.92164e-06
25.8401	25.4452	3.92396e-06
17.9926	18.1495	3.92944e-06
20.578	20.9426	3.93445e-06
19.6672	19.8731	3.94032e-06
21.1703	21.236	3.94236e-06
21.714	21.3018	3.94271e-06
22.3073	22.2412	3.95094e-06
18.8859	19.6231	3.95439e-06
29.6772	29.5897	3.9553e-06
22.052	21.9666	3.95625e-06
21.3552	21.3136	3.96785e-06
24.5751	24.7145	3.97229e-06
15.2615	15.3051	3.97624e-06
10.8313	10.8444	3.97865e-06
11.9114	11.9159	3.97892e-06
7.49086	7.51787	3.97898e-06
21.7036	21.5628	3.97992e-06
23.4536	22.9496	3.98221e-06
14.335	14.194	3.98539e-06
9.11973	8.95758	3.98668e-06
9.27467	9.27629	3.99064e-06
15.0494	14.9678	3.99508e-06
20.4166	20.3842	3.99571e-06
24.6387	25.0314	3.9978e-06
26.5941	27.4319	3.99867e-06
21.1934	21.2391	4.0013e-06
19.2591	19.1561	4.00293e-06
12.6865	12.8419	4.00648e-06
16.8106	16.6904	4.00661e-06
18.2505	18.2381	4.01347e-06
18.8516	18.7485	4.0144e-06
22.493	22.5891	4.01633e-06
18.9579	19.3592	4.01685e-06
4.9855	5.00151	4.01812e-06
22.99	22.938	4.01837e-06
22.4606	22.3726	4.01996e-06
15.456	16.6565	4.0202e-06
19.3044	18.6227	4.0216e-06
9.18715	9.11943	4.02307e-06
17.9715	17.9033	4.02623e-06
19.074	19.015	4.02893e-06
26.7587	26.8953	4.03178e-06
17.8686	17.7606	4.03251e-06
26.7211	27.028	4.03455e-06
15.0745	15.5883	4.03508e-06
19.4777	19.2323	4.03541e-06
19.7802	20.8221	4.03705e-06
30.7424	29.3715	4.03736e-06
7.3766	7.32304	4.03769e-06
15.0195	14.9997	4.03868e-06
22.0847	21.8034	4.04014e-06
31.2866	32.001	4.0405e-06
21.0671	21.0637	4.04143e-06
22.0854	21.9562	4.04207e-06
23.0942	21.9035	4.04251e-06
27.3354	28.0743	4.04313e-06
9.29469	9.29987	4.04327e-06
12.4408	12.412	4.0487e-06
20.001	20.0597	4.04881e-06
32.4806	32.13	4.05034e-06
21.6453	21.1376	4.05214e-06
4.08646	4.1173	4.05917e-06
12.6647	12.2297	4.05981e-06
19.8709	18.4891	4.06194e-06
36.1886	36.1877	4.06199e-06
20.7178	20.6673	4.06701e-06
29.3867	29.2515	4.0695e-06
19.9755	19.9071	4.07278e-06
20.2437	20.4538	4.07374e-06
4.49395	4.71708	4.07551e-06
20.8104	21.1818	4.07613e-06
31.9477	31.552	4.0804e-06
23.6152	22.916	4.08067e-06
17.6025	18.1312	4.08127e-06
25.5496	25.7949	4.08241e-06
20.7893	20.4187	4.08322e-06
35.9336	36.002	4.08533e-06
9.84772	9.72708	4.0894e-06
18.7836	18.8499	4.09031e-06
24.9584	24.7491	4.09128e-06
16.2107	16.0794	4.09338e-06
15.7954	15.3381	4.09407e-06
19.258	19.6231	4.09455e-06
19.1295	19.4389	4.095e-06
15.8369	15.4904	4.09657e-06
30.7567	30.6476	4.09928e-06
14.4219	14.3685	4.10062e-06
19.106	19.1556	4.10167e-06
21.4372	22.7316	4.10467e-06
25.2135	25.281	4.10584e-06
12.8603	12.7634	4.10587e-06
8.05207	8.0038	4.10599e-06
16.2932	16.3317	4.10689e-06
9.48962	9.54762	4.1085e-06
15.4813	15.1946	4.11069e-06
14.4591	14.7374	4.11124e-06
18.4838	18.2264	4.11154e-06
15.8021	15.7095	4.11233e-06
12.9697	13.1115	4.11248e-06
11.9241	11.9993	4.11436e-06
7.20533	7.18797	4.11991e-06
8.52856	8.61176	4.12187e-06
15.3879	15.3471	4.1236e-06
23.512	23.2119	4.13141e-06
18.0888	18.38	4.13517e-06
36.1312	32.2938	4.13756e-06
33.2698	32.9702	4.13854e-06
26.0154	25.4242	4.1399e-06
12.1529	12.7104	4.14279e-06
18.2611	18.0625	4.14366e-06
16.7433	16.5825	4.14436e-06
13.7996	13.4529	4.14734e-06
5.73341	5.63458	4.14911e-06
28.438	28.5636	4.15132e-06
20.2558	20.037	4.15467e-06
13.01	13.8325	4.15787e-06
22.04	21.9506	4.15882e-06
25.6232	25.435	4.16156e-06
3.1263	3.01511	4.16325e-06
17.7367	17.5623	4.16391e-06
29.2034	29.0885	4.16416e-06
23.848	24.0496	4.16503e-06
26.9992	26.1536	4.16608e-06
22.421	22.4562	4.16932e-06
24.0323	23.4408	4.17196e-06
20.0677	20.0911	4.17237e-06
9.60352	9.99497	4.17846e-06
9.17415	9.19586	4.18045e-06
35.7607	34.7585	4.19041e-06
12.6133	12.8078	4.19252e-06
3.24176	3.34334	4.19278e-06
20.9967	21.7276	4.19374e-06
18.4561	18.8048	4.19569e-06
13.0102	12.9285	4.1979e-06
17.4388	17.2363	4.20129e-06
26.7784	27.6809	4.20196e-06
19.5203	19.3942	4.20478e-06
13.0574	12.5667	4.20649e-06
13.9253	14.0605	4.20787e-06
24.1601	25.1967	4.20823e-06
30.2922	30.0033	4.20853e-06
26.3086	26.2747	4.21011e-06
15.9991	15.8627	4.2107e-06
26.129	26.3407	4.21152e-06
9.25661	9.28382	4.21157e-06
23.5787	23.4862	4.21178e-06
11.1577	11.0022	4.21579e-06
11.2193	11.2174	4.21672e-06
24.1256	24.443	4.21782e-06
17.3569	19.188	4.21807e-06
23.1646	23.5266	4.21935e-06
7.873	7.89063	4.22105e-06
10.6249	10.5464	4.2217e-06
14.3545	13.6804	4.22914e-06
24.8676	24.6284	4.2292e-06
13.9148	13.9755	4.22929e-06
26.1883	27.2559	4.2295e-06
23.2016	23.0374	4.23061e-06
2.72091	2.70033	4.23096e-06
31.9253	31.5516	4.2333e-06
20.3352	16.7554	4.2382e-06
36.2594	37.7135	4.24218e-06
24.8992	24.7154	4.2422e-06
26.4181	26.754	4.24353e-06
8.36614	8.50297	4.24376e-06
26.2808	25.5356	4.24863e-06
18.8098	18.9901	4.2499e-06
20.8693	20.4194	4.25088e-06
4.13462	4.0518	4.25191e-06
22.1091	22.379	4.25338e-06
18.2844	18.8273	4.25479e-06
21.9113	21.924	4.25485e-06
24.9828	24.8236	4.25671e-06
12.2615	12.2412	4.25908e-06
20.8226	20.7221	4.25973e-06
27.8691	27.4616	4.26174e-06
17.6929	18.7945	4.26323e-06
21.923	22.2257	4.26641e-06
9.92963	9.93804	4.2667e-06
19.5474	19.4054	4.2732e-06
29.5746	29.2846	4.27628e-06
9.45622	9.64452	4.27921e-06
8.08508	7.84757	4.27996e-06
23.6486	23.766	4.2811e-06
13.4284	13.5306	4.28211e-06
13.78	13.265	4.28322e-06
27.5689	27.7919	4.28585e-06
24.7273	24.4108	4.28591e-06
10.1957	10.185	4.28753e-06
14.6221	14.6763	4.2893e-06
29.9272	29.1977	4.28997e-06
7.38621	7.41043	4.29085e-06
26.3419	26.199	4.29243e-06
21.332	18.9251	4.29383e-06
17.1958	17.0708	4.29385e-06
30.604	30.6038	4.29398e-06
9.69442	9.57	4.29908e-06
21.4723	21.1501	4.29987e-06
12.6965	12.7208	4.30049e-06
11.4678	11.4891	4.30147e-06
18.2119	18.349	4.30763e-06
22.9536	23.1433	4.30829e-06
18.5964	19.3827	4.30905e-06
12.8209	12.699	4.31119e-06
12.8241	12.9501	4.31169e-06
18.3536	18.9363	4.31236e-06
62.4611	62.4983	4.31382e-06
12.6752	12.4404	4.31503e-06
24.4956	24.4528	4.31743e-06
16.4538	21.2258	4.31831e-06
27.6017	26.9726	4.3187e-06
13.507	13.4398	4.31888e-06
4.02998	3.95437	4.31898e-06
8.07401	7.8358	4.3196e-06
26.1642	26.3613	4.3208e-06
23.5722	23.8631	4.32278e-06
29.5604	30.2212	4.32372e-06
32.5972	32.5313	4.32403e-06
10.2757	10.209	4.32419e-06
22.5505	22.9495	4.3252e-06
5.44816	5.44898	4.32529e-06
14.0971	14.1074	4.32777e-06
20.1383	20.6904	4.32787e-06
12.9759	12.6437	4.33284e-06
28.1705	27.7471	4.33314e-06
26.0234	26.2856	4.33432e-06
18.1226	18.8612	4.33618e-06
15.8514	16.1871	4.34e-06
10.2717	10.2784	4.34111e-06
19.7996	19.7426	4.34218e-06
8.47744	8.36965	4.34375e-06
5.01405	5.03181	4.345e-06
21.6338	22.884	4.34867e-06
12.2389	12.3276	4.35209e-06
16.3532	16.5703	4.3541e-06
8.4684	8.43648	4.3551e-06
19.8138	18.3052	4.356e-06
12.0762	11.891	4.35622e-06
7.9957	7.96757	4.35642e-06
34.5919	34.4749	4.35769e-06
29.1657	28.9452	4.35806e-06
12.2908	12.1953	4.36009e-06
24.8091	24.3553	4.36025e-06
33.7552	33.603	4.36068e-06
11.4234	11.9249	4.36097e-06
24.6895	24.8033	4.36148e-06
6.94968	7.10478	4.36328e-06
8.18726	8.22847	4.36685e-06
7.87886	8.10828	4.36875e-06
20.1036	19.2198	4.37267e-06
15.2846	15.4706	4.37606e-06
13.9052	13.8115	4.37616e-06
34.3583	34.4755	4.37705e-06
18.0533	17.1588	4.37891e-06
27.787	27.8879	4.38483e-06
22.4567	23.3412	4.3852e-06
23.3587	22.4802	4.38629e-06
26.4662	26.6224	4.38779e-06
20.4428	20.4192	4.38793e-06
14.3789	14.0602	4.38799e-06
16.1048	16.5262	4.38856e-06
14.8074	14.8904	4.39128e-06
22.7083	22.7614	4.39365e-06
18.5018	17.2464	4.39371e-06
33.5001	33.394	4.39494e-06
34.3351	35.3684	4.39695e-06
5.55971	5.38393	4.39712e-06
27.3006	27.3088	4.40162e-06
25.3064	25.7632	4.40371e-06
20.958	20.9428	4.40396e-06
9.30299	9.40214	4.40404e-06
24.1454	24.1028	4.40491e-06
23.605	23.7899	4.40724e-06
35.5629	35.8814	4.40876e-06
24.5308	24.2768	4.41203e-06
17.6131	18.0982	4.41535e-06
10.9836	11.0119	4.41608e-06
17.5195	17.4205	4.41739e-06
15.2856	15.3925	4.41877e-06
25.2714	25.7733	4.42314e-06
32.5056	32.185	4.42415e-06
2.049	2.07931	4.42513e-06
17.0354	17.9869	4.4274e-06
14.3927	14.2887	4.42836e-06
5.29436	5.34984	4.42882e-06
14.0415	13.8543	4.43109e-06
16.4884	16.7378	4.4311e-06
21.3006	21.1719	4.43217e-06
14.6693	13.3529	4.43652e-06
24.7049	22.9161	4.43855e-06
19.3806	19.2517	4.4388e-06
12.4726	12.2849	4.43884e-06
24.438	24.0812	4.43893e-06
27.1957	26.7231	4.43894e-06
14.6456	14.9557	4.43933e-06
21.0646	20.9647	4.43947e-06
12.5029	11.9357	4.43974e-06
14.4736	14.2696	4.43991e-06
9.98752	10.3771	4.44206e-06
26.1192	26.2201	4.44491e-06
12.5255	12.5705	4.44722e-06
22.3047	22.0971	4.44776e-06
15.1561	14.0618	4.44888e-06
9.01507	9.29775	4.45172e-06
8.38456	8.31754	4.45317e-06
22.0044	21.1175	4.45356e-06
13.4875	13.4367	4.45371e-06
18.4585	18.3235	4.45385e-06
31.867	32.272	4.45779e-06
20.9628	20.9073	4.45922e-06
22.7018	22.5774	4.45976e-06
19.3257	19.3337	4.46032e-06
21.5313	21.5432	4.46213e-06
12.0846	13.1562	4.46746e-06
25.6316	25.871	4.46826e-06
24.1098	24.1148	4.46837e-06
18.7261	19.241	4.46898e-06
33.6394	35.2377	4.47182e-06
12.4908	12.8275	4.47262e-06
16.662	17.2248	4.47724e-06
19.039	18.8815	4.48068e-06
21.1938	20.8331	4.48199e-06
17.5766	17.7126	4.48205e-06
13.0608	13.1004	4.48338e-06
17.2868	17.1913	4.48494e-06
15.2051	15.2069	4.48517e-06
27.218	27.3868	4.48535e-06
19.393	19.4375	4.48717e-06
20.3023	20.365	4.48971e-06
5.74587	5.73396	4.49103e-06
33.0048	33.2207	4.4971e-06
17.3209	17.4315	4.4977e-06
13.1735	13.9129	4.49799e-06
11.4189	11.3994	4.49875e-06
30.8586	30.7676	4.49903e-06
15.0867	15.0772	4.49965e-06
12.8612	12.8397	4.50063e-06
17.3805	17.3218	4.50214e-06
9.16346	9.10046	4.50563e-06
27.5773	27.9979	4.50567e-06
29.4444	29.5456	4.50621e-06
36.8502	35.762	4.50815e-06
28.9798	29.0011	4.51113e-06
12.0496	12.6086	4.51217e-06
6.93906	7.00937	4.51483e-06
10.0865	10.2456	4.51613e-06
23.0471	22.2406	4.5177e-06
31.697	31.4004	4.51957e-06
22.2023	21.8779	4.52123e-06
26.5934	28.1071	4.52311e-06
12.5025	11.9677	4.52353e-06
28.9347	29.3378	4.52662e-06
24.0725	24.1482	4.52789e-06
12.0049	12.0965	4.52847e-06
8.42232	8.30421	4.52872e-06
18.8195	18.478	4.53326e-06
19.3341	19.187	4.53525e-06
23.2085	22.4033	4.53599e-06
19.4428	19.6638	4.53716e-06
23.9277	23.7475	4.54266e-06
11.0864	10.9734	4.54296e-06
45.0432	45.0855	4.5432e-06
19.5232	19.1982	4.54371e-06
19.432	17.8342	4.54463e-06
16.8468	16.6599	4.54844e-06
9.14143	8.99243	4.54871e-06
3.11948	3.13687	4.54899e-06
30.5337	30.6158	4.55245e-06
14.4252	14.7707	4.55287e-06
16.8744	16.6355	4.55332e-06
9.00168	8.88948	4.55468e-06
30.9156	32.098	4.55474e-06
19.3519	19.3177	4.55608e-06
14.2755	14.4755	4.55669e-06
28.6098	28.3351	4.55876e-06
21.3871	21.6072	4.55926e-06
12.6148	12.6553	4.56025e-06
11.2818	11.7067	4.56142e-06
22.0032	23.1126	4.5617e-06
10.4737	10.3087	4.56349e-06
33.5944	33.1768	4.56357e-06
11.1219	11.1514	4.5644e-06
29.3175	29.276	4.56447e-06
4.67843	4.62872	4.56494e-06
27.0215	27.5066	4.56776e-06
13.6383	12.8659	4.57033e-06
19.3617	21.8478	4.57058e-06
22.7449	23.6898	4.57096e-06
8.55147	8.6519	4.57252e-06
18.9798	19.0055	4.57261e-06
17.9022	17.9182	4.5728e-06
19.7789	19.9197	4.57474e-06
19.849	20.0933	4.57498e-06
18.2261	18.0171	4.57596e-06
22.421	22.7089	4.57597e-06
24.0096	24.2197	4.57864e-06
17.1491	16.3961	4.57884e-06
10.4887	10.5815	4.57907e-06
24.8076	24.5638	4.58074e-06
25.4105	25.5348	4.58083e-06
8.42057	8.37151	4.58132e-06
20.7979	19.7627	4.58395e-06
32.1914	33.6901	4.58492e-06
14.0645	14.1487	4.58575e-06
20.3816	20.2138	4.58677e-06
18.8056	18.5652	4.58856e-06
18.5633	18.805	4.5927e-06
8.77201	8.73769	4.59356e-06
10.8213	10.1249	4.5936e-06
32.9561	32.9976	4.59426e-06
31.7626	31.8143	4.59695e-06
24.589	23.037	4.59702e-06
17.2756	17.6605	4.59861e-06
20.0268	20.0162	4.59883e-06
5.92894	6.0026	4.59918e-06
29.4104	28.8702	4.59961e-06
25.863	25.7949	4.6014e-06
37.2665	36.5463	4.60208e-06
33.7781	33.6242	4.60327e-06
12.7461	12.8262	4.60344e-06
20.6725	19.6562	4.60349e-06
11.8063	11.7192	4.60482e-06
24.6232	24.6057	4.60496e-06
17.301	18.0856	4.60519e-06
28.8071	30.3786	4.6069e-06
10.3108	10.575	4.60693e-06
35.6899	34.3221	4.60878e-06
19.338	18.4453	4.60934e-06
25.9442	25.4774	4.60971e-06
19.1627	19.3837	4.60974e-06
18.9923	19.1309	4.61083e-06
13.9855	14.531	4.6114e-06
26.7442	26.5044	4.61176e-06
31.3579	31.3673	4.61218e-06
20.5808	20.8643	4.61247e-06
19.0501	18.8642	4.61578e-06
29.1067	28.9684	4.6168e-06
12.0158	11.8588	4.61776e-06
31.1704	31.1367	4.61893e-06
31.5072	31.7538	4.62033e-06
20.8481	20.9657	4.62189e-06
12.6175	12.788	4.62196e-06
26.5234	27.4419	4.62206e-06
30.1515	30.5147	4.62216e-06
28.3099	29.1424	4.6235e-06
13.9502	14.5521	4.62352e-06
11.0896	11.0621	4.62458e-06
24.7956	25.2826	4.62575e-06
7.74821	7.82359	4.62732e-06
19.6034	19.2634	4.63052e-06
9.60715	9.48086	4.6327e-06
9.17096	9.14511	4.63406e-06
34.9254	35.4239	4.63412e-06
33.7554	33.3295	4.63878e-06
14.2739	14.552	4.64013e-06
12.6848	12.6229	4.64107e-06
22.5379	22.3065	4.64191e-06
5.80241	5.79754	4.64221e-06
12.3984	11.434	4.6434e-06
20.1833	19.5028	4.64507e-06
12.5152	12.4705	4.64627e-06
11.3085	11.3263	4.6464e-06
19.1891	19.3394	4.64693e-06
7.87744	7.73806	4.64859e-06
8.87934	8.85167	4.64904e-06
13.4757	13.3525	4.64908e-06
9.32567	9.05487	4.6498e-06
15.7697	16.1112	4.64985e-06
18.3903	16.0904	4.65158e-06
13.1514	13.4193	4.65268e-06
14.7229	14.728	4.65653e-06
37.8236	37.2765	4.65738e-06
17.809	17.416	4.65766e-06
21.3525	21.3888	4.65772e-06
37.0353	37.3546	4.66034e-06
9.23422	8.93662	4.66134e-06
27.4857	31.9988	4.66239e-06
33.0123	33.4611	4.66277e-06
11.4948	11.7064	4.66466e-06
31.7836	31.5639	4.66693e-06
37.1172	37.3207	4.66708e-06
15.3662	15.2075	4.66763e-06
26.5472	26.5685	4.66812e-06
30.1286	30.0466	4.66942e-06
22.6348	22.48	4.67008e-06
27.3475	28.2597	4.67085e-06
24.4615	26.5481	4.67087e-06
26.7567	26.0455	4.67196e-06
17.4617	17.4805	4.67322e-06
25.9096	25.9364	4.67341e-06
8.59396	8.53627	4.67364e-06
23.3257	24.4113	4.67389e-06
34.9604	35.304	4.67562e-06
17.2177	18.9692	4.67608e-06
3.13935	3.15904	4.67626e-06
14.6322	14.3891	4.67638e-06
32.8626	32.5994	4.67652e-06
38.8546	38.8028	4.68022e-06
17.2178	17.2764	4.6808e-06
17.8388	17.9768	4.68219e-06
35.0311	33.9736	4.68224e-06
21.6678	21.2922	4.68444e-06
11.0986	11.2382	4.68451e-06
27.6595	27.2566	4.68602e-06
9.34894	9.70146	4.68621e-06
25.3077	25.4575	4.68675e-06
22.3866	22.4297	4.69007e-06
12.5942	13.2981	4.69013e-06
32.2038	32.7304	4.69138e-06
20.2415	20.0706	4.69534e-06
31.0103	30.9308	4.69575e-06
12.397	12.3595	4.69618e-06
18.3872	18.8928	4.69929e-06
8.16485	8.24008	4.69961e-06
26.8609	26.5044	4.69997e-06
29.8371	34.2895	4.70432e-06
7.49508	7.22382	4.70477e-06
17.3725	17.4653	4.70528e-06
33.9749	34.3438	4.70573e-06
21.3274	21.6844	4.70742e-06
22.7829	22.927	4.71083e-06
27.4613	26.9719	4.71361e-06
32.459	32.7088	4.71365e-06
13.8967	13.9087	4.7144e-06
26.3751	26.1	4.71467e-06
19.7446	20.2546	4.7178e-06
33.8489	32.6121	4.71843e-06
26.2815	27.5286	4.7191e-06
17.9132	17.432	4.71958e-06
16.4328	16.5907	4.71987e-06
19.3134	19.0996	4.72034e-06
23.6412	23.9086	4.72061e-06
20.3485	19.971	4.72098e-06
24.2647	23.9526	4.72324e-06
23.1969	23.4206	4.72405e-06
12.0497	11.4773	4.72504e-06
30.3608	29.7435	4.72538e-06
12.1882	13.2001	4.72577e-06
18.4944	18.3245	4.72694e-06
14.7147	15.0323	4.72768e-06
20.9264	20.9815	4.7295e-06
27.8916	27.3663	4.73015e-06
21.8076	21.7944	4.73016e-06
6.92715	7.11564	4.73102e-06
8.04088	7.90235	4.7311e-06
26.9528	27.506	4.73129e-06
12.7444	12.6454	4.73175e-06
32.632	32.6878	4.73282e-06
19.1644	19.2096	4.73508e-06
12.7124	12.7762	4.73619e-06
20.8317	20.4739	4.73629e-06
27.938	29.6897	4.73641e-06
5.82633	5.91598	4.73685e-06
25.5723	25.5306	4.73699e-06
17.8892	18.445	4.73748e-06
36.5835	36.5017	4.73763e-06
20.5779	19.8408	4.73892e-06
7.97904	7.91179	4.74114e-06
17.1724	15.7954	4.74115e-06
22.3298	23.0141	4.74163e-06
16.8003	15.4146	4.7418e-06
22.5537	22.8079	4.74273e-06
28.4358	28.9466	4.74349e-06
33.8595	33.8967	4.74471e-06
29.1906	29.2628	4.74553e-06
8.78243	8.6643	4.74729e-06
15.3413	16.3845	4.74846e-06
25.2279	25.545	4.74906e-06
11.6656	11.5109	4.74975e-06
27.3239	27.6913	4.75017e-06
18.387	18.5	4.75044e-06
9.18573	9.18523	4.75127e-06
23.8471	23.4185	4.75189e-06
14.3864	14.3025	4.75203e-06
18.7152	18.5545	4.75239e-06
13.5133	13.53	4.7527e-06
31.6223	31.5306	4.75283e-06
13.7886	14.3563	4.75336e-06
11.1132	11.314	4.7536e-06
22.4689	22.807	4.75394e-06
19.0843	18.0082	4.75742e-06
22.6107	22.9379	4.76161e-06
16.0477	15.7615	4.7618e-06
23.9507	23.5696	4.7624e-06
9.23289	9.65597	4.76261e-06
13.6493	13.5771	4.76318e-06
16.7203	16.6557	4.76511e-06
22.8388	22.8885	4.76623e-06
13.1387	12.2076	4.76675e-06
13.4975	13.9083	4.76687e-06
25.5866	25.2941	4.76773e-06
20.2219	20.0716	4.76829e-06
13.2114	13.0578	4.7686e-06
25.5461	25.5116	4.77006e-06
12.953	11.5646	4.77097e-06
10.6209	10.6143	4.77248e-06
9.70803	9.82979	4.77472e-06
9.95216	10.0425	4.77549e-06
19.7789	19.9721	4.77721e-06
13.1274	13.6139	4.77837e-06
11.9571	11.8044	4.77929e-06
3.35057	3.37618	4.78071e-06
23.5809	23.8089	4.78081e-06
10.3703	11.0743	4.78096e-06
11.7367	11.2368	4.78145e-06
31.2996	31.007	4.78179e-06
18.4117	18.4994	4.78414e-06
17.6528	17.6495	4.78505e-06
29.7575	29.8523	4.78616e-06
33.0216	33.2324	4.7864e-06
13.8813	13.5165	4.7879e-06
13.8936	13.4624	4.78843e-06
8.57551	8.29309	4.78938e-06
27.1274	27.529	4.79189e-06
3.88469	3.90993	4.7923e-06
15.3417	14.7379	4.79315e-06
30.3845	29.9164	4.79381e-06
10.1365	10.0385	4.79399e-06
17.5962	17.8561	4.79518e-06
22.1786	20.6146	4.79524e-06
10.6942	9.65722	4.79541e-06
29.212	29.1079	4.79765e-06
21.3321	19.1319	4.7978e-06
24.6489	24.575	4.79857e-06
13.7534	16.2422	4.79863e-06
24.5763	24.6032	4.79892e-06
23.3381	23.1242	4.79995e-06
32.1796	32.5009	4.80369e-06
9.03567	9.29459	4.80413e-06
29.4894	29.7642	4.80511e-06
12.6746	12.5557	4.80747e-06
18.3685	18.4233	4.80782e-06
17.683	18.0421	4.80783e-06
12.4195	12.4529	4.80809e-06
12.9538	13.0102	4.80939e-06
10.879	11.5553	4.80975e-06
38.5187	38.3784	4.81065e-06
21.1465	21.1183	4.81257e-06
39.7128	39.6877	4.81353e-06
17.9826	17.3337	4.81411e-06
12.6836	12.7314	4.81507e-06
18.3211	17.7375	4.81514e-06
24.2304	24.4964	4.81598e-06
21.1636	21.6627	4.81668e-06
22.6422	23.0368	4.81718e-06
7.95811	8.09916	4.81805e-06
24.4506	24.0288	4.81901e-06
16.4726	16.7234	4.82044e-06
7.8101	8.14021	4.82171e-06
37.6955	37.3225	4.82233e-06
7.04957	7.02861	4.82245e-06
17.5302	18.7508	4.82521e-06
8.58587	8.56147	4.82729e-06
35.6209	34.8997	4.82813e-06
18.3193	17.9524	4.82824e-06
27.3368	24.3339	4.82874e-06
19.8171	19.9287	4.82904e-06
40.8252	40.6789	4.83173e-06
41.4965	40.7778	4.83229e-06
27.2787	28.3577	4.83306e-06
27.6497	28.0288	4.834e-06
12.7457	12.8874	4.83526e-06
20.5282	20.7571	4.83631e-06
17.2186	17.6819	4.83649e-06
19.3254	19.2308	4.83767e-06
40.1181	40.397	4.83891e-06
18.0764	18.8601	4.83989e-06
26.2564	26.2101	4.84061e-06
27.9942	28.0818	4.84254e-06
30.2211	31.5524	4.84501e-06
11.0195	10.7467	4.84584e-06
8.35496	8.35326	4.84608e-06
32.7737	33.3959	4.84615e-06
25.5035	25.52	4.84794e-06
38.1364	37.7342	4.84842e-06
24.7502	25.0853	4.85219e-06
15.5507	15.2277	4.85257e-06
30.605	30.2657	4.85339e-06
28.125	26.7651	4.85363e-06
23.3599	22.8621	4.8544e-06
17.2417	17.5466	4.85445e-06
11.5652	11.4243	4.85518e-06
10.1838	10.1228	4.8553e-06
16.1975	16.2427	4.85585e-06
27.7296	28.5852	4.85972e-06
9.86883	9.67922	4.86136e-06
28.0425	28.2147	4.86182e-06
26.3028	26.2094	4.86203e-06
14.1003	13.9738	4.86276e-06
27.9158	27.932	4.86278e-06
22.0029	21.6076	4.86339e-06
32.8529	33.2314	4.8635e-06
38.8319	38.7941	4.86359e-06
29.8641	29.8732	4.86574e-06
15.5727	16.2185	4.86585e-06
3.56664	3.55354	4.86692e-06
20.1612	21.3784	4.86719e-06
21.0424	21.6838	4.8684e-06
15.4442	13.8551	4.86884e-06
6.95467	7.07313	4.86922e-06
21.0146	20.9319	4.87313e-06
24.0463	23.9845	4.87393e-06
22.9934	22.8512	4.87456e-06
27.9728	29.8186	4.87501e-06
10.4753	10.5067	4.87536e-06
7.40343	7.74857	4.87574e-06
34.7407	35.1738	4.87777e-06
11.529	11.4751	4.87816e-06
8.61736	8.65387	4.87842e-06
7.14768	7.53	4.88129e-06
16.603	17.0064	4.88191e-06
38.9823	38.6183	4.8837e-06
23.5673	23.7335	4.88536e-06
15.7466	17.4417	4.88537e-06
23.5931	23.9419	4.88558e-06
22.4919	22.1351	4.88587e-06
23.847	23.6268	4.88715e-06
33.2105	33.4258	4.88764e-06
20.8345	21.2832	4.88766e-06
26.9764	27.0608	4.89007e-06
22.7239	24.3344	4.89101e-06
32.4925	34.6164	4.89177e-06
20.0523	19.9606	4.89206e-06
19.6651	18.2817	4.89291e-06
22.6881	22.6559	4.895e-06
14.6885	14.6405	4.89507e-06
20.1967	18.346	4.89741e-06
24.5076	24.2667	4.89751e-06
27.8213	27.8884	4.89849e-06
14.2858	14.0442	4.89961e-06
24.7566	24.4101	4.89999e-06
18.2136	18.4564	4.9026e-06
14.611	14.9878	4.90271e-06
11.2737	11.2195	4.90328e-06
8.03943	8.09836	4.90335e-06
9.45445	8.67487	4.90495e-06
13.278	12.8616	4.90595e-06
21.8431	21.8134	4.9075e-06
25.7611	25.6531	4.90901e-06
11.2612	11.2712	4.91026e-06
12.2868	12.2728	4.91323e-06
18.4333	18.7609	4.91388e-06
8.51517	8.30594	4.91515e-06
11.1468	11.0857	4.91546e-06
17.7048	18.013	4.91572e-06
18.8857	18.5775	4.91605e-06
19.0485	19.3615	4.91678e-06
33.8023	33.972	4.91721e-06
16.5931	16.3837	4.91784e-06
29.4213	29.4454	4.91851e-06
10.9937	10.9456	4.9187e-06
27.5895	23.0906	4.91995e-06
17.7732	17.826	4.9205e-06
13.9161	17.8562	4.92051e-06
25.4812	27.3214	4.92152e-06
11.9794	11.6977	4.92158e-06
27.0578	22.1975	4.92176e-06
23.5253	23.8539	4.9219e-06
28.4939	28.173	4.923e-06
33.0608	30.9206	4.92306e-06
20.5706	20.5498	4.92353e-06
11.251	11.2167	4.92491e-06
22.7214	23.0805	4.92582e-06
22.5585	22.3367	4.92742e-06
16.86	17.3011	4.93107e-06
17.6271	17.4422	4.93138e-06
28.6666	28.7488	4.93182e-06
26.6339	26.82	4.93318e-06
23.0123	23.3969	4.93399e-06
24.3287	24.1484	4.93406e-06
24.3555	24.6488	4.93671e-06
20.0452	20.5283	4.93829e-06
17.1607	17.2191	4.93846e-06
9.29184	9.175	4.93946e-06
23.174	24.7584	4.93982e-06
20.7878	23.1997	4.9399e-06
20.6957	18.8046	4.94122e-06
25.1452	25.4243	4.94139e-06
7.94673	8.62169	4.94257e-06
23.5806	22.9152	4.94277e-06
28.6338	28.7246	4.94617e-06
18.7949	18.7979	4.94715e-06
7.17084	7.95571	4.94823e-06
31.2987	31.5733	4.94825e-06
26.3865	26.6774	4.94964e-06
24.9352	25.3362	4.95154e-06
17.4523	17.4085	4.95167e-06
30.9046	30.1032	4.95275e-06
34.1955	33.7231	4.95474e-06
26.3535	26.3281	4.95507e-06
44.2658	44.3102	4.95785e-06
21.3414	21.1508	4.95896e-06
33.9065	34.6937	4.95947e-06
13.0683	15.403	4.96058e-06
28.4334	28.7933	4.96134e-06
30.1156	31.1271	4.9614e-06
19.6302	20.8664	4.96198e-06
14.3322	17.616	4.9621e-06
11.6901	11.5864	4.9622e-06
22.3663	22.1634	4.96236e-06
15.5361	16.1884	4.96276e-06
49.3195	50.0023	4.96374e-06
24.9252	24.706	4.96385e-06
29.3276	28.8262	4.96416e-06
22.643	22.5789	4.96448e-06
33.4425	33.9986	4.96489e-06
21.8546	22.2622	4.96565e-06
28.3554	28.7842	4.96669e-06
38.7618	37.9956	4.96677e-06
23.7201	22.2831	4.96825e-06
14.2751	14.5105	4.96854e-06
20.6351	20.5291	4.96863e-06
14.7035	14.7441	4.97011e-06
10.7168	12.5801	4.9707e-06
20.6957	20.9866	4.97536e-06
33.5705	33.1667	4.97608e-06
21.066	21.6087	4.97671e-06
17.2645	15.4568	4.97733e-06
17.3697	17.336	4.97813e-06
42.7601	43.1981	4.97844e-06
24.9489	24.4642	4.97938e-06
26.803	27.4303	4.97978e-06
11.4518	11.6847	4.98007e-06
24.7392	24.6385	4.98027e-06
23.3183	23.3964	4.98047e-06
14.0685	14.3892	4.98306e-06
27.1289	26.8505	4.98411e-06
16.4543	16.7888	4.98441e-06
4.48201	4.55194	4.9845e-06
11.7375	11.4326	4.98517e-06
26.419	26.0349	4.98684e-06
28.9473	29.404	4.9872e-06
12.3974	12.5457	4.98879e-06
15.5833	15.6436	4.98883e-06
14.9353	14.7924	4.9892e-06
8.59908	8.60946	4.98948e-06
26.1871	26.252	4.9899e-06
13.4282	13.1443	4.99199e-06
7.37066	7.36809	4.99236e-06
15.5727	15.5859	4.99385e-06
43.0037	42.7947	4.99487e-06
9.97642	10.4851	4.99505e-06
14.4715	13.4616	4.99604e-06
9.56798	9.1986	4.99692e-06
14.0076	14.3897	4.99701e-06
17.1231	17.5632	4.99803e-06
26.342	26.3074	4.99814e-06
15.8137	16.275	4.99841e-06
26.8368	26.7319	5.0002e-06
18.4354	19.2852	5.00034e-06
20.4976	20.735	5.00037e-06
28.4594	28.4997	5.00068e-06
26.4889	27.3972	5.00075e-06
8.71856	8.76205	5.00113e-06
25.8857	25.7069	5.00225e-06
6.97447	6.933	5.00256e-06
23.0933	23.1065	5.00343e-06
17.9138	15.9267	5.0038e-06
24.9393	24.8582	5.00386e-06
33.8933	33.549	5.00394e-06
25.7491	26.8184	5.00398e-06
32.8292	33.1331	5.00508e-06
25.5293	25.7836	5.00586e-06
14.8135	15.1417	5.00932e-06
19.6181	21.728	5.01016e-06
16.7085	18.3039	5.011e-06
10.4965	11.4883	5.01109e-06
17.5094	17.6834	5.01237e-06
27.8442	28.204	5.01271e-06
15.6801	15.7094	5.01329e-06
34.3821	35.2607	5.01352e-06
20.6956	20.6462	5.01368e-06
13.7512	14.0625	5.01464e-06
29.0048	28.8582	5.01565e-06
27.1266	26.4723	5.01711e-06
4.04397	4.08464	5.01714e-06
17.5552	17.9105	5.01742e-06
7.39239	7.22532	5.01772e-06
26.6622	27.9319	5.01828e-06
22.3524	21.8592	5.01885e-06
20.0218	18.6094	5.01957e-06
25.2841	31.5089	5.02012e-06
11.0995	13.0925	5.02129e-06
20.7073	21.88	5.02136e-06
25.5615	25.9375	5.02175e-06
3.84483	3.85436	5.02187e-06
8.01904	7.97678	5.02328e-06
13.4172	14.836	5.02342e-06
21.5879	21.8705	5.02346e-06
8.84212	8.89158	5.02619e-06
25.2748	25.1947	5.02658e-06
20.0962	20.0362	5.02662e-06
27.2531	27.1457	5.02775e-06
10.6127	12.2845	5.02944e-06
27.1779	27.1147	5.03174e-06
39.4341	37.9095	5.03339e-06
24.1828	24.3015	5.03366e-06
3.18373	3.21532	5.03387e-06
24.4965	24.7612	5.0346e-06
22.5144	18.0532	5.03721e-06
10.4719	10.594	5.03738e-06
32.5624	32.9907	5.03857e-06
17.0795	16.8343	5.04048e-06
38.1014	36.6121	5.04178e-06
12.931	14.1831	5.04187e-06
16.4536	16.5448	5.0421e-06
25.4695	26.4822	5.04273e-06
9.30079	9.33066	5.04277e-06
27.6023	27.9884	5.04283e-06
25.1901	25.238	5.04397e-06
23.4193	23.4086	5.04614e-06
12.0832	12.3044	5.04703e-06
16.9981	13.6369	5.04705e-06
25.7594	26.0005	5.04794e-06
10.0127	10.0056	5.05035e-06
5.03998	5.08873	5.05067e-06
17.6474	18.2821	5.05177e-06
10.5548	10.7048	5.05258e-06
14.4743	14.0633	5.05309e-06
13.1164	13.4529	5.05318e-06
15.8303	16.2537	5.0566e-06
29.0149	29.9164	5.05851e-06
31.7393	31.8783	5.05973e-06
14.194	14.4169	5.06015e-06
21.2254	21.3464	5.06029e-06
11.4017	11.2604	5.06033e-06
22.7233	22.5727	5.06222e-06
19.9764	21.4332	5.06508e-06
29.6182	30.2114	5.06541e-06
9.71005	9.77501	5.06568e-06
26.362	26.1464	5.06614e-06
14.4366	14.1812	5.06649e-06
11.1934	10.7471	5.06651e-06
19.6294	20.0383	5.06652e-06
31.8316	30.4279	5.06653e-06
23.323	23.6575	5.06666e-06
29.8501	30.669	5.06867e-06
32.956	32.8171	5.06904e-06
19.6867	20.6701	5.06916e-06
23.5049	23.1994	5.06938e-06
23.1294	22.6546	5.07081e-06
12.1537	13.5713	5.07125e-06
40.8361	39.9697	5.07136e-06
15.028	16.7774	5.07145e-06
21.6562	23.3845	5.07266e-06
21.9581	21.8917	5.07332e-06
10.1836	10.4857	5.07335e-06
25.6436	25.2054	5.07389e-06
17.2192	17.144	5.07395e-06
25.7018	23.7122	5.07425e-06
32.075	32.489	5.0745e-06
24.9212	24.8136	5.07526e-06
19.2095	19.2978	5.07645e-06
29.8623	30.1464	5.07913e-06
33.5471	35.8489	5.08087e-06
26.2235	26.184	5.08115e-06
7.64677	7.76148	5.08133e-06
9.14187	9.05318	5.08175e-06
14.4018	15.0552	5.08283e-06
19.2291	19.0657	5.08364e-06
14.9014	15.0963	5.08423e-06
22.5267	22.2408	5.08609e-06
31.9249	32.7627	5.08635e-06
25.4908	25.3917	5.08687e-06
20.4047	20.5269	5.08692e-06
15.8955	15.9892	5.08767e-06
23.3822	23.4849	5.08777e-06
7.92766	7.94393	5.08973e-06
12.8605	13.1776	5.0908e-06
31.692	27.2013	5.09164e-06
19.6642	19.2751	5.0923e-06
42.4707	41.4098	5.09246e-06
27.1613	27.9111	5.09274e-06
4.88731	5.00001	5.09333e-06
34.3692	34.4863	5.09417e-06
29.3521	33.297	5.09544e-06
26.9271	26.9282	5.09598e-06
13.6026	13.0475	5.09622e-06
26.2101	27.2559	5.0977e-06
19.4424	19.7857	5.09835e-06
7.68321	7.65088	5.09875e-06
22.6419	24.4976	5.09904e-06
18.2361	18.5111	5.09981e-06
7.50613	7.97569	5.10058e-06
10.5779	11.0316	5.1017e-06
19.7911	19.5008	5.10302e-06
38.4718	37.6703	5.10308e-06
40.1178	39.5887	5.10359e-06
19.1884	19.592	5.10467e-06
9.52353	9.53707	5.10544e-06
7.36654	7.30111	5.10652e-06
10.2551	10.8228	5.1074e-06
17.2746	17.1691	5.10907e-06
18.9686	19.0478	5.10965e-06
29.4332	26.2747	5.11046e-06
12.8842	12.9222	5.11167e-06
19.0488	19.4819	5.11201e-06
16.8705	17.696	5.11261e-06
23.6521	24.5294	5.11292e-06
31.5416	31.4199	5.113e-06
35.2968	37.9313	5.11332e-06
57.5478	57.6028	5.11412e-06
30.6859	33.1771	5.11655e-06
10.5246	10.5516	5.11704e-06
38.2986	35.4671	5.11747e-06
21.3884	21.6739	5.11847e-06
7.85463	7.72681	5.11865e-06
15.2709	16.4054	5.11933e-06
8.0433	8.1826	5.11942e-06
28.0302	26.2628	5.11944e-06
25.2141	25.4487	5.12013e-06
40.3495	41.279	5.12028e-06
18.5978	18.3046	5.12048e-06
40.3613	33.1011	5.12057e-06
22.8289	23.0594	5.12107e-06
25.0635	25.0168	5.1214e-06
13.2725	13.2886	5.12378e-06
10.6335	11.1617	5.12379e-06
21.7262	21.2893	5.1252e-06
28.4826	27.9885	5.12643e-06
45.598	45.6406	5.12665e-06
37.9618	37.6047	5.12686e-06
34.3804	35.991	5.12746e-06
10.1256	10.4418	5.12831e-06
43.3396	44.3869	5.12989e-06
17.5897	17.2341	5.12996e-06
13.7071	16.2863	5.13041e-06
3.22018	3.1791	5.13085e-06
17.6113	18.0759	5.13102e-06
9.96196	9.51469	5.13153e-06
9.19917	9.39567	5.13178e-06
26.5706	21.0083	5.13236e-06
36.4427	35.8486	5.13461e-06
8.80645	9.19731	5.13559e-06
32.9225	33.4608	5.13649e-06
46.5495	46.7966	5.13786e-06
25.2042	25.5886	5.13857e-06
26.732	26.0774	5.13882e-06
10.7029	11.0744	5.13956e-06
15.4994	15.5113	5.13958e-06
3.78638	3.75281	5.13963e-06
16.3403	16.0344	5.13988e-06
17.404	14.2691	5.14062e-06
13.5908	14.8789	5.1409e-06
67.0157	66.1404	5.14106e-06
23.0827	21.5633	5.14196e-06
29.7917	29.6859	5.14436e-06
28.1097	28.1516	5.14457e-06
12.3859	13.7892	5.14483e-06
19.8922	19.9376	5.14582e-06
9.57834	9.51794	5.14629e-06
19.8247	20.1776	5.14732e-06
7.56482	8.3502	5.14767e-06
6.18909	6.19906	5.14889e-06
27.567	28.6954	5.14997e-06
20.7991	19.4486	5.1502e-06
32.3532	36.6446	5.15034e-06
25.0994	25.435	5.15087e-06
24.7397	24.2027	5.15171e-06
11.2994	11.3232	5.15205e-06
34.8334	30.4835	5.15227e-06
11.6132	11.4464	5.15366e-06
11.9445	11.6865	5.15521e-06
21.4013	21.3239	5.15585e-06
24.9359	24.2907	5.15639e-06
32.2956	29.9274	5.15754e-06
36.5835	34.9002	5.15899e-06
26.209	26.3505	5.1598e-06
14.1563	13.7019	5.1598e-06
13.0562	12.9244	5.16025e-06
18.806	18.8538	5.1622e-06
6.06973	5.9861	5.16298e-06
31.6811	30.6694	5.16305e-06
36.3287	38.5856	5.16461e-06
24.2415	31.0726	5.16526e-06
32.9315	25.8384	5.1657e-06
12.6917	12.6975	5.16749e-06
36.2701	37.7338	5.1679e-06
14.275	14.8142	5.16795e-06
13.8924	11.6737	5.16799e-06
20.9046	22.3931	5.16839e-06
7.95729	8.07661	5.16876e-06
12.5477	16.0793	5.16905e-06
27.3141	27.3666	5.16941e-06
21.5173	20.4394	5.16959e-06
2.22293	2.17593	5.16964e-06
22.5258	22.698	5.16966e-06
31.079	31.3129	5.17219e-06
56.0644	56.3162	5.17231e-06
34.15	34.2363	5.17344e-06
20.0942	20.321	5.17515e-06
21.0656	21.8898	5.17565e-06
19.8834	21.6077	5.17576e-06
15.6208	15.3382	5.1758e-06
13.0117	12.7874	5.17631e-06
28.0889	24.1923	5.17691e-06
7.43659	7.5174	5.17817e-06
43.2355	43.7655	5.1782e-06
20.3005	19.8849	5.1787e-06
20.4881	20.5936	5.17897e-06
19.4761	19.3289	5.17899e-06
24.6973	24.6503	5.17906e-06
24.5655	24.0921	5.17917e-06
19.8374	16.1887	5.17923e-06
16.8989	16.8204	5.18008e-06
35.679	35.6144	5.182e-06
15.7117	14.553	5.18215e-06
13.3359	14.4126	5.18256e-06
18.5171	18.0963	5.18304e-06
26.223	26.753	5.18323e-06
8.24789	8.36831	5.18373e-06
23.7195	24.7265	5.18446e-06
20.1741	21.0948	5.18463e-06
26.9296	26.0348	5.18495e-06
31.9242	32.8923	5.18569e-06
7.64459	7.65564	5.18592e-06
28.4446	28.5433	5.18613e-06
22.3994	21.608	5.18682e-06
14.8098	14.6515	5.18799e-06
27.7073	28.2047	5.18801e-06
27.3129	27.3527	5.18859e-06
9.47887	9.52086	5.18993e-06
22.9892	22.9038	5.19007e-06
37.4988	41.65	5.19032e-06
46.8162	47.1016	5.19045e-06
27.5089	27.736	5.1908e-06
14.1835	14.2848	5.19086e-06
26.384	26.4489	5.19111e-06
16.9742	16.7436	5.19167e-06
22.074	22.7073	5.19197e-06
25.7368	25.5894	5.19201e-06
28.1233	31.7158	5.19223e-06
15.0742	14.8915	5.19312e-06
18.2513	16.5044	5.19315e-06
15.2133	15.4999	5.19392e-06
9.88212	10.5175	5.19485e-06
39.0746	43.0672	5.19535e-06
26.7916	25.8814	5.19577e-06
10.9605	10.4072	5.19835e-06
33.5469	33.8528	5.19947e-06
29.1676	30.0474	5.19949e-06
31.8194	30.9744	5.19995e-06
19.8375	21.924	5.20023e-06
27.2995	27.0917	5.20155e-06
20.2663	20.473	5.20295e-06
24.578	23.0477	5.20397e-06
28.1803	27.7337	5.20446e-06
21.8542	19.9722	5.20486e-06
14.4944	14.448	5.20494e-06
28.0396	28.1176	5.20528e-06
16.4622	16.5263	5.20615e-06
23.7335	25.2388	5.20618e-06
26.5472	26.1351	5.20683e-06
31.8668	30.3859	5.20717e-06
13.9488	14.1272	5.2077e-06
31.0321	25.2282	5.2083e-06
18.0187	17.5299	5.20904e-06
25.1094	25.0757	5.20937e-06
13.0338	12.9383	5.20985e-06
9.41527	9.43678	5.20999e-06
27.1501	26.3957	5.21012e-06
18.8292	24.9121	5.21065e-06
14.9563	15.031	5.2109e-06
8.86493	8.86486	5.2112e-06
35.0652	36.2525	5.21131e-06
28.0658	30.1689	5.21139e-06
32.4116	32.3923	5.21208e-06
31.9695	32.9701	5.21232e-06
15.9552	14.4344	5.21243e-06
18.701	19.1149	5.21252e-06
5.21251	5.46962	5.21304e-06
12.3732	12.4497	5.21397e-06
22.7699	19.1326	5.21402e-06
8.62883	8.6879	5.21467e-06
14.7397	14.9589	5.21508e-06
27.4167	27.496	5.21615e-06
15.8871	15.032	5.21644e-06
26.433	29.23	5.21782e-06
15.4725	15.3924	5.21883e-06
18.3909	17.7908	5.21944e-06
27.4879	26.5137	5.21947e-06
12.4133	12.383	5.22078e-06
16.0836	15.2049	5.22154e-06
26.6159	26.0014	5.22165e-06
4.65753	4.5535	5.22301e-06
16.5344	19.0345	5.22352e-06
15.6194	16.746	5.22526e-06
31.9462	31.6408	5.22623e-06
33.5834	33.678	5.22624e-06
23.0024	22.3821	5.22642e-06
19.7562	17.2567	5.22787e-06
16.755	17.7041	5.22815e-06
40.9403	41.7588	5.23005e-06
11.4924	11.1728	5.2302e-06
14.0286	14.3346	5.23068e-06
11.1698	11.2296	5.23082e-06
24.6361	24.04	5.2314e-06
17.4857	16.4721	5.23153e-06
22.1674	23.5172	5.23336e-06
15.9804	15.8702	5.23362e-06
16.4778	16.3954	5.23407e-06
29.2467	27.6057	5.23413e-06
21.4598	22.7329	5.23474e-06
9.58649	9.79816	5.23484e-06
14.8791	15.0449	5.23547e-06
25.9448	24.7454	5.23594e-06
31.1237	31.2558	5.23643e-06
3.12743	3.04664	5.23648e-06
20.2976	20.071	5.23688e-06
31.0101	30.9944	5.23721e-06
13.3025	13.2138	5.23741e-06
20.253	20.8655	5.23844e-06
22.13	22.6111	5.23868e-06
45.924	45.881	5.23955e-06
13.0676	13.1358	5.24061e-06
9.12932	8.86025	5.24074e-06
9.84752	10.1153	5.24097e-06
36.9654	36.383	5.24253e-06
12.8165	12.8802	5.24379e-06
20.0099	19.9747	5.24418e-06
40.6744	34.4859	5.24432e-06
19.9649	23.3629	5.24461e-06
24.1715	24.6143	5.2449e-06
4.00765	4.07344	5.24604e-06
15.4902	16.123	5.24622e-06
30.2103	30.325	5.24672e-06
15.1311	15.36	5.24715e-06
23.4442	23.4513	5.24746e-06
12.4992	12.2084	5.24821e-06
20.9846	20.7899	5.24869e-06
23.1866	23.6026	5.24975e-06
57.9999	40.8866	5.25014e-06
17.5881	17.6052	5.25118e-06
30.9603	30.7784	5.25154e-06
14.5436	14.3224	5.25168e-06
15.6524	15.3058	5.25409e-06
17.1498	16.8334	5.25444e-06
23.3007	22.8494	5.25459e-06
19.5986	19.591	5.25466e-06
15.3514	15.3781	5.2551e-06
38.588	43.3724	5.25572e-06
21.5076	21.8475	5.25662e-06
25.4916	28.5106	5.25673e-06
25.8399	26.4378	5.25977e-06
16.2104	16.2362	5.26043e-06
25.574	25.678	5.26099e-06
19.5599	19.4515	5.26106e-06
25.3194	24.4531	5.26214e-06
45.1938	46.8398	5.26305e-06
12.571	13.1457	5.26408e-06
20.9148	19.7323	5.26501e-06
37.2438	38.5969	5.26581e-06
14.1229	14.0283	5.26681e-06
17.6105	17.9872	5.26874e-06
19.5598	19.3387	5.26878e-06
22.1453	23.4503	5.26892e-06
21.0621	20.9199	5.26901e-06
5.71008	5.50342	5.27052e-06
25.5641	25.5868	5.27053e-06
16.186	16.3498	5.27074e-06
12.7586	12.6663	5.27076e-06
21.3814	21.1167	5.27254e-06
20.7649	20.1683	5.27264e-06
30.0132	32.0655	5.27292e-06
17.9484	17.3004	5.27309e-06
25.0063	25.5343	5.2732e-06
14.2966	14.4757	5.27346e-06
6.85101	6.79974	5.27359e-06
30.0934	26.8312	5.27376e-06
24.1134	26.8307	5.27425e-06
16.8791	16.8004	5.2744e-06
9.48624	9.45349	5.27454e-06
30.4533	30.6247	5.27464e-06
13.2095	13.2889	5.27471e-06
19.8257	19.8684	5.27572e-06
5.19043	5.26081	5.27862e-06
20.8456	21.4665	5.28071e-06
21.9695	25.9801	5.28181e-06
21.2753	21.052	5.28318e-06
30.7887	28.4772	5.28375e-06
19.7557	23.1461	5.28421e-06
8.7335	8.57662	5.28561e-06
26.8722	25.7393	5.28725e-06
37.8576	37.2563	5.28744e-06
21.3792	21.9126	5.28762e-06
19.3158	19.5709	5.28803e-06
38.5646	36.7756	5.28807e-06
17.6794	17.7928	5.28878e-06
15.5957	15.7389	5.29045e-06
17.0897	17.0933	5.29129e-06
17.6934	20.0815	5.29176e-06
35.0655	33.2319	5.29261e-06
18.5974	23.5274	5.29267e-06
10.0332	10.0973	5.29296e-06
8.80168	8.69614	5.29334e-06
20.2305	19.9948	5.29356e-06
14.461	14.9985	5.29361e-06
8.93839	9.29676	5.29404e-06
13.7066	14.0072	5.29428e-06
15.4804	16.2322	5.29451e-06
21.483	21.4397	5.29457e-06
24.7832	25.1853	5.29465e-06
10.4742	10.5675	5.29467e-06
10.5676	10.5923	5.29545e-06
29.8039	29.6822	5.29598e-06
10.0665	9.98244	5.29682e-06
26.1418	23.6909	5.29709e-06
10.3939	9.7008	5.29899e-06
25.053	24.8048	5.29962e-06
19.8379	19.4389	5.29975e-06
13.2899	13.5046	5.29978e-06
16.3957	16.9915	5.30088e-06
15.4685	15.8821	5.30149e-06
26.084	25.8823	5.30158e-06
21.3217	20.9759	5.30162e-06
4.48075	4.33584	5.30166e-06
18.3409	18.2612	5.30256e-06
28.3555	26.1878	5.30364e-06
21.0439	20.0155	5.30517e-06
21.1821	20.3981	5.30577e-06
24.1246	23.5494	5.30607e-06
18.1226	17.9282	5.30617e-06
30.8355	31.2158	5.30624e-06
16.2002	16.1961	5.30651e-06
10.7641	9.87561	5.30656e-06
18.0184	19.6667	5.30751e-06
24.5838	24.9768	5.30984e-06
21.2279	22.2412	5.31008e-06
20.7178	23.1126	5.31019e-06
24.7284	24.1169	5.31058e-06
10.3113	13.7463	5.31152e-06
21.1705	20.7793	5.31204e-06
18.1217	17.9908	5.31271e-06
32.8289	28.3468	5.31286e-06
21.9354	23.8977	5.31329e-06
31.1135	29.1648	5.3133e-06
27.4635	27.7075	5.31355e-06
29.7216	29.8959	5.31362e-06
16.0598	21.6842	5.31542e-06
26.9296	30.5929	5.31563e-06
30.2446	29.5803	5.31587e-06
29.2367	29.72	5.31645e-06
11.3659	13.5064	5.31771e-06
25.9212	26.9619	5.31809e-06
18.9948	18.9352	5.31815e-06
24.5552	24.605	5.31831e-06
31.7381	31.8905	5.31893e-06
32.6327	32.8835	5.31903e-06
10.8679	13.8114	5.31938e-06
16.6275	16.2414	5.32036e-06
14.2181	14.1291	5.32089e-06
10.4383	10.169	5.3233e-06
25.4004	25.3102	5.32354e-06
33.0252	33.0703	5.32406e-06
11.6801	12.5797	5.3252e-06
13.7183	13.6709	5.32544e-06
34.461	34.5512	5.32581e-06
29.8173	30.3094	5.32618e-06
5.14289	5.30801	5.32643e-06
13.9012	13.2987	5.32772e-06
20.301	20.8009	5.32797e-06
44.4061	44.474	5.32836e-06
9.79886	9.64768	5.32892e-06
18.2959	18.0621	5.32918e-06
12.3976	16.7005	5.33009e-06
35.6104	27.2235	5.33079e-06
19.2241	18.9987	5.3309e-06
30.0699	31.2362	5.33104e-06
24.936	25.0638	5.3313e-06
18.4105	18.1602	5.33208e-06
12.0494	11.9047	5.33209e-06
6.75381	7.00364	5.33232e-06
30.8595	31.1492	5.33288e-06
2.23403	2.31864	5.33318e-06
9.35675	10.0826	5.33351e-06
27.1386	27.6388	5.33433e-06
27.8577	27.5177	5.33452e-06
15.7844	16.0251	5.33479e-06
10.5002	10.376	5.3351e-06
28.0192	30.1234	5.33594e-06
4.86403	4.90253	5.33711e-06
20.8433	20.7139	5.33723e-06
20.6492	20.537	5.33901e-06
17.1706	17.6388	5.33995e-06
26.5467	26.1965	5.3423e-06
27.7652	27.6451	5.34256e-06
35.1569	35.3476	5.34279e-06
46.9317	44.3431	5.34305e-06
15.3987	16.6557	5.34317e-06
19.2122	19.7964	5.34324e-06
24.947	26.3724	5.34353e-06
16.5262	16.6579	5.34399e-06
33.999	37.92	5.34465e-06
7.30995	7.8462	5.34572e-06
20.5347	20.7264	5.3464e-06
15.9541	16.1148	5.34737e-06
20.2773	20.159	5.34835e-06
14.1128	13.9694	5.34889e-06
29.6299	31.7164	5.34918e-06
17.7043	17.3554	5.34935e-06
18.2151	18.9461	5.34942e-06
42.3784	41.9777	5.35017e-06
21.7149	18.1833	5.35055e-06
18.1697	17.2358	5.35102e-06
27.7292	26.5991	5.35103e-06
16.4536	18.1843	5.35185e-06
16.9902	16.7326	5.35233e-06
23.5566	23.2757	5.35316e-06
42.5249	42.4128	5.35335e-06
26.0254	26.2547	5.35337e-06
31.8667	26.1335	5.35369e-06
13.7547	13.6797	5.35577e-06
8.05296	7.99172	5.35631e-06
25.7585	24.6716	5.35643e-06
9.25603	9.73234	5.35648e-06
13.7278	13.4722	5.35703e-06
33.0597	30.9409	5.35713e-06
35.4013	35.5211	5.35793e-06
24.809	27.3756	5.35829e-06
8.3492	8.50094	5.3585e-06
32.7935	33.9183	5.35888e-06
9.9521	10.3844	5.35962e-06
11.7835	11.1604	5.3603e-06
16.1404	16.0957	5.36176e-06
23.9865	22.7964	5.36234e-06
30.6617	30.3526	5.3624e-06
32.5281	32.3166	5.36396e-06
24.0322	28.9901	5.36518e-06
20.8242	20.8226	5.36615e-06
24.5521	24.7809	5.36667e-06
15.9548	17.7584	5.36671e-06
30.7993	30.6142	5.36779e-06
6.77521	6.88688	5.36801e-06
21.0297	20.8997	5.37031e-06
20.3122	19.2424	5.37086e-06
23.0008	25.8824	5.37128e-06
24.7522	24.8909	5.37159e-06
13.2059	12.7314	5.37159e-06
19.6746	32.6647	5.37169e-06
28.4943	28.4008	5.37174e-06
12.3854	12.5229	5.37255e-06
9.56486	9.52576	5.37277e-06
14.5639	19.754	5.37324e-06
10.1952	9.85528	5.37338e-06
22.4566	21.0849	5.37368e-06
9.41881	8.6103	5.37423e-06
17.7949	17.4534	5.37423e-06
37.1152	37.0919	5.3744e-06
9.99221	10.0599	5.37613e-06
22.4922	22.4985	5.37625e-06
35.3546	34.7599	5.37751e-06
24.3688	20.7568	5.37778e-06
25.5162	26.415	5.37795e-06
22.4564	20.0598	5.37931e-06
44.9849	45.5428	5.37997e-06
19.7657	21.6621	5.37998e-06
38.4375	34.8777	5.38042e-06
6.73076	6.45999	5.38165e-06
32.8175	33.2532	5.38178e-06
27.105	25.0313	5.38193e-06
13.9409	13.7246	5.38199e-06
23.3728	22.849	5.3824e-06
20.9609	21.0054	5.38267e-06
11.9338	10.3322	5.38422e-06
5.08423	5.10501	5.38461e-06
35.2023	33.9413	5.3852e-06
20.9729	20.2831	5.38558e-06
15.9443	15.6226	5.3858e-06
17.2421	15.3486	5.38619e-06
16.7089	20.3536	5.38625e-06
15.4438	15.619	5.38661e-06
15.3642	15.3739	5.38675e-06
26.5857	26.6556	5.38693e-06
17.4847	18.9903	5.38728e-06
[truncated: 80,224 more rows]

## Sheet: RegressionLine
x_min	y_fit_min
0	0.660091
0.1001	0.756557
0.2002	0.853023
0.3003	0.949488
0.4004	1.04595
0.500501	1.14242
0.600601	1.23889
0.700701	1.33535
0.800801	1.43182
0.900901	1.52828
1.001	1.62475
1.1011	1.72121
1.2012	1.81768
1.3013	1.91415
1.4014	2.01061
1.5015	2.10708
1.6016	2.20354
1.7017	2.30001
1.8018	2.39647
1.9019	2.49294
2.002	2.5894
2.1021	2.68587
2.2022	2.78234
2.3023	2.8788
2.4024	2.97527
2.5025	3.07173
2.6026	3.1682
2.7027	3.26466
2.8028	3.36113
2.9029	3.4576
3.003	3.55406
3.1031	3.65053
3.2032	3.74699
3.3033	3.84346
3.4034	3.93992
3.5035	4.03639
3.6036	4.13286
3.7037	4.22932
3.8038	4.32579
3.9039	4.42225
4.004	4.51872
4.1041	4.61518
4.2042	4.71165
4.3043	4.80812
4.4044	4.90458
4.5045	5.00105
4.6046	5.09751
4.7047	5.19398
4.8048	5.29044
4.9049	5.38691
5.00501	5.48338
5.10511	5.57984
5.20521	5.67631
5.30531	5.77277
5.40541	5.86924
5.50551	5.9657
5.60561	6.06217
5.70571	6.15863
5.80581	6.2551
5.90591	6.35157
6.00601	6.44803
6.10611	6.5445
6.20621	6.64096
6.30631	6.73743
6.40641	6.83389
6.50651	6.93036
6.60661	7.02683
6.70671	7.12329
6.80681	7.21976
6.90691	7.31622
7.00701	7.41269
7.10711	7.50915
7.20721	7.60562
7.30731	7.70209
7.40741	7.79855
7.50751	7.89502
7.60761	7.99148
7.70771	8.08795
7.80781	8.18441
7.90791	8.28088
8.00801	8.37735
8.10811	8.47381
8.20821	8.57028
8.30831	8.66674
8.40841	8.76321
8.50851	8.85967
8.60861	8.95614
8.70871	9.05261
8.80881	9.14907
8.90891	9.24554
9.00901	9.342
9.10911	9.43847
9.20921	9.53493
9.30931	9.6314
9.40941	9.72786
9.50951	9.82433
9.60961	9.9208
9.70971	10.0173
9.80981	10.1137
9.90991	10.2102
10.01	10.3067
10.1101	10.4031
10.2102	10.4996
10.3103	10.5961
10.4104	10.6925
10.5105	10.789
10.6106	10.8855
10.7107	10.9819
10.8108	11.0784
10.9109	11.1748
11.011	11.2713
11.1111	11.3678
11.2112	11.4642
11.3113	11.5607
11.4114	11.6572
11.5115	11.7536
11.6116	11.8501
11.7117	11.9466
11.8118	12.043
11.9119	12.1395
12.012	12.236
12.1121	12.3324
12.2122	12.4289
12.3123	12.5254
12.4124	12.6218
12.5125	12.7183
12.6126	12.8148
12.7127	12.9112
12.8128	13.0077
12.9129	13.1042
13.013	13.2006
13.1131	13.2971
13.2132	13.3936
13.3133	13.49
13.4134	13.5865
13.5135	13.683
13.6136	13.7794
13.7137	13.8759
13.8138	13.9724
13.9139	14.0688
14.014	14.1653
14.1141	14.2618
14.2142	14.3582
14.3143	14.4547
14.4144	14.5511
14.5145	14.6476
14.6146	14.7441
14.7147	14.8405
14.8148	14.937
14.9149	15.0335
15.015	15.1299
15.1151	15.2264
15.2152	15.3229
15.3153	15.4193
15.4154	15.5158
15.5155	15.6123
15.6156	15.7087
15.7157	15.8052
15.8158	15.9017
15.9159	15.9981
16.016	16.0946
16.1161	16.1911
16.2162	16.2875
16.3163	16.384
16.4164	16.4805
16.5165	16.5769
16.6166	16.6734
16.7167	16.7699
16.8168	16.8663
16.9169	16.9628
17.017	17.0593
17.1171	17.1557
17.2172	17.2522
17.3173	17.3487
17.4174	17.4451
17.5175	17.5416
17.6176	17.6381
17.7177	17.7345
17.8178	17.831
17.9179	17.9274
18.018	18.0239
18.1181	18.1204
18.2182	18.2168
18.3183	18.3133
18.4184	18.4098
18.5185	18.5062
18.6186	18.6027
18.7187	18.6992
18.8188	18.7956
18.9189	18.8921
19.019	18.9886
19.1191	19.085
19.2192	19.1815
19.3193	19.278
19.4194	19.3744
19.5195	19.4709
19.6196	19.5674
19.7197	19.6638
19.8198	19.7603
19.9199	19.8568
20.02	19.9532
20.1201	20.0497
20.2202	20.1462
20.3203	20.2426
20.4204	20.3391
20.5205	20.4356
20.6206	20.532
20.7207	20.6285
20.8208	20.725
20.9209	20.8214
21.021	20.9179
21.1211	21.0143
21.2212	21.1108
21.3213	21.2073
21.4214	21.3037
21.5215	21.4002
21.6216	21.4967
21.7217	21.5931
21.8218	21.6896
21.9219	21.7861
22.022	21.8825
22.1221	21.979
22.2222	22.0755
22.3223	22.1719
22.4224	22.2684
22.5225	22.3649
22.6226	22.4613
22.7227	22.5578
22.8228	22.6543
22.9229	22.7507
23.023	22.8472
23.1231	22.9437
23.2232	23.0401
23.3233	23.1366
23.4234	23.2331
23.5235	23.3295
23.6236	23.426
23.7237	23.5225
23.8238	23.6189
23.9239	23.7154
24.024	23.8119
24.1241	23.9083
24.2242	24.0048
24.3243	24.1013
24.4244	24.1977
24.5245	24.2942
24.6246	24.3906
24.7247	24.4871
24.8248	24.5836
24.9249	24.68
25.025	24.7765
25.1251	24.873
25.2252	24.9694
25.3253	25.0659
25.4254	25.1624
25.5255	25.2588
25.6256	25.3553
25.7257	25.4518
25.8258	25.5482
25.9259	25.6447
26.026	25.7412
26.1261	25.8376
26.2262	25.9341
26.3263	26.0306
26.4264	26.127
26.5265	26.2235
26.6266	26.32
26.7267	26.4164
26.8268	26.5129
26.9269	26.6094
27.027	26.7058
27.1271	26.8023
27.2272	26.8988
27.3273	26.9952
27.4274	27.0917
27.5275	27.1882
27.6276	27.2846
27.7277	27.3811
27.8278	27.4775
27.9279	27.574
28.028	27.6705
28.1281	27.7669
28.2282	27.8634
28.3283	27.9599
28.4284	28.0563
28.5285	28.1528
28.6286	28.2493
28.7287	28.3457
28.8288	28.4422
28.9289	28.5387
29.029	28.6351
29.1291	28.7316
29.2292	28.8281
29.3293	28.9245
29.4294	29.021
29.5295	29.1175
29.6296	29.2139
29.7297	29.3104
29.8298	29.4069
29.9299	29.5033
30.03	29.5998
30.1301	29.6963
30.2302	29.7927
30.3303	29.8892
30.4304	29.9857
30.5305	30.0821
30.6306	30.1786
30.7307	30.2751
30.8308	30.3715
30.9309	30.468
31.031	30.5645
31.1311	30.6609
31.2312	30.7574
31.3313	30.8538
31.4314	30.9503
31.5315	31.0468
31.6316	31.1432
31.7317	31.2397
31.8318	31.3362
31.9319	31.4326
32.032	31.5291
32.1321	31.6256
32.2322	31.722
32.3323	31.8185
32.4324	31.915
32.5325	32.0114
32.6326	32.1079
32.7327	32.2044
32.8328	32.3008
32.9329	32.3973
33.033	32.4938
33.1331	32.5902
33.2332	32.6867
33.3333	32.7832
33.4334	32.8796
33.5335	32.9761
33.6336	33.0726
33.7337	33.169
33.8338	33.2655
33.9339	33.362
34.034	33.4584
34.1341	33.5549
34.2342	33.6514
34.3343	33.7478
34.4344	33.8443
34.5345	33.9407
34.6346	34.0372
34.7347	34.1337
34.8348	34.2301
34.9349	34.3266
35.035	34.4231
35.1351	34.5195
35.2352	34.616
35.3353	34.7125
35.4354	34.8089
35.5355	34.9054
35.6356	35.0019
35.7357	35.0983
35.8358	35.1948
35.9359	35.2913
36.036	35.3877
36.1361	35.4842
36.2362	35.5807
36.3363	35.6771
36.4364	35.7736
36.5365	35.8701
36.6366	35.9665
36.7367	36.063
36.8368	36.1595
36.9369	36.2559
37.037	36.3524
37.1371	36.4489
37.2372	36.5453
37.3373	36.6418
37.4374	36.7383
37.5375	36.8347
37.6376	36.9312
37.7377	37.0277
37.8378	37.1241
37.9379	37.2206
38.038	37.317
38.1381	37.4135
38.2382	37.51
38.3383	37.6064
38.4384	37.7029
38.5385	37.7994
38.6386	37.8958
38.7387	37.9923
38.8388	38.0888
38.9389	38.1852
39.039	38.2817
39.1391	38.3782
39.2392	38.4746
39.3393	38.5711
39.4394	38.6676
39.5395	38.764
39.6396	38.8605
39.7397	38.957
39.8398	39.0534
39.9399	39.1499
40.04	39.2464
40.1401	39.3428
40.2402	39.4393
40.3403	39.5358
40.4404	39.6322
40.5405	39.7287
40.6406	39.8252
40.7407	39.9216
40.8408	40.0181
40.9409	40.1146
41.041	40.211
41.1411	40.3075
41.2412	40.4039
41.3413	40.5004
41.4414	40.5969
41.5415	40.6933
41.6416	40.7898
41.7417	40.8863
41.8418	40.9827
41.9419	41.0792
42.042	41.1757
42.1421	41.2721
42.2422	41.3686
42.3423	41.4651
42.4424	41.5615
42.5425	41.658
42.6426	41.7545
42.7427	41.8509
42.8428	41.9474
42.9429	42.0439
43.043	42.1403
43.1431	42.2368
43.2432	42.3333
43.3433	42.4297
43.4434	42.5262
43.5435	42.6227
43.6436	42.7191
43.7437	42.8156
43.8438	42.9121
43.9439	43.0085
44.044	43.105
44.1441	43.2015
44.2442	43.2979
44.3443	43.3944
44.4444	43.4909
44.5445	43.5873
44.6446	43.6838
44.7447	43.7802
44.8448	43.8767
44.9449	43.9732
45.045	44.0696
45.1451	44.1661
45.2452	44.2626
45.3453	44.359
45.4454	44.4555
45.5455	44.552
45.6456	44.6484
45.7457	44.7449
45.8458	44.8414
45.9459	44.9378
46.046	45.0343
46.1461	45.1308
46.2462	45.2272
46.3463	45.3237
46.4464	45.4202
46.5465	45.5166
46.6466	45.6131
46.7467	45.7096
46.8468	45.806
46.9469	45.9025
47.047	45.999
47.1471	46.0954
47.2472	46.1919
47.3473	46.2884
47.4474	46.3848
47.5475	46.4813
47.6476	46.5778
47.7477	46.6742
47.8478	46.7707
47.9479	46.8671
48.048	46.9636
48.1481	47.0601
48.2482	47.1565
48.3483	47.253
48.4484	47.3495
48.5485	47.4459
48.6486	47.5424
48.7487	47.6389
48.8488	47.7353
48.9489	47.8318
49.049	47.9283
49.1491	48.0247
49.2492	48.1212
49.3493	48.2177
49.4494	48.3141
49.5495	48.4106
49.6496	48.5071
49.7497	48.6035
49.8498	48.7
49.9499	48.7965
50.0501	48.8929
50.1502	48.9894
50.2503	49.0859
50.3504	49.1823
50.4505	49.2788
50.5506	49.3753
50.6507	49.4717
50.7508	49.5682
50.8509	49.6647
50.951	49.7611
51.0511	49.8576
51.1512	49.9541
51.2513	50.0505
51.3514	50.147
51.4515	50.2434
51.5516	50.3399
51.6517	50.4364
51.7518	50.5328
51.8519	50.6293
51.952	50.7258
52.0521	50.8222
52.1522	50.9187
52.2523	51.0152
52.3524	51.1116
52.4525	51.2081
52.5526	51.3046
52.6527	51.401
52.7528	51.4975
52.8529	51.594
52.953	51.6904
53.0531	51.7869
53.1532	51.8834
53.2533	51.9798
53.3534	52.0763
53.4535	52.1728
53.5536	52.2692
53.6537	52.3657
53.7538	52.4622
53.8539	52.5586
53.954	52.6551
54.0541	52.7516
54.1542	52.848
54.2543	52.9445
54.3544	53.041
54.4545	53.1374
54.5546	53.2339
54.6547	53.3303
54.7548	53.4268
54.8549	53.5233
54.955	53.6197
55.0551	53.7162
55.1552	53.8127
55.2553	53.9091
55.3554	54.0056
55.4555	54.1021
55.5556	54.1985
55.6557	54.295
55.7558	54.3915
55.8559	54.4879
55.956	54.5844
56.0561	54.6809
56.1562	54.7773
56.2563	54.8738
56.3564	54.9703
56.4565	55.0667
56.5566	55.1632
56.6567	55.2597
56.7568	55.3561
56.8569	55.4526
56.957	55.5491
57.0571	55.6455
57.1572	55.742
57.2573	55.8385
57.3574	55.9349
57.4575	56.0314
57.5576	56.1279
57.6577	56.2243
57.7578	56.3208
57.8579	56.4173
57.958	56.5137
58.0581	56.6102
58.1582	56.7066
58.2583	56.8031
58.3584	56.8996
58.4585	56.996
58.5586	57.0925
58.6587	57.189
58.7588	57.2854
58.8589	57.3819
58.959	57.4784
59.0591	57.5748
59.1592	57.6713
59.2593	57.7678
59.3594	57.8642
59.4595	57.9607
59.5596	58.0572
59.6597	58.1536
59.7598	58.2501
59.8599	58.3466
59.96	58.443
60.0601	58.5395
60.1602	58.636
60.2603	58.7324
60.3604	58.8289
60.4605	58.9254
60.5606	59.0218
60.6607	59.1183
60.7608	59.2148
60.8609	59.3112
60.961	59.4077
61.0611	59.5042
61.1612	59.6006
61.2613	59.6971
61.3614	59.7936
61.4615	59.89
61.5616	59.9865
61.6617	60.0829
61.7618	60.1794
61.8619	60.2759
61.962	60.3723
62.0621	60.4688
62.1622	60.5653
62.2623	60.6617
62.3624	60.7582
62.4625	60.8547
62.5626	60.9511
62.6627	61.0476
62.7628	61.1441
62.8629	61.2405
62.963	61.337
63.0631	61.4335
63.1632	61.5299
63.2633	61.6264
63.3634	61.7229
63.4635	61.8193
63.5636	61.9158
63.6637	62.0123
63.7638	62.1087
63.8639	62.2052
63.964	62.3017
64.0641	62.3981
64.1642	62.4946
64.2643	62.5911
64.3644	62.6875
64.4645	62.784
64.5646	62.8805
64.6647	62.9769
64.7648	63.0734
64.8649	63.1698
64.965	63.2663
65.0651	63.3628
65.1652	63.4592
65.2653	63.5557
65.3654	63.6522
65.4655	63.7486
65.5656	63.8451
65.6657	63.9416
65.7658	64.038
65.8659	64.1345
65.966	64.231
66.0661	64.3274
66.1662	64.4239
66.2663	64.5204
66.3664	64.6168
66.4665	64.7133
66.5666	64.8098
66.6667	64.9062
66.7668	65.0027
66.8669	65.0992
66.967	65.1956
67.0671	65.2921
67.1672	65.3886
67.2673	65.485
67.3674	65.5815
67.4675	65.678
67.5676	65.7744
67.6677	65.8709
67.7678	65.9674
67.8679	66.0638
67.968	66.1603
68.0681	66.2568
68.1682	66.3532
68.2683	66.4497
68.3684	66.5461
68.4685	66.6426
68.5686	66.7391
68.6687	66.8355
68.7688	66.932
68.8689	67.0285
68.969	67.1249
69.0691	67.2214
69.1692	67.3179
69.2693	67.4143
69.3694	67.5108
69.4695	67.6073
69.5696	67.7037
69.6697	67.8002
69.7698	67.8967
69.8699	67.9931
69.97	68.0896
70.0701	68.1861
70.1702	68.2825
70.2703	68.379
70.3704	68.4755
70.4705	68.5719
70.5706	68.6684
70.6707	68.7649
70.7708	68.8613
70.8709	68.9578
70.971	69.0543
71.0711	69.1507
71.1712	69.2472
71.2713	69.3437
71.3714	69.4401
71.4715	69.5366
71.5716	69.633
71.6717	69.7295
71.7718	69.826
71.8719	69.9224
71.972	70.0189
72.0721	70.1154
72.1722	70.2118
72.2723	70.3083
72.3724	70.4048
72.4725	70.5012
72.5726	70.5977
72.6727	70.6942
72.7728	70.7906
72.8729	70.8871
72.973	70.9836
73.0731	71.08
73.1732	71.1765
73.2733	71.273
73.3734	71.3694
73.4735	71.4659
73.5736	71.5624
73.6737	71.6588
73.7738	71.7553
73.8739	71.8518
73.974	71.9482
74.0741	72.0447
74.1742	72.1412
74.2743	72.2376
74.3744	72.3341
74.4745	72.4306
74.5746	72.527
74.6747	72.6235
74.7748	72.72
74.8749	72.8164
74.975	72.9129
75.0751	73.0093
75.1752	73.1058
75.2753	73.2023
75.3754	73.2987
75.4755	73.3952
75.5756	73.4917
75.6757	73.5881
75.7758	73.6846
75.8759	73.7811
75.976	73.8775
76.0761	73.974
76.1762	74.0705
76.2763	74.1669
76.3764	74.2634
76.4765	74.3599
76.5766	74.4563
76.6767	74.5528
76.7768	74.6493
76.8769	74.7457
76.977	74.8422
77.0771	74.9387
77.1772	75.0351
77.2773	75.1316
77.3774	75.2281
77.4775	75.3245
77.5776	75.421
77.6777	75.5175
77.7778	75.6139
77.8779	75.7104
77.978	75.8069
78.0781	75.9033
78.1782	75.9998
78.2783	76.0962
78.3784	76.1927
78.4785	76.2892
78.5786	76.3856
78.6787	76.4821
78.7788	76.5786
78.8789	76.675
78.979	76.7715
79.0791	76.868
79.1792	76.9644
79.2793	77.0609
79.3794	77.1574
79.4795	77.2538
79.5796	77.3503
79.6797	77.4468
79.7798	77.5432
79.8799	77.6397
79.98	77.7362
80.0801	77.8326
80.1802	77.9291
80.2803	78.0256
80.3804	78.122
80.4805	78.2185
80.5806	78.315
80.6807	78.4114
80.7808	78.5079
80.8809	78.6044
80.981	78.7008
81.0811	78.7973
81.1812	78.8938
81.2813	78.9902
81.3814	79.0867
81.4815	79.1832
81.5816	79.2796
81.6817	79.3761
81.7818	79.4725
81.8819	79.569
81.982	79.6655
82.0821	79.7619
82.1822	79.8584
82.2823	79.9549
82.3824	80.0513
82.4825	80.1478
82.5826	80.2443
82.6827	80.3407
82.7828	80.4372
82.8829	80.5337
82.983	80.6301
83.0831	80.7266
83.1832	80.8231
83.2833	80.9195
83.3834	81.016
83.4835	81.1125
83.5836	81.2089
83.6837	81.3054
83.7838	81.4019
83.8839	81.4983
83.984	81.5948
84.0841	81.6913
84.1842	81.7877
84.2843	81.8842
84.3844	81.9807
84.4845	82.0771
84.5846	82.1736
84.6847	82.2701
84.7848	82.3665
84.8849	82.463
84.985	82.5594
85.0851	82.6559
85.1852	82.7524
85.2853	82.8488
85.3854	82.9453
85.4855	83.0418
85.5856	83.1382
85.6857	83.2347
85.7858	83.3312
85.8859	83.4276
85.986	83.5241
86.0861	83.6206
86.1862	83.717
86.2863	83.8135
86.3864	83.91
86.4865	84.0064
86.5866	84.1029
86.6867	84.1994
86.7868	84.2958
86.8869	84.3923
86.987	84.4888
87.0871	84.5852
87.1872	84.6817
87.2873	84.7782
87.3874	84.8746
87.4875	84.9711
87.5876	85.0676
87.6877	85.164
87.7878	85.2605
87.8879	85.357
87.988	85.4534
88.0881	85.5499
88.1882	85.6464
88.2883	85.7428
88.3884	85.8393
88.4885	85.9357
88.5886	86.0322
88.6887	86.1287
88.7888	86.2251
88.8889	86.3216
88.989	86.4181
89.0891	86.5145
89.1892	86.611
89.2893	86.7075
89.3894	86.8039
89.4895	86.9004
89.5896	86.9969
89.6897	87.0933
89.7898	87.1898
89.8899	87.2863
89.99	87.3827
90.0901	87.4792
90.1902	87.5757
90.2903	87.6721
90.3904	87.7686
90.4905	87.8651
90.5906	87.9615
90.6907	88.058
90.7908	88.1545
90.8909	88.2509
90.991	88.3474
91.0911	88.4439
91.1912	88.5403
91.2913	88.6368
91.3914	88.7333
91.4915	88.8297
91.5916	88.9262
91.6917	89.0226
91.7918	89.1191
91.8919	89.2156
91.992	89.312
92.0921	89.4085
92.1922	89.505
92.2923	89.6014
92.3924	89.6979
92.4925	89.7944
92.5926	89.8908
92.6927	89.9873
92.7928	90.0838
92.8929	90.1802
92.993	90.2767
93.0931	90.3732
93.1932	90.4696
93.2933	90.5661
93.3934	90.6626
93.4935	90.759
93.5936	90.8555
93.6937	90.952
93.7938	91.0484
93.8939	91.1449
93.994	91.2414
94.0941	91.3378
94.1942	91.4343
94.2943	91.5308
94.3944	91.6272
94.4945	91.7237
94.5946	91.8202
94.6947	91.9166
94.7948	92.0131
94.8949	92.1096
94.995	92.206
95.0951	92.3025
95.1952	92.3989
95.2953	92.4954
95.3954	92.5919
95.4955	92.6883
95.5956	92.7848
95.6957	92.8813
95.7958	92.9777
95.8959	93.0742
95.996	93.1707
96.0961	93.2671
96.1962	93.3636
96.2963	93.4601
96.3964	93.5565
96.4965	93.653
96.5966	93.7495
96.6967	93.8459
96.7968	93.9424
96.8969	94.0389
96.997	94.1353
97.0971	94.2318
97.1972	94.3283
97.2973	94.4247
97.3974	94.5212
97.4975	94.6177
97.5976	94.7141
97.6977	94.8106
97.7978	94.9071
97.8979	95.0035
97.998	95.1
98.0981	95.1965
98.1982	95.2929
98.2983	95.3894
98.3984	95.4858
98.4985	95.5823
98.5986	95.6788
98.6987	95.7752
98.7988	95.8717
98.8989	95.9682
98.999	96.0646
99.0991	96.1611
99.1992	96.2576
99.2993	96.354
99.3994	96.4505
99.4995	96.547
99.5996	96.6434
99.6997	96.7399
99.7998	96.8364
99.8999	96.9328
100	97.0293

## Sheet: Metadata
axis_max	num_density_bins	density_vmin	density_vmax
100	10000	0	5e-05
