# Supplementary material for: Deep learning predicts real-world electric vehicle direct current charging profiles and durations
Source: Nat Commun. 2025 Dec 5;16:10921. doi: 10.1038/s41467-025-65970-y (PMC12680626; doi:10.1038/s41467-025-65970-y)
Supplement: Supplementary file 3 — Source Data [file 41467_2025_65970_MOESM3_ESM.zip › SourceData/Figure_5_b/Figure_5_b3_source_data.xlsx]

## Sheet: RawInputs
true_time_min	pred_time_min
26.4192	25.6932
25.2695	24.3075
14.7144	15.662
9.46832	9.37974
30.7445	29.9349
19.2602	19.707
34.657	31.9087
37.7418	36.8677
49.7303	55.3843
7.17281	7.07941
16.3618	16.3915
17.2586	17.1434
35.6998	34.8513
31.168	31.5723
42.5496	44.5877
29.4054	31.0647
19.5857	19.536
31.2204	30.9089
27.4537	27.5117
43.7082	40.0517
32.8425	33.5259
33.0451	33.5581
42.2937	41.3315
40.8172	40.8059
19.8575	20.0786
34.5158	31.2765
30.3011	30.8611
40.1755	39.1344
15.618	15.2553
24.8913	27.633
18.8499	18.8862
44.5885	44.2299
27.4051	28.3473
34.0992	37.9784
20.3557	21.8183
19.7957	19.9274
19.7826	20.0691
35.5228	34.9452
6.18695	6.18925
26.3125	24.9473
30.2187	27.9632
46.5109	45.5453
34.9321	35.0984
27.9894	28.3744
29.57	27.3438
16.8006	16.1437
15.2371	15.1305
2.80411	2.8048
28.4114	28.3558
19.601	20.2131
31.9327	31.8201
12.3333	12.345
15.6517	15.6834
31.7779	29.8576
11.1441	11.0707
5.6056	5.6317
30.2949	28.394
10.5904	10.5362
32.5766	29.3932
36.0174	36.1743
17.4752	17.8681
28.4131	26.5186
48.3496	48.5873
13.6929	14.341
9.50868	9.54458
13.2464	13.3607
10.2878	10.2197
25.1177	25.5817
9.49865	9.40795
21.9496	21.5891
19.1627	24.4455
32.6278	32.963
30.975	22.3426
21.1349	21.219
17.2508	17.2637
9.43696	10.5975
23.308	23.7764
37.5629	36.3341
48.323	50.7557
13.2447	13.0506
31.8117	31.0293
32.0485	31.7854
32.1406	31.36
1.44026	1.44056
19.8385	20.2791
14.9533	14.9413
32.6543	32.9627
34.4244	34.418
10.3591	10.4417
6.25897	6.26567
44.9875	45.0719
13.835	13.8222
33.7539	33.9822
31.8928	31.6567
27.048	27.0767
34.1333	34.1234
15.7138	16.0253
1.61283	1.61304
26.3131	26.3077
14.5449	14.7822
39.7574	38.5993
15.5029	15.0363
12.2654	12.277
32.7087	31.1139
21.7769	21.5168
13.9217	14.0171
33.8306	32.4996
24.5678	24.1696
19.6546	20.1373
41.2348	41.357
11.8177	11.8202
26.0649	26.0812
12.2165	11.9403
4.19766	4.19704
42.5765	44.6712
28.7653	29.8418
25.1166	25.0196
9.34197	9.41723
17.9059	18.0432
39.1872	38.857
12.0787	12.0963
15.7094	15.917
22.5749	21.2475
15.3091	15.1995
24.8363	25.3977
32.7679	34.6566
16.8166	16.644
7.64754	6.91856
11.336	11.3931
15.1045	15.2659
2.89644	2.89587
20.896	24.4026
23.3666	22.8896
6.18718	6.18847
25.1571	24.9997
38.0886	38.6169
33.2604	33.6551
26.7719	26.6976
11.8599	11.8391
27.0207	24.5975
18.241	18.1426
22.2272	22.315
18.3923	18.0431
18.7715	18.9834
25.8231	25.2766
19.922	19.9001
19.6042	18.1102
31.0293	31.1105
28.4477	28.2142
34.2068	33.7461
18.2045	18.2464
9.71033	9.72371
5.56404	5.56658
12.6517	13.2115
12.5618	12.3837
47.1427	44.2575
23.8334	23.6438
20.0435	20.2931
22.379	21.9869
20.6543	19.6954
22.1858	22.1702
29.7028	28.9952
23.459	23.4059
9.45521	9.46382
9.09269	8.90183
28.2093	28.429
18.3148	18.1185
5.53635	5.53732
29.8956	29.1455
11.3628	11.2057
10.3559	10.3062
26.658	33.5521
14.9434	14.8853
9.23632	9.2475
21.7732	20.1899
19.6047	19.5199
43.2829	45.8327
10.8866	10.9323
33.3236	31.1341
25.0809	25.0537
27.6877	27.2957
20.5424	21.1672
24.8721	24.5962
7.47172	7.46384
19.5433	19.677
8.89937	8.74572
15.9375	15.7564
22.1774	22.4516
20.6031	20.2955
7.22851	7.16031
16.6926	16.7587
18.3919	17.7144
22.7807	22.7466
9.12415	8.81656
10.9798	11.3424
28.4252	28.232
22.599	21.1242
28.6612	28.4838
26.4809	26.5172
24.9816	24.9235
25.5482	26.2013
9.45071	9.46162
36.8924	32.7223
4.93647	4.9364
12.8619	12.9202
10.5268	10.5382
31.4	31.6283
8.80234	8.77782
24.8007	24.8893
18.3079	18.973
34.2038	34.504
14.7476	14.5836
19.6577	18.2761
8.53586	8.54187
41.6465	43.2965
31.0017	30.8786
9.62829	9.48921
22.3454	22.0041
10.4708	10.464
42.5069	44.9612
21.3353	21.8
35.8441	30.3502
23.7369	23.8686
15.0686	12.1663
19.8157	20.0547
6.60975	6.6336
23.2068	22.9493
11.2338	11.2532
29.1139	29.0342
17.5834	17.5892
23.2933	21.178
19.1079	19.067
4.82421	4.82499
8.0044	7.98539
8.28643	7.9902
21.7441	21.6223
35.9233	35.2571
20.682	20.6294
36.2525	35.5095
17.3353	17.7907
38.1853	35.9029
22.8885	23.3312
20.9482	20.9351
31.2961	31.015
41.8293	40.914
18.6204	18.7421
11.5519	11.5678
20.874	21.0835
24.6749	24.0754
13.2202	13.581
28.9081	26.4587
24.7532	24.2684
43.2881	40.7547
25.2644	25.4833
21.3108	21.0713
41.557	39.8993
28.6612	29.2333
19.2285	19.2724
1.32761	1.32762
30.5762	28.6304
33.517	35.3126
23.9918	23.7103
32.3637	24.4851
19.2838	18.7373
7.44964	7.43592
20.1208	20.3984
14.9479	15.0198
13.8115	12.4569
30.0962	30.2325
12.8929	12.9914
31.2471	31.3835
36.5611	36.9502
16.248	16.2946
22.5744	23.3115
11.5071	11.5314
16.7935	17.3789
17.5939	18.2007
31.2937	32.3237
7.09355	7.09279
52.4465	50.3342
15.7477	16.1492
23.0805	24.3136
32.3873	31.8621
6.68421	6.70117
11.1349	11.1329
27.2076	27.1381
21.6869	22.0307
14.6648	14.1298
37.2284	36.3291
39.1348	37.4135
6.43439	6.41775
13.1486	12.8128
24.9533	24.4746
8.00037	8.18197
34.3941	32.8004
12.7355	12.7129
8.48866	8.48327
15.9279	15.7239
37.0679	34.5498
24.4762	24.87
21.0312	20.6935
23.0144	22.5301
30.6003	30.5568
28.1126	27.7265
21.6818	21.2873
14.1443	14.0015
15.9682	15.5782
24.9382	24.5541
19.9401	20.1068
2.34064	2.3389
31.927	31.3203
27.9453	25.8477
3.25248	3.2535
11.8187	12.0933
22.8965	22.9579
48.1007	46.1895
40.1638	43.3658
19.8959	19.8238
9.75821	9.75922
37.8163	37.6172
17.2505	17.2977
14.1143	14.0668
7.97059	8.04114
25.7164	25.5269
24.044	23.7316
32.6659	35.6097
10.256	10.2729
32.7421	33.9437
18.6258	19.2212
19.1514	19.1619
21.5871	22.4847
19.8753	20.8487
12.6799	13.1494
36.8066	37.0168
15.4919	15.3406
27.87	27.6633
16.2079	16.9925
23.6374	23.7827
34.4931	34.6668
10.3169	10.1811
31.5756	32.3132
25.2401	24.9394
11.2631	11.8688
21.8487	21.8091
39.0503	38.3715
31.7218	31.4746
33.6977	32.8372
21.8187	21.6759
14.2173	14.4736
6.28709	6.28889
23.0741	23.0755
44.9103	45.2732
12.2486	12.0808
21.8543	21.3236
40.93	41.0448
9.21473	9.22217
30.6738	30.4499
29.8317	29.1384
42.6858	40.8353
8.51182	8.53514
16.3288	16.4398
17.3418	17.5086
10.4519	10.4156
18.5382	18.5709
34.3408	34.7379
22.6586	21.3022
24.8484	25.4617
17.3249	17.9551
13.1358	13.0607
16.9091	15.7633
27.2149	26.6122
40.3184	38.6166
33.2306	32.9148
38.9485	37.9954
16.0664	15.6557
10.575	10.6346
21.1818	21.4729
17.994	17.6157
31.3273	29.762
19.1718	19.1177
16.4647	16.3493
27.7913	26.0842
19.745	19.5487
18.6899	18.4138
20.1489	20.0457
16.9869	16.7964
26.6179	26.9534
17.751	17.4109
2.57492	2.58006
32.6112	32.9401
10.5749	10.4283
5.49405	5.50255
16.3405	16.2996
12.8882	13.3232
30.4549	29.3815
9.45349	9.47827
20.5032	20.6878
31.0879	31.9283
28.5526	29.356
12.7309	12.7563
23.806	24.7311
11.2046	11.2382
17.8504	17.8083
15.9456	15.7106
11.124	11.783
26.3204	26.2168
41.0775	42.0334
7.67676	7.68174
7.27452	7.27399
25.1199	25.2023
31.4132	31.5844
22.8495	23.0635
12.5571	12.0072
25.181	25.2141
28.8983	29.1458
20.0716	20.0122
29.1477	29.511
48.5838	48.7205
21.3135	21.0874
17.5035	16.7054
23.7612	23.9552
28.4052	28.0563
13.1058	13.0718
21.3656	21.1997
21.9994	22.7995
12.0637	11.9663
18.8905	18.5701
27.8101	27.6927
29.4704	29.2685
5.96821	5.97878
38.6183	38.9504
8.53137	8.54702
30.8601	30.4551
4.8883	4.88634
29.5688	29.6292
16.4986	16.3069
27.2489	26.9213
20.5797	21.16
48.4031	49.7385
21.955	21.127
14.9156	14.9415
20.4109	19.9783
30.0829	29.6458
19.1741	19.4712
22.8377	23.4028
5.85981	5.87769
23.5207	23.3547
4.30666	4.30641
17.8495	18.4935
9.60358	9.61617
22.0488	21.9534
32.2602	31.6068
28.9998	28.358
19.8622	19.7813
1.99528	1.99523
20.6925	20.8347
21.1747	21.0767
14.0468	13.9104
20.7505	20.7862
24.0381	24.7007
26.8662	26.5313
7.61923	7.62943
37.4084	36.8291
33.5095	33.0818
28.677	29.2473
19.2939	19.5212
21.8183	20.1768
9.33714	9.33757
20.3555	19.703
36.4059	35.5294
25.1735	25.1436
15.2787	15.332
2.85985	2.86143
25.9074	25.7276
45.1654	45.3686
18.6196	18.5729
22.2507	22.4821
18.4055	18.8384
3.76517	3.76496
32.5182	31.7829
26.7884	28.0401
13.8317	13.9592
15.9288	15.5449
30.0824	30.5147
7.39501	7.45808
19.8672	19.8825
24.3564	24.114
15.4421	15.3821
33.0646	31.809
19.5833	19.4374
15.3925	15.6635
35.474	34.568
21.0272	21.1056
19.1344	19.1209
44.3795	43.4417
23.2616	22.8909
10.8332	10.4675
35.9898	35.6687
10.1665	10.1232
8.91099	8.93553
7.37365	7.37428
12.599	12.646
34.9117	34.6368
6.97204	6.93519
19.7001	18.766
29.5175	28.8172
17.3121	16.9319
27.7071	28.688
28.2275	28.8385
8.14077	8.25039
16.7339	16.7575
16.7597	16.5968
41.4658	41.4456
9.78746	9.71626
17.2472	17.271
14.2848	14.4248
17.6616	17.5116
8.49332	8.50409
12.1333	12.0785
34.2415	33.543
25.6464	25.7843
15.6016	15.7236
34.32	34.2438
17.8131	17.663
23.7741	22.4438
17.0401	17.007
11.4115	11.1442
11.193	11.2665
15.1721	15.3759
14.1097	13.5761
19.8408	20.1743
15.5005	15.5011
9.68046	9.68473
15.8696	15.8202
49.3283	49.417
36.6842	35.3459
36.3832	34.5262
11.1338	11.0167
4.9498	4.93935
14.9266	15.1261
11.1808	11.0792
23.7282	23.362
16.7774	14.9926
3.02062	3.01781
32.4048	31.8992
24.3811	23.9334
27.2252	28.5667
23.3969	22.6483
11.5474	11.601
11.9084	11.418
15.903	15.9658
22.9076	23.0517
19.885	19.8919
2.17868	2.17744
20.8732	20.847
23.8721	21.8168
24.4371	25.9951
18.3426	18.1037
23.4726	24.186
22.0321	23.1028
14.7194	13.888
13.9946	13.8882
22.4281	22.2314
19.1904	19.0453
14.9504	14.7359
11.6909	11.7033
25.5928	25.6127
31.5397	28.5791
11.0878	11.062
22.8925	21.8033
10.6374	10.304
17.2947	16.3035
29.9779	29.4774
20.8893	21.0716
17.9384	17.557
13.8989	13.9455
40.4973	41.9897
44.8607	47.1252
32.1454	35.2241
11.983	12.0604
27.6618	27.9055
27.0103	26.6638
14.8296	14.3921
19.0628	18.8042
9.49806	9.03362
12.6363	12.5072
25.801	25.5687
22.7603	22.6121
10.138	10.1579
23.5597	23.1021
20.4372	20.4973
28.2287	28.44
2.60913	2.60833
21.8619	22.1267
22.964	22.5383
15.4448	15.7012
21.2691	21.4448
10.225	10.1942
13.0645	13.6277
3.00083	3.0032
18.8881	18.6176
8.70997	8.7589
15.977	15.7425
30.4824	30.8173
7.09763	7.09653
12.7945	12.7392
16.8367	16.5668
11.9547	12.1727
10.84	10.817
37.3225	37.5623
12.0225	12.033
36.7615	30.3832
24.3427	23.4892
10.2921	10.1386
35.3239	34.4367
25.4552	24.5944
32.0521	31.9839
8.085	8.0239
28.4008	27.5582
25.1061	25.8611
29.773	29.8356
19.1682	20.2766
3.63719	3.63867
41.038	41.2717
23.902	23.3544
11.6397	11.783
13.9326	14.0946
22.8567	22.8236
5.00082	5.00055
27.2566	25.3776
37.9237	37.1118
24.5313	23.4694
29.8464	29.8843
12.1706	11.6095
30.4993	29.539
19.0635	18.8919
25.5281	24.087
18.6158	18.529
7.27162	7.27442
24.4822	25.1958
30.9554	30.8464
32.22	32.1208
21.2038	22.3837
32.2738	31.3571
9.48666	9.5216
16.5161	15.6385
11.2685	10.8648
5.31172	5.31363
30.3737	30.1478
24.9891	25.9248
18.8486	19.006
23.4239	24.5442
19.8282	19.8673
9.88148	9.76742
38.0645	39.9773
17.7816	16.6283
25.7932	25.6628
7.57251	7.5684
23.6023	24.0871
11.17	10.3195
17.8789	17.4847
12.1504	11.8624
20.7372	20.6394
28.8559	24.491
8.81869	8.66043
23.7151	23.6879
29.3286	29.1966
45.7345	46.2694
8.21797	8.24411
28.0122	25.0003
26.0818	26.0769
22.3465	22.5514
10.2135	9.81304
34.4425	35.0093
30.616	30.1101
32.117	30.8355
21.7315	21.3429
12.1209	12.1113
12.3078	12.0617
36.7593	34.1561
26.2483	26.0825
14.407	14.3815
21.1971	21.3081
31.739	31.1086
22.3244	22.8114
13.6328	13.7879
27.1546	27.3988
35.5282	35.1046
29.662	29.8283
30.7789	30.8075
8.62169	8.08862
18.8621	18.0185
19.6827	19.6607
18.7591	18.8042
18.8016	18.5204
15.0383	15.0179
16.2519	14.2524
21.9354	26.4296
25.2816	25.7698
28.6169	28.5255
27.0296	26.9771
17.5802	17.6686
1.04657	1.04655
16.2346	15.0751
34.5052	35.6224
24.5191	23.7974
22.9218	22.8465
13.3525	13.3814
25.5604	25.4345
39.9851	41.1759
34.8471	34.9386
18.6287	18.3692
3.21559	3.21693
20.0724	20.2403
17.7906	17.943
19.1583	20.1163
9.55345	9.53711
28.856	29.7318
26.2164	26.3133
27.347	26.8917
19.2228	19.2979
27.8846	27.0155
13.1242	13.2271
5.64668	5.64388
36.5226	36.5556
37.6745	37.8969
7.89916	7.87761
2.97321	2.97325
24.7509	24.6203
12.9865	12.9843
19.0225	18.7329
15.9258	15.7809
29.753	26.6595
24.1247	24.1245
26.7217	26.715
42.1023	41.3881
13.7953	13.6536
21.0809	22.0007
20.2456	20.2843
12.0329	12.0425
13.1732	13.1756
3.6436	3.64448
23.4314	22.7932
29.6552	28.864
11.1799	11.2117
19.2528	17.0773
11.8852	10.6779
21.0377	21.3554
24.6404	26.1846
4.36758	4.36853
11.5912	11.7278
27.0672	26.9699
19.0263	19.0579
13.586	13.3839
20.506	19.6135
28.2556	28.1873
36.1056	36.3547
21.6467	21.27
28.8377	28.9733
6.77425	6.77668
22.4483	22.0593
40.2928	40.8752
26.1896	26.0618
28.9164	26.0451
36.0159	33.1675
17.7434	17.6449
41.1747	40.08
6.87853	6.88027
11.2011	11.2201
18.1161	18.4276
17.3796	17.4318
10.3087	10.2235
29.8622	30.1209
29.3002	29.282
34.6682	34.2534
31.8153	33.7446
12.9481	12.967
13.8723	13.6155
38.0654	38.1847
41.5134	37.0138
10.1171	10.1309
7.94393	7.93795
27.6481	31.1029
27.2163	24.0293
49.1037	49.0873
8.93073	8.93868
26.0515	24.5225
5.01676	5.01868
12.5404	12.4843
35.2156	33.0708
15.5357	18.7682
14.328	14.3842
19.9629	19.8922
19.3062	18.6886
21.5621	21.5593
11.6491	11.7271
18.3495	18.197
18.5463	18.3845
11.8905	11.9949
21.9126	21.6621
25.5182	24.959
1.97579	1.97681
11.9077	11.5195
17.035	17.1515
18.5906	19.9072
17.0933	17.0715
10.0665	11.9141
16.1782	15.2695
20.6359	20.5423
14.6827	14.6136
19.4652	19.5361
12.8078	12.7103
15.9253	16.5752
10.3319	10.2845
10.481	11.0282
22.246	21.8748
31.1371	30.095
34.676	37.8079
19.5323	21.0827
36.639	36.0848
10.9016	11.5212
9.04764	9.16244
11.0778	10.8549
22.4878	23.7602
26.7916	26.7226
18.5206	17.9941
21.2249	22.2187
30.0836	31.3179
16.5286	14.3409
17.6327	17.6134
29.5449	27.2751
36.5756	36.7215
18.6727	18.6964
43.8838	42.4153
10.1706	10.0838
5.82388	5.77894
22.7397	22.6561
32.7687	32.3945
42.1663	43.429
10.8308	10.2035
8.50725	8.51221
19.2326	19.3063
33.1442	32.6193
20.5927	20.7949
24.8826	24.6844
16.2915	15.8411
30.4311	29.3209
23.3074	23.2495
13.1115	12.9096
27.1127	26.6057
26.8632	23.1383
16.7374	16.4134
12.0926	11.8217
22.1993	21.9933
24.1354	23.55
18.4426	18.5206
27.7635	27.556
36.4545	36.1908
6.63371	6.65315
13.1495	13.1085
42.9671	42.0389
27.3084	27.2292
13.4223	13.4496
4.0248	4.02539
33.0112	32.368
40.9221	40.3014
14.1536	14.2808
19.9275	20.2637
23.2295	21.0321
30.2067	29.2129
19.488	19.6022
27.4431	27.3938
7.32304	7.3403
30.569	28.9124
17.4486	18.2211
19.006	19.0918
17.9452	17.8259
26.6948	26.3204
21.1952	21.2339
26.4679	26.1503
8.33937	8.33974
25.7	25.6378
31.5171	30.3221
21.9186	21.6242
22.2529	22.0975
16.2664	16.3152
26.5362	25.1206
17.8065	17.7785
38.087	38.1465
24.763	24.3462
32.098	31.4413
22.8155	22.8253
7.27487	7.2918
19.2734	19.0411
23.4712	24.1092
27.27	26.6644
18.5792	18.5355
11.1691	10.7545
40.0013	38.2898
6.65023	6.63953
18.6792	18.8292
24.3818	24.4675
13.9608	13.9327
21.5732	21.4801
32.2305	31.1009
11.4904	11.489
18.1902	16.9799
22.1093	24.097
11.6808	11.3628
3.2548	3.25417
21.8807	22.0906
25.6711	25.1274
15.0945	14.8694
21.8501	22.5737
11.4832	11.5518
17.6246	17.6219
31.0269	31.2928
15.1254	15.225
18.7601	17.1777
15.9552	15.894
32.2017	31.8582
26.748	26.3706
2.5269	2.5267
28.2237	28.4089
32.3831	30.5912
20.9483	21.5193
23.8423	23.7512
21.3587	21.5004
11.8034	11.888
27.6769	27.284
19.478	20.5737
13.3931	13.4442
20.2295	20.6506
7.97125	7.91921
18.349	18.257
10.9536	11.0812
16.8902	16.4922
22.0604	21.9891
28.7233	28.2387
17.3802	17.3638
28.7569	29.5159
32.4405	31.1648
9.7524	9.74597
24.3476	24.1133
26.4776	25.4632
21.8364	21.9361
14.5744	14.5427
17.152	15.9239
12.935	12.3021
10.5591	10.6162
12.1173	7.65275
18.542	18.5091
20.8363	21.2397
36.6262	34.3538
24.2787	24.2939
25.6068	26.2841
24.8782	24.3902
14.6434	14.7035
19.4911	19.5808
13.298	13.3845
10.2107	10.0043
39.4509	39.5191
16.0635	16.0404
29.9613	29.9437
13.7043	13.5507
21.8601	21.891
1.847	1.84549
19.3866	19.5191
13.1219	13.008
20.7609	20.3929
3.50533	3.50571
11.4016	11.4432
7.07349	7.07435
11.7699	11.5038
28.8427	28.5087
19.6638	19.3871
8.06368	8.01477
12.6595	12.8244
32.0123	31.602
19.4301	19.7155
20.4239	20.409
12.1574	12.1854
21.824	20.6568
16.2128	16.3921
6.75608	6.82085
9.88346	9.89863
16.5121	16.7402
18.1674	20.1973
3.82503	3.82602
36.7383	36.7215
12.2477	12.0472
29.789	29.8554
31.1081	30.5824
18.7782	18.4894
20.0002	20.0668
31.0352	28.6817
21.6293	21.5536
33.5468	32.8144
19.8341	19.6011
24.8149	24.9318
28.9961	28.14
21.4109	21.4097
5.22648	5.20218
22.4604	22.4686
26.8886	26.9775
13.4209	13.1802
23.3583	23.4656
21.034	21.0057
29.2527	29.3785
7.05839	7.05601
8.6288	8.64762
33.6011	32.8199
8.0585	8.08041
14.6411	14.7353
14.9722	15.2367
28.7246	28.3617
16.9861	17.1053
11.5697	11.8332
22.5064	22.5466
19.5624	20.1015
15.4027	16.3221
2.9999	3.00065
43.1588	43.2429
15.6099	15.6757
20.2137	20.1088
29.3034	28.9332
25.8387	25.7677
16.0088	15.6018
19.6132	20.0571
20.6297	20.8737
29.6605	29.5128
9.82384	9.72581
40.4136	41.7179
14.5141	14.6
31.5562	31.4258
5.16755	5.17076
36.5759	35.7665
10.1471	10.0408
10.5644	10.5624
36.077	36.3128
11.8486	11.6112
15.9759	15.8797
14.8155	14.7408
8.37151	8.38461
37.2134	41.5797
24.389	27.8957
18.917	18.7878
11.2719	11.1355
30.092	29.5175
25.8167	25.3216
15.5848	15.941
23.1392	23.5631
45.7676	45.5649
12.6735	12.5155
9.23131	9.25059
11.7596	12.2783
10.6614	10.6713
44.3533	43.3021
47.3319	47.3563
16.7005	15.8958
11.6965	11.6789
9.74033	9.93085
13.1818	12.2945
9.63328	9.76011
28.6322	28.0377
23.4914	23.4664
15.9334	16.9002
22.32	21.6991
20.0648	20.3928
18.2643	18.3936
1.65093	1.64928
16.0485	16.0567
30.6015	31.0631
24.2942	25.9543
8.50706	8.52109
35.744	37.6635
23.1997	23.288
12.8089	13.1728
26.5044	27.2974
11.1731	11.1774
24.6603	24.5752
17.6355	17.7403
7.94599	7.94257
13.9493	13.9505
30.7072	31.3205
21.7621	22.0016
25.7311	26.1241
42.6408	42.6539
14.5983	14.4331
16.2144	15.9805
11.0363	11.0906
34.6951	34.9233
28.3293	28.764
11.9939	12.0606
30.2027	29.6485
16.3833	16.4144
5.97345	5.98147
2.78244	2.78288
34.8848	34.8048
25.1126	25.4515
26.5462	26.274
18.9949	19.1307
9.75274	9.20728
10.7085	10.7234
14.3032	13.5962
4.97238	4.97049
27.036	26.4635
10.7644	10.7885
21.7157	21.4674
21.4291	20.2491
18.4809	18.3906
17.7178	17.7618
24.421	23.3127
7.48446	7.40055
23.9441	23.9597
22.5017	22.6206
8.87173	8.94129
17.0888	17.4016
8.76831	8.77122
4.38669	4.3658
18.8143	19.2276
12.1278	12.1078
26.6269	24.7347
18.7986	18.8395
26.1413	26.1826
16.5305	16.4193
35.1969	34.6297
23.0113	23.0494
15.5286	15.4106
24.2733	24.229
11.6954	11.7067
14.9638	15.4836
34.3006	33.4119
27.2489	27.297
12.1663	12.0756
14.5163	14.5379
29.8321	29.5392
16.6783	16.5184
23.9674	24.5738
19.015	19.0114
12.2412	12.2592
31.7254	30.9559
35.4128	33.2919
17.6323	17.5892
8.94136	8.81621
23.2263	23.1222
24.0415	23.887
23.8453	23.7514
22.0555	22.147
28.5665	28.4031
27.0872	27.0503
26.8278	26.6503
21.1124	20.2159
7.84221	7.84062
17.5529	17.9883
14.0485	14.0956
12.2076	13.1203
14.3525	14.3591
5.43515	5.44333
12.6639	12.9069
8.59428	8.76026
7.75563	7.75525
33.6006	34.8207
15.818	15.7469
11.1109	10.7982
8.14694	8.09758
1.79086	1.79115
3.65374	3.65236
19.7613	20.1092
22.5281	22.3779
34.8798	35.4115
40.5346	39.6433
12.5283	12.6187
15.6854	15.8016
34.567	34.6705
28.1516	28.6087
14.3343	14.3702
31.2344	32.0202
40.7581	41.4834
26.3116	27.1437
29.9064	30.2982
26.8718	27.6641
6.60534	6.60512
19.9939	19.8389
5.56838	5.56953
8.81645	8.8141
12.3944	12.1772
23.3545	22.3817
18.738	19.643
13.3467	13.381
22.0994	22.2952
26.1369	26.5948
18.7425	18.7353
18.6556	18.8307
8.57187	8.70269
18.0396	17.9654
14.0654	14.4895
27.6316	27.8207
12.0771	11.5526
21.7296	21.8368
10.8226	10.9039
8.2279	8.24084
11.43	11.5449
24.7659	25.1149
40.0936	40.3775
5.79799	5.79737
34.3458	34.3428
31.8563	31.5529
31.0843	31.183
16.1375	16.3205
10.4521	10.4603
4.78751	4.78905
4.85555	4.92485
20.4907	21.0639
18.1883	18.5
10.0948	10.0975
23.3744	23.1684
10.9106	10.8873
5.87702	5.87973
21.4249	21.9816
30.5266	30.2349
29.7044	30.0244
14.7754	14.3833
19.1443	19.1256
22.6292	22.5236
19.0425	19.8486
22.3367	22.4922
15.747	14.5516
19.8534	20.1712
16.3703	16.5188
28.8696	28.6233
9.82193	9.7664
37.2416	37.6586
19.25	19.9358
17.0146	17.1741
15.2331	14.9539
13.8488	13.922
29.2363	29.4541
24.1737	24.4111
20.4233	18.5149
11.9771	11.6859
16.7409	16.913
27.9869	27.7711
10.2445	10.2689
36.788	39.7088
17.4583	17.4719
18.9194	18.9407
29.3316	30.4288
21.1836	20.1641
20.9492	20.7931
26.4489	26.2693
26.6038	27.116
7.57093	7.5221
13.8683	14.3266
47.9393	44.8263
19.8629	20.7761
41.6423	39.934
23.9587	24.618
18.448	18.542
28.6822	29.1199
10.3786	10.2508
13.4135	13.2872
10.2455	10.4101
34.4876	35.5689
18.8517	18.377
38.0634	37.6747
16.7777	16.6644
4.02044	4.02198
15.7357	15.7914
16.7551	17.6905
32.4119	32.5086
20.7545	20.7437
6.87515	6.87112
14.3262	14.2928
27.3782	27.2088
36.4982	37.7633
19.217	19.0998
14.3563	14.3815
17.4778	17.5739
24.0247	24.6555
22.2	21.7827
26.1767	26.1841
16.3253	16.9179
25.0551	24.7676
17.1913	17.3155
14.3599	14.4407
3.40977	3.40961
11.2429	11.2545
20.0527	21.1391
18.8557	18.836
14.4214	14.3158
11.3263	11.2853
18.6411	18.3947
11.299	11.3795
26.592	26.7152
15.3836	15.4032
9.17662	9.1912
16.4334	16.4974
17.0464	17.0471
27.1334	27.1741
12.6192	12.5703
9.23446	9.18624
7.34026	7.2228
14.5764	14.1931
21.2832	23.5017
32.5978	32.5163
28.6462	28.8152
36.7029	38.7931
20.8915	20.9567
13.1964	13.5355
20.9428	20.9549
20.4707	20.3203
23.7789	22.8716
1.33077	1.33051
23.9533	23.8532
20.3914	20.8156
30.3118	30.6169
9.40153	9.39503
21.8134	21.8204
21.5387	21.7618
8.73691	8.78899
10.5061	10.5574
12.4627	12.2928
8.2553	8.33972
2.28384	2.28398
12.9883	14.0022
31.2596	34.5612
4.0239	4.0239
1.73067	1.73141
22.3226	22.8276
8.33611	8.35157
15.207	15.2068
12.9055	12.8981
19.5712	19.5685
22.4995	22.1996
11.0302	11.0094
32.4042	32.1583
23.8325	23.858
17.0632	17.0368
12.141	12.1423
17.4498	17.4587
25.6047	25.0425
3.57552	3.57084
26.5575	26.4993
21.5596	21.8543
6.61655	6.63945
10.8609	10.7883
8.898	8.90389
16.868	16.979
16.5835	16.7423
40.2905	40.0166
13.1065	13.1827
20.7918	21.004
25.8315	25.8794
8.4447	8.7247
17.3226	17.27
20.4826	21.213
34.8646	34.3587
16.9427	16.9578
26.672	26.8101
23.2651	22.9658
13.6982	13.9001
5.65808	5.65473
32.379	32.7158
8.07011	8.22997
16.362	16.554
26.9619	26.4133
29.3891	29.124
15.0375	15.3005
26.0868	26.5484
19.4994	20.184
20.3342	20.5406
16.8548	16.8831
17.141	18.3092
18.7628	18.3993
20.7034	20.8213
23.3662	22.904
30.668	30.9785
30.4409	30.3958
31.0447	31.272
18.1266	18.7213
11.5185	11.5364
43.1406	43.2514
27.3399	27.176
14.452	14.4445
15.4829	15.5512
11.8734	11.9174
31.9161	31.6278
27.299	27.4967
3.87975	3.8874
3.46495	3.46549
13.8899	14.0864
33.9124	35.0049
24.9608	24.9529
22.1126	21.984
30.4445	30.1208
38.8501	41.8055
15.2239	14.9616
27.7006	28.1663
22.0302	21.8786
8.13858	8.25156
23.2262	23.3623
13.3573	13.383
17.5504	17.7411
8.01634	8.00981
15.8974	16.1577
27.4679	27.7774
10.9073	10.8932
12.8259	12.6012
24.4079	24.4647
14.8215	14.2324
21.8101	21.6807
31.4192	32.4484
24.991	24.7333
22.7944	22.8113
28.7885	28.5562
20.2307	20.217
12.0945	12.1007
28.4286	27.9431
2.91925	2.92141
7.41725	7.41854
9.95881	9.86242
26.1448	26.4292
10.3433	10.2536
13.4682	13.4471
29.7425	29.9486
18.0197	17.826
11.4636	11.3521
8.42869	8.62774
31.769	32.2878
13.6721	13.6492
22.5143	22.3396
20.4021	20.6582
34.152	33.4307
26.2284	26.2148
14.357	14.3233
16.5407	16.2113
18.3995	18.2302
20.2296	19.7108
20.0052	19.8026
24.9195	24.4264
19.3303	19.3931
20.7921	20.7094
26.8774	26.9476
31.7891	32.0466
15.7745	15.7582
11.1945	11.2085
21.5382	20.6868
3.1405	3.14431
12.7376	12.8114
14.0937	13.9362
9.41687	9.43529
12.4479	12.4453
10.4706	10.4931
13.2147	13.1934
35.2082	34.8273
12.982	12.9328
8.9167	8.72593
21.8557	22.1198
23.2827	23.2446
33.9292	32.6829
11.37	11.5081
26.2882	26.1993
18.4527	18.4786
19.7293	20.0448
11.725	11.9257
6.37475	6.3542
10.4903	10.2648
18.0618	18.2226
17.0225	17.1988
24.9808	24.849
9.1416	9.43472
22.3788	20.3655
10.2657	9.62861
8.77577	8.81113
25.7559	26.039
34.0759	32.9426
46.8619	43.2674
6.65981	6.66572
12.6414	12.3994
15.4082	15.5168
22.405	21.1222
16.1181	16.2346
24.3335	24.381
24.0773	24.08
9.68501	9.37632
37.1264	37.9174
23.385	23.0634
19.0158	19.0042
26.0908	26.1979
22.8286	22.3761
20.2714	18.6204
19.3397	19.3623
13.4701	13.9794
27.0311	32.4119
14.5466	14.5963
15.1726	15.1279
9.62376	9.52815
15.0706	15.238
16.8871	16.9308
8.49561	8.52504
19.3563	19.9073
45.7388	47.2203
35.1751	34.8081
31.9992	32.1622
5.76403	5.76337
23.6125	23.8459
24.506	24.1612
34.1809	33.1138
15.8186	15.638
3.89376	3.89098
26.3468	26.1887
10.8277	10.8273
22.18	22.6104
26.8747	26.9261
8.07662	7.99772
21.5773	21.1793
12.4187	12.4111
62.1	62.7053
24.1708	23.9673
19.1402	19.1674
13.9115	13.7919
20.1821	20.0325
23.9096	24.0768
29.9116	30.316
15.2	15.0829
13.2008	13.2457
10.4323	10.4543
32.0641	32.0671
24.3393	24.3542
37.839	35.9571
38.5317	38.5584
12.0221	12.2486
22.0828	21.0679
19.707	19.6745
23.8278	22.8947
20.7443	20.8562
22.5459	23.3286
0.786627	0.788623
28.7258	28.8887
24.8627	25.0822
18.0572	18.0538
31.6372	31.4913
25.3803	25.0399
19.1219	19.3174
15.0906	15.206
20.8511	19.6191
12.2179	13.8777
26.5988	26.5807
14.9653	15.0451
13.7662	13.6792
21.8859	22.2928
11.5197	11.4082
8.97489	8.92295
6.85525	6.85063
9.75489	10.2518
29.2391	29.1737
10.3507	10.4234
32.1772	31.8904
14.3841	14.4044
9.17332	9.15138
25.9756	25.1708
36.1489	35.5435
21.3812	22.518
25.6325	29.1642
18.0875	18.3648
42.8962	41.0023
29.2227	28.4452
26.8975	27.154
20.0991	20.7439
7.26941	7.30149
30.2521	30.6889
33.3433	32.8656
26.6648	27.0648
13.2507	13.0478
20.5744	20.63
19.7913	21.2196
27.8947	28.6328
18.6278	18.607
19.0307	20.8599
25.0413	25.0676
30.9086	30.9608
34.3216	35.1801
9.99652	9.99029
13.4788	13.2518
41.902	43.7635
17.1189	17.8631
37.4938	37.4949
4.76868	4.7688
9.99065	10.0854
11.2716	11.8175
17.0928	17.2289
15.4959	15.7089
23.4493	23.3384
12.4675	12.1174
7.24804	7.23737
14.5821	14.544
12.6991	12.7381
26.7065	26.2533
27.37	27.5711
16.4267	16.436
22.1129	21.6913
17.7379	17.7496
19.3177	19.2679
12.5179	12.5138
9.97398	9.96234
16.1046	16.3402
28.1845	28.4855
9.15056	9.3058
9.94465	9.85607
21.1722	20.7078
4.31675	4.31848
28.6277	28.6709
28.2672	28.1633
13.3771	12.9496
22.6219	22.7762
19.1393	19.8063
11.8919	11.9052
12.9514	12.1309
30.175	31.3916
33.3831	33.832
27.421	27.1224
7.50522	7.49943
17.3541	17.2979
24.0149	24.3449
20.102	18.808
18.691	18.5725
7.84519	7.84533
18.5474	18.4632
16.4328	16.475
16.6573	16.561
15.4396	15.4242
12.448	12.4316
0.556882	0.557066
26.23	24.2479
8.34353	8.3875
2.38215	2.38365
15.5653	15.318
8.09787	8.11408
46.049	46.3189
18.3613	17.907
28.782	28.9649
11.7383	11.6586
8.89197	8.89688
12.6939	12.7259
17.1682	17.4235
15.6019	15.6555
17.052	16.8549
15.044	15.3653
17.1826	16.92
18.52	18.5318
20.851	20.6658
19.8268	19.926
32.4384	33.0428
26.6439	25.4029
18.9834	19.0768
10.8876	11.3089
15.8014	15.6974
11.0144	11.0428
23.4199	18.9101
13.5961	13.406
11.6746	11.6983
7.33759	7.36959
16.228	15.7924
16.5534	16.6808
17.7591	17.1527
18.0035	17.9984
37.5785	36.935
1.50963	1.51086
17.9178	17.9655
22.7861	22.9771
11.7764	11.8614
24.374	24.975
19.0213	19.4503
30.494	31.2675
23.4838	23.3325
17.7955	17.6799
21.9905	24.3959
24.3376	24.0033
17.0111	17.0329
16.5649	16.7348
23.42	23.0483
16.2682	16.1791
15.4204	15.5497
13.478	13.6581
31.3552	30.7344
35.5277	35.2081
27.4149	27.6109
22.0578	20.5961
19.4549	19.3511
11.4311	9.2349
13.9183	13.6896
22.9716	23.2427
9.50044	9.53376
26.7303	28.4509
17.259	16.877
12.7457	12.9096
18.728	18.7115
16.0268	16.1527
22.3846	22.3523
17.0059	17.14
28.5846	29.0495
9.30216	9.11017
14.8879	14.899
23.3481	23.1009
17.2885	17.4991
6.50979	6.49657
16.112	16.1032
11.5149	11.5489
30.737	30.3881
13.7899	13.8685
10.7748	10.8076
4.6461	4.66195
22.9187	23.0465
13.6182	13.6487
31.7754	31.5266
9.00854	9.01625
26.3329	26.7656
22.8769	22.8706
34.5934	32.3119
15.8599	15.5643
9.16459	9.20515
8.3874	8.38849
23.4826	22.5082
22.2585	22.8723
32.7662	33.3748
8.8898	8.89242
40.1164	39.9781
21.2126	21.0661
17.6436	17.6166
29.742	29.6809
20.7818	21.9588
18.023	18.0494
12.2566	12.2368
15.2294	15.084
21.5439	22.0748
32.8234	28.3025
28.215	27.9609
18.8339	18.6777
10.6843	10.7902
8.09802	8.14087
0.597704	0.597999
20.6367	20.324
9.42064	9.41804
36.6561	35.4345
13.7723	13.7122
10.3491	10.3456
13.294	13.2674
7.29117	7.2915
35.5087	35.8734
8.50119	8.3974
11.0684	11.076
24.8866	25.6232
3.02478	3.0262
30.7365	30.3647
15.9076	15.8208
13.0728	12.9607
10.4281	10.0959
20.6891	20.4932
38.8852	36.9793
23.6298	24.6834
49.0232	49.2673
17.0763	16.8325
21.2259	21.2646
9.73541	9.74773
30.8115	30.6377
23.1171	23.3943
17.9369	20.6798
18.9349	19.1819
10.0343	10.1014
19.7847	19.743
12.9338	12.4816
32.2026	33.6327
25.408	25.4965
17.9251	17.9396
20.9949	22.0133
17.705	17.6473
22.9715	23.3485
12.2567	13.4025
42.6311	41.6418
13.0865	13.0892
16.4351	16.7365
13.4261	13.1951
29.8564	30.3598
38.7295	38.2751
18.4697	18.5894
9.03345	9.03537
22.3163	23.1443
19.5076	19.5939
15.8529	16.177
10.9095	11.0296
35.1916	35.6537
26.913	25.8812
10.4203	10.3652
12.3735	12.4454
14.167	14.1671
12.0731	12.1236
3.89016	3.89024
17.5078	16.9454
13.8869	13.9769
12.3247	12.3809
16.4226	16.2654
15.4999	15.1791
24.3844	24.4304
12.1476	12.1194
18.0214	18.1116
14.7102	14.5477
24.8231	24.9525
16.7845	16.8148
18.5659	18.7457
14.1937	14.3282
19.5043	19.4704
26.1685	26.4782
16.9215	17.4791
16.4393	16.4031
30.0538	29.4537
5.34185	5.34278
12.0067	12.4553
32.8917	33.1127
21.3923	21.2166
10.5359	10.9658
17.0825	17.0836
26.5145	26.7362
20.4898	21.7967
23.1023	23.1703
29.7969	29.5207
13.01	12.8155
13.7101	13.8953
27.2491	29.5015
20.1648	20.4238
27.622	28.161
24.9538	24.9615
15.306	15.2516
12.2511	12.3261
21.3837	20.7081
5.42881	5.42943
14.7369	14.6454
25.0319	25.6457
31.5733	31.0023
29.7703	30.5177
11.3781	11.3638
17.3218	17.3637
8.75204	8.72237
18.3758	16.2385
18.4413	17.5899
61.9992	61.9303
15.1626	15.185
10.8863	11.1147
37.466	35.0467
17.8927	17.7174
14.5607	14.883
11.6998	11.6754
18.4994	18.47
24.9762	24.1122
24.8737	24.2565
45.5669	42.8223
9.06192	9.20569
25.3012	24.7604
8.73984	8.77131
18.1231	18.1641
29.888	29.1897
10.4102	10.4582
13.5081	13.6572
30.5682	30.2592
45.8291	45.9196
29.0039	29.3831
8.68926	8.69495
31.5803	32.6609
27.8058	27.8777
14.0714	14.1124
49.8348	48.7269
7.5148	7.52986
15.4284	15.4065
19.3434	18.8345
8.3751	8.29085
24.1466	24.4327
21.1686	21.1324
24.085	23.6784
14.6555	14.6302
8.13404	8.15974
11.5202	11.5363
36.0813	36.751
25.0219	24.9201
19.5799	19.6746
4.21864	4.22094
12.2087	12.0832
19.1422	19.0463
4.55616	4.56634
39.4205	39.4242
16.9068	16.421
34.1001	34.1706
0.49292	0.492587
8.17547	8.16728
24.0793	23.831
35.9481	35.8969
10.5994	10.7636
15.0819	15.1254
15.0369	15.0913
22.3074	21.249
17.0991	16.8998
7.22532	7.23493
11.5188	12.423
26.2814	26.3657
8.23029	8.23276
10.978	10.8128
15.5279	15.2624
10.6346	10.6258
19.5258	19.1596
20.0087	20.2664
0.777958	0.778282
32.0871	30.4658
42.8738	42.4978
13.9876	13.7175
18.588	18.7828
15.5135	15.8361
17.5929	17.3661
22.3639	22.8756
18.5914	18.9524
8.09594	7.79194
32.4417	31.5075
17.9567	18.1377
23.4747	24.0528
9.25686	9.24262
16.179	16.1568
24.0112	24.2203
2.72453	2.72566
12.3041	12.1896
30.8528	31.0648
10.338	10.4173
11.1814	12.4282
24.3604	24.6353
30.358	30.4755
24.13	23.9307
21.6065	21.592
11.3434	11.3333
26.9821	27.5074
7.62974	7.62935
18.38	18.4067
21.5546	21.6062
20.8664	20.388
19.2906	20.9368
11.4369	11.4723
20.8333	20.429
13.1776	12.9108
21.483	21.8676
6.38218	6.38096
5.2642	5.26728
15.7785	16.2772
31.4409	30.0735
31.8921	33.8472
13.1941	13.1482
13.7516	13.8626
21.0712	20.7586
38.022	36.7046
8.84014	8.83143
19.5008	19.8052
15.3579	15.3946
30.782	29.4534
21.4077	21.2015
19.6493	19.4634
22.9403	22.8431
21.2784	21.3186
38.8171	39.0821
14.3259	14.5116
11.5671	11.5781
32.4252	32.5082
12.3371	12.2315
29.587	29.5839
15.1525	15.1005
23.2284	23.2228
14.598	15.0326
24.7989	24.946
41.0436	39.9525
31.4199	31.6755
22.4563	21.1845
20.7725	20.7378
23.3343	23.8417
16.5059	16.4858
24.1842	23.9176
17.0313	20.3395
18.4497	18.3731
20.2694	20.3272
29.7367	29.9061
8.45181	8.45347
30.3479	30.7864
45.1053	45.2665
21.7553	21.5811
2.11714	2.11783
11.3364	11.5041
36.8223	35.8083
12.3233	12.3689
28.503	28.1553
25.3225	24.719
13.6024	13.625
21.9187	22.0472
8.09916	8.11491
29.6543	30.2625
9.24664	9.33193
16.4673	16.4572
[truncated: 80,224 more rows]

## Sheet: DensityScatter
x_pred_time_min	y_true_time_min	density_weight
3.33396	3.35356	-4.8935e-06
4.87051	4.85058	-4.5831e-06
11.5082	11.4818	-2.94944e-06
2.72411	2.74242	-2.58846e-06
19.1132	19.1561	-2.56546e-06
9.17415	9.19586	-2.3519e-06
3.34957	3.33219	-2.2746e-06
3.9672	3.9435	-2.25323e-06
9.35555	9.33981	-2.15728e-06
13.2312	13.2071	-2.09828e-06
16.3077	16.2864	-2.07082e-06
9.8285	9.81152	-1.92844e-06
20.9549	20.9428	-1.90073e-06
5.00567	5.02107	-1.854e-06
17.1138	17.1374	-1.81001e-06
26.2035	26.1332	-1.73182e-06
2.92359	2.94154	-1.6924e-06
19.1675	19.1841	-1.61459e-06
15.1126	15.1377	-1.53902e-06
2.90524	2.92756	-1.53467e-06
8.96089	8.93705	-1.51443e-06
7.13889	7.11707	-1.50857e-06
8.22422	8.1961	-1.42673e-06
9.07137	9.05683	-1.4095e-06
25.0844	24.8782	-1.31419e-06
7.47349	7.46233	-1.16556e-06
15.725	15.7374	-9.43584e-07
18.4794	18.3787	-9.31912e-07
14.5652	14.5851	-9.18312e-07
4.41952	4.43406	-8.16977e-07
1.75312	1.76889	-7.68521e-07
13.4477	13.4535	-6.05131e-07
15.7577	15.7382	-5.48029e-07
13.2736	13.2769	-4.64799e-07
13.8967	13.9087	-3.91479e-07
8.39976	8.44453	-3.8874e-07
13.5522	13.497	-3.49974e-07
9.31382	9.22036	-2.94971e-07
22.7497	22.6545	-2.41566e-07
10.6676	10.6273	-1.62885e-07
8.25867	8.23941	-1.6147e-07
19.6188	19.5358	-9.12517e-08
23.858	23.5169	-3.98732e-08
0.15951	0.159124	0
107.733	108.272	0
105.459	109.201	0
9.71288	9.69184	4.10389e-08
9.91611	9.9187	1.19379e-07
16.7797	16.4931	1.25202e-07
7.6363	7.49733	1.64795e-07
9.37763	9.3071	2.09417e-07
6.30212	6.28015	2.28025e-07
10.5419	10.4766	2.44406e-07
25.3418	25.2707	2.52055e-07
22.6107	22.9379	2.96686e-07
19.6415	19.5032	3.41145e-07
21.8573	21.8704	3.41967e-07
22.4711	22.4782	3.8116e-07
18.4258	18.3901	4.82117e-07
5.13291	5.14003	5.20241e-07
6.53916	6.56144	5.20682e-07
21.158	21.172	5.37625e-07
7.33322	7.35374	6.11679e-07
10.5515	10.5672	6.7651e-07
22.147	22.0555	7.12877e-07
9.74597	9.7524	7.20561e-07
11.327	11.2267	7.21134e-07
8.20965	8.17222	7.27306e-07
18.5119	18.3814	7.389e-07
17.725	17.7476	7.57134e-07
13.3079	13.2767	7.61232e-07
19.7796	19.7646	8.20464e-07
1.87304	1.84973	8.45982e-07
7.35614	7.23553	8.79266e-07
17.5548	17.5207	9.45022e-07
15.8833	15.8065	9.50171e-07
17.3177	17.3128	9.63506e-07
11.5307	11.548	9.63577e-07
15.7564	15.9375	9.74076e-07
14.5631	14.5198	9.85291e-07
9.71163	9.62564	9.85718e-07
16.4778	16.3954	1.02697e-06
23.858	23.8325	1.03165e-06
11.0479	11.0329	1.04538e-06
19.4764	19.4922	1.04846e-06
15.3803	15.3814	1.05045e-06
9.9571	10.005	1.06027e-06
21.7931	22.2511	1.07154e-06
9.42252	9.36343	1.08074e-06
24.4204	24.3781	1.09798e-06
16.3824	16.3426	1.10152e-06
18.792	18.7594	1.10236e-06
16.7252	16.7566	1.10432e-06
20.8457	20.854	1.1243e-06
14.0691	14.0849	1.13021e-06
7.50614	7.5282	1.14983e-06
28.8613	28.7518	1.15075e-06
9.13103	9.06669	1.1519e-06
7.56672	7.58529	1.15478e-06
18.0917	17.9758	1.15486e-06
19.6842	19.8518	1.17873e-06
11.1961	11.1725	1.1831e-06
1.60798	1.59132	1.18847e-06
20.6094	20.6274	1.19976e-06
15.53	15.4043	1.22985e-06
15.3381	15.2613	1.27928e-06
5.03411	5.00989	1.31399e-06
13.5093	13.3097	1.35895e-06
11.2137	11.2167	1.36336e-06
7.95689	7.98758	1.37023e-06
18.6964	18.6727	1.38481e-06
13.1014	13.1371	1.42441e-06
22.7828	22.9816	1.42645e-06
10.4759	10.2681	1.43874e-06
9.84628	9.76646	1.4809e-06
21.439	21.2808	1.53427e-06
3.6764	3.65424	1.53699e-06
20.2973	20.3208	1.56052e-06
26.3433	26.3178	1.56244e-06
5.72111	5.67665	1.59903e-06
23.4284	23.3632	1.60569e-06
26.2248	26.0446	1.62473e-06
5.43777	5.41432	1.64241e-06
22.2865	22.2394	1.65424e-06
8.30684	8.3265	1.66097e-06
14.1215	14.1334	1.66144e-06
17.1036	17.1221	1.66755e-06
7.52061	7.54107	1.6715e-06
10.907	10.9434	1.68792e-06
12.5094	12.4687	1.69786e-06
25.9231	26.373	1.70606e-06
15.1114	15.2257	1.71123e-06
22.0608	22.3378	1.72561e-06
19.6709	19.6553	1.72795e-06
12.9077	12.8159	1.73907e-06
15.2524	15.3274	1.74185e-06
11.2853	11.3263	1.75628e-06
15.3183	15.2205	1.77837e-06
12.2103	12.1751	1.78022e-06
27.1289	26.8505	1.81358e-06
21.0378	20.8443	1.83665e-06
8.36772	8.45771	1.8592e-06
26.472	26.5028	1.86508e-06
9.72371	9.71033	1.87872e-06
15.4221	15.3918	1.89349e-06
29.4212	29.7209	1.90773e-06
18.7162	18.7951	1.9087e-06
12.6781	12.7092	1.93965e-06
10.6703	10.6256	1.95823e-06
12.2953	12.3184	1.965e-06
23.9021	23.8641	1.99241e-06
23.4711	23.2956	1.9949e-06
9.50493	9.39526	1.99657e-06
5.14987	5.13348	2.00284e-06
22.1687	22.2182	2.02293e-06
24.8372	24.7464	2.03334e-06
15.4144	15.3728	2.037e-06
22.4059	22.4298	2.04287e-06
10.6278	10.6192	2.04649e-06
24.5068	24.4647	2.04854e-06
2.62403	2.61749	2.05414e-06
25.4295	25.6192	2.06889e-06
7.60568	7.57401	2.09074e-06
24.7724	25.0428	2.10195e-06
20.4893	20.3986	2.12033e-06
20.5201	20.4735	2.12258e-06
10.7457	10.6926	2.12403e-06
20.468	20.4187	2.1357e-06
23.1576	22.8182	2.15642e-06
1.99922	1.97687	2.17092e-06
27.3983	27.3651	2.18122e-06
29.8183	29.7823	2.19123e-06
11.13	11.0957	2.19466e-06
30.3238	30.3853	2.19659e-06
4.82864	4.84858	2.19756e-06
14.0859	14.0623	2.20758e-06
25.3315	25.5771	2.21196e-06
17.1558	17.3113	2.21268e-06
12.0288	12.0558	2.2197e-06
19.4066	19.4375	2.22071e-06
12.5313	12.362	2.22455e-06
13.9386	13.7463	2.24625e-06
8.03073	8.02102	2.25323e-06
30.163	30.0472	2.26559e-06
18.7726	18.8273	2.2784e-06
14.412	14.4564	2.31947e-06
16.0387	15.9476	2.31954e-06
16.7133	16.7318	2.31972e-06
20.1254	19.8532	2.33006e-06
7.92839	7.94149	2.33522e-06
24.8578	24.5733	2.33797e-06
26.5686	26.6774	2.33832e-06
10.2689	10.2445	2.35437e-06
8.691	8.56588	2.35553e-06
16.2308	16.3131	2.35819e-06
13.2942	13.4269	2.36268e-06
11.4978	11.3602	2.37251e-06
10.5166	10.4969	2.40554e-06
20.4487	20.4828	2.4082e-06
22.8366	22.7767	2.41135e-06
18.3936	18.3708	2.41468e-06
9.79982	9.72199	2.41752e-06
11.7342	11.705	2.41828e-06
11.1339	11.0407	2.42033e-06
23.7508	23.9845	2.42962e-06
4.11853	4.0988	2.44047e-06
27.3529	27.6475	2.44505e-06
9.52815	9.62376	2.4498e-06
29.4089	29.3706	2.45253e-06
25.639	25.7624	2.46328e-06
7.50885	7.53118	2.48539e-06
7.97904	7.91179	2.48816e-06
16.8355	16.7648	2.49222e-06
9.67929	9.70944	2.49247e-06
21.6121	21.6187	2.4937e-06
12.7672	12.6365	2.5035e-06
13.0552	13.2346	2.51054e-06
21.7525	21.5991	2.51647e-06
14.7784	14.6203	2.52078e-06
13.8957	13.867	2.52755e-06
14.4579	14.3345	2.53049e-06
30.3207	30.5713	2.53756e-06
12.6616	12.6854	2.55042e-06
26.6339	26.82	2.55055e-06
10.4437	10.4229	2.55574e-06
23.9649	23.4178	2.55603e-06
10.3895	10.3217	2.55619e-06
13.6957	13.6696	2.55808e-06
18.5762	18.5194	2.56189e-06
3.49566	3.541	2.56446e-06
10.981	11.0522	2.56482e-06
22.4382	22.4466	2.58969e-06
18.0487	17.943	2.59056e-06
15.7469	15.818	2.59473e-06
25.8468	25.8176	2.60257e-06
11.3789	11.3237	2.60806e-06
21.5321	21.2153	2.61664e-06
23.5782	23.4053	2.62252e-06
13.4346	13.3201	2.62279e-06
6.93705	6.95794	2.62292e-06
14.8759	14.8592	2.63442e-06
16.2695	16.5699	2.63737e-06
13.4224	13.562	2.63878e-06
12.6471	12.5564	2.64029e-06
14.1534	14.2272	2.65453e-06
17.7156	17.465	2.67185e-06
14.7672	14.7163	2.67492e-06
10.2848	10.2691	2.6771e-06
23.1152	23.3089	2.67773e-06
21.2666	21.1069	2.67983e-06
7.44172	7.37761	2.68146e-06
8.09798	8.13224	2.68404e-06
23.245	23.5377	2.68463e-06
16.7258	16.5817	2.68735e-06
2.73924	2.71082	2.68851e-06
14.9741	14.8715	2.69334e-06
11.5489	11.5149	2.69515e-06
11.5611	11.5796	2.69666e-06
19.0492	20.0267	2.69877e-06
6.20548	6.22445	2.69942e-06
20.9622	20.627	2.69983e-06
17.9632	18.1387	2.7012e-06
13.9075	13.6711	2.71564e-06
18.9633	18.8816	2.71649e-06
33.163	33.135	2.73118e-06
30.8483	30.7784	2.73174e-06
15.8452	15.8055	2.7337e-06
17.855	17.9876	2.74352e-06
17.7566	17.704	2.74435e-06
23.1926	23.0566	2.74656e-06
32.1195	32.1818	2.76376e-06
19.2867	19.3834	2.76856e-06
12.479	12.6553	2.77152e-06
23.6966	23.3754	2.77502e-06
25.5897	25.7613	2.77936e-06
11.9391	12.0368	2.78229e-06
7.01485	7.03864	2.78793e-06
10.9069	11.1277	2.78957e-06
26.9679	27.3219	2.79547e-06
29.6459	29.6759	2.79894e-06
11.7965	11.7621	2.79905e-06
11.733	11.7157	2.80467e-06
29.9901	29.9785	2.80506e-06
12.7449	12.8071	2.80561e-06
15.1679	15.2169	2.80888e-06
20.1248	20.1241	2.8121e-06
13.7445	13.7011	2.81646e-06
23.4922	23.963	2.82658e-06
19.5966	19.2848	2.83025e-06
17.0933	17.268	2.83332e-06
10.4344	10.4528	2.8334e-06
23.6212	23.4182	2.83359e-06
12.7351	12.7552	2.84279e-06
17.7906	17.8009	2.84687e-06
18.9323	18.9351	2.84717e-06
17.4997	17.6165	2.85087e-06
16.4572	16.4673	2.8541e-06
14.7219	14.728	2.85542e-06
10.0583	10.0809	2.85629e-06
13.2533	13.2881	2.85727e-06
16.5318	16.3624	2.86609e-06
24.5238	24.5302	2.86988e-06
21.4048	21.3464	2.87624e-06
11.7782	11.7743	2.87736e-06
8.5716	8.27111	2.88421e-06
21.0183	20.7149	2.89031e-06
26.5902	26.6344	2.89126e-06
25.5037	25.1628	2.89226e-06
17.0375	16.831	2.8942e-06
17.0272	17.1244	2.89442e-06
11.7009	11.7496	2.89444e-06
20.6266	20.6371	2.89502e-06
17.2979	17.3541	2.89766e-06
10.9699	11.0171	2.90588e-06
12.7566	12.5972	2.90839e-06
23.5253	23.8539	2.91432e-06
20.9422	20.9272	2.91933e-06
26.3086	26.2747	2.92186e-06
13.0672	13.156	2.92234e-06
15.6676	15.7083	2.92435e-06
7.23737	7.24804	2.93395e-06
17.2094	17.0735	2.93685e-06
19.308	19.1115	2.94672e-06
11.8202	11.8177	2.94712e-06
26.4726	26.2957	2.94781e-06
20.2558	20.037	2.94894e-06
35.304	35.2714	2.95188e-06
9.72481	9.76616	2.95192e-06
18.7859	18.8379	2.95543e-06
14.158	14.1275	2.95577e-06
27.1085	27.0722	2.95601e-06
12.497	12.4384	2.96212e-06
29.1067	28.9684	2.9672e-06
12.3395	12.3717	2.96746e-06
9.14246	9.34106	2.97166e-06
21.3806	21.3889	2.9787e-06
22.958	23.1433	2.98158e-06
18.3607	18.6082	2.98369e-06
24.1113	24.0614	2.98705e-06
25.6329	25.585	2.99518e-06
9.8961	9.98244	3.00629e-06
20.4596	20.3843	3.00762e-06
15.0907	15.0928	3.00886e-06
28.5901	28.2479	3.01274e-06
17.6305	17.4549	3.01351e-06
26.2891	26.1332	3.02755e-06
18.533	18.4985	3.02832e-06
32.3132	32.1945	3.02972e-06
28.8259	28.7511	3.02984e-06
22.2643	22.6547	3.03432e-06
12.2315	12.3371	3.03642e-06
19.3514	19.0023	3.03927e-06
10.325	10.5067	3.0393e-06
11.0138	10.8346	3.04072e-06
35.6911	35.8696	3.04354e-06
12.0469	12.142	3.04412e-06
29.9677	29.7969	3.04654e-06
11.4377	11.4226	3.04832e-06
24.235	24.2893	3.04952e-06
12.4249	12.414	3.05177e-06
11.5746	11.434	3.05403e-06
29.2811	29.1293	3.0583e-06
29.9569	29.9653	3.064e-06
9.51906	9.56104	3.06473e-06
13.5532	13.5726	3.06495e-06
13.4932	13.3968	3.065e-06
22.8883	22.7746	3.06554e-06
8.25829	8.04328	3.07907e-06
9.45478	9.42197	3.08238e-06
24.3756	23.8861	3.08377e-06
11.9602	12.3938	3.0847e-06
18.9835	19.1081	3.09686e-06
29.1946	28.6964	3.09822e-06
13.6487	13.6182	3.1005e-06
22.1357	22.4578	3.10177e-06
29.3227	29.4796	3.10334e-06
21.8035	22.1537	3.10601e-06
21.9335	22.0844	3.10694e-06
24.5145	25.1631	3.11009e-06
13.9487	14.0846	3.11068e-06
13.3477	14.3672	3.11219e-06
29.2033	28.8929	3.11246e-06
15.953	15.9622	3.11252e-06
18.1773	18.1285	3.11367e-06
18.0392	17.9859	3.11629e-06
22.8458	22.7315	3.11719e-06
16.6827	16.8203	3.12371e-06
13.1207	12.9294	3.13208e-06
29.0648	29.0856	3.13222e-06
2.08627	2.10334	3.13236e-06
7.16265	7.14238	3.13446e-06
19.7996	19.7426	3.13497e-06
19.1771	19.1522	3.13863e-06
21.6094	21.9899	3.1446e-06
21.5534	21.5752	3.14755e-06
16.9516	16.9067	3.14845e-06
25.278	25.0099	3.14946e-06
18.7156	18.4348	3.15275e-06
8.18585	8.47898	3.1555e-06
29.5915	29.1985	3.15743e-06
9.96633	9.92909	3.15934e-06
21.3942	21.5516	3.16096e-06
11.2994	11.3232	3.16243e-06
16.1252	16.4504	3.16442e-06
17.2225	16.9818	3.16501e-06
19.0264	19.3612	3.1678e-06
30.0983	30.3226	3.16898e-06
9.62617	9.82086	3.17146e-06
12.8317	13.0082	3.17161e-06
27.7202	27.7123	3.17239e-06
7.06605	7.03083	3.17549e-06
11.0405	11.0636	3.17594e-06
25.8913	25.8412	3.18396e-06
21.339	21.1071	3.18694e-06
31.1316	31.4864	3.19041e-06
21.7482	21.5633	3.19234e-06
20.9421	20.6577	3.1924e-06
19.8023	19.7105	3.19454e-06
14.3819	14.3649	3.19804e-06
21.5216	21.445	3.202e-06
30.226	30.1911	3.20275e-06
12.2948	12.284	3.20388e-06
31.1825	31.1052	3.20642e-06
18.2655	18.2921	3.21756e-06
24.0623	24.0068	3.22309e-06
14.9721	14.8142	3.22542e-06
16.4989	16.5383	3.23003e-06
17.909	18.2829	3.23339e-06
13.5619	13.4815	3.23378e-06
23.8452	23.5913	3.2344e-06
22.4575	22.8831	3.23477e-06
22.3405	22.4904	3.24049e-06
24.547	24.4459	3.24122e-06
11.1755	11.4	3.24214e-06
25.5252	25.4556	3.2427e-06
17.7167	17.3661	3.25374e-06
19.5144	19.4603	3.2549e-06
8.56239	8.54619	3.25497e-06
13.389	13.0026	3.25666e-06
25.6232	25.435	3.27042e-06
29.021	28.8818	3.27091e-06
21.6642	21.8379	3.27303e-06
15.7189	15.7095	3.27603e-06
20.8693	20.4194	3.28141e-06
25.8592	25.9702	3.2881e-06
8.63639	8.7257	3.29085e-06
23.1797	23.385	3.29299e-06
19.5667	19.2532	3.29543e-06
29.8067	29.5362	3.29645e-06
39.0476	39.3592	3.30121e-06
26.9771	27.5182	3.30566e-06
27.9135	28.1502	3.31059e-06
7.25764	7.27154	3.31408e-06
6.4414	6.46151	3.31843e-06
13.8214	13.7569	3.32063e-06
20.5339	20.2856	3.32457e-06
26.1713	26.4607	3.32506e-06
24.7833	24.4867	3.32521e-06
22.052	21.9666	3.32701e-06
19.4155	19.3037	3.32882e-06
23.7834	23.7238	3.3357e-06
32.7328	32.7719	3.33617e-06
17.1663	16.8381	3.337e-06
16.9413	16.8541	3.34068e-06
11.3584	11.3072	3.34186e-06
8.32456	8.478	3.34234e-06
15.8233	16.8208	3.34667e-06
11.4765	11.1729	3.35006e-06
22.0943	22.1229	3.35039e-06
7.5824	7.61557	3.35069e-06
12.787	12.8418	3.35143e-06
18.6822	18.6415	3.36501e-06
23.8041	23.7564	3.37215e-06
7.53918	7.50801	3.37426e-06
14.1304	14.4551	3.37598e-06
9.35675	10.0826	3.38535e-06
21.2523	21.1285	3.38578e-06
12.7008	12.7645	3.38903e-06
22.9658	23.2651	3.3895e-06
25.7515	25.9035	3.39069e-06
10.1849	10.5066	3.39315e-06
26.2261	26.5362	3.39736e-06
22.6109	22.8057	3.40093e-06
29.2368	28.8924	3.40177e-06
7.1318	7.41042	3.40307e-06
28.1714	28.4989	3.40398e-06
15.9706	15.9168	3.40996e-06
27.517	26.7536	3.41002e-06
17.0909	16.9286	3.41171e-06
15.5722	15.5017	3.41406e-06
32.624	33.1225	3.42109e-06
15.511	15.3708	3.42389e-06
6.66762	6.84145	3.42498e-06
10.694	10.6607	3.43022e-06
27.9131	27.3109	3.4323e-06
11.2818	11.7067	3.43406e-06
24.1454	24.1028	3.43413e-06
20.0491	20.0937	3.43414e-06
21.7788	21.6844	3.43668e-06
22.1729	21.8149	3.43694e-06
8.16588	8.22623	3.44073e-06
30.3987	29.9839	3.44254e-06
23.3969	23.3325	3.44335e-06
34.1199	34.3437	3.44547e-06
12.7515	12.7096	3.44591e-06
21.3075	21.1509	3.44887e-06
9.92488	9.98393	3.45551e-06
23.323	23.2632	3.46043e-06
22.8778	22.7645	3.4663e-06
31.893	32.5561	3.46678e-06
15.6914	15.4912	3.46714e-06
16.554	16.362	3.46957e-06
13.9711	13.8988	3.4736e-06
29.3557	29.3503	3.47452e-06
20.9108	20.6698	3.47648e-06
15.4126	15.2733	3.47836e-06
11.9936	12.1301	3.47948e-06
5.53718	5.41558	3.48292e-06
9.37812	9.19865	3.48639e-06
25.5262	25.3285	3.48725e-06
20.4395	20.3542	3.48732e-06
21.3278	21.3145	3.48782e-06
9.13289	9.12316	3.49368e-06
20.2415	20.1366	3.49516e-06
28.4192	28.5543	3.49759e-06
4.19317	4.1607	3.49929e-06
30.8194	30.5596	3.50035e-06
28.9679	29.1871	3.50258e-06
22.3748	22.2292	3.50416e-06
16.2953	16.1551	3.50438e-06
10.6291	10.485	3.50948e-06
9.48596	9.26498	3.5102e-06
26.1175	26.3288	3.51109e-06
16.1448	16.1136	3.51241e-06
17.2768	17.2139	3.51609e-06
27.5252	27.6164	3.51639e-06
17.4193	17.3116	3.51833e-06
10.5936	10.4195	3.51894e-06
27.493	27.07	3.52323e-06
21.848	21.9568	3.52359e-06
19.8775	19.7533	3.52391e-06
27.7295	27.6158	3.52643e-06
13.9502	13.5388	3.52785e-06
16.1022	17.6065	3.52889e-06
22.4476	22.3482	3.52974e-06
26.386	27.507	3.53106e-06
16.5539	16.2083	3.53976e-06
17.1465	17.9659	3.54205e-06
19.6088	19.6671	3.54257e-06
19.5751	19.2857	3.54477e-06
9.41136	9.25343	3.54765e-06
25.7845	25.9668	3.55489e-06
14.8533	14.6399	3.56419e-06
2.58463	2.59932	3.56497e-06
22.041	21.4118	3.56554e-06
15.6722	15.7424	3.56674e-06
27.1399	27.0063	3.57221e-06
14.6809	14.693	3.57395e-06
14.9941	14.8564	3.57719e-06
32.0431	32.1299	3.5777e-06
19.3883	19.35	3.57792e-06
24.5129	24.4841	3.59737e-06
25.1707	25.2837	3.59742e-06
8.60442	8.7084	3.59943e-06
20.8478	20.8993	3.59976e-06
18.6406	18.3574	3.60091e-06
32.9481	33.0561	3.60389e-06
26.8376	26.8841	3.60417e-06
2.85967	2.81236	3.60497e-06
2.26863	2.24203	3.60608e-06
6.53891	6.40806	3.60957e-06
30.978	30.8983	3.61018e-06
9.18043	9.25337	3.61687e-06
29.6672	29.262	3.61952e-06
36.9065	37.1783	3.62195e-06
11.6374	11.4704	3.62407e-06
20.5554	21.2696	3.62482e-06
27.72	27.7875	3.62598e-06
11.9594	12.0087	3.62611e-06
33.6676	33.5365	3.62621e-06
16.09	16.6565	3.62651e-06
9.3357	9.49252	3.62845e-06
14.7159	14.7468	3.63198e-06
10.4665	10.3442	3.63289e-06
13.8641	14.0625	3.63442e-06
11.2183	11.3594	3.63551e-06
8.42093	8.31359	3.6364e-06
17.3725	17.4433	3.63851e-06
17.9625	17.562	3.63951e-06
22.5996	22.5651	3.64194e-06
12.9076	12.7839	3.65107e-06
32.926	33.2314	3.65387e-06
7.49649	7.47708	3.65517e-06
13.8966	14.039	3.65865e-06
26.0438	26.0563	3.66142e-06
29.0328	28.8702	3.6615e-06
12.9072	12.644	3.66465e-06
30.7539	30.7906	3.66546e-06
5.87769	5.85981	3.6684e-06
8.6686	8.40278	3.67097e-06
13.9708	13.9366	3.68179e-06
24.7728	25.11	3.68266e-06
11.4109	11.2724	3.68378e-06
34.3351	35.3684	3.68657e-06
28.5175	28.3689	3.68902e-06
18.3304	18.445	3.68984e-06
20.1891	20.6151	3.69167e-06
7.42022	7.31419	3.69617e-06
23.8684	24.2129	3.69915e-06
14.4989	14.3314	3.69986e-06
16.0064	16.2335	3.70235e-06
9.29185	9.13527	3.70244e-06
10.8301	10.9643	3.70308e-06
9.6319	9.59248	3.70345e-06
19.157	19.1662	3.70735e-06
26.6552	25.8724	3.70969e-06
9.86383	9.77822	3.70974e-06
15.3277	14.8494	3.71492e-06
20.0397	19.8301	3.71765e-06
13.2067	13.2204	3.71884e-06
14.2603	14.3568	3.72321e-06
31.5169	32.075	3.72696e-06
17.8226	17.738	3.7273e-06
22.8254	22.567	3.72758e-06
6.44907	6.43026	3.72827e-06
12.5741	12.2297	3.72835e-06
21.7598	22.0568	3.7308e-06
8.95884	8.81551	3.73115e-06
6.5963	6.61152	3.73539e-06
39.0046	39.2942	3.73754e-06
28.4841	28.5554	3.73981e-06
25.3004	25.3598	3.74008e-06
20.9967	21.7276	3.74037e-06
23.6849	23.4731	3.74091e-06
30.8289	30.9968	3.74179e-06
12.7586	12.6663	3.74182e-06
38.4342	38.3896	3.74506e-06
8.51874	8.40302	3.74568e-06
14.5408	14.5501	3.74572e-06
12.4252	12.4282	3.7463e-06
15.0067	15.0429	3.74696e-06
10.7313	10.6931	3.74769e-06
15.6246	15.5554	3.75139e-06
23.047	22.9929	3.75145e-06
22.4682	22.6541	3.7522e-06
8.80842	8.73654	3.75442e-06
21.2535	20.8879	3.75539e-06
21.1703	21.236	3.76114e-06
16.7167	16.8524	3.76397e-06
18.5105	18.7078	3.76694e-06
32.851	32.6218	3.7691e-06
21.7162	21.6388	3.77015e-06
15.4771	15.3493	3.77097e-06
19.5324	19.6423	3.77491e-06
14.2677	14.2241	3.77986e-06
25.5142	25.6091	3.78225e-06
12.3464	11.9366	3.78545e-06
17.7809	17.5299	3.78547e-06
12.5208	12.329	3.78984e-06
13.607	13.6031	3.79023e-06
20.7278	19.4486	3.79766e-06
29.8926	29.0124	3.79819e-06
14.0309	14.0296	3.80151e-06
30.6771	31.1705	3.80241e-06
9.66899	9.88636	3.80806e-06
16.7366	16.7423	3.80954e-06
22.3312	23.0259	3.81023e-06
15.7578	15.8459	3.81025e-06
17.7061	17.6701	3.8119e-06
12.003	12.2186	3.81256e-06
16.4144	16.3833	3.8127e-06
10.7774	11.1292	3.8144e-06
30.0123	30.5063	3.815e-06
19.5986	19.591	3.82364e-06
20.1159	19.808	3.82493e-06
12.8096	12.8241	3.82591e-06
27.5061	27.6254	3.82765e-06
29.5268	29.2285	3.82768e-06
5.10703	5.12163	3.82772e-06
11.8104	11.9685	3.82924e-06
27.1512	27.2046	3.82969e-06
22.6318	22.1195	3.83739e-06
22.8563	22.7919	3.83863e-06
26.2354	26.1459	3.83963e-06
19.5955	19.5583	3.84696e-06
13.6386	13.5323	3.8475e-06
17.7159	17.5805	3.84807e-06
17.3942	17.4456	3.85193e-06
14.4669	14.2578	3.85444e-06
14.1526	14.1129	3.85533e-06
24.8676	24.6284	3.85543e-06
25.2241	25.1634	3.85725e-06
31.2929	31.3673	3.85873e-06
19.1242	19.3977	3.8605e-06
23.5673	23.7335	3.86319e-06
20.9968	20.9104	3.8638e-06
13.1111	13.6064	3.86398e-06
25.6015	26.0145	3.86692e-06
11.0136	11.1145	3.86723e-06
27.4388	27.3763	3.86869e-06
20.0819	20.1396	3.86897e-06
9.01507	9.29775	3.86956e-06
15.7765	15.6104	3.87266e-06
19.0996	18.9463	3.87597e-06
26.9771	27.0296	3.87686e-06
23.6539	23.8089	3.87723e-06
21.3857	21.5191	3.87728e-06
15.4673	15.1303	3.87919e-06
12.0143	11.7181	3.87964e-06
13.0683	15.403	3.88175e-06
17.909	18.0015	3.882e-06
25.624	25.2824	3.88526e-06
35.1966	35.2052	3.88552e-06
23.8275	23.2109	3.88619e-06
28.279	28.0193	3.88793e-06
11.9173	11.949	3.88859e-06
34.497	34.3218	3.88882e-06
19.5656	19.1779	3.8917e-06
22.9406	23.091	3.8922e-06
17.2782	17.5183	3.89342e-06
28.2918	28.3783	3.8935e-06
10.5597	10.4528	3.89527e-06
19.358	19.3176	3.89591e-06
14.2952	14.4204	3.89629e-06
14.3704	14.0078	3.89776e-06
17.849	17.7801	3.89803e-06
20.1252	23.2983	3.90898e-06
12.5207	12.6098	3.90916e-06
19.3056	19.5905	3.90968e-06
16.6293	16.1882	3.90983e-06
24.2239	24.1492	3.9114e-06
13.7377	13.6816	3.91348e-06
23.4826	23.5805	3.91377e-06
25.3099	25.2843	3.91612e-06
15.6829	15.6336	3.91799e-06
13.3156	15.8069	3.92039e-06
20.9745	20.6061	3.92082e-06
28.1814	28.6842	3.92249e-06
14.1673	14.1591	3.92257e-06
18.3837	18.3909	3.92725e-06
23.7064	23.4836	3.92848e-06
34.6804	34.1368	3.92911e-06
10.8742	11.4997	3.93073e-06
17.2508	17.1148	3.93212e-06
10.4068	10.3761	3.93295e-06
15.3355	15.5568	3.93382e-06
19.5339	19.3955	3.93438e-06
18.4292	18.455	3.93509e-06
14.3604	14.2815	3.93811e-06
18.5013	18.367	3.93887e-06
23.9012	24.3221	3.93925e-06
11.1757	11.0871	3.9404e-06
8.58171	8.53249	3.9417e-06
8.45861	8.4803	3.94242e-06
15.4362	15.3605	3.94487e-06
30.4636	30.3552	3.94531e-06
20.8013	20.8149	3.94856e-06
14.4335	14.5862	3.94868e-06
21.0177	20.2108	3.95194e-06
10.4325	10.6886	3.95202e-06
16.2307	16.2504	3.95273e-06
21.8797	21.9461	3.95331e-06
3.7306	3.70245	3.96146e-06
13.0383	13.0263	3.96187e-06
20.7814	21.218	3.96289e-06
32.8085	33.3955	3.96306e-06
16.1835	16.1456	3.96631e-06
29.161	29.1206	3.96648e-06
29.8498	29.8277	3.96833e-06
37.3044	37.8987	3.9697e-06
16.3678	16.3724	3.9706e-06
26.4292	26.1448	3.97082e-06
28.0314	28.097	3.97205e-06
16.6725	16.7428	3.97221e-06
17.6371	17.6605	3.97413e-06
30.7424	29.3715	3.97491e-06
9.60441	9.55713	3.97604e-06
8.24974	8.1217	3.97707e-06
29.9687	29.9808	3.97922e-06
18.0283	17.9987	3.98088e-06
21.2987	21.3021	3.98353e-06
29.5722	29.5897	3.98756e-06
13.0282	13.0912	3.99099e-06
16.9194	16.5266	3.99335e-06
30.2152	29.982	3.99405e-06
14.0139	13.9632	3.99434e-06
12.261	12.3132	3.99521e-06
21.7371	21.6071	3.99711e-06
24.9127	24.953	3.99802e-06
29.2907	29.338	3.99874e-06
25.8143	25.9925	4.00133e-06
26.6983	26.57	4.00201e-06
15.9401	15.4488	4.00208e-06
22.1825	22.2063	4.00449e-06
18.2505	18.2381	4.00459e-06
16.5332	16.4456	4.00527e-06
11.645	11.5978	4.0067e-06
30.8609	30.8545	4.00828e-06
19.5329	19.0881	4.00932e-06
18.9534	18.7485	4.00991e-06
14.1246	14.3891	4.01201e-06
23.318	23.0366	4.01209e-06
18.1024	18.9593	4.01281e-06
10.1949	10.1965	4.01417e-06
23.6217	23.1029	4.01492e-06
12.5753	12.5497	4.01553e-06
23.6556	23.4616	4.01585e-06
22.9112	18.5223	4.0171e-06
14.6178	14.5827	4.01737e-06
20.9114	20.918	4.01909e-06
13.5068	13.5272	4.01917e-06
13.7572	12.5789	4.02381e-06
3.35433	3.52846	4.02428e-06
22.3425	22.3059	4.02626e-06
8.38102	8.42515	4.03131e-06
17.5976	17.3658	4.03168e-06
13.1219	13.2768	4.034e-06
12.6814	12.6229	4.03544e-06
15.7361	15.5543	4.03665e-06
31.8687	32.4246	4.03709e-06
25.073	25.5546	4.03721e-06
18.2203	18.1747	4.03841e-06
16.5682	16.4493	4.04475e-06
18.1878	19.2947	4.0452e-06
24.9663	24.4637	4.04573e-06
18.9863	18.9363	4.04628e-06
15.6727	15.4887	4.04699e-06
8.66726	8.6284	4.04756e-06
17.5962	17.8561	4.04846e-06
18.5874	18.2902	4.04913e-06
18.9536	18.7646	4.05381e-06
30.065	30.3092	4.05746e-06
33.4624	33.1336	4.06603e-06
12.5179	12.623	4.06696e-06
23.0207	22.8069	4.06826e-06
29.581	30.1343	4.06848e-06
23.5891	23.9257	4.06939e-06
12.5289	12.4925	4.07219e-06
29.8378	29.8626	4.07228e-06
27.2242	27.3648	4.0747e-06
15.6397	15.5121	4.07728e-06
27.5695	28.5866	4.07798e-06
9.58649	9.79816	4.0794e-06
26.1707	26.5805	4.07983e-06
31.2665	30.9635	4.07998e-06
8.06593	7.85916	4.08071e-06
20.5142	20.9527	4.08136e-06
20.253	20.8655	4.0856e-06
15.4781	16.1229	4.08611e-06
14.3373	14.008	4.08762e-06
25.5375	25.6088	4.089e-06
22.7068	22.3921	4.08911e-06
30.6019	30.9086	4.09211e-06
17.1131	17.0401	4.09258e-06
19.3968	19.5684	4.09295e-06
10.068	10.1346	4.09377e-06
19.5444	19.1769	4.09392e-06
32.851	32.5575	4.09394e-06
19.2745	19.2622	4.09885e-06
14.0265	14.0611	4.10019e-06
27.6553	28.0743	4.10045e-06
18.2636	18.74	4.10165e-06
9.51839	9.44505	4.1022e-06
20.3322	20.2009	4.10229e-06
43.5444	43.2203	4.1028e-06
16.7059	16.7646	4.10476e-06
26.7408	27.1148	4.10486e-06
30.9907	30.9615	4.106e-06
13.8423	13.7252	4.10839e-06
33.6479	33.9727	4.11191e-06
8.28256	8.43479	4.11442e-06
10.2387	9.94183	4.11513e-06
14.9293	14.9861	4.11568e-06
27.9663	26.9622	4.11729e-06
25.0837	25.0429	4.11844e-06
27.8933	27.6488	4.11877e-06
11.6906	11.1839	4.1194e-06
16.6705	16.5796	4.12035e-06
13.7174	13.8879	4.12105e-06
24.2675	24.3163	4.12145e-06
22.2763	22.2188	4.12287e-06
13.7361	13.4297	4.12415e-06
32.0656	31.8376	4.12771e-06
27.8164	27.5956	4.13081e-06
12.7103	12.8078	4.13134e-06
8.47744	8.36965	4.13382e-06
15.0198	14.999	4.13417e-06
20.6415	20.8676	4.13558e-06
21.8145	22.2744	4.13985e-06
19.211	19.3278	4.14006e-06
7.64677	7.76148	4.14278e-06
14.8972	15.8937	4.14312e-06
10.5951	10.1688	4.14323e-06
12.5384	12.4149	4.14372e-06
13.0326	13.0166	4.14675e-06
16.5128	16.3524	4.14718e-06
11.3565	11.2686	4.15004e-06
20.1352	19.819	4.15171e-06
11.0896	11.0621	4.15186e-06
23.0635	22.8495	4.15255e-06
26.6945	26.9618	4.15513e-06
23.0616	23.1682	4.158e-06
21.9536	21.1392	4.16048e-06
18.7593	18.544	4.16117e-06
20.0753	20.1791	4.16139e-06
12.3185	12.1552	4.1652e-06
29.924	29.9707	4.16787e-06
15.0034	15.2833	4.17429e-06
12.5205	12.2084	4.17469e-06
33.4321	33.8648	4.17528e-06
10.1951	9.34103	4.17604e-06
25.9051	25.3265	4.17692e-06
7.94162	7.8462	4.17764e-06
17.5116	17.6616	4.1797e-06
15.9716	16.1305	4.18132e-06
32.7434	32.4973	4.18168e-06
14.7136	14.8485	4.18171e-06
13.4367	13.4716	4.18207e-06
7.80807	7.96352	4.18421e-06
17.483	17.3224	4.18474e-06
3.19072	3.17332	4.18587e-06
19.7928	19.6244	4.1863e-06
47.2229	45.6412	4.1868e-06
18.6311	18.0963	4.18865e-06
16.7027	16.8648	4.19071e-06
19.8139	20.5066	4.19612e-06
12.3892	12.3494	4.19751e-06
13.4975	13.9083	4.19909e-06
20.5986	20.5629	4.19973e-06
4.02837	4.01074	4.2017e-06
10.5187	10.4003	4.20256e-06
16.5961	16.0247	4.20617e-06
21.136	20.9543	4.2066e-06
16.3379	15.9703	4.20664e-06
17.7364	17.7836	4.20684e-06
31.0662	30.868	4.20816e-06
10.5368	10.4208	4.20848e-06
18.6497	18.5221	4.21065e-06
11.1093	11.1262	4.21167e-06
6.87352	6.96305	4.21194e-06
13.3648	13.3091	4.21197e-06
24.3393	24.2569	4.21507e-06
8.50623	8.66534	4.21561e-06
16.7793	16.1992	4.21917e-06
12.9388	13.2867	4.22069e-06
13.691	13.3195	4.22381e-06
8.29333	8.24237	4.22385e-06
3.28135	3.26491	4.2242e-06
23.4298	23.5586	4.22442e-06
23.3605	22.9056	4.22446e-06
8.11818	8.01041	4.22456e-06
20.0502	20.1871	4.22502e-06
26.3008	26.515	4.22566e-06
28.0652	27.8735	4.22932e-06
16.2844	16.5904	4.23253e-06
13.7232	13.7755	4.23499e-06
22.1505	22.0437	4.23588e-06
21.8253	23.3311	4.23971e-06
19.1047	18.8599	4.24233e-06
12.1005	12.2969	4.24241e-06
24.8157	24.5083	4.24797e-06
26.0407	26.2661	4.24814e-06
14.8337	14.9219	4.24974e-06
22.5015	22.1639	4.25109e-06
0.191464	0.191212	4.2535e-06
28.4418	28.3686	4.25361e-06
17.683	18.0421	4.25541e-06
23.3942	22.6448	4.25594e-06
27.2027	27.3415	4.25654e-06
22.5552	22.4562	4.25689e-06
27.6874	27.2894	4.25953e-06
7.66087	7.6504	4.26267e-06
16.5434	16.6214	4.26273e-06
13.1434	12.776	4.26328e-06
14.585	14.8358	4.26365e-06
20.2779	20.2631	4.26513e-06
17.5444	17.4931	4.2668e-06
27.0844	27.1792	4.2755e-06
9.22802	9.48055	4.27573e-06
22.9779	22.8716	4.27812e-06
18.5006	19.558	4.27938e-06
18.1341	17.7796	4.27953e-06
22.1773	22.2398	4.28006e-06
19.8017	19.4494	4.28393e-06
13.7359	13.8747	4.28432e-06
13.9928	13.81	4.286e-06
24.6443	24.5077	4.28694e-06
28.959	29.0988	4.28718e-06
11.7234	11.5553	4.28753e-06
6.60421	6.58191	4.28841e-06
26.1061	26.3524	4.29094e-06
26.419	26.0349	4.29224e-06
16.6819	16.4954	4.29323e-06
26.8704	27.1923	4.29325e-06
27.3752	27.125	4.29417e-06
8.49533	8.52342	4.29514e-06
21.8678	21.7348	4.29534e-06
14.5215	14.431	4.29816e-06
42.9923	43.1435	4.29906e-06
11.1132	11.314	4.30052e-06
21.9113	21.924	4.30212e-06
13.5109	13.3964	4.30299e-06
20.9199	20.4867	4.30377e-06
12.4675	12.3971	4.30446e-06
33.7105	33.4505	4.30656e-06
14.3696	15.6001	4.30744e-06
11.8677	11.87	4.30823e-06
19.5671	19.1198	4.30936e-06
19.8456	18.5211	4.3113e-06
9.16389	9.26122	4.31215e-06
11.7576	11.7063	4.31302e-06
8.67944	8.62871	4.3135e-06
24.6653	24.5801	4.31368e-06
7.00172	6.84305	4.31595e-06
7.48482	7.53328	4.3161e-06
25.7862	25.7728	4.3162e-06
23.3958	23.712	4.31662e-06
17.0603	16.8209	4.31798e-06
36.7347	36.8951	4.31825e-06
20.1677	20.0977	4.3192e-06
22.8794	23.2633	4.31989e-06
25.6195	26.2422	4.32126e-06
34.461	34.5512	4.32166e-06
23.7185	23.7345	4.32333e-06
22.3617	22.3141	4.32356e-06
30.6451	30.9527	4.32501e-06
24.7095	24.6503	4.32616e-06
16.6487	16.5967	4.32638e-06
19.3695	19.3721	4.32668e-06
11.1835	11.043	4.32725e-06
21.5666	21.2482	4.32997e-06
25.5141	25.3361	4.33163e-06
16.0059	16.5167	4.33268e-06
15.0912	14.7701	4.33691e-06
18.0805	17.9871	4.33715e-06
8.60371	8.56564	4.33934e-06
15.8936	15.9809	4.34068e-06
22.5772	22.4033	4.34414e-06
23.2533	23.1446	4.34556e-06
34.1533	34.9987	4.3482e-06
19.8026	20.2345	4.34856e-06
19.0375	18.9357	4.3486e-06
16.3177	16.3889	4.34862e-06
29.0201	28.8694	4.34894e-06
16.3026	16.3489	4.34939e-06
18.0614	17.3892	4.35002e-06
17.6187	17.2564	4.35052e-06
12.1759	11.8934	4.35095e-06
10.2729	10.256	4.35219e-06
24.3305	24.7263	4.35488e-06
29.6365	29.142	4.35541e-06
10.5384	10.3873	4.35659e-06
24.5536	24.4635	4.35977e-06
13.9261	13.9411	4.36006e-06
16.7587	16.6926	4.36094e-06
13.8327	13.9121	4.36155e-06
23.9654	23.8291	4.36182e-06
21.8475	21.7815	4.36189e-06
8.55691	8.53295	4.36267e-06
10.304	10.6374	4.36348e-06
23.2543	23.254	4.36525e-06
9.64802	10.0271	4.36602e-06
39.4239	41.1163	4.36732e-06
15.3045	15.436	4.36874e-06
5.96651	5.88438	4.36906e-06
29.5289	29.2735	4.37125e-06
8.7422	8.97978	4.37169e-06
17.9735	18.241	4.37414e-06
9.92994	9.94323	4.37439e-06
19.0492	19.2129	4.37585e-06
16.1785	16.069	4.3804e-06
14.6947	14.7923	4.38118e-06
12.8535	12.4702	4.38184e-06
27.2249	27.6492	4.38324e-06
8.53124	8.45776	4.38343e-06
13.4015	13.5354	4.38374e-06
26.3865	26.6774	4.38414e-06
16.7574	16.2644	4.38471e-06
14.1985	14.1921	4.38534e-06
32.6894	32.1301	4.38721e-06
10.4971	10.6356	4.38747e-06
16.6508	16.6852	4.38901e-06
23.4243	23.5148	4.38912e-06
21.6525	21.3922	4.39206e-06
19.06	19.0131	4.39242e-06
23.9011	23.7131	4.39289e-06
9.82675	9.84275	4.39792e-06
4.09773	4.07323	4.39794e-06
19.5327	20.6266	4.39852e-06
14.8427	14.5085	4.39917e-06
20.6957	18.8046	4.39979e-06
29.7215	29.0998	4.40115e-06
12.1896	12.3041	4.40202e-06
23.0088	23.1146	4.40256e-06
30.9597	31.3659	4.40295e-06
28.2688	28.674	4.40419e-06
20.6225	20.4845	4.40452e-06
16.8634	16.897	4.40552e-06
28.4405	28.2118	4.4065e-06
33.5646	32.9261	4.40729e-06
12.6593	12.4932	4.40859e-06
29.7852	29.1431	4.40964e-06
28.2699	28.2818	4.41017e-06
13.9399	13.9357	4.41096e-06
14.3691	14.2494	4.41222e-06
46.298	47.2335	4.4158e-06
14.5532	14.6828	4.41593e-06
16.5328	16.275	4.41637e-06
30.087	29.4373	4.41707e-06
21.5136	21.6194	4.41768e-06
15.6106	15.6642	4.41895e-06
18.1443	18.4343	4.41966e-06
37.9287	36.8638	4.42e-06
17.0784	17.2336	4.42188e-06
30.1527	30.1562	4.42275e-06
20.6529	21.1075	4.42304e-06
16.7678	16.9527	4.42696e-06
22.0333	21.8579	4.4299e-06
15.1873	14.8462	4.43009e-06
25.3104	25.7683	4.43506e-06
18.0494	18.023	4.43705e-06
31.0656	31.1241	4.43812e-06
30.1209	29.8622	4.44142e-06
20.2851	20.3237	4.44176e-06
26.8484	26.5471	4.44194e-06
9.31598	9.1874	4.44384e-06
29.4204	28.4334	4.44473e-06
9.49712	9.23118	4.44675e-06
28.0208	28.6089	4.44684e-06
28.9042	28.0192	4.44701e-06
35.2072	35.3693	4.44893e-06
22.6867	22.743	4.44911e-06
20.6112	20.1247	4.45148e-06
34.4747	34.0385	4.4517e-06
16.3069	17.1041	4.45402e-06
19.0503	19.0573	4.45406e-06
26.6239	26.851	4.45487e-06
4.85021	4.82369	4.45561e-06
23.6424	23.3971	4.45721e-06
24.4462	24.475	4.45886e-06
9.46074	9.51494	4.45889e-06
22.2321	22.5241	4.46109e-06
15.984	16.5597	4.46129e-06
19.4929	19.5907	4.46138e-06
27.3758	27.0263	4.46202e-06
26.2461	26.7213	4.46489e-06
31.1086	31.5742	4.46624e-06
24.7933	24.7809	4.46896e-06
16.027	16.4604	4.47136e-06
10.8088	10.8215	4.47163e-06
30.7112	32.2287	4.47247e-06
20.652	20.7439	4.47323e-06
14.0572	13.9825	4.47545e-06
15.0088	15.0101	4.47562e-06
26.8172	26.2094	4.47753e-06
32.6892	32.9049	4.48009e-06
22.1483	22.1189	4.48132e-06
21.6192	21.4892	4.48139e-06
12.9399	12.9913	4.4819e-06
24.7566	24.4101	4.48217e-06
33.1831	33.1768	4.48288e-06
35.1205	34.7817	4.48333e-06
15.403	15.01	4.48544e-06
33.9581	33.9406	4.48899e-06
26.2037	30.9087	4.48952e-06
16.3403	16.0344	4.49221e-06
30.2905	30.2775	4.49265e-06
26.715	26.7217	4.49363e-06
25.8145	25.7176	4.49583e-06
33.0445	32.9678	4.49622e-06
17.5857	19.4488	4.49645e-06
17.326	17.3318	4.49766e-06
17.5766	17.7126	4.49774e-06
21.4468	20.9205	4.49794e-06
13.305	13.4145	4.49801e-06
25.1492	25.0365	4.49857e-06
20.7172	19.3935	4.49858e-06
32.7011	32.5984	4.49985e-06
19.8991	19.5126	4.50102e-06
27.8489	27.7685	4.50122e-06
13.3051	16.3628	4.50242e-06
32.5701	32.4687	4.50514e-06
26.6952	26.1003	4.50544e-06
13.9398	14.0577	4.5064e-06
26.5797	27.0568	4.5068e-06
11.5761	11.6735	4.50787e-06
10.854	10.8574	4.5088e-06
9.1503	9.2537	4.51232e-06
15.715	16.0148	4.51258e-06
23.3644	23.3977	4.51503e-06
22.4922	22.3367	4.51518e-06
20.0728	20.281	4.51606e-06
15.3491	15.4046	4.51801e-06
15.7427	15.7178	4.51818e-06
18.5002	18.6957	4.52421e-06
22.2439	22.262	4.52422e-06
13.9087	13.6581	4.52472e-06
13.064	13.2772	4.52714e-06
19.112	19.121	4.52734e-06
16.761	16.6696	4.52743e-06
28.4715	28.5643	4.5275e-06
20.674	19.512	4.52908e-06
21.3298	21.2231	4.53159e-06
21.5347	21.2479	4.53329e-06
6.28173	6.23287	4.53566e-06
22.4598	22.2611	4.53588e-06
12.4767	13.3095	4.53686e-06
22.0091	21.3565	4.53692e-06
20.4289	21.1712	4.53759e-06
3.62249	3.59308	4.53802e-06
15.1561	14.0618	4.5381e-06
8.90595	9.39538	4.53902e-06
21.3532	21.2355	4.53908e-06
29.494	29.0109	4.53969e-06
9.45445	8.67487	4.54058e-06
10.904	10.9865	4.54113e-06
9.23555	9.27492	4.54137e-06
37.7781	38.0513	4.54168e-06
17.2961	16.5914	4.54373e-06
30.2149	29.4907	4.54377e-06
11.4971	11.64	4.5463e-06
9.88833	9.83224	4.54672e-06
16.3499	16.559	4.54678e-06
8.63505	8.59179	4.54869e-06
28.0527	26.951	4.54983e-06
15.1877	15.1149	4.55051e-06
13.5518	13.0264	4.55491e-06
17.0595	17.0346	4.55846e-06
21.8894	20.7573	4.55919e-06
16.1985	16.7239	4.55941e-06
31.4411	31.8787	4.56121e-06
13.2189	13.2014	4.56192e-06
14.9086	13.7435	4.56265e-06
34.1406	34.2673	4.56338e-06
30.806	30.721	4.56377e-06
31.1949	31.1157	4.56771e-06
32.1622	31.9992	4.56773e-06
13.7988	13.9309	4.56969e-06
10.8499	10.9552	4.57096e-06
10.1836	10.4857	4.57247e-06
16.2749	16.5031	4.57352e-06
32.2038	32.7304	4.57455e-06
23.1129	23.5598	4.57513e-06
17.2423	17.0388	4.57595e-06
34.1955	33.7231	4.57849e-06
14.5565	14.3685	4.57914e-06
29.581	35.2054	4.57985e-06
26.2142	26.4696	4.5805e-06
8.93839	9.29676	4.58164e-06
24.7072	24.3444	4.58257e-06
26.8586	26.8984	4.58285e-06
13.8858	14.0625	4.58362e-06
50.8488	52.6186	4.58369e-06
27.4964	27.9431	4.5842e-06
18.3163	18.1101	4.58428e-06
22.2763	21.9975	4.58428e-06
7.02378	7.39968	4.58458e-06
19.4374	19.5833	4.58501e-06
32.0762	30.7572	4.58534e-06
21.3944	21.2884	4.58545e-06
6.97131	6.98635	4.58721e-06
8.87934	8.85167	4.589e-06
17.1445	16.7326	4.58946e-06
22.7599	22.0005	4.59056e-06
18.5016	19.3505	4.59075e-06
37.7682	37.6592	4.59109e-06
28.6458	28.9045	4.59136e-06
28.6231	27.6261	4.59186e-06
24.6425	24.3879	4.59339e-06
34.6156	34.9318	4.59372e-06
8.03468	8.06653	4.59404e-06
17.7709	17.9242	4.59544e-06
10.6274	10.4518	4.59703e-06
19.4525	19.285	4.59754e-06
37.5418	37.8015	4.59759e-06
19.9072	20.0263	4.59861e-06
28.8831	28.9141	4.60106e-06
15.0568	15.1068	4.6011e-06
27.5683	28.3577	4.60331e-06
27.6231	29.5579	4.60339e-06
22.9225	23.5168	4.60447e-06
11.4779	11.4658	4.60554e-06
13.6723	14.1701	4.60609e-06
24.418	24.621	4.60765e-06
26.2495	26.252	4.60836e-06
10.12	10.6057	4.6088e-06
25.8401	25.4452	4.60924e-06
33.5182	27.6159	4.61046e-06
18.3701	18.3382	4.61096e-06
15.4648	15.4209	4.6111e-06
25.6459	26.1009	4.61113e-06
25.2726	25.2715	4.61192e-06
16.7586	16.4838	4.61251e-06
25.1491	25.4123	4.61256e-06
20.7927	21.0173	4.61315e-06
28.4853	28.4223	4.61337e-06
23.0783	22.9928	4.61437e-06
15.9696	15.9398	4.61527e-06
26.4197	26.392	4.61577e-06
30.7762	30.7569	4.61595e-06
24.17	24.0043	4.61717e-06
29.9593	29.9068	4.61766e-06
33.4864	33.8851	4.61788e-06
18.2095	18.8601	4.61798e-06
24.5146	24.2039	4.61809e-06
17.63	17.5823	4.6181e-06
17.4364	17.6044	4.61874e-06
19.4586	18.8721	4.61935e-06
33.1632	31.8469	4.61939e-06
13.7361	16.2424	4.61947e-06
12.3762	12.2405	4.62089e-06
19.5768	19.5234	4.6219e-06
20.4279	20.5259	4.62194e-06
15.7783	15.8125	4.62206e-06
25.8473	27.3869	4.62249e-06
31.0441	30.7993	4.62278e-06
29.9058	29.7962	4.62333e-06
22.432	22.393	4.62346e-06
21.6501	21.1504	4.62392e-06
8.56158	8.28456	4.6251e-06
15.682	16.3613	4.62812e-06
10.7131	11.0822	4.62814e-06
29.5698	28.2368	4.62816e-06
12.7342	12.7424	4.629e-06
29.9486	29.7425	4.62945e-06
25.7062	25.0868	4.62973e-06
15.2724	15.2328	4.63048e-06
19.4159	19.0363	4.63138e-06
15.2952	14.8361	4.63303e-06
10.0336	9.84171	4.6332e-06
9.52322	9.50297	4.63424e-06
18.394	18.6221	4.63426e-06
18.6388	18.6309	4.63765e-06
37.6053	37.4639	4.63855e-06
16.1533	16.1961	4.64237e-06
14.5995	14.9779	4.64257e-06
26.9346	28.0413	4.64267e-06
25.8588	26.4405	4.64287e-06
13.0896	12.936	4.64448e-06
28.9335	28.8694	4.6448e-06
22.1687	22.0218	4.64687e-06
32.4967	32.3703	4.64813e-06
16.4374	16.253	4.65199e-06
21.5444	21.4474	4.65245e-06
22.1316	22.0883	4.65353e-06
18.8989	18.8283	4.65433e-06
36.3245	36.4812	4.65467e-06
13.5853	13.6162	4.65512e-06
27.3447	27.584	4.6561e-06
26.2026	26.6349	4.65654e-06
25.0194	25.1839	4.65799e-06
20.868	20.616	4.65956e-06
36.1964	36.3169	4.65979e-06
28.3122	28.2478	4.66e-06
16.2317	16.5811	4.66035e-06
12.573	12.7731	4.66116e-06
13.9946	13.9607	4.66173e-06
29.0421	29.1633	4.66231e-06
19.5229	19.8213	4.6626e-06
17.2961	16.8863	4.66297e-06
27.7539	27.7889	4.66376e-06
17.1326	17.1459	4.6652e-06
31.183	31.0843	4.66826e-06
25.3103	25.9684	4.6683e-06
26.2106	25.9698	4.66875e-06
36.5948	36.5149	4.66877e-06
31.5282	25.5878	4.66891e-06
28.8076	28.7366	4.66991e-06
13.9696	14.1797	4.67018e-06
11.3242	11.3777	4.67028e-06
23.9887	24.2131	4.67181e-06
31.8621	31.7807	4.67238e-06
19.4161	16.6683	4.67299e-06
30.5508	30.899	4.67351e-06
11.282	11.1969	4.6745e-06
21.1676	21.1085	4.67542e-06
14.0803	14.2374	4.67544e-06
18.7807	18.4889	4.67547e-06
21.4142	21.38	4.67639e-06
18.9307	19.0024	4.67698e-06
23.4386	22.3274	4.67777e-06
24.2791	23.9849	4.67795e-06
47.2769	46.6877	4.67898e-06
19.9075	19.9507	4.6794e-06
33.9167	34.0378	4.67983e-06
22.9659	23.8216	4.6806e-06
15.5418	15.5119	4.68153e-06
28.6136	28.7266	4.68191e-06
13.7547	13.6797	4.68295e-06
10.7769	10.9666	4.68478e-06
15.1366	15.0979	4.68495e-06
15.2403	15.2983	4.68531e-06
33.356	32.7738	4.68532e-06
8.71175	8.77569	4.68542e-06
6.99095	7.1205	4.68586e-06
8.99161	9.05553	4.68812e-06
24.5347	24.3583	4.68882e-06
19.9637	19.5014	4.68925e-06
4.41931	4.50799	4.69107e-06
12.5171	12.3617	4.69397e-06
26.0837	23.2437	4.69427e-06
16.7935	16.6352	4.69724e-06
30.7097	30.876	4.69813e-06
13.3152	13.3561	4.69855e-06
12.6039	12.5695	4.70022e-06
23.2763	22.5454	4.7005e-06
15.2306	15.5995	4.70119e-06
32.4859	32.9715	4.7021e-06
9.5389	9.46389	4.70221e-06
24.3952	24.4431	4.70221e-06
21.8263	22.4921	4.70235e-06
27.5895	23.0906	4.70243e-06
40.3918	40.0975	4.70614e-06
31.1833	31.2365	4.70631e-06
30.0327	29.9265	4.7065e-06
28.3558	28.4114	4.70729e-06
29.5319	29.2948	4.70741e-06
7.97133	8.37012	4.70757e-06
20.4047	20.5269	4.70772e-06
22.8671	23.1893	4.70779e-06
26.8384	27.2559	4.70882e-06
30.1302	30.2111	4.70925e-06
17.3895	17.2127	4.71071e-06
20.0071	21.9458	4.71074e-06
27.1489	28.7071	4.71092e-06
8.31247	8.18278	4.71096e-06
15.781	15.2942	4.71212e-06
11.7665	11.6632	4.71378e-06
22.1144	24.5081	4.71457e-06
23.0942	21.9035	4.7154e-06
21.4915	21.2521	4.71573e-06
30.5813	30.4949	4.71727e-06
15.8021	15.9168	4.71812e-06
16.7366	17.031	4.71813e-06
18.1902	18.3117	4.7196e-06
19.8476	19.6352	4.72031e-06
13.1658	12.8848	4.72179e-06
19.2637	18.7056	4.7221e-06
17.0782	16.9976	4.72249e-06
12.0734	12.4484	4.72262e-06
21.3506	20.8346	4.723e-06
14.6053	14.4433	4.72333e-06
28.6662	28.8936	4.72485e-06
28.8067	28.8402	4.72499e-06
18.3179	14.1602	4.72523e-06
28.7214	26.5584	4.72574e-06
8.37772	8.11227	4.72602e-06
10.7231	13.1461	4.72751e-06
18.5018	17.2464	4.72757e-06
39.6609	39	4.72835e-06
18.5332	18.5942	4.72911e-06
6.41862	6.40016	4.73015e-06
11.6289	11.6177	4.73031e-06
23.9012	21.0517	4.73085e-06
14.3702	14.3343	4.73104e-06
25.5795	25.6972	4.73279e-06
37.0898	44.1686	4.73338e-06
12.1664	12.3148	4.73389e-06
30.8606	34.1144	4.73409e-06
21.6373	21.9569	4.73436e-06
24.7411	24.7268	4.73445e-06
30.3419	30.2879	4.73565e-06
13.3907	14.0283	4.73683e-06
14.8632	14.5963	4.73774e-06
14.8135	15.1417	4.73784e-06
33.3354	32.9702	4.7386e-06
10.8325	10.8321	4.73879e-06
29.3551	29.1076	4.73909e-06
34	34.1695	4.74029e-06
40.6717	40.4611	4.74035e-06
11.3141	11.6344	4.74052e-06
14.1233	14.2262	4.74099e-06
18.6258	18.7743	4.74182e-06
22.3524	21.8592	4.74193e-06
21.0212	20.8997	4.74206e-06
8.55031	9.39474	4.74239e-06
15.2209	17.3771	4.74372e-06
25.3101	26.6018	4.74425e-06
11.5526	12.0771	4.74751e-06
35.0984	34.9321	4.74754e-06
24.7832	25.1853	4.74758e-06
24.7835	25.0487	4.74813e-06
15.8969	15.7844	4.74875e-06
31.6047	31.4327	4.74881e-06
25.3192	25.2938	4.7503e-06
27.2287	27.2453	4.75161e-06
9.56202	10.1905	4.75211e-06
21.1797	21.9799	4.75252e-06
26.5373	25.545	4.75294e-06
34.2178	34.6515	4.75373e-06
10.2202	10.1787	4.75444e-06
5.43969	5.20775	4.7548e-06
12.7235	12.5471	4.75588e-06
14.6069	15.883	4.75597e-06
17.2652	17.0065	4.7563e-06
12.4974	12.9066	4.75705e-06
13.9734	14.3024	4.75735e-06
12.1536	12.151	4.75778e-06
7.54055	7.45504	4.75883e-06
30.4741	30.9869	4.75886e-06
16.662	17.2248	4.75915e-06
19.0389	19.8957	4.75957e-06
11.6296	11.5538	4.76018e-06
12.1537	13.5713	4.76149e-06
39.444	39.4685	4.76179e-06
7.31888	7.29015	4.76237e-06
10.5926	10.5581	4.76242e-06
20.3183	19.3619	4.7628e-06
4.40884	4.32339	4.76338e-06
42.403	43.0996	4.76349e-06
30.7649	31.4212	4.76371e-06
31.2055	33.3845	4.76532e-06
36.6906	36.6774	4.76613e-06
26.9672	27.1049	4.76677e-06
18.0388	17.6158	4.76696e-06
21.2877	21.4102	4.76705e-06
10.7847	11.1507	4.76815e-06
22.729	22.7728	4.76836e-06
15.6837	15.9286	4.76845e-06
39.284	39.3707	4.76854e-06
15.0482	15.0332	4.76861e-06
11.6686	11.5109	4.76898e-06
18.4249	17.8572	4.77042e-06
17.8004	17.7448	4.77059e-06
19.9745	20.3437	4.77106e-06
12.1539	12.2183	4.77121e-06
17.2421	15.3486	4.77148e-06
32.227	32.7518	4.77167e-06
29.8501	30.669	4.77173e-06
20.2852	19.8962	4.7718e-06
38.6173	41.6498	4.77287e-06
20.5809	20.7357	4.77293e-06
22.4805	22.686	4.77324e-06
9.61206	9.60319	4.77397e-06
16.5753	18.8924	4.77414e-06
14.7922	14.3453	4.77569e-06
12.8115	13.6044	4.77611e-06
18.9006	19.7728	4.77647e-06
23.5905	23.2336	4.77692e-06
5.69232	5.70906	4.77702e-06
16.4032	14.8796	4.77721e-06
19.8236	20.0721	4.77791e-06
12.8937	12.7958	4.77806e-06
19.0286	17.9555	4.77936e-06
20.5028	20.6484	4.78025e-06
19.6948	19.7972	4.78052e-06
27.0423	30.4727	4.78074e-06
19.3396	19.6352	4.78214e-06
24.9815	24.7694	4.78215e-06
20.8357	20.654	4.78242e-06
29.4514	30.7661	4.78276e-06
15.5643	15.8599	4.78327e-06
17.7901	17.5812	4.78393e-06
11.5633	11.4022	4.78509e-06
29.0108	29.0897	4.78513e-06
18.4371	18.3483	4.78626e-06
10.7665	14.6726	4.78669e-06
21.1365	21.1124	4.7873e-06
11.0474	11.0857	4.78762e-06
30.604	30.6038	4.78763e-06
21.631	21.9898	4.78931e-06
15.413	15.2512	4.78946e-06
20.9863	21.454	4.79036e-06
8.14174	8.7508	4.79092e-06
25.676	29.7098	4.79167e-06
18.7795	19.3936	4.79286e-06
21.6847	21.6356	4.79373e-06
20.772	21.019	4.79425e-06
20.5889	20.6377	4.79434e-06
28.2929	28.478	4.79524e-06
19.7633	19.647	4.79552e-06
19.2416	19.469	4.79719e-06
21.2231	21.2664	4.79744e-06
26.0093	26.471	4.79787e-06
13.0671	13.0607	4.79933e-06
11.2385	11.3881	4.79969e-06
9.73679	9.7105	4.80049e-06
31.3992	30.2657	4.80087e-06
24.6107	24.8448	4.80095e-06
27.085	27.4305	4.80172e-06
18.1893	17.8138	4.80262e-06
25.4291	27.4733	4.80283e-06
23.3703	23.3732	4.80359e-06
13.0607	13.1358	4.8041e-06
30.9702	30.7563	4.80548e-06
11.5085	11.6082	4.80569e-06
8.5396	7.79188	4.80619e-06
36.251	37.2346	4.80646e-06
5.15082	5.07841	4.8065e-06
12.9944	13.3532	4.80728e-06
26.6549	26.1112	4.80742e-06
18.6946	18.7963	4.80838e-06
23.3415	22.8608	4.80844e-06
30.0012	30.3642	4.80849e-06
13.6794	13.5713	4.80852e-06
18.8466	18.7059	4.80886e-06
12.1142	11.8254	4.81115e-06
31.9031	31.247	4.81192e-06
32.5393	32.7747	4.81361e-06
27.4603	27.4644	4.81441e-06
23.7835	24.8471	4.81505e-06
8.78701	9.52617	4.81751e-06
11.3149	11.4854	4.81762e-06
16.9762	16.9962	4.82008e-06
26.2022	26.5017	4.82013e-06
21.1796	20.3854	4.82086e-06
15.8764	17.6495	4.82108e-06
16.3395	15.9276	4.82132e-06
15.5311	17.5629	4.82133e-06
24.6434	25.7626	4.82174e-06
26.3323	26.34	4.82202e-06
35.1965	34.5073	4.82218e-06
11.8314	12.8185	4.82273e-06
25.7298	23.4831	4.82432e-06
23.3918	23.2333	4.82447e-06
17.7921	17.6945	4.82468e-06
17.8388	17.9768	4.82511e-06
35.4004	33.353	4.82526e-06
23.47	30.3644	4.82568e-06
26.9228	27.1811	4.82597e-06
19.3716	20.5701	4.82631e-06
9.24957	9.24289	4.82709e-06
28.9034	36.7648	4.82741e-06
13.8181	13.8428	4.82758e-06
26.6659	28.8807	4.82777e-06
22.9492	22.8512	4.82864e-06
17.8238	18.0853	4.83086e-06
30.3463	30.4726	4.83097e-06
22.3298	23.0141	4.83099e-06
25.5035	25.52	4.83121e-06
24.9124	29.8092	4.83197e-06
18.4814	18.4246	4.83217e-06
34.0884	31.5849	4.83388e-06
10.5618	9.49333	4.83407e-06
24.2656	24.42	4.83476e-06
35.6157	39.3488	4.83544e-06
10.8744	10.4073	4.83576e-06
11.3152	10.8473	4.83661e-06
13.669	13.6994	4.83767e-06
16.8657	16.0027	4.83791e-06
13.6292	13.9727	4.83793e-06
19.4684	19.545	4.83795e-06
19.7481	20.6379	4.83884e-06
20.8888	20.9839	4.83963e-06
38.9504	38.6183	4.83993e-06
13.1	12.9037	4.84003e-06
14.5639	19.754	4.8401e-06
34.1202	34.0038	4.84055e-06
14.1969	13.6043	4.84065e-06
20.9319	21.1124	4.84078e-06
23.6415	23.4935	4.84079e-06
29.1825	28.424	4.84081e-06
21.4703	19.0549	4.84083e-06
22.632	22.2828	4.84152e-06
22.942	24.2253	4.84172e-06
11.0995	13.0925	4.84206e-06
17.6613	18.1627	4.84251e-06
24.5237	24.6165	4.84274e-06
11.8727	11.8261	4.84326e-06
10.9395	11.4454	4.84332e-06
18.124	17.8122	4.84418e-06
32.3132	31.5756	4.84534e-06
13.1759	14.1711	4.84545e-06
20.4258	20.1148	4.8464e-06
25.7305	26.4053	4.84692e-06
28.0849	28.0412	4.84723e-06
24.0089	18.9908	4.85002e-06
35.96	37.9639	4.85081e-06
14.423	13.5165	4.85103e-06
19.5873	21.4566	4.85298e-06
22.8459	22.4701	4.85388e-06
19.069	19.0897	4.85437e-06
18.9198	18.2818	4.8547e-06
16.3067	14.313	4.85476e-06
23.4674	23.5711	4.85503e-06
32.5281	32.3166	4.85516e-06
27.6976	28.0648	4.85525e-06
24.3538	24.2132	4.8555e-06
23.148	23.3105	4.85737e-06
22.3378	22.3599	4.86037e-06
11.1637	11.327	4.8617e-06
17.7902	17.4967	4.86226e-06
13.37	13.7124	4.86368e-06
24.6195	24.5628	4.86371e-06
13.8645	13.2875	4.8641e-06
7.70058	8.04306	4.86502e-06
38.7568	38.5749	4.86521e-06
2.63992	2.62237	4.86568e-06
19.8907	19.6439	4.86601e-06
17.0384	16.1129	4.86632e-06
13.5623	12.9275	4.86684e-06
21.5032	20.4305	4.86768e-06
25.4946	25.3644	4.86841e-06
28.527	32.2614	4.86961e-06
21.4801	20.44	4.87051e-06
23.8919	23.8086	4.87061e-06
13.5036	13.6145	4.87089e-06
12.456	12.3597	4.87149e-06
33.3247	33.0262	4.87149e-06
29.0017	29.0438	4.87169e-06
16.4781	16.3606	4.87304e-06
6.18405	6.54985	4.8732e-06
21.7163	22.5671	4.87398e-06
17.1784	18.3701	4.8743e-06
18.1577	18.1474	4.87457e-06
28.8533	28.4005	4.87493e-06
16.4244	16.7218	4.87509e-06
33.1568	33.1226	4.87566e-06
19.8349	21.2478	4.87696e-06
33.2583	33.2532	4.87913e-06
31.8265	31.945	4.88075e-06
27.2786	26.58	4.88086e-06
26.2693	26.4489	4.88148e-06
16.2657	16.5483	4.88148e-06
29.839	29.5787	4.88162e-06
11.5059	11.6859	4.88163e-06
31.3657	31.4764	4.88242e-06
13.998	13.9762	4.88256e-06
7.47419	7.13842	4.8827e-06
11.8206	11.6604	4.88287e-06
13.8448	14.0181	4.88288e-06
40.6503	39.9593	4.88313e-06
14.5848	23.8649	4.88324e-06
24.6757	24.2125	4.88434e-06
9.8642	9.91731	4.88438e-06
20.8246	20.8512	4.8846e-06
36.348	36.6986	4.88602e-06
19.0725	18.8475	4.88752e-06
28.3117	26.8306	4.88785e-06
11.2815	11.6313	4.88797e-06
19.6089	19.9642	4.88801e-06
78.1828	78.1896	4.88802e-06
28.9036	27.7143	4.88949e-06
40.1669	40.9635	4.8912e-06
34.1856	34.5721	4.89179e-06
18.2222	18.1604	4.89223e-06
8.64663	8.55489	4.89355e-06
15.4982	15.8512	4.89404e-06
32.7865	32.6544	4.89469e-06
15.2741	15.5313	4.89484e-06
23.2001	22.7886	4.89538e-06
32.315	32.0315	4.89541e-06
26.0952	26.021	4.89618e-06
28.5258	28.5956	4.89653e-06
11.6801	12.5797	4.89659e-06
12.1196	12.1285	4.89729e-06
26.5355	26.5593	4.89747e-06
18.0695	17.7698	4.89771e-06
9.56041	9.39707	4.89842e-06
30.6573	30.5918	4.89843e-06
54.3447	54.7677	4.89956e-06
14.8207	14.9558	4.90017e-06
11.5618	11.8817	4.90039e-06
16.4129	15.8934	4.90182e-06
21.2644	21.4669	4.9028e-06
14.1122	14.5728	4.90282e-06
14.6608	15.6017	4.90302e-06
22.3398	22.6219	4.90353e-06
22.1908	22.3039	4.90397e-06
21.8813	21.7499	4.90399e-06
14.66	14.5217	4.90446e-06
15.5323	15.6281	4.90493e-06
10.9161	9.88615	4.90532e-06
20.2115	23.8978	4.90587e-06
8.57255	8.64051	4.90602e-06
35.4867	35.0007	4.90663e-06
13.5737	13.1226	4.90732e-06
27.7639	26.4609	4.9091e-06
34.8962	35.0747	4.90917e-06
9.09851	8.53358	4.90963e-06
17.1721	17.1489	4.91065e-06
27.357	27.3557	4.91193e-06
31.087	27.0268	4.91222e-06
21.4372	22.7316	4.91239e-06
19.4035	19.398	4.91311e-06
32.0648	32.3925	4.91354e-06
19.4583	21.1719	4.9138e-06
31.5165	31.5299	4.91424e-06
22.9438	21.957	4.91534e-06
17.1322	17.2362	4.91592e-06
30.5816	28.7721	4.91687e-06
18.8004	18.5761	4.91725e-06
14.8746	14.801	4.91825e-06
35.7339	35.9671	4.91856e-06
28.2364	28.8173	4.91919e-06
8.48657	9.05756	4.92149e-06
26.9767	27.0144	4.92329e-06
21.1696	21.3204	4.9236e-06
21.2544	24.6391	4.9257e-06
13.8952	14.2032	4.92697e-06
31.1404	27.5493	4.92725e-06
4.3658	4.38669	4.92728e-06
15.2403	15.1625	4.9274e-06
16.2195	16.1473	4.92904e-06
18.2963	18.1758	4.92917e-06
7.99045	8.11769	4.92942e-06
36.0777	36.2201	4.92957e-06
10.9278	10.7198	4.92973e-06
16.0816	15.9273	4.93027e-06
21.0621	20.8574	4.93131e-06
19.5616	19.4821	4.9326e-06
21.2867	22.3478	4.93313e-06
9.2711	9.65543	4.93402e-06
19.9523	19.4048	4.93521e-06
26.9345	33.2865	4.93535e-06
25.019	25.4578	4.93633e-06
10.6696	10.703	4.93637e-06
22.9974	23.0791	4.93683e-06
48.3419	57.4722	4.93684e-06
16.9428	17.1591	4.93716e-06
16.0707	16.1665	4.9378e-06
32.3366	32.1094	4.93792e-06
22.8775	22.9377	4.9381e-06
30.7428	30.0154	4.93922e-06
14.3704	14.319	4.94006e-06
28.0861	28.8155	4.94098e-06
18.2523	17.7144	4.94113e-06
21.0326	21.0823	4.94193e-06
35.0265	35.3254	4.94212e-06
24.6538	24.5938	4.94328e-06
17.3483	16.8107	4.94422e-06
26.1817	27.2549	4.94632e-06
14.7483	15.0096	4.9486e-06
34.9802	35.304	4.94937e-06
29.1502	29.0735	4.95048e-06
12.9814	15.469	4.95051e-06
23.0733	24.0055	4.95134e-06
22.9223	24.9005	4.95273e-06
38.3913	38.4871	4.9538e-06
23.7827	23.6374	4.95387e-06
5.62548	5.56736	4.95447e-06
14.65	14.5623	4.95464e-06
18.3148	17.1597	4.95511e-06
10.6686	11.0192	4.95522e-06
9.36445	9.38165	4.95537e-06
31.6044	31.5333	4.95559e-06
39.8762	41.2027	4.95682e-06
14.197	14.1612	4.95823e-06
20.6851	21.1616	4.9588e-06
28.8281	30.9195	4.95931e-06
37.187	37.0277	4.95995e-06
12.6597	11.8271	4.96012e-06
18.2315	17.606	4.9602e-06
17.629	18.0264	4.96348e-06
37.0247	33.3408	4.9641e-06
24.1135	24.1597	4.96469e-06
16.7554	17.0717	4.96497e-06
28.0967	27.8438	4.96535e-06
24.9325	25.0079	4.96586e-06
22.8134	23.1222	4.96655e-06
25.4377	25.7188	4.96668e-06
32.8408	35.0635	4.96692e-06
16.9748	16.6355	4.96821e-06
7.71205	7.96247	4.96869e-06
17.7987	17.9338	4.97e-06
21.2755	20.496	4.97009e-06
23.987	24.5192	4.9701e-06
18.5262	18.4578	4.9711e-06
28.9149	29.2272	4.97257e-06
11.7042	11.8259	4.97285e-06
14.0243	13.835	4.97314e-06
14.0475	13.0591	4.97349e-06
21.3258	21.1597	4.97408e-06
16.7921	16.7326	4.97428e-06
17.7789	17.6047	4.97465e-06
13.2405	14.882	4.97606e-06
29.1511	29.2207	4.97607e-06
23.3208	23.0932	4.97615e-06
16.1785	16.3316	4.97666e-06
11.896	12.8841	4.97823e-06
31.2595	19.6994	4.97905e-06
29.775	29.7175	4.98014e-06
19.8764	20.0709	4.9802e-06
28.5485	27.7035	4.98045e-06
23.7293	24.3348	4.98051e-06
11.543	11.607	4.98254e-06
30.9147	31.7164	4.98257e-06
15.9189	15.2958	4.98288e-06
30.4633	29.6125	4.98295e-06
19.425	19.0554	4.98352e-06
35.8728	36.503	4.98397e-06
21.6854	22.3592	4.98456e-06
20.672	20.6907	4.98504e-06
14.6821	14.5109	4.98531e-06
36.0892	36.8739	4.98571e-06
12.8309	12.9709	4.98581e-06
23.8906	22.1104	4.9863e-06
24.2986	24.3679	4.98769e-06
13.8864	16.7117	4.98824e-06
22.5885	21.5972	4.98874e-06
20.2131	19.601	4.98939e-06
19.4179	19.8089	4.98953e-06
36.573	37.9542	4.99031e-06
19.2314	18.983	4.9907e-06
19.232	28.5427	4.99147e-06
28.9136	30.7238	4.99149e-06
23.847	23.6268	4.99168e-06
12.3157	13.8005	4.99196e-06
15.9951	15.524	4.99219e-06
19.901	19.8093	4.99225e-06
14.2728	11.7177	4.99235e-06
25.2279	25.2611	4.99249e-06
9.02705	9.34139	4.99301e-06
25.2889	26.9286	4.99355e-06
13.3368	13.1442	4.99484e-06
32.5285	30.4843	4.99548e-06
9.90368	10.4524	4.99611e-06
30.6675	30.2003	4.99687e-06
22.5337	22.7218	4.99731e-06
30.9046	30.1032	4.99733e-06
12.2608	12.3741	4.99768e-06
35.9817	35.3148	4.99825e-06
32.5499	33.5257	4.99961e-06
20.3074	19.3511	4.99987e-06
10.4965	11.4883	4.99994e-06
24.5572	24.98	5.00185e-06
14.5092	14.5369	5.0022e-06
41.0702	40.2215	5.00314e-06
19.4511	19.3725	5.0033e-06
25.5797	25.2613	5.0041e-06
30.7744	30.4287	5.00505e-06
18.5227	18.3199	5.00609e-06
36.8749	35.6307	5.00641e-06
7.33572	7.27022	5.00768e-06
11.723	10.5283	5.00818e-06
16.1338	15.0204	5.0107e-06
11.0363	11.1008	5.01102e-06
12.2075	13.1988	5.01103e-06
27.4513	28.3573	5.01129e-06
17.4471	25.0207	5.01255e-06
23.9448	23.9457	5.0128e-06
30.3876	29.9832	5.01312e-06
55.8831	56.2939	5.01427e-06
23.7928	23.3076	5.01438e-06
25.6869	26.239	5.01513e-06
24.8158	21.3567	5.01631e-06
29.979	29.4049	5.01663e-06
32.3987	32.2945	5.01671e-06
19.2206	18.6405	5.01735e-06
29.7343	29.7854	5.01747e-06
20.5897	20.6806	5.01829e-06
22.0405	21.9949	5.01882e-06
27.021	27.9529	5.01937e-06
27.0326	26.7554	5.01982e-06
18.1352	17.8046	5.02014e-06
25.1598	25.6749	5.02016e-06
13.5301	13.5383	5.02018e-06
15.1553	16.036	5.02023e-06
26.2252	23.6032	5.02028e-06
16.85	16.8315	5.02053e-06
45.6524	46.7642	5.02106e-06
23.3634	24.3638	5.0221e-06
11.1182	11.1931	5.02308e-06
19.4939	19.4184	5.0239e-06
17.1437	17.0752	5.02392e-06
16.5751	17.2254	5.02401e-06
25.9988	25.4228	5.02401e-06
25.4282	25.1626	5.02451e-06
29.9561	30.1764	5.02495e-06
37.1231	37.549	5.02506e-06
7.2483	7.63844	5.02556e-06
11.2294	11.1781	5.02619e-06
29.1936	31.0948	5.02634e-06
21.11	21.3243	5.02655e-06
27.6439	27.5601	5.02666e-06
18.4322	18.4346	5.0271e-06
29.1734	28.4443	5.02722e-06
53.5382	51.8016	5.02724e-06
34.5078	35.652	5.02738e-06
8.43023	8.05371	5.02774e-06
10.325	10.1179	5.02798e-06
22.8886	23.5821	5.02875e-06
16.9452	16.9532	5.0295e-06
14.0785	15.8401	5.02955e-06
21.2548	21.5032	5.02987e-06
26.6007	26.014	5.02996e-06
28.9684	28.1721	5.03088e-06
22.1265	24.4988	5.03113e-06
30.3646	30.9644	5.03235e-06
29.8166	29.3501	5.03335e-06
11.8441	12.2301	5.03483e-06
18.2543	18.2386	5.03514e-06
32.1023	32.3703	5.0361e-06
17.5005	17.9346	5.0362e-06
22.5012	21.946	5.03732e-06
17.8474	18.0093	5.03752e-06
9.70065	8.90346	5.03758e-06
21.9361	21.8364	5.03812e-06
41.7153	40.6351	5.03825e-06
7.49508	7.22382	5.03875e-06
28.0964	28.9008	5.03919e-06
21.5134	27.4198	5.03924e-06
26.0435	26.1546	5.04052e-06
20.7924	21.2179	5.04105e-06
12.6267	13.1479	5.04125e-06
28.6021	33.1439	5.04153e-06
11.9055	12.1417	5.04281e-06
12.1086	12.0228	5.04307e-06
16.4781	16.2536	5.0445e-06
[truncated: 80,224 more rows]

## Sheet: RegressionLine
x_min	y_fit_min
0	0.535246
0.1001	0.632332
0.2002	0.729419
0.3003	0.826505
0.4004	0.923592
0.500501	1.02068
0.600601	1.11776
0.700701	1.21485
0.800801	1.31194
0.900901	1.40902
1.001	1.50611
1.1011	1.6032
1.2012	1.70028
1.3013	1.79737
1.4014	1.89446
1.5015	1.99154
1.6016	2.08863
1.7017	2.18572
1.8018	2.2828
1.9019	2.37989
2.002	2.47698
2.1021	2.57406
2.2022	2.67115
2.3023	2.76824
2.4024	2.86532
2.5025	2.96241
2.6026	3.05949
2.7027	3.15658
2.8028	3.25367
2.9029	3.35075
3.003	3.44784
3.1031	3.54493
3.2032	3.64201
3.3033	3.7391
3.4034	3.83619
3.5035	3.93327
3.6036	4.03036
3.7037	4.12745
3.8038	4.22453
3.9039	4.32162
4.004	4.41871
4.1041	4.51579
4.2042	4.61288
4.3043	4.70996
4.4044	4.80705
4.5045	4.90414
4.6046	5.00122
4.7047	5.09831
4.8048	5.1954
4.9049	5.29248
5.00501	5.38957
5.10511	5.48666
5.20521	5.58374
5.30531	5.68083
5.40541	5.77792
5.50551	5.875
5.60561	5.97209
5.70571	6.06918
5.80581	6.16626
5.90591	6.26335
6.00601	6.36044
6.10611	6.45752
6.20621	6.55461
6.30631	6.65169
6.40641	6.74878
6.50651	6.84587
6.60661	6.94295
6.70671	7.04004
6.80681	7.13713
6.90691	7.23421
7.00701	7.3313
7.10711	7.42839
7.20721	7.52547
7.30731	7.62256
7.40741	7.71965
7.50751	7.81673
7.60761	7.91382
7.70771	8.01091
7.80781	8.10799
7.90791	8.20508
8.00801	8.30217
8.10811	8.39925
8.20821	8.49634
8.30831	8.59342
8.40841	8.69051
8.50851	8.7876
8.60861	8.88468
8.70871	8.98177
8.80881	9.07886
8.90891	9.17594
9.00901	9.27303
9.10911	9.37012
9.20921	9.4672
9.30931	9.56429
9.40941	9.66138
9.50951	9.75846
9.60961	9.85555
9.70971	9.95264
9.80981	10.0497
9.90991	10.1468
10.01	10.2439
10.1101	10.341
10.2102	10.4381
10.3103	10.5352
10.4104	10.6322
10.5105	10.7293
10.6106	10.8264
10.7107	10.9235
10.8108	11.0206
10.9109	11.1177
11.011	11.2148
11.1111	11.3118
11.2112	11.4089
11.3113	11.506
11.4114	11.6031
11.5115	11.7002
11.6116	11.7973
11.7117	11.8944
11.8118	11.9915
11.9119	12.0885
12.012	12.1856
12.1121	12.2827
12.2122	12.3798
12.3123	12.4769
12.4124	12.574
12.5125	12.6711
12.6126	12.7681
12.7127	12.8652
12.8128	12.9623
12.9129	13.0594
13.013	13.1565
13.1131	13.2536
13.2132	13.3507
13.3133	13.4477
13.4134	13.5448
13.5135	13.6419
13.6136	13.739
13.7137	13.8361
13.8138	13.9332
13.9139	14.0303
14.014	14.1274
14.1141	14.2244
14.2142	14.3215
14.3143	14.4186
14.4144	14.5157
14.5145	14.6128
14.6146	14.7099
14.7147	14.807
14.8148	14.904
14.9149	15.0011
15.015	15.0982
15.1151	15.1953
15.2152	15.2924
15.3153	15.3895
15.4154	15.4866
15.5155	15.5837
15.6156	15.6807
15.7157	15.7778
15.8158	15.8749
15.9159	15.972
16.016	16.0691
16.1161	16.1662
16.2162	16.2633
16.3163	16.3603
16.4164	16.4574
16.5165	16.5545
16.6166	16.6516
16.7167	16.7487
16.8168	16.8458
16.9169	16.9429
17.017	17.0399
17.1171	17.137
17.2172	17.2341
17.3173	17.3312
17.4174	17.4283
17.5175	17.5254
17.6176	17.6225
17.7177	17.7196
17.8178	17.8166
17.9179	17.9137
18.018	18.0108
18.1181	18.1079
18.2182	18.205
18.3183	18.3021
18.4184	18.3992
18.5185	18.4962
18.6186	18.5933
18.7187	18.6904
18.8188	18.7875
18.9189	18.8846
19.019	18.9817
19.1191	19.0788
19.2192	19.1759
19.3193	19.2729
19.4194	19.37
19.5195	19.4671
19.6196	19.5642
19.7197	19.6613
19.8198	19.7584
19.9199	19.8555
20.02	19.9525
20.1201	20.0496
20.2202	20.1467
20.3203	20.2438
20.4204	20.3409
20.5205	20.438
20.6206	20.5351
20.7207	20.6321
20.8208	20.7292
20.9209	20.8263
21.021	20.9234
21.1211	21.0205
21.2212	21.1176
21.3213	21.2147
21.4214	21.3118
21.5215	21.4088
21.6216	21.5059
21.7217	21.603
21.8218	21.7001
21.9219	21.7972
22.022	21.8943
22.1221	21.9914
22.2222	22.0884
22.3223	22.1855
22.4224	22.2826
22.5225	22.3797
22.6226	22.4768
22.7227	22.5739
22.8228	22.671
22.9229	22.7681
23.023	22.8651
23.1231	22.9622
23.2232	23.0593
23.3233	23.1564
23.4234	23.2535
23.5235	23.3506
23.6236	23.4477
23.7237	23.5447
23.8238	23.6418
23.9239	23.7389
24.024	23.836
24.1241	23.9331
24.2242	24.0302
24.3243	24.1273
24.4244	24.2243
24.5245	24.3214
24.6246	24.4185
24.7247	24.5156
24.8248	24.6127
24.9249	24.7098
25.025	24.8069
25.1251	24.904
25.2252	25.001
25.3253	25.0981
25.4254	25.1952
25.5255	25.2923
25.6256	25.3894
25.7257	25.4865
25.8258	25.5836
25.9259	25.6806
26.026	25.7777
26.1261	25.8748
26.2262	25.9719
26.3263	26.069
26.4264	26.1661
26.5265	26.2632
26.6266	26.3603
26.7267	26.4573
26.8268	26.5544
26.9269	26.6515
27.027	26.7486
27.1271	26.8457
27.2272	26.9428
27.3273	27.0399
27.4274	27.1369
27.5275	27.234
27.6276	27.3311
27.7277	27.4282
27.8278	27.5253
27.9279	27.6224
28.028	27.7195
28.1281	27.8165
28.2282	27.9136
28.3283	28.0107
28.4284	28.1078
28.5285	28.2049
28.6286	28.302
28.7287	28.3991
28.8288	28.4962
28.9289	28.5932
29.029	28.6903
29.1291	28.7874
29.2292	28.8845
29.3293	28.9816
29.4294	29.0787
29.5295	29.1758
29.6296	29.2728
29.7297	29.3699
29.8298	29.467
29.9299	29.5641
30.03	29.6612
30.1301	29.7583
30.2302	29.8554
30.3303	29.9525
30.4304	30.0495
30.5305	30.1466
30.6306	30.2437
30.7307	30.3408
30.8308	30.4379
30.9309	30.535
31.031	30.6321
31.1311	30.7291
31.2312	30.8262
31.3313	30.9233
31.4314	31.0204
31.5315	31.1175
31.6316	31.2146
31.7317	31.3117
31.8318	31.4087
31.9319	31.5058
32.032	31.6029
32.1321	31.7
32.2322	31.7971
32.3323	31.8942
32.4324	31.9913
32.5325	32.0884
32.6326	32.1854
32.7327	32.2825
32.8328	32.3796
32.9329	32.4767
33.033	32.5738
33.1331	32.6709
33.2332	32.768
33.3333	32.865
33.4334	32.9621
33.5335	33.0592
33.6336	33.1563
33.7337	33.2534
33.8338	33.3505
33.9339	33.4476
34.034	33.5447
34.1341	33.6417
34.2342	33.7388
34.3343	33.8359
34.4344	33.933
34.5345	34.0301
34.6346	34.1272
34.7347	34.2243
34.8348	34.3213
34.9349	34.4184
35.035	34.5155
35.1351	34.6126
35.2352	34.7097
35.3353	34.8068
35.4354	34.9039
35.5355	35.0009
35.6356	35.098
35.7357	35.1951
35.8358	35.2922
35.9359	35.3893
36.036	35.4864
36.1361	35.5835
36.2362	35.6806
36.3363	35.7776
36.4364	35.8747
36.5365	35.9718
36.6366	36.0689
36.7367	36.166
36.8368	36.2631
36.9369	36.3602
37.037	36.4572
37.1371	36.5543
37.2372	36.6514
37.3373	36.7485
37.4374	36.8456
37.5375	36.9427
37.6376	37.0398
37.7377	37.1369
37.8378	37.2339
37.9379	37.331
38.038	37.4281
38.1381	37.5252
38.2382	37.6223
38.3383	37.7194
38.4384	37.8165
38.5385	37.9135
38.6386	38.0106
38.7387	38.1077
38.8388	38.2048
38.9389	38.3019
39.039	38.399
39.1391	38.4961
39.2392	38.5931
39.3393	38.6902
39.4394	38.7873
39.5395	38.8844
39.6396	38.9815
39.7397	39.0786
39.8398	39.1757
39.9399	39.2728
40.04	39.3698
40.1401	39.4669
40.2402	39.564
40.3403	39.6611
40.4404	39.7582
40.5405	39.8553
40.6406	39.9524
40.7407	40.0494
40.8408	40.1465
40.9409	40.2436
41.041	40.3407
41.1411	40.4378
41.2412	40.5349
41.3413	40.632
41.4414	40.7291
41.5415	40.8261
41.6416	40.9232
41.7417	41.0203
41.8418	41.1174
41.9419	41.2145
42.042	41.3116
42.1421	41.4087
42.2422	41.5057
42.3423	41.6028
42.4424	41.6999
42.5425	41.797
42.6426	41.8941
42.7427	41.9912
42.8428	42.0883
42.9429	42.1854
43.043	42.2824
43.1431	42.3795
43.2432	42.4766
43.3433	42.5737
43.4434	42.6708
43.5435	42.7679
43.6436	42.865
43.7437	42.962
43.8438	43.0591
43.9439	43.1562
44.044	43.2533
44.1441	43.3504
44.2442	43.4475
44.3443	43.5446
44.4444	43.6416
44.5445	43.7387
44.6446	43.8358
44.7447	43.9329
44.8448	44.03
44.9449	44.1271
45.045	44.2242
45.1451	44.3213
45.2452	44.4183
45.3453	44.5154
45.4454	44.6125
45.5455	44.7096
45.6456	44.8067
45.7457	44.9038
45.8458	45.0009
45.9459	45.0979
46.046	45.195
46.1461	45.2921
46.2462	45.3892
46.3463	45.4863
46.4464	45.5834
46.5465	45.6805
46.6466	45.7776
46.7467	45.8746
46.8468	45.9717
46.9469	46.0688
47.047	46.1659
47.1471	46.263
47.2472	46.3601
47.3473	46.4572
47.4474	46.5542
47.5475	46.6513
47.6476	46.7484
47.7477	46.8455
47.8478	46.9426
47.9479	47.0397
48.048	47.1368
48.1481	47.2338
48.2482	47.3309
48.3483	47.428
48.4484	47.5251
48.5485	47.6222
48.6486	47.7193
48.7487	47.8164
48.8488	47.9135
48.9489	48.0105
49.049	48.1076
49.1491	48.2047
49.2492	48.3018
49.3493	48.3989
49.4494	48.496
49.5495	48.5931
49.6496	48.6901
49.7497	48.7872
49.8498	48.8843
49.9499	48.9814
50.0501	49.0785
50.1502	49.1756
50.2503	49.2727
50.3504	49.3698
50.4505	49.4668
50.5506	49.5639
50.6507	49.661
50.7508	49.7581
50.8509	49.8552
50.951	49.9523
51.0511	50.0494
51.1512	50.1464
51.2513	50.2435
51.3514	50.3406
51.4515	50.4377
51.5516	50.5348
51.6517	50.6319
51.7518	50.729
51.8519	50.826
51.952	50.9231
52.0521	51.0202
52.1522	51.1173
52.2523	51.2144
52.3524	51.3115
52.4525	51.4086
52.5526	51.5057
52.6527	51.6027
52.7528	51.6998
52.8529	51.7969
52.953	51.894
53.0531	51.9911
53.1532	52.0882
53.2533	52.1853
53.3534	52.2823
53.4535	52.3794
53.5536	52.4765
53.6537	52.5736
53.7538	52.6707
53.8539	52.7678
53.954	52.8649
54.0541	52.962
54.1542	53.059
54.2543	53.1561
54.3544	53.2532
54.4545	53.3503
54.5546	53.4474
54.6547	53.5445
54.7548	53.6416
54.8549	53.7386
54.955	53.8357
55.0551	53.9328
55.1552	54.0299
55.2553	54.127
55.3554	54.2241
55.4555	54.3212
55.5556	54.4182
55.6557	54.5153
55.7558	54.6124
55.8559	54.7095
55.956	54.8066
56.0561	54.9037
56.1562	55.0008
56.2563	55.0979
56.3564	55.1949
56.4565	55.292
56.5566	55.3891
56.6567	55.4862
56.7568	55.5833
56.8569	55.6804
56.957	55.7775
57.0571	55.8745
57.1572	55.9716
57.2573	56.0687
57.3574	56.1658
57.4575	56.2629
57.5576	56.36
57.6577	56.4571
57.7578	56.5542
57.8579	56.6512
57.958	56.7483
58.0581	56.8454
58.1582	56.9425
58.2583	57.0396
58.3584	57.1367
58.4585	57.2338
58.5586	57.3308
58.6587	57.4279
58.7588	57.525
58.8589	57.6221
58.959	57.7192
59.0591	57.8163
59.1592	57.9134
59.2593	58.0104
59.3594	58.1075
59.4595	58.2046
59.5596	58.3017
59.6597	58.3988
59.7598	58.4959
59.8599	58.593
59.96	58.6901
60.0601	58.7871
60.1602	58.8842
60.2603	58.9813
60.3604	59.0784
60.4605	59.1755
60.5606	59.2726
60.6607	59.3697
60.7608	59.4667
60.8609	59.5638
60.961	59.6609
61.0611	59.758
61.1612	59.8551
61.2613	59.9522
61.3614	60.0493
61.4615	60.1464
61.5616	60.2434
61.6617	60.3405
61.7618	60.4376
61.8619	60.5347
61.962	60.6318
62.0621	60.7289
62.1622	60.826
62.2623	60.923
62.3624	61.0201
62.4625	61.1172
62.5626	61.2143
62.6627	61.3114
62.7628	61.4085
62.8629	61.5056
62.963	61.6026
63.0631	61.6997
63.1632	61.7968
63.2633	61.8939
63.3634	61.991
63.4635	62.0881
63.5636	62.1852
63.6637	62.2823
63.7638	62.3793
63.8639	62.4764
63.964	62.5735
64.0641	62.6706
64.1642	62.7677
64.2643	62.8648
64.3644	62.9619
64.4645	63.0589
64.5646	63.156
64.6647	63.2531
64.7648	63.3502
64.8649	63.4473
64.965	63.5444
65.0651	63.6415
65.1652	63.7386
65.2653	63.8356
65.3654	63.9327
65.4655	64.0298
65.5656	64.1269
65.6657	64.224
65.7658	64.3211
65.8659	64.4182
65.966	64.5152
66.0661	64.6123
66.1662	64.7094
66.2663	64.8065
66.3664	64.9036
66.4665	65.0007
66.5666	65.0978
66.6667	65.1948
66.7668	65.2919
66.8669	65.389
66.967	65.4861
67.0671	65.5832
67.1672	65.6803
67.2673	65.7774
67.3674	65.8745
67.4675	65.9715
67.5676	66.0686
67.6677	66.1657
67.7678	66.2628
67.8679	66.3599
67.968	66.457
68.0681	66.5541
68.1682	66.6511
68.2683	66.7482
68.3684	66.8453
68.4685	66.9424
68.5686	67.0395
68.6687	67.1366
68.7688	67.2337
68.8689	67.3308
68.969	67.4278
69.0691	67.5249
69.1692	67.622
69.2693	67.7191
69.3694	67.8162
69.4695	67.9133
69.5696	68.0104
69.6697	68.1074
69.7698	68.2045
69.8699	68.3016
69.97	68.3987
70.0701	68.4958
70.1702	68.5929
70.2703	68.69
70.3704	68.787
70.4705	68.8841
70.5706	68.9812
70.6707	69.0783
70.7708	69.1754
70.8709	69.2725
70.971	69.3696
71.0711	69.4667
71.1712	69.5637
71.2713	69.6608
71.3714	69.7579
71.4715	69.855
71.5716	69.9521
71.6717	70.0492
71.7718	70.1463
71.8719	70.2433
71.972	70.3404
72.0721	70.4375
72.1722	70.5346
72.2723	70.6317
72.3724	70.7288
72.4725	70.8259
72.5726	70.923
72.6727	71.02
72.7728	71.1171
72.8729	71.2142
72.973	71.3113
73.0731	71.4084
73.1732	71.5055
73.2733	71.6026
73.3734	71.6996
73.4735	71.7967
73.5736	71.8938
73.6737	71.9909
73.7738	72.088
73.8739	72.1851
73.974	72.2822
74.0741	72.3792
74.1742	72.4763
74.2743	72.5734
74.3744	72.6705
74.4745	72.7676
74.5746	72.8647
74.6747	72.9618
74.7748	73.0589
74.8749	73.1559
74.975	73.253
75.0751	73.3501
75.1752	73.4472
75.2753	73.5443
75.3754	73.6414
75.4755	73.7385
75.5756	73.8355
75.6757	73.9326
75.7758	74.0297
75.8759	74.1268
75.976	74.2239
76.0761	74.321
76.1762	74.4181
76.2763	74.5152
76.3764	74.6122
76.4765	74.7093
76.5766	74.8064
76.6767	74.9035
76.7768	75.0006
76.8769	75.0977
76.977	75.1948
77.0771	75.2918
77.1772	75.3889
77.2773	75.486
77.3774	75.5831
77.4775	75.6802
77.5776	75.7773
77.6777	75.8744
77.7778	75.9714
77.8779	76.0685
77.978	76.1656
78.0781	76.2627
78.1782	76.3598
78.2783	76.4569
78.3784	76.554
78.4785	76.6511
78.5786	76.7481
78.6787	76.8452
78.7788	76.9423
78.8789	77.0394
78.979	77.1365
79.0791	77.2336
79.1792	77.3307
79.2793	77.4277
79.3794	77.5248
79.4795	77.6219
79.5796	77.719
79.6797	77.8161
79.7798	77.9132
79.8799	78.0103
79.98	78.1074
80.0801	78.2044
80.1802	78.3015
80.2803	78.3986
80.3804	78.4957
80.4805	78.5928
80.5806	78.6899
80.6807	78.787
80.7808	78.884
80.8809	78.9811
80.981	79.0782
81.0811	79.1753
81.1812	79.2724
81.2813	79.3695
81.3814	79.4666
81.4815	79.5636
81.5816	79.6607
81.6817	79.7578
81.7818	79.8549
81.8819	79.952
81.982	80.0491
82.0821	80.1462
82.1822	80.2433
82.2823	80.3403
82.3824	80.4374
82.4825	80.5345
82.5826	80.6316
82.6827	80.7287
82.7828	80.8258
82.8829	80.9229
82.983	81.0199
83.0831	81.117
83.1832	81.2141
83.2833	81.3112
83.3834	81.4083
83.4835	81.5054
83.5836	81.6025
83.6837	81.6996
83.7838	81.7966
83.8839	81.8937
83.984	81.9908
84.0841	82.0879
84.1842	82.185
84.2843	82.2821
84.3844	82.3792
84.4845	82.4762
84.5846	82.5733
84.6847	82.6704
84.7848	82.7675
84.8849	82.8646
84.985	82.9617
85.0851	83.0588
85.1852	83.1558
85.2853	83.2529
85.3854	83.35
85.4855	83.4471
85.5856	83.5442
85.6857	83.6413
85.7858	83.7384
85.8859	83.8355
85.986	83.9325
86.0861	84.0296
86.1862	84.1267
86.2863	84.2238
86.3864	84.3209
86.4865	84.418
86.5866	84.5151
86.6867	84.6121
86.7868	84.7092
86.8869	84.8063
86.987	84.9034
87.0871	85.0005
87.1872	85.0976
87.2873	85.1947
87.3874	85.2918
87.4875	85.3888
87.5876	85.4859
87.6877	85.583
87.7878	85.6801
87.8879	85.7772
87.988	85.8743
88.0881	85.9714
88.1882	86.0684
88.2883	86.1655
88.3884	86.2626
88.4885	86.3597
88.5886	86.4568
88.6887	86.5539
88.7888	86.651
88.8889	86.748
88.989	86.8451
89.0891	86.9422
89.1892	87.0393
89.2893	87.1364
89.3894	87.2335
89.4895	87.3306
89.5896	87.4277
89.6897	87.5247
89.7898	87.6218
89.8899	87.7189
89.99	87.816
90.0901	87.9131
90.1902	88.0102
90.2903	88.1073
90.3904	88.2043
90.4905	88.3014
90.5906	88.3985
90.6907	88.4956
90.7908	88.5927
90.8909	88.6898
90.991	88.7869
91.0911	88.884
91.1912	88.981
91.2913	89.0781
91.3914	89.1752
91.4915	89.2723
91.5916	89.3694
91.6917	89.4665
91.7918	89.5636
91.8919	89.6606
91.992	89.7577
92.0921	89.8548
92.1922	89.9519
92.2923	90.049
92.3924	90.1461
92.4925	90.2432
92.5926	90.3402
92.6927	90.4373
92.7928	90.5344
92.8929	90.6315
92.993	90.7286
93.0931	90.8257
93.1932	90.9228
93.2933	91.0199
93.3934	91.1169
93.4935	91.214
93.5936	91.3111
93.6937	91.4082
93.7938	91.5053
93.8939	91.6024
93.994	91.6995
94.0941	91.7965
94.1942	91.8936
94.2943	91.9907
94.3944	92.0878
94.4945	92.1849
94.5946	92.282
94.6947	92.3791
94.7948	92.4762
94.8949	92.5732
94.995	92.6703
95.0951	92.7674
95.1952	92.8645
95.2953	92.9616
95.3954	93.0587
95.4955	93.1558
95.5956	93.2528
95.6957	93.3499
95.7958	93.447
95.8959	93.5441
95.996	93.6412
96.0961	93.7383
96.1962	93.8354
96.2963	93.9324
96.3964	94.0295
96.4965	94.1266
96.5966	94.2237
96.6967	94.3208
96.7968	94.4179
96.8969	94.515
96.997	94.6121
97.0971	94.7091
97.1972	94.8062
97.2973	94.9033
97.3974	95.0004
97.4975	95.0975
97.5976	95.1946
97.6977	95.2917
97.7978	95.3887
97.8979	95.4858
97.998	95.5829
98.0981	95.68
98.1982	95.7771
98.2983	95.8742
98.3984	95.9713
98.4985	96.0684
98.5986	96.1654
98.6987	96.2625
98.7988	96.3596
98.8989	96.4567
98.999	96.5538
99.0991	96.6509
99.1992	96.748
99.2993	96.845
99.3994	96.9421
99.4995	97.0392
99.5996	97.1363
99.6997	97.2334
99.7998	97.3305
99.8999	97.4276
100	97.5246

## Sheet: Metadata
axis_max	num_density_bins	density_vmin	density_vmax
100	10000	0	5e-05
