# Supplementary material for: Deep learning predicts real-world electric vehicle direct current charging profiles and durations
Source: Nat Commun. 2025 Dec 5;16:10921. doi: 10.1038/s41467-025-65970-y (PMC12680626; doi:10.1038/s41467-025-65970-y)
Supplement: Supplementary file 3 — Source Data [file 41467_2025_65970_MOESM3_ESM.zip › SourceData/Figure_6_b/Figure_6_b1.xlsx]

## Sheet: RealWorldProfiles
SoC (%)	Power (kW)	TraceID	Label
18	44.43	1	Real-world charging profile
19	44.47	1	Real-world charging profile
20	44.51	1	Real-world charging profile
21	44.52	1	Real-world charging profile
22	44.53	1	Real-world charging profile
23	44.58	1	Real-world charging profile
24	44.63	1	Real-world charging profile
25	44.63	1	Real-world charging profile
26	44.63	1	Real-world charging profile
27	44.68	1	Real-world charging profile
28	44.73	1	Real-world charging profile
29	44.785	1	Real-world charging profile
30	44.84	1	Real-world charging profile
31	45.045	1	Real-world charging profile
32	45.25	1	Real-world charging profile
33	45.14	1	Real-world charging profile
34	45.03	1	Real-world charging profile
35	45.02	1	Real-world charging profile
36	45.01	1	Real-world charging profile
37	45.1	1	Real-world charging profile
38	45.19	1	Real-world charging profile
39	45.39	1	Real-world charging profile
40	45.59	1	Real-world charging profile
41	45.5	1	Real-world charging profile
42	45.41	1	Real-world charging profile
43	45.6	1	Real-world charging profile
44	45.79	1	Real-world charging profile
45	45.72	1	Real-world charging profile
46	45.65	1	Real-world charging profile
47	45.67	1	Real-world charging profile
48	45.69	1	Real-world charging profile
49	45.765	1	Real-world charging profile
50	45.84	1	Real-world charging profile
51	45.935	1	Real-world charging profile
52	46.03	1	Real-world charging profile
53	46.105	1	Real-world charging profile
54	46.18	1	Real-world charging profile
55	46.65	1	Real-world charging profile
56	47.12	1	Real-world charging profile
57	47.17	1	Real-world charging profile
58	47.22	1	Real-world charging profile
59	47.145	1	Real-world charging profile
60	47.07	1	Real-world charging profile
61	47.17	1	Real-world charging profile
62	47.27	1	Real-world charging profile
63	47.155	1	Real-world charging profile
64	47.04	1	Real-world charging profile
65	47.54	1	Real-world charging profile
66	48.04	1	Real-world charging profile
67	48.145	1	Real-world charging profile
68	48.25	1	Real-world charging profile
69	48.18	1	Real-world charging profile
70	48.11	1	Real-world charging profile
71	48.28	1	Real-world charging profile
72	48.45	1	Real-world charging profile
73	48.75	1	Real-world charging profile
74	49.05	1	Real-world charging profile
75	49.135	1	Real-world charging profile
76	49.22	1	Real-world charging profile
77	49.355	1	Real-world charging profile
78	49.49	1	Real-world charging profile
79	49.57	1	Real-world charging profile
80	49.65	1	Real-world charging profile
81	49.775	1	Real-world charging profile
82	49.9	1	Real-world charging profile
83	50.035	1	Real-world charging profile
84	50.17	1	Real-world charging profile
85	47.42	1	Real-world charging profile
86	44.67	1	Real-world charging profile
87	41.62	1	Real-world charging profile
88	38.57	1	Real-world charging profile
89	34.99	1	Real-world charging profile
90	33.29	1	Real-world charging profile
91	31.59	1	Real-world charging profile
92	27.81	1	Real-world charging profile
93	23.76	1	Real-world charging profile
94	20.53	1	Real-world charging profile
95	17.7	1	Real-world charging profile
96	13.995	1	Real-world charging profile
97	10.61	1	Real-world charging profile
98	7.59667	1	Real-world charging profile
99	3.80667	1	Real-world charging profile
11	43.88	2	Real-world charging profile
12	43.9767	2	Real-world charging profile
13	44.0733	2	Real-world charging profile
14	44.17	2	Real-world charging profile
15	43.59	2	Real-world charging profile
16	43.01	2	Real-world charging profile
17	42.43	2	Real-world charging profile
18	42.66	2	Real-world charging profile
19	42.89	2	Real-world charging profile
20	42.8	2	Real-world charging profile
21	42.71	2	Real-world charging profile
22	42.62	2	Real-world charging profile
23	42.875	2	Real-world charging profile
24	43.13	2	Real-world charging profile
25	43.1767	2	Real-world charging profile
26	43.2233	2	Real-world charging profile
27	43.27	2	Real-world charging profile
28	43.31	2	Real-world charging profile
29	43.35	2	Real-world charging profile
30	43.4	2	Real-world charging profile
31	43.45	2	Real-world charging profile
32	43.4767	2	Real-world charging profile
33	43.5033	2	Real-world charging profile
34	43.53	2	Real-world charging profile
35	43.6	2	Real-world charging profile
36	43.67	2	Real-world charging profile
37	43.7067	2	Real-world charging profile
38	43.7433	2	Real-world charging profile
39	43.78	2	Real-world charging profile
40	43.78	2	Real-world charging profile
41	43.78	2	Real-world charging profile
42	43.9567	2	Real-world charging profile
43	44.1333	2	Real-world charging profile
44	44.31	2	Real-world charging profile
45	44.185	2	Real-world charging profile
46	44.06	2	Real-world charging profile
47	44.1133	2	Real-world charging profile
48	44.1667	2	Real-world charging profile
49	44.22	2	Real-world charging profile
50	44.345	2	Real-world charging profile
51	44.47	2	Real-world charging profile
52	44.5067	2	Real-world charging profile
53	44.5433	2	Real-world charging profile
54	44.58	2	Real-world charging profile
55	45.195	2	Real-world charging profile
56	45.81	2	Real-world charging profile
57	46.2667	2	Real-world charging profile
58	46.7233	2	Real-world charging profile
59	47.18	2	Real-world charging profile
60	46.9	2	Real-world charging profile
61	46.62	2	Real-world charging profile
62	46.6667	2	Real-world charging profile
63	46.7133	2	Real-world charging profile
64	46.76	2	Real-world charging profile
65	47.295	2	Real-world charging profile
66	47.83	2	Real-world charging profile
67	47.9	2	Real-world charging profile
68	47.97	2	Real-world charging profile
69	48.04	2	Real-world charging profile
70	48.19	2	Real-world charging profile
71	48.34	2	Real-world charging profile
72	48.4167	2	Real-world charging profile
73	48.4933	2	Real-world charging profile
74	48.57	2	Real-world charging profile
75	48.63	2	Real-world charging profile
76	48.69	2	Real-world charging profile
77	48.7667	2	Real-world charging profile
78	48.8433	2	Real-world charging profile
79	48.92	2	Real-world charging profile
80	48.985	2	Real-world charging profile
81	49.05	2	Real-world charging profile
82	46.12	2	Real-world charging profile
83	43.19	2	Real-world charging profile
84	40.26	2	Real-world charging profile
85	37.87	2	Real-world charging profile
86	35.48	2	Real-world charging profile
87	33.71	2	Real-world charging profile
88	31.94	2	Real-world charging profile
89	30.135	2	Real-world charging profile
90	28.33	2	Real-world charging profile
91	24.74	2	Real-world charging profile
92	22.935	2	Real-world charging profile
93	21.13	2	Real-world charging profile
94	17.99	2	Real-world charging profile
95	14.81	2	Real-world charging profile
96	11.93	2	Real-world charging profile
97	9.345	2	Real-world charging profile
98	6.525	2	Real-world charging profile
99	5.14	2	Real-world charging profile
11	43.43	3	Real-world charging profile
12	43.545	3	Real-world charging profile
13	43.66	3	Real-world charging profile
14	43.545	3	Real-world charging profile
15	43.43	3	Real-world charging profile
16	43.645	3	Real-world charging profile
17	43.86	3	Real-world charging profile
18	43.88	3	Real-world charging profile
19	43.9	3	Real-world charging profile
20	43.77	3	Real-world charging profile
21	43.64	3	Real-world charging profile
22	43.82	3	Real-world charging profile
23	44	3	Real-world charging profile
24	44.18	3	Real-world charging profile
25	44.185	3	Real-world charging profile
26	44.19	3	Real-world charging profile
27	44.25	3	Real-world charging profile
28	44.31	3	Real-world charging profile
29	44.35	3	Real-world charging profile
30	44.39	3	Real-world charging profile
31	44.435	3	Real-world charging profile
32	44.48	3	Real-world charging profile
33	44.5	3	Real-world charging profile
34	44.52	3	Real-world charging profile
35	44.68	3	Real-world charging profile
36	44.84	3	Real-world charging profile
37	44.785	3	Real-world charging profile
38	44.73	3	Real-world charging profile
39	44.8	3	Real-world charging profile
40	44.845	3	Real-world charging profile
41	44.89	3	Real-world charging profile
42	45.04	3	Real-world charging profile
43	45.19	3	Real-world charging profile
44	45.22	3	Real-world charging profile
45	45.25	3	Real-world charging profile
46	45.79	3	Real-world charging profile
47	46.33	3	Real-world charging profile
48	46.385	3	Real-world charging profile
49	46.44	3	Real-world charging profile
50	46.28	3	Real-world charging profile
51	46.12	3	Real-world charging profile
52	46.235	3	Real-world charging profile
53	46.35	3	Real-world charging profile
54	46.5	3	Real-world charging profile
55	46.38	3	Real-world charging profile
56	46.26	3	Real-world charging profile
57	46.725	3	Real-world charging profile
58	47.19	3	Real-world charging profile
59	47.3	3	Real-world charging profile
60	47.41	3	Real-world charging profile
61	47.305	3	Real-world charging profile
62	47.2	3	Real-world charging profile
63	47.29	3	Real-world charging profile
64	47.38	3	Real-world charging profile
65	47.28	3	Real-world charging profile
66	47.18	3	Real-world charging profile
67	48.23	3	Real-world charging profile
68	48.35	3	Real-world charging profile
69	48.47	3	Real-world charging profile
70	48.385	3	Real-world charging profile
71	48.3	3	Real-world charging profile
72	48.2	3	Real-world charging profile
73	48.1	3	Real-world charging profile
74	48.625	3	Real-world charging profile
75	49.15	3	Real-world charging profile
76	49.21	3	Real-world charging profile
77	49.27	3	Real-world charging profile
78	49.44	3	Real-world charging profile
79	49.61	3	Real-world charging profile
80	49.73	3	Real-world charging profile
81	49.85	3	Real-world charging profile
82	50.07	3	Real-world charging profile
83	50.23	3	Real-world charging profile
84	50.39	3	Real-world charging profile
85	46.975	3	Real-world charging profile
86	43.56	3	Real-world charging profile
87	40.795	3	Real-world charging profile
88	38.03	3	Real-world charging profile
89	34.27	3	Real-world charging profile
90	32.67	3	Real-world charging profile
91	31.07	3	Real-world charging profile
92	27.04	3	Real-world charging profile
93	22.96	3	Real-world charging profile
94	19.75	3	Real-world charging profile
95	16.09	3	Real-world charging profile
96	11.265	3	Real-world charging profile
97	8.16333	3	Real-world charging profile
98	4.87667	3	Real-world charging profile
99	3.08	3	Real-world charging profile
15	44.18	4	Real-world charging profile
16	44.5467	4	Real-world charging profile
17	44.9133	4	Real-world charging profile
18	45.28	4	Real-world charging profile
19	45.31	4	Real-world charging profile
20	45.34	4	Real-world charging profile
21	45.37	4	Real-world charging profile
22	45.25	4	Real-world charging profile
23	45.13	4	Real-world charging profile
24	45.16	4	Real-world charging profile
25	45.19	4	Real-world charging profile
26	45.22	4	Real-world charging profile
27	45.2	4	Real-world charging profile
28	45.18	4	Real-world charging profile
29	45.26	4	Real-world charging profile
30	45.34	4	Real-world charging profile
31	45.42	4	Real-world charging profile
32	45.3	4	Real-world charging profile
33	45.18	4	Real-world charging profile
34	45.48	4	Real-world charging profile
35	45.78	4	Real-world charging profile
36	46.08	4	Real-world charging profile
37	46.105	4	Real-world charging profile
38	46.13	4	Real-world charging profile
39	46.1767	4	Real-world charging profile
40	46.2233	4	Real-world charging profile
41	46.27	4	Real-world charging profile
42	46.345	4	Real-world charging profile
43	46.42	4	Real-world charging profile
44	46.3367	4	Real-world charging profile
45	46.2533	4	Real-world charging profile
46	46.17	4	Real-world charging profile
47	46.225	4	Real-world charging profile
48	46.28	4	Real-world charging profile
49	46.2	4	Real-world charging profile
50	46.12	4	Real-world charging profile
51	46.04	4	Real-world charging profile
52	46.13	4	Real-world charging profile
53	46.22	4	Real-world charging profile
54	46.5267	4	Real-world charging profile
55	46.8333	4	Real-world charging profile
56	47.14	4	Real-world charging profile
57	47.25	4	Real-world charging profile
58	47.36	4	Real-world charging profile
59	47.2867	4	Real-world charging profile
60	47.2133	4	Real-world charging profile
61	47.14	4	Real-world charging profile
62	47.245	4	Real-world charging profile
63	47.35	4	Real-world charging profile
64	47.56	4	Real-world charging profile
65	47.77	4	Real-world charging profile
66	47.98	4	Real-world charging profile
67	48.0833	4	Real-world charging profile
68	48.1867	4	Real-world charging profile
69	48.29	4	Real-world charging profile
70	48.39	4	Real-world charging profile
71	48.49	4	Real-world charging profile
72	48.6	4	Real-world charging profile
73	48.71	4	Real-world charging profile
74	48.82	4	Real-world charging profile
75	48.72	4	Real-world charging profile
76	48.62	4	Real-world charging profile
77	48.3367	4	Real-world charging profile
78	48.0533	4	Real-world charging profile
79	47.77	4	Real-world charging profile
80	47.645	4	Real-world charging profile
81	47.52	4	Real-world charging profile
82	47.2733	4	Real-world charging profile
83	47.0267	4	Real-world charging profile
84	46.78	4	Real-world charging profile
85	42.49	4	Real-world charging profile
86	38.2	4	Real-world charging profile
87	36.135	4	Real-world charging profile
88	34.07	4	Real-world charging profile
89	32.255	4	Real-world charging profile
90	30.44	4	Real-world charging profile
91	28.98	4	Real-world charging profile
92	27.52	4	Real-world charging profile
93	23.14	4	Real-world charging profile
94	19.91	4	Real-world charging profile
95	17.11	4	Real-world charging profile
96	14.69	4	Real-world charging profile
97	13.11	4	Real-world charging profile
98	10.69	4	Real-world charging profile
99	3.45476	4	Real-world charging profile
5	43.41	5	Real-world charging profile
6	43.16	5	Real-world charging profile
7	42.91	5	Real-world charging profile
8	43.09	5	Real-world charging profile
9	43.27	5	Real-world charging profile
10	43.355	5	Real-world charging profile
11	43.44	5	Real-world charging profile
12	43.685	5	Real-world charging profile
13	43.93	5	Real-world charging profile
14	43.885	5	Real-world charging profile
15	43.84	5	Real-world charging profile
16	43.985	5	Real-world charging profile
17	44.13	5	Real-world charging profile
18	44.18	5	Real-world charging profile
19	44.23	5	Real-world charging profile
20	44.265	5	Real-world charging profile
21	44.3	5	Real-world charging profile
22	44.32	5	Real-world charging profile
23	44.34	5	Real-world charging profile
24	44.35	5	Real-world charging profile
25	44.36	5	Real-world charging profile
26	44.485	5	Real-world charging profile
27	44.61	5	Real-world charging profile
28	44.19	5	Real-world charging profile
29	44.41	5	Real-world charging profile
30	44.63	5	Real-world charging profile
31	44.68	5	Real-world charging profile
32	44.73	5	Real-world charging profile
33	44.965	5	Real-world charging profile
34	45.2	5	Real-world charging profile
35	45.245	5	Real-world charging profile
36	45.29	5	Real-world charging profile
37	45.325	5	Real-world charging profile
38	45.36	5	Real-world charging profile
39	45.395	5	Real-world charging profile
40	45.43	5	Real-world charging profile
41	45.27	5	Real-world charging profile
42	45.11	5	Real-world charging profile
43	45.58	5	Real-world charging profile
44	46.05	5	Real-world charging profile
45	46.125	5	Real-world charging profile
46	46.2	5	Real-world charging profile
47	46.25	5	Real-world charging profile
48	46.3	5	Real-world charging profile
49	46.35	5	Real-world charging profile
50	46.4	5	Real-world charging profile
51	46.28	5	Real-world charging profile
52	46.16	5	Real-world charging profile
53	46.35	5	Real-world charging profile
54	46.245	5	Real-world charging profile
55	46.14	5	Real-world charging profile
56	46.605	5	Real-world charging profile
57	47.07	5	Real-world charging profile
58	47.175	5	Real-world charging profile
59	47.28	5	Real-world charging profile
60	47.375	5	Real-world charging profile
61	47.47	5	Real-world charging profile
62	47.365	5	Real-world charging profile
63	47.26	5	Real-world charging profile
64	47.13	5	Real-world charging profile
65	47	5	Real-world charging profile
66	47.535	5	Real-world charging profile
67	48.07	5	Real-world charging profile
68	48.17	5	Real-world charging profile
69	48.27	5	Real-world charging profile
70	48.22	5	Real-world charging profile
71	48.17	5	Real-world charging profile
72	48.24	5	Real-world charging profile
73	48.31	5	Real-world charging profile
74	48.96	5	Real-world charging profile
75	49.05	5	Real-world charging profile
76	49.14	5	Real-world charging profile
77	49.28	5	Real-world charging profile
78	49.42	5	Real-world charging profile
79	49.54	5	Real-world charging profile
80	49.66	5	Real-world charging profile
81	49.78	5	Real-world charging profile
82	49.9	5	Real-world charging profile
83	50.005	5	Real-world charging profile
84	50.11	5	Real-world charging profile
85	49.03	5	Real-world charging profile
86	47.95	5	Real-world charging profile
87	44.11	5	Real-world charging profile
88	40.27	5	Real-world charging profile
89	38.075	5	Real-world charging profile
90	35.88	5	Real-world charging profile
91	32.67	5	Real-world charging profile
92	29.08	5	Real-world charging profile
93	24.57	5	Real-world charging profile
94	21.09	5	Real-world charging profile
95	18.31	5	Real-world charging profile
96	14.285	5	Real-world charging profile
97	10.885	5	Real-world charging profile
98	8.01	5	Real-world charging profile
99	3.00947	5	Real-world charging profile
21	44.1	6	Real-world charging profile
22	44.11	6	Real-world charging profile
23	44.12	6	Real-world charging profile
24	44.13	6	Real-world charging profile
25	44.015	6	Real-world charging profile
26	43.9	6	Real-world charging profile
27	44.12	6	Real-world charging profile
28	44.34	6	Real-world charging profile
29	44.31	6	Real-world charging profile
30	44.28	6	Real-world charging profile
31	44.25	6	Real-world charging profile
32	44.415	6	Real-world charging profile
33	44.58	6	Real-world charging profile
34	44.66	6	Real-world charging profile
35	44.74	6	Real-world charging profile
36	44.82	6	Real-world charging profile
37	44.815	6	Real-world charging profile
38	44.81	6	Real-world charging profile
39	45.32	6	Real-world charging profile
40	45.83	6	Real-world charging profile
41	46.34	6	Real-world charging profile
42	46.4	6	Real-world charging profile
43	46.46	6	Real-world charging profile
44	46.345	6	Real-world charging profile
45	46.23	6	Real-world charging profile
46	46.2767	6	Real-world charging profile
47	46.3233	6	Real-world charging profile
48	46.37	6	Real-world charging profile
49	46.23	6	Real-world charging profile
50	46.09	6	Real-world charging profile
51	46.41	6	Real-world charging profile
52	46.73	6	Real-world charging profile
53	47.05	6	Real-world charging profile
54	47.175	6	Real-world charging profile
55	47.3	6	Real-world charging profile
56	47.38	6	Real-world charging profile
57	47.46	6	Real-world charging profile
58	47.54	6	Real-world charging profile
59	47.375	6	Real-world charging profile
60	47.21	6	Real-world charging profile
61	47.29	6	Real-world charging profile
62	47.37	6	Real-world charging profile
63	47.6033	6	Real-world charging profile
64	47.8367	6	Real-world charging profile
65	48.07	6	Real-world charging profile
66	48.18	6	Real-world charging profile
67	48.29	6	Real-world charging profile
68	48.3733	6	Real-world charging profile
69	48.4567	6	Real-world charging profile
70	48.54	6	Real-world charging profile
71	48.685	6	Real-world charging profile
72	48.83	6	Real-world charging profile
73	48.91	6	Real-world charging profile
74	48.99	6	Real-world charging profile
75	49.07	6	Real-world charging profile
76	49.23	6	Real-world charging profile
77	49.39	6	Real-world charging profile
78	49.4967	6	Real-world charging profile
79	49.6033	6	Real-world charging profile
80	49.71	6	Real-world charging profile
81	48.75	6	Real-world charging profile
82	47.79	6	Real-world charging profile
83	43.61	6	Real-world charging profile
84	39.43	6	Real-world charging profile
85	38.12	6	Real-world charging profile
86	36.81	6	Real-world charging profile
87	35.5	6	Real-world charging profile
88	31.74	6	Real-world charging profile
89	29.82	6	Real-world charging profile
90	27.9	6	Real-world charging profile
91	23.95	6	Real-world charging profile
92	22.36	6	Real-world charging profile
93	20.77	6	Real-world charging profile
94	17.5	6	Real-world charging profile
95	14.525	6	Real-world charging profile
96	10.535	6	Real-world charging profile
97	7.525	6	Real-world charging profile
98	5.64	6	Real-world charging profile
99	2.57	6	Real-world charging profile
21	44.09	7	Real-world charging profile
22	44.385	7	Real-world charging profile
23	44.68	7	Real-world charging profile
24	44.705	7	Real-world charging profile
25	44.73	7	Real-world charging profile
26	44.595	7	Real-world charging profile
27	44.46	7	Real-world charging profile
28	44.71	7	Real-world charging profile
29	44.96	7	Real-world charging profile
30	45.07	7	Real-world charging profile
31	45.18	7	Real-world charging profile
32	45.19	7	Real-world charging profile
33	45.225	7	Real-world charging profile
34	45.26	7	Real-world charging profile
35	45.335	7	Real-world charging profile
36	45.41	7	Real-world charging profile
37	45.285	7	Real-world charging profile
38	45.16	7	Real-world charging profile
39	45.425	7	Real-world charging profile
40	45.69	7	Real-world charging profile
41	45.785	7	Real-world charging profile
42	45.88	7	Real-world charging profile
43	46.085	7	Real-world charging profile
44	46.29	7	Real-world charging profile
45	46.15	7	Real-world charging profile
46	46.01	7	Real-world charging profile
47	46.07	7	Real-world charging profile
48	46.13	7	Real-world charging profile
49	46.2	7	Real-world charging profile
50	46.27	7	Real-world charging profile
51	46.37	7	Real-world charging profile
52	46.47	7	Real-world charging profile
53	46.715	7	Real-world charging profile
54	46.96	7	Real-world charging profile
55	47.075	7	Real-world charging profile
56	47.19	7	Real-world charging profile
57	47.3	7	Real-world charging profile
58	47.41	7	Real-world charging profile
59	47.29	7	Real-world charging profile
60	47.17	7	Real-world charging profile
61	47.285	7	Real-world charging profile
62	47.4	7	Real-world charging profile
63	47.69	7	Real-world charging profile
64	47.98	7	Real-world charging profile
65	48.075	7	Real-world charging profile
66	48.17	7	Real-world charging profile
67	48.31	7	Real-world charging profile
68	48.45	7	Real-world charging profile
69	48.33	7	Real-world charging profile
70	48.21	7	Real-world charging profile
71	48.115	7	Real-world charging profile
72	48.02	7	Real-world charging profile
73	48.575	7	Real-world charging profile
74	49.13	7	Real-world charging profile
75	49.235	7	Real-world charging profile
76	49.34	7	Real-world charging profile
77	49.48	7	Real-world charging profile
78	49.62	7	Real-world charging profile
79	49.8	7	Real-world charging profile
80	49.94	7	Real-world charging profile
81	50.08	7	Real-world charging profile
82	50.205	7	Real-world charging profile
83	50.33	7	Real-world charging profile
84	46.91	7	Real-world charging profile
85	43.49	7	Real-world charging profile
86	40.455	7	Real-world charging profile
87	37.42	7	Real-world charging profile
88	35.64	7	Real-world charging profile
89	33.86	7	Real-world charging profile
90	30.65	7	Real-world charging profile
91	26.76	7	Real-world charging profile
92	22.98	7	Real-world charging profile
93	19.75	7	Real-world charging profile
94	16.88	7	Real-world charging profile
95	13.08	7	Real-world charging profile
96	9.67	7	Real-world charging profile
97	6.24167	7	Real-world charging profile
6	43.82	8	Real-world charging profile
7	43.98	8	Real-world charging profile
8	44.14	8	Real-world charging profile
9	44.2333	8	Real-world charging profile
10	44.3267	8	Real-world charging profile
11	44.42	8	Real-world charging profile
12	44.325	8	Real-world charging profile
13	44.23	8	Real-world charging profile
14	44.5367	8	Real-world charging profile
15	44.8433	8	Real-world charging profile
16	45.15	8	Real-world charging profile
17	45.01	8	Real-world charging profile
18	44.87	8	Real-world charging profile
19	44.91	8	Real-world charging profile
20	44.95	8	Real-world charging profile
21	44.99	8	Real-world charging profile
22	44.84	8	Real-world charging profile
23	44.69	8	Real-world charging profile
24	44.8367	8	Real-world charging profile
25	44.9833	8	Real-world charging profile
26	45.13	8	Real-world charging profile
27	45.015	8	Real-world charging profile
28	44.9	8	Real-world charging profile
29	45.0667	8	Real-world charging profile
30	45.2333	8	Real-world charging profile
31	45.4	8	Real-world charging profile
32	45.27	8	Real-world charging profile
33	45.14	8	Real-world charging profile
34	45.19	8	Real-world charging profile
35	45.24	8	Real-world charging profile
36	45.29	8	Real-world charging profile
37	45.695	8	Real-world charging profile
38	46.1	8	Real-world charging profile
39	46.15	8	Real-world charging profile
40	46.2	8	Real-world charging profile
41	46.25	8	Real-world charging profile
42	46.29	8	Real-world charging profile
43	46.33	8	Real-world charging profile
44	46.3667	8	Real-world charging profile
45	46.4033	8	Real-world charging profile
46	46.44	8	Real-world charging profile
47	46.32	8	Real-world charging profile
48	46.2	8	Real-world charging profile
49	46.25	8	Real-world charging profile
50	46.3	8	Real-world charging profile
51	46.35	8	Real-world charging profile
52	46.255	8	Real-world charging profile
53	46.16	8	Real-world charging profile
54	46.49	8	Real-world charging profile
55	46.82	8	Real-world charging profile
56	47.15	8	Real-world charging profile
57	47.22	8	Real-world charging profile
58	47.29	8	Real-world charging profile
59	47.2133	8	Real-world charging profile
60	47.1367	8	Real-world charging profile
61	47.06	8	Real-world charging profile
62	47.185	8	Real-world charging profile
63	47.31	8	Real-world charging profile
64	47.2533	8	Real-world charging profile
65	47.1967	8	Real-world charging profile
66	47.14	8	Real-world charging profile
67	47.68	8	Real-world charging profile
68	48.22	8	Real-world charging profile
69	48.0333	8	Real-world charging profile
70	47.8467	8	Real-world charging profile
71	47.66	8	Real-world charging profile
72	48.2	8	Real-world charging profile
73	48.74	8	Real-world charging profile
74	48.8167	8	Real-world charging profile
75	48.8933	8	Real-world charging profile
76	48.97	8	Real-world charging profile
77	49.13	8	Real-world charging profile
78	49.29	8	Real-world charging profile
79	49.3833	8	Real-world charging profile
80	49.4767	8	Real-world charging profile
81	49.57	8	Real-world charging profile
82	48.09	8	Real-world charging profile
83	46.61	8	Real-world charging profile
84	43.91	8	Real-world charging profile
85	41.21	8	Real-world charging profile
86	38.51	8	Real-world charging profile
87	36.36	8	Real-world charging profile
88	34.21	8	Real-world charging profile
89	32.44	8	Real-world charging profile
90	30.67	8	Real-world charging profile
91	27.12	8	Real-world charging profile
92	24.93	8	Real-world charging profile
93	22.74	8	Real-world charging profile
94	19.53	8	Real-world charging profile
95	16.74	8	Real-world charging profile
96	13.325	8	Real-world charging profile
97	10.91	8	Real-world charging profile
98	8.505	8	Real-world charging profile
19	43.74	9	Real-world charging profile
20	43.78	9	Real-world charging profile
21	43.82	9	Real-world charging profile
22	43.895	9	Real-world charging profile
23	43.97	9	Real-world charging profile
24	44.03	9	Real-world charging profile
25	44.09	9	Real-world charging profile
26	44.4	9	Real-world charging profile
27	44.25	9	Real-world charging profile
28	44.1	9	Real-world charging profile
29	44.205	9	Real-world charging profile
30	44.31	9	Real-world charging profile
31	44.425	9	Real-world charging profile
32	44.54	9	Real-world charging profile
33	44.625	9	Real-world charging profile
34	44.71	9	Real-world charging profile
35	44.725	9	Real-world charging profile
36	44.74	9	Real-world charging profile
37	44.855	9	Real-world charging profile
38	44.97	9	Real-world charging profile
39	44.99	9	Real-world charging profile
40	45.05	9	Real-world charging profile
41	45.11	9	Real-world charging profile
42	45.14	9	Real-world charging profile
43	45.17	9	Real-world charging profile
44	45.21	9	Real-world charging profile
45	45.25	9	Real-world charging profile
46	45.28	9	Real-world charging profile
47	45.31	9	Real-world charging profile
48	45.415	9	Real-world charging profile
49	45.52	9	Real-world charging profile
50	45.57	9	Real-world charging profile
51	45.62	9	Real-world charging profile
52	46.01	9	Real-world charging profile
53	45.915	9	Real-world charging profile
54	45.82	9	Real-world charging profile
55	45.95	9	Real-world charging profile
56	46.08	9	Real-world charging profile
57	46.165	9	Real-world charging profile
58	46.25	9	Real-world charging profile
59	46.5	9	Real-world charging profile
60	46.75	9	Real-world charging profile
61	46.625	9	Real-world charging profile
62	46.5	9	Real-world charging profile
63	46.815	9	Real-world charging profile
64	47.13	9	Real-world charging profile
65	48.07	9	Real-world charging profile
66	48.19	9	Real-world charging profile
67	48.31	9	Real-world charging profile
68	48.24	9	Real-world charging profile
69	48.17	9	Real-world charging profile
70	48.235	9	Real-world charging profile
71	48.3	9	Real-world charging profile
72	48.175	9	Real-world charging profile
73	48.05	9	Real-world charging profile
74	48.61	9	Real-world charging profile
75	49.17	9	Real-world charging profile
76	49.34	9	Real-world charging profile
77	49.51	9	Real-world charging profile
78	49.73	9	Real-world charging profile
79	49.765	9	Real-world charging profile
80	49.8	9	Real-world charging profile
81	49.98	9	Real-world charging profile
82	50.16	9	Real-world charging profile
83	48.42	9	Real-world charging profile
84	46.68	9	Real-world charging profile
85	43.49	9	Real-world charging profile
86	40.3	9	Real-world charging profile
87	35.87	9	Real-world charging profile
88	34.075	9	Real-world charging profile
89	32.28	9	Real-world charging profile
90	27.82	9	Real-world charging profile
91	23.76	9	Real-world charging profile
92	20.16	9	Real-world charging profile
93	16.5	9	Real-world charging profile
94	13.065	9	Real-world charging profile
95	9.22	9	Real-world charging profile
96	5.9625	9	Real-world charging profile
97	3.485	9	Real-world charging profile
21	44.06	10	Real-world charging profile
22	44.095	10	Real-world charging profile
23	44.13	10	Real-world charging profile
24	44.16	10	Real-world charging profile
25	44.19	10	Real-world charging profile
26	44.265	10	Real-world charging profile
27	44.34	10	Real-world charging profile
28	44.47	10	Real-world charging profile
29	44.54	10	Real-world charging profile
30	44.61	10	Real-world charging profile
31	44.62	10	Real-world charging profile
32	44.63	10	Real-world charging profile
33	44.735	10	Real-world charging profile
34	44.84	10	Real-world charging profile
35	44.845	10	Real-world charging profile
36	44.85	10	Real-world charging profile
37	45.11	10	Real-world charging profile
38	45.37	10	Real-world charging profile
39	45.25	10	Real-world charging profile
40	45.13	10	Real-world charging profile
41	45.165	10	Real-world charging profile
42	45.2	10	Real-world charging profile
43	45.455	10	Real-world charging profile
44	45.71	10	Real-world charging profile
45	45.665	10	Real-world charging profile
46	45.62	10	Real-world charging profile
47	46.3	10	Real-world charging profile
48	46.37	10	Real-world charging profile
49	46.44	10	Real-world charging profile
50	46.305	10	Real-world charging profile
51	46.17	10	Real-world charging profile
52	46.265	10	Real-world charging profile
53	46.36	10	Real-world charging profile
54	46.245	10	Real-world charging profile
55	46.13	10	Real-world charging profile
56	46.61	10	Real-world charging profile
57	47.09	10	Real-world charging profile
58	47.205	10	Real-world charging profile
59	47.32	10	Real-world charging profile
60	47.255	10	Real-world charging profile
61	47.19	10	Real-world charging profile
62	47.29	10	Real-world charging profile
63	47.195	10	Real-world charging profile
64	47.1	10	Real-world charging profile
65	47.625	10	Real-world charging profile
66	48.15	10	Real-world charging profile
67	48.23	10	Real-world charging profile
68	48.31	10	Real-world charging profile
69	48.275	10	Real-world charging profile
70	48.24	10	Real-world charging profile
71	48.295	10	Real-world charging profile
72	48.35	10	Real-world charging profile
73	48.675	10	Real-world charging profile
74	49	10	Real-world charging profile
75	49.3	10	Real-world charging profile
76	49.415	10	Real-world charging profile
77	49.53	10	Real-world charging profile
78	49.685	10	Real-world charging profile
79	49.84	10	Real-world charging profile
80	49.925	10	Real-world charging profile
81	50.01	10	Real-world charging profile
82	50.12	10	Real-world charging profile
83	50.23	10	Real-world charging profile
84	47.49	10	Real-world charging profile
85	44.75	10	Real-world charging profile
86	41.5	10	Real-world charging profile
87	38.25	10	Real-world charging profile
88	34.27	10	Real-world charging profile
89	30.69	10	Real-world charging profile
90	28.84	10	Real-world charging profile
91	26.99	10	Real-world charging profile
92	22.96	10	Real-world charging profile
93	18.44	10	Real-world charging profile
94	14.9	10	Real-world charging profile
95	10.59	10	Real-world charging profile
96	7.20333	10	Real-world charging profile
97	4.155	10	Real-world charging profile
98	2.06636	10	Real-world charging profile
4	43.68	11	Real-world charging profile
5	43.8167	11	Real-world charging profile
6	43.9533	11	Real-world charging profile
7	44.09	11	Real-world charging profile
8	43.385	11	Real-world charging profile
9	42.68	11	Real-world charging profile
10	42.7967	11	Real-world charging profile
11	42.9133	11	Real-world charging profile
12	43.03	11	Real-world charging profile
13	43.08	11	Real-world charging profile
14	43.13	11	Real-world charging profile
15	43.105	11	Real-world charging profile
16	43.08	11	Real-world charging profile
17	43.1433	11	Real-world charging profile
18	43.2067	11	Real-world charging profile
19	43.27	11	Real-world charging profile
20	43.315	11	Real-world charging profile
21	43.36	11	Real-world charging profile
22	43.32	11	Real-world charging profile
23	43.28	11	Real-world charging profile
24	43.3533	11	Real-world charging profile
25	43.4267	11	Real-world charging profile
26	43.5	11	Real-world charging profile
27	43.705	11	Real-world charging profile
28	43.91	11	Real-world charging profile
29	44.1933	11	Real-world charging profile
30	44.4767	11	Real-world charging profile
31	44.76	11	Real-world charging profile
32	45.01	11	Real-world charging profile
33	45.26	11	Real-world charging profile
34	45.655	11	Real-world charging profile
35	46.05	11	Real-world charging profile
36	46.1	11	Real-world charging profile
37	46.15	11	Real-world charging profile
38	46.2	11	Real-world charging profile
39	46.245	11	Real-world charging profile
40	46.29	11	Real-world charging profile
41	46.3267	11	Real-world charging profile
42	46.3633	11	Real-world charging profile
43	46.4	11	Real-world charging profile
44	46.26	11	Real-world charging profile
45	46.12	11	Real-world charging profile
46	46.1467	11	Real-world charging profile
47	46.1733	11	Real-world charging profile
48	46.2	11	Real-world charging profile
49	46.29	11	Real-world charging profile
50	46.38	11	Real-world charging profile
51	46.255	11	Real-world charging profile
52	46.13	11	Real-world charging profile
53	46.4467	11	Real-world charging profile
54	46.7633	11	Real-world charging profile
55	47.08	11	Real-world charging profile
56	47.145	11	Real-world charging profile
57	47.21	11	Real-world charging profile
58	47.17	11	Real-world charging profile
59	47.13	11	Real-world charging profile
60	47.09	11	Real-world charging profile
61	47.18	11	Real-world charging profile
62	47.27	11	Real-world charging profile
63	47.16	11	Real-world charging profile
64	47.05	11	Real-world charging profile
65	47.39	11	Real-world charging profile
66	47.73	11	Real-world charging profile
67	48.07	11	Real-world charging profile
68	47.975	11	Real-world charging profile
69	47.88	11	Real-world charging profile
70	48.1133	11	Real-world charging profile
71	48.3467	11	Real-world charging profile
72	48.58	11	Real-world charging profile
73	48.695	11	Real-world charging profile
74	48.81	11	Real-world charging profile
75	48.6433	11	Real-world charging profile
76	48.4767	11	Real-world charging profile
77	48.31	11	Real-world charging profile
78	48.025	11	Real-world charging profile
79	47.74	11	Real-world charging profile
80	47.585	11	Real-world charging profile
81	47.43	11	Real-world charging profile
82	46.61	11	Real-world charging profile
83	45.79	11	Real-world charging profile
84	44.97	11	Real-world charging profile
85	41.18	11	Real-world charging profile
86	37.39	11	Real-world charging profile
87	35.215	11	Real-world charging profile
88	33.04	11	Real-world charging profile
89	31.32	11	Real-world charging profile
90	29.6	11	Real-world charging profile
91	25.89	11	Real-world charging profile
92	22.3	11	Real-world charging profile
93	19.06	11	Real-world charging profile
94	16.43	11	Real-world charging profile
95	14.29	11	Real-world charging profile
96	11.825	11	Real-world charging profile
97	8.965	11	Real-world charging profile
98	6.135	11	Real-world charging profile
99	2.72938	11	Real-world charging profile
9	44.01	12	Real-world charging profile
10	44.135	12	Real-world charging profile
11	44.26	12	Real-world charging profile
12	44.205	12	Real-world charging profile
13	44.15	12	Real-world charging profile
14	44.31	12	Real-world charging profile
15	44.47	12	Real-world charging profile
16	44.23	12	Real-world charging profile
17	44.255	12	Real-world charging profile
18	44.28	12	Real-world charging profile
19	44.32	12	Real-world charging profile
20	44.36	12	Real-world charging profile
21	44.77	12	Real-world charging profile
22	45.18	12	Real-world charging profile
23	44.87	12	Real-world charging profile
24	44.56	12	Real-world charging profile
25	44.76	12	Real-world charging profile
26	44.96	12	Real-world charging profile
27	45.015	12	Real-world charging profile
28	45.07	12	Real-world charging profile
29	44.9	12	Real-world charging profile
30	44.73	12	Real-world charging profile
31	44.975	12	Real-world charging profile
32	45.22	12	Real-world charging profile
33	45.235	12	Real-world charging profile
34	45.25	12	Real-world charging profile
35	45.3	12	Real-world charging profile
36	45.35	12	Real-world charging profile
37	45.43	12	Real-world charging profile
38	45.47	12	Real-world charging profile
39	45.51	12	Real-world charging profile
40	45.35	12	Real-world charging profile
41	45.19	12	Real-world charging profile
42	45.265	12	Real-world charging profile
43	45.34	12	Real-world charging profile
44	45.735	12	Real-world charging profile
45	46.13	12	Real-world charging profile
46	46.19	12	Real-world charging profile
47	46.25	12	Real-world charging profile
48	46.32	12	Real-world charging profile
49	46.39	12	Real-world charging profile
50	46.275	12	Real-world charging profile
51	46.16	12	Real-world charging profile
52	46.35	12	Real-world charging profile
53	46.405	12	Real-world charging profile
54	46.46	12	Real-world charging profile
55	46.37	12	Real-world charging profile
56	46.28	12	Real-world charging profile
57	46.78	12	Real-world charging profile
58	47.28	12	Real-world charging profile
59	47.34	12	Real-world charging profile
60	47.4	12	Real-world charging profile
61	47.275	12	Real-world charging profile
62	47.15	12	Real-world charging profile
63	47.305	12	Real-world charging profile
64	47.46	12	Real-world charging profile
65	47.3	12	Real-world charging profile
66	47.14	12	Real-world charging profile
67	48.21	12	Real-world charging profile
68	48.325	12	Real-world charging profile
69	48.44	12	Real-world charging profile
70	48.325	12	Real-world charging profile
71	48.21	12	Real-world charging profile
72	48.2	12	Real-world charging profile
73	48.19	12	Real-world charging profile
74	48.61	12	Real-world charging profile
75	49.03	12	Real-world charging profile
76	49.185	12	Real-world charging profile
77	49.34	12	Real-world charging profile
78	49.43	12	Real-world charging profile
79	49.52	12	Real-world charging profile
80	49.675	12	Real-world charging profile
81	49.83	12	Real-world charging profile
82	49.89	12	Real-world charging profile
83	49.95	12	Real-world charging profile
84	50.3	12	Real-world charging profile
85	47.74	12	Real-world charging profile
86	45.18	12	Real-world charging profile
87	41.95	12	Real-world charging profile
88	38.72	12	Real-world charging profile
89	36.675	12	Real-world charging profile
90	34.63	12	Real-world charging profile
91	31.48	12	Real-world charging profile
92	27.43	12	Real-world charging profile
93	23.43	12	Real-world charging profile
94	20.59	12	Real-world charging profile
95	17.75	12	Real-world charging profile
96	14.6	12	Real-world charging profile
97	10.71	12	Real-world charging profile
98	8.08	12	Real-world charging profile
14	42.68	13	Real-world charging profile
15	43.09	13	Real-world charging profile
16	43.5	13	Real-world charging profile
17	43.705	13	Real-world charging profile
18	43.91	13	Real-world charging profile
19	43.66	13	Real-world charging profile
20	43.41	13	Real-world charging profile
21	43.45	13	Real-world charging profile
22	43.49	13	Real-world charging profile
23	43.79	13	Real-world charging profile
24	43.775	13	Real-world charging profile
25	43.76	13	Real-world charging profile
26	43.77	13	Real-world charging profile
27	43.78	13	Real-world charging profile
28	43.97	13	Real-world charging profile
29	44.16	13	Real-world charging profile
30	44.18	13	Real-world charging profile
31	44.2	13	Real-world charging profile
32	44.245	13	Real-world charging profile
33	44.29	13	Real-world charging profile
34	44.345	13	Real-world charging profile
35	44.4	13	Real-world charging profile
36	44.49	13	Real-world charging profile
37	44.665	13	Real-world charging profile
38	44.84	13	Real-world charging profile
39	44.85	13	Real-world charging profile
40	44.86	13	Real-world charging profile
41	44.795	13	Real-world charging profile
42	44.73	13	Real-world charging profile
43	44.955	13	Real-world charging profile
44	45.18	13	Real-world charging profile
45	45.205	13	Real-world charging profile
46	45.23	13	Real-world charging profile
47	45.66	13	Real-world charging profile
48	46.09	13	Real-world charging profile
49	46.31	13	Real-world charging profile
50	46.185	13	Real-world charging profile
51	46.06	13	Real-world charging profile
52	46.11	13	Real-world charging profile
53	46.16	13	Real-world charging profile
54	46.24	13	Real-world charging profile
55	46.32	13	Real-world charging profile
56	46.41	13	Real-world charging profile
57	46.5	13	Real-world charging profile
58	46.385	13	Real-world charging profile
59	46.27	13	Real-world charging profile
60	47.24	13	Real-world charging profile
61	47.245	13	Real-world charging profile
62	47.25	13	Real-world charging profile
63	47.205	13	Real-world charging profile
64	47.16	13	Real-world charging profile
65	47.275	13	Real-world charging profile
66	47.39	13	Real-world charging profile
67	47.325	13	Real-world charging profile
68	47.26	13	Real-world charging profile
69	47.755	13	Real-world charging profile
70	48.25	13	Real-world charging profile
71	48.215	13	Real-world charging profile
72	48.18	13	Real-world charging profile
73	48.28	13	Real-world charging profile
74	48.165	13	Real-world charging profile
75	48.05	13	Real-world charging profile
76	48.59	13	Real-world charging profile
77	49.13	13	Real-world charging profile
78	49.24	13	Real-world charging profile
79	49.35	13	Real-world charging profile
80	49.49	13	Real-world charging profile
81	49.63	13	Real-world charging profile
82	49.74	13	Real-world charging profile
83	49.85	13	Real-world charging profile
84	50.07	13	Real-world charging profile
85	50.15	13	Real-world charging profile
86	50.23	13	Real-world charging profile
87	46.09	13	Real-world charging profile
88	41.95	13	Real-world charging profile
89	37.07	13	Real-world charging profile
90	35.26	13	Real-world charging profile
91	33.45	13	Real-world charging profile
92	30.05	13	Real-world charging profile
93	25.79	13	Real-world charging profile
94	20.58	13	Real-world charging profile
95	16.49	13	Real-world charging profile
96	12.66	13	Real-world charging profile
97	7.5375	13	Real-world charging profile
98	3.4225	13	Real-world charging profile
99	1.91167	13	Real-world charging profile
27	43.96	14	Real-world charging profile
28	44.125	14	Real-world charging profile
29	44.29	14	Real-world charging profile
30	44.385	14	Real-world charging profile
31	44.48	14	Real-world charging profile
32	44.47	14	Real-world charging profile
33	44.46	14	Real-world charging profile
34	44.895	14	Real-world charging profile
35	45.33	14	Real-world charging profile
36	45.38	14	Real-world charging profile
37	45.43	14	Real-world charging profile
38	45.33	14	Real-world charging profile
39	45.23	14	Real-world charging profile
40	45.3	14	Real-world charging profile
41	45.37	14	Real-world charging profile
42	45.45	14	Real-world charging profile
43	45.53	14	Real-world charging profile
44	45.39	14	Real-world charging profile
45	45.25	14	Real-world charging profile
46	45.705	14	Real-world charging profile
47	46.16	14	Real-world charging profile
48	46.24	14	Real-world charging profile
49	46.32	14	Real-world charging profile
50	46.47	14	Real-world charging profile
51	46.345	14	Real-world charging profile
52	46.22	14	Real-world charging profile
53	46.29	14	Real-world charging profile
54	46.36	14	Real-world charging profile
55	46.25	14	Real-world charging profile
56	46.14	14	Real-world charging profile
57	46.62	14	Real-world charging profile
58	47.1	14	Real-world charging profile
59	47.2	14	Real-world charging profile
60	47.3	14	Real-world charging profile
61	47.405	14	Real-world charging profile
62	47.51	14	Real-world charging profile
63	47.41	14	Real-world charging profile
64	47.31	14	Real-world charging profile
65	47.185	14	Real-world charging profile
66	47.06	14	Real-world charging profile
67	47.585	14	Real-world charging profile
68	48.11	14	Real-world charging profile
69	48.205	14	Real-world charging profile
70	48.3	14	Real-world charging profile
71	48.21	14	Real-world charging profile
72	48.12	14	Real-world charging profile
73	48.4	14	Real-world charging profile
74	48.695	14	Real-world charging profile
75	48.99	14	Real-world charging profile
76	49.1	14	Real-world charging profile
77	49.21	14	Real-world charging profile
78	49.35	14	Real-world charging profile
79	49.49	14	Real-world charging profile
80	49.58	14	Real-world charging profile
81	49.67	14	Real-world charging profile
82	49.81	14	Real-world charging profile
83	49.95	14	Real-world charging profile
84	50.06	14	Real-world charging profile
85	50.17	14	Real-world charging profile
86	49.495	14	Real-world charging profile
87	48.82	14	Real-world charging profile
88	44.79	14	Real-world charging profile
89	40.76	14	Real-world charging profile
90	36.12	14	Real-world charging profile
91	32.7	14	Real-world charging profile
92	29.1	14	Real-world charging profile
93	24.62	14	Real-world charging profile
94	21.31	14	Real-world charging profile
95	18.34	14	Real-world charging profile
96	14.995	14	Real-world charging profile
97	10.71	14	Real-world charging profile
98	6.96	14	Real-world charging profile
22	43.48	15	Real-world charging profile
23	43.825	15	Real-world charging profile
24	44.17	15	Real-world charging profile
25	44.145	15	Real-world charging profile
26	44.12	15	Real-world charging profile
27	44.195	15	Real-world charging profile
28	44.27	15	Real-world charging profile
29	44.67	15	Real-world charging profile
30	45.07	15	Real-world charging profile
31	45.105	15	Real-world charging profile
32	45.14	15	Real-world charging profile
33	45.195	15	Real-world charging profile
34	45.25	15	Real-world charging profile
35	45.3	15	Real-world charging profile
36	45.35	15	Real-world charging profile
37	45.4	15	Real-world charging profile
38	45.31	15	Real-world charging profile
39	45.22	15	Real-world charging profile
40	45.285	15	Real-world charging profile
41	45.35	15	Real-world charging profile
42	45.4	15	Real-world charging profile
43	45.45	15	Real-world charging profile
44	45.32	15	Real-world charging profile
45	45.19	15	Real-world charging profile
46	45.635	15	Real-world charging profile
47	46.08	15	Real-world charging profile
48	46.19	15	Real-world charging profile
49	46.3	15	Real-world charging profile
50	46.31	15	Real-world charging profile
51	46.365	15	Real-world charging profile
52	46.42	15	Real-world charging profile
53	46.35	15	Real-world charging profile
54	46.28	15	Real-world charging profile
55	46.365	15	Real-world charging profile
56	46.45	15	Real-world charging profile
57	46.355	15	Real-world charging profile
58	46.26	15	Real-world charging profile
59	46.725	15	Real-world charging profile
60	47.19	15	Real-world charging profile
61	47.41	15	Real-world charging profile
62	47.26	15	Real-world charging profile
63	47.11	15	Real-world charging profile
64	47.245	15	Real-world charging profile
65	47.38	15	Real-world charging profile
66	47.305	15	Real-world charging profile
67	47.23	15	Real-world charging profile
68	47.705	15	Real-world charging profile
69	48.18	15	Real-world charging profile
70	48.31	15	Real-world charging profile
71	48.44	15	Real-world charging profile
72	48.345	15	Real-world charging profile
73	48.25	15	Real-world charging profile
74	48.34	15	Real-world charging profile
75	48.73	15	Real-world charging profile
76	49.12	15	Real-world charging profile
77	49.205	15	Real-world charging profile
78	49.29	15	Real-world charging profile
79	49.39	15	Real-world charging profile
80	49.49	15	Real-world charging profile
81	49.625	15	Real-world charging profile
82	49.76	15	Real-world charging profile
83	49.84	15	Real-world charging profile
84	49.92	15	Real-world charging profile
85	50.23	15	Real-world charging profile
86	48.54	15	Real-world charging profile
87	46.85	15	Real-world charging profile
88	43.405	15	Real-world charging profile
89	39.96	15	Real-world charging profile
90	35.94	15	Real-world charging profile
91	32.72	15	Real-world charging profile
92	28.7	15	Real-world charging profile
93	24.74	15	Real-world charging profile
94	21.59	15	Real-world charging profile
95	17.315	15	Real-world charging profile
96	14.5	15	Real-world charging profile
97	9.9525	15	Real-world charging profile
98	6.1325	15	Real-world charging profile
13	44.76	16	Real-world charging profile
14	44.8967	16	Real-world charging profile
15	45.0333	16	Real-world charging profile
16	45.17	16	Real-world charging profile
17	44.475	16	Real-world charging profile
18	43.78	16	Real-world charging profile
19	43.8567	16	Real-world charging profile
20	43.9333	16	Real-world charging profile
21	44.01	16	Real-world charging profile
22	43.975	16	Real-world charging profile
23	43.94	16	Real-world charging profile
24	44	16	Real-world charging profile
25	44.06	16	Real-world charging profile
26	44.12	16	Real-world charging profile
27	44.225	16	Real-world charging profile
28	44.33	16	Real-world charging profile
29	44.3	16	Real-world charging profile
30	44.27	16	Real-world charging profile
31	44.24	16	Real-world charging profile
32	44.295	16	Real-world charging profile
33	44.35	16	Real-world charging profile
34	44.4633	16	Real-world charging profile
35	44.5767	16	Real-world charging profile
36	44.69	16	Real-world charging profile
37	44.7	16	Real-world charging profile
38	44.71	16	Real-world charging profile
39	44.7767	16	Real-world charging profile
40	44.8433	16	Real-world charging profile
41	44.91	16	Real-world charging profile
42	44.8	16	Real-world charging profile
43	44.69	16	Real-world charging profile
44	44.95	16	Real-world charging profile
45	45.21	16	Real-world charging profile
46	45.47	16	Real-world charging profile
47	45.44	16	Real-world charging profile
48	45.41	16	Real-world charging profile
49	45.6967	16	Real-world charging profile
50	45.9833	16	Real-world charging profile
51	46.27	16	Real-world charging profile
52	46.7	16	Real-world charging profile
53	47.13	16	Real-world charging profile
54	47.1867	16	Real-world charging profile
55	47.2433	16	Real-world charging profile
56	47.3	16	Real-world charging profile
57	47.205	16	Real-world charging profile
58	47.11	16	Real-world charging profile
59	47.1667	16	Real-world charging profile
60	47.2233	16	Real-world charging profile
61	47.28	16	Real-world charging profile
62	47.23	16	Real-world charging profile
63	47.18	16	Real-world charging profile
64	47.4933	16	Real-world charging profile
65	47.8067	16	Real-world charging profile
66	48.12	16	Real-world charging profile
67	48.29	16	Real-world charging profile
68	48.46	16	Real-world charging profile
69	48.5333	16	Real-world charging profile
70	48.6067	16	Real-world charging profile
71	48.68	16	Real-world charging profile
72	48.84	16	Real-world charging profile
73	49	16	Real-world charging profile
74	49.0633	16	Real-world charging profile
75	49.1267	16	Real-world charging profile
76	49.19	16	Real-world charging profile
77	49.3033	16	Real-world charging profile
78	49.4167	16	Real-world charging profile
79	49.53	16	Real-world charging profile
80	49.61	16	Real-world charging profile
81	49.69	16	Real-world charging profile
82	46.65	16	Real-world charging profile
83	43.61	16	Real-world charging profile
84	40.57	16	Real-world charging profile
85	38.16	16	Real-world charging profile
86	35.75	16	Real-world charging profile
87	33.795	16	Real-world charging profile
88	31.84	16	Real-world charging profile
89	28.65	16	Real-world charging profile
90	26.47	16	Real-world charging profile
91	24.29	16	Real-world charging profile
92	20.91	16	Real-world charging profile
93	17.85	16	Real-world charging profile
94	15.48	16	Real-world charging profile
95	13.5	16	Real-world charging profile
96	11.25	16	Real-world charging profile
97	9.11	16	Real-world charging profile
98	6.3325	16	Real-world charging profile
99	3.265	16	Real-world charging profile
11	43.52	17	Real-world charging profile
12	43.91	17	Real-world charging profile
13	44.3	17	Real-world charging profile
14	44.245	17	Real-world charging profile
15	44.19	17	Real-world charging profile
16	44.625	17	Real-world charging profile
17	45.06	17	Real-world charging profile
18	44.88	17	Real-world charging profile
19	44.7	17	Real-world charging profile
20	44.8567	17	Real-world charging profile
21	45.0133	17	Real-world charging profile
22	45.17	17	Real-world charging profile
23	44.99	17	Real-world charging profile
24	44.81	17	Real-world charging profile
25	44.815	17	Real-world charging profile
26	44.82	17	Real-world charging profile
27	44.95	17	Real-world charging profile
28	45.08	17	Real-world charging profile
29	45.11	17	Real-world charging profile
30	45.14	17	Real-world charging profile
31	45.205	17	Real-world charging profile
32	45.27	17	Real-world charging profile
33	45.315	17	Real-world charging profile
34	45.36	17	Real-world charging profile
35	45.385	17	Real-world charging profile
36	45.41	17	Real-world charging profile
37	45.3	17	Real-world charging profile
38	45.19	17	Real-world charging profile
39	45.465	17	Real-world charging profile
40	45.74	17	Real-world charging profile
41	45.91	17	Real-world charging profile
42	46.08	17	Real-world charging profile
43	46.13	17	Real-world charging profile
44	46.18	17	Real-world charging profile
45	46.24	17	Real-world charging profile
46	46.3	17	Real-world charging profile
47	46.29	17	Real-world charging profile
48	46.28	17	Real-world charging profile
49	46.225	17	Real-world charging profile
50	46.17	17	Real-world charging profile
51	46.265	17	Real-world charging profile
52	46.36	17	Real-world charging profile
53	46.43	17	Real-world charging profile
54	46.5	17	Real-world charging profile
55	46.79	17	Real-world charging profile
56	47.08	17	Real-world charging profile
57	47.16	17	Real-world charging profile
58	47.24	17	Real-world charging profile
59	47.325	17	Real-world charging profile
60	47.41	17	Real-world charging profile
61	47.32	17	Real-world charging profile
62	47.23	17	Real-world charging profile
63	47.36	17	Real-world charging profile
64	47.49	17	Real-world charging profile
65	47.75	17	Real-world charging profile
66	48.01	17	Real-world charging profile
67	48.16	17	Real-world charging profile
68	48.31	17	Real-world charging profile
69	48.24	17	Real-world charging profile
70	48.17	17	Real-world charging profile
71	48.25	17	Real-world charging profile
72	48.33	17	Real-world charging profile
73	48.68	17	Real-world charging profile
74	49.03	17	Real-world charging profile
75	49.075	17	Real-world charging profile
76	49.12	17	Real-world charging profile
77	49.21	17	Real-world charging profile
78	49.3	17	Real-world charging profile
79	49.47	17	Real-world charging profile
80	49.64	17	Real-world charging profile
81	49.75	17	Real-world charging profile
82	49.86	17	Real-world charging profile
83	50.03	17	Real-world charging profile
84	50.2	17	Real-world charging profile
85	50.295	17	Real-world charging profile
86	50.39	17	Real-world charging profile
87	46.24	17	Real-world charging profile
88	42.09	17	Real-world charging profile
89	37.03	17	Real-world charging profile
90	35.465	17	Real-world charging profile
91	33.9	17	Real-world charging profile
92	30.25	17	Real-world charging profile
93	26.2	17	Real-world charging profile
94	22.72	17	Real-world charging profile
95	19.3	17	Real-world charging profile
96	15.905	17	Real-world charging profile
97	11.2233	17	Real-world charging profile
98	7.00333	17	Real-world charging profile
99	5.42	17	Real-world charging profile
22	44.94	18	Real-world charging profile
23	45.0067	18	Real-world charging profile
24	45.0733	18	Real-world charging profile
25	45.14	18	Real-world charging profile
26	44.7433	18	Real-world charging profile
27	44.3467	18	Real-world charging profile
28	43.95	18	Real-world charging profile
29	43.88	18	Real-world charging profile
30	43.81	18	Real-world charging profile
31	43.8667	18	Real-world charging profile
32	43.9233	18	Real-world charging profile
33	43.98	18	Real-world charging profile
34	44.05	18	Real-world charging profile
35	44.12	18	Real-world charging profile
36	44.41	18	Real-world charging profile
37	44.7	18	Real-world charging profile
38	44.99	18	Real-world charging profile
39	45.61	18	Real-world charging profile
40	46.23	18	Real-world charging profile
41	46.2633	18	Real-world charging profile
42	46.2967	18	Real-world charging profile
43	46.33	18	Real-world charging profile
44	46.2667	18	Real-world charging profile
45	46.2033	18	Real-world charging profile
46	46.14	18	Real-world charging profile
47	46.215	18	Real-world charging profile
48	46.29	18	Real-world charging profile
49	46.2833	18	Real-world charging profile
50	46.2767	18	Real-world charging profile
51	46.27	18	Real-world charging profile
52	46.215	18	Real-world charging profile
53	46.16	18	Real-world charging profile
54	46.5	18	Real-world charging profile
55	46.84	18	Real-world charging profile
56	47.18	18	Real-world charging profile
57	47.26	18	Real-world charging profile
58	47.34	18	Real-world charging profile
59	47.2733	18	Real-world charging profile
60	47.2067	18	Real-world charging profile
61	47.14	18	Real-world charging profile
62	47.285	18	Real-world charging profile
63	47.43	18	Real-world charging profile
64	47.61	18	Real-world charging profile
65	47.79	18	Real-world charging profile
66	47.97	18	Real-world charging profile
67	48.0933	18	Real-world charging profile
68	48.2167	18	Real-world charging profile
69	48.34	18	Real-world charging profile
70	48.41	18	Real-world charging profile
71	48.48	18	Real-world charging profile
72	48.61	18	Real-world charging profile
73	48.74	18	Real-world charging profile
74	48.87	18	Real-world charging profile
75	48.955	18	Real-world charging profile
76	49.04	18	Real-world charging profile
77	49.13	18	Real-world charging profile
78	49.22	18	Real-world charging profile
79	49.31	18	Real-world charging profile
80	49.47	18	Real-world charging profile
81	49.63	18	Real-world charging profile
82	47.5033	18	Real-world charging profile
83	45.3767	18	Real-world charging profile
84	43.25	18	Real-world charging profile
85	40.245	18	Real-world charging profile
86	37.24	18	Real-world charging profile
87	35.33	18	Real-world charging profile
88	33.42	18	Real-world charging profile
89	31.64	18	Real-world charging profile
90	29.86	18	Real-world charging profile
91	28.06	18	Real-world charging profile
92	26.26	18	Real-world charging profile
93	22.25	18	Real-world charging profile
94	19.06	18	Real-world charging profile
95	16.7	18	Real-world charging profile
96	14.72	18	Real-world charging profile
97	12.7	18	Real-world charging profile
98	10.505	18	Real-world charging profile
99	3.5705	18	Real-world charging profile
7	43.35	19	Real-world charging profile
8	43.5533	19	Real-world charging profile
9	43.7567	19	Real-world charging profile
10	43.96	19	Real-world charging profile
11	44.1	19	Real-world charging profile
12	44.24	19	Real-world charging profile
13	43.565	19	Real-world charging profile
14	42.89	19	Real-world charging profile
15	42.9	19	Real-world charging profile
16	42.91	19	Real-world charging profile
17	42.92	19	Real-world charging profile
18	42.98	19	Real-world charging profile
19	43.04	19	Real-world charging profile
20	43.0433	19	Real-world charging profile
21	43.0467	19	Real-world charging profile
22	43.05	19	Real-world charging profile
23	43.3	19	Real-world charging profile
24	43.55	19	Real-world charging profile
25	43.5767	19	Real-world charging profile
26	43.6033	19	Real-world charging profile
27	43.63	19	Real-world charging profile
28	43.67	19	Real-world charging profile
29	43.71	19	Real-world charging profile
30	43.6	19	Real-world charging profile
31	43.49	19	Real-world charging profile
32	43.6167	19	Real-world charging profile
33	43.7433	19	Real-world charging profile
34	43.87	19	Real-world charging profile
35	43.905	19	Real-world charging profile
36	43.94	19	Real-world charging profile
37	43.99	19	Real-world charging profile
38	44.04	19	Real-world charging profile
39	44.09	19	Real-world charging profile
40	44.125	19	Real-world charging profile
41	44.16	19	Real-world charging profile
42	44.34	19	Real-world charging profile
43	44.52	19	Real-world charging profile
44	44.5867	19	Real-world charging profile
45	44.6533	19	Real-world charging profile
46	44.72	19	Real-world charging profile
47	45.465	19	Real-world charging profile
48	46.21	19	Real-world charging profile
49	46.2767	19	Real-world charging profile
50	46.3433	19	Real-world charging profile
51	46.41	19	Real-world charging profile
52	46.285	19	Real-world charging profile
53	46.16	19	Real-world charging profile
54	46.4833	19	Real-world charging profile
55	46.8067	19	Real-world charging profile
56	47.13	19	Real-world charging profile
57	47.215	19	Real-world charging profile
58	47.3	19	Real-world charging profile
59	47.165	19	Real-world charging profile
60	47.03	19	Real-world charging profile
61	47.0833	19	Real-world charging profile
62	47.1367	19	Real-world charging profile
63	47.19	19	Real-world charging profile
64	47.115	19	Real-world charging profile
65	47.04	19	Real-world charging profile
66	47.3967	19	Real-world charging profile
67	47.7533	19	Real-world charging profile
68	48.11	19	Real-world charging profile
69	48.225	19	Real-world charging profile
70	48.34	19	Real-world charging profile
71	48.42	19	Real-world charging profile
72	48.5	19	Real-world charging profile
73	48.58	19	Real-world charging profile
74	48.715	19	Real-world charging profile
75	48.85	19	Real-world charging profile
76	48.94	19	Real-world charging profile
77	49.03	19	Real-world charging profile
78	49.13	19	Real-world charging profile
79	49.23	19	Real-world charging profile
80	49.33	19	Real-world charging profile
81	49.535	19	Real-world charging profile
82	49.74	19	Real-world charging profile
83	47.6233	19	Real-world charging profile
84	45.5067	19	Real-world charging profile
85	43.39	19	Real-world charging profile
86	40.41	19	Real-world charging profile
87	37.43	19	Real-world charging profile
88	33.44	19	Real-world charging profile
89	31.845	19	Real-world charging profile
90	30.25	19	Real-world charging profile
91	26.26	19	Real-world charging profile
92	22.67	19	Real-world charging profile
93	19.29	19	Real-world charging profile
94	16.74	19	Real-world charging profile
95	13.605	19	Real-world charging profile
96	11.51	19	Real-world charging profile
97	9.09	19	Real-world charging profile
98	7.13333	19	Real-world charging profile
99	3.18833	19	Real-world charging profile
18	44	20	Real-world charging profile
19	44.19	20	Real-world charging profile
20	44.38	20	Real-world charging profile
21	44.275	20	Real-world charging profile
22	44.17	20	Real-world charging profile
23	44.22	20	Real-world charging profile
24	44.27	20	Real-world charging profile
25	44.68	20	Real-world charging profile
26	45.09	20	Real-world charging profile
27	44.95	20	Real-world charging profile
28	44.81	20	Real-world charging profile
29	45.025	20	Real-world charging profile
30	45.24	20	Real-world charging profile
31	45.305	20	Real-world charging profile
32	45.37	20	Real-world charging profile
33	45.23	20	Real-world charging profile
34	45.09	20	Real-world charging profile
35	45.19	20	Real-world charging profile
36	45.255	20	Real-world charging profile
37	45.32	20	Real-world charging profile
38	45.365	20	Real-world charging profile
39	45.41	20	Real-world charging profile
40	45.48	20	Real-world charging profile
41	45.55	20	Real-world charging profile
42	45.37	20	Real-world charging profile
43	45.19	20	Real-world charging profile
44	45.225	20	Real-world charging profile
45	45.26	20	Real-world charging profile
46	45.745	20	Real-world charging profile
47	46.23	20	Real-world charging profile
48	46.25	20	Real-world charging profile
49	46.27	20	Real-world charging profile
50	46.34	20	Real-world charging profile
51	46.41	20	Real-world charging profile
52	46.295	20	Real-world charging profile
53	46.18	20	Real-world charging profile
54	46.39	20	Real-world charging profile
55	46.28	20	Real-world charging profile
56	46.17	20	Real-world charging profile
57	46.625	20	Real-world charging profile
58	47.08	20	Real-world charging profile
59	47.18	20	Real-world charging profile
60	47.28	20	Real-world charging profile
61	47.39	20	Real-world charging profile
62	47.5	20	Real-world charging profile
63	47.385	20	Real-world charging profile
64	47.27	20	Real-world charging profile
65	47.175	20	Real-world charging profile
66	47.08	20	Real-world charging profile
67	47.585	20	Real-world charging profile
68	48.09	20	Real-world charging profile
69	48.26	20	Real-world charging profile
70	48.21	20	Real-world charging profile
71	48.16	20	Real-world charging profile
72	48.24	20	Real-world charging profile
73	48.32	20	Real-world charging profile
74	48.23	20	Real-world charging profile
75	48.14	20	Real-world charging profile
76	48.7	20	Real-world charging profile
77	49.26	20	Real-world charging profile
78	49.285	20	Real-world charging profile
79	49.31	20	Real-world charging profile
80	49.53	20	Real-world charging profile
81	49.75	20	Real-world charging profile
82	49.78	20	Real-world charging profile
83	49.81	20	Real-world charging profile
84	50.08	20	Real-world charging profile
85	50.205	20	Real-world charging profile
86	50.33	20	Real-world charging profile
87	46.1	20	Real-world charging profile
88	41.87	20	Real-world charging profile
89	39.495	20	Real-world charging profile
90	37.12	20	Real-world charging profile
91	33.47	20	Real-world charging profile
92	30.26	20	Real-world charging profile
93	25.79	20	Real-world charging profile
94	21.74	20	Real-world charging profile
95	17.9	20	Real-world charging profile
96	12.46	20	Real-world charging profile
97	8.87333	20	Real-world charging profile
98	5.45	20	Real-world charging profile
7	43.3	21	Real-world charging profile
8	43.77	21	Real-world charging profile
9	44.24	21	Real-world charging profile
10	44.31	21	Real-world charging profile
11	44.38	21	Real-world charging profile
12	44.45	21	Real-world charging profile
13	44.755	21	Real-world charging profile
14	45.06	21	Real-world charging profile
15	45.0767	21	Real-world charging profile
16	45.0933	21	Real-world charging profile
17	45.11	21	Real-world charging profile
18	45.17	21	Real-world charging profile
19	45.23	21	Real-world charging profile
20	45.26	21	Real-world charging profile
21	45.29	21	Real-world charging profile
22	45.32	21	Real-world charging profile
23	45.415	21	Real-world charging profile
24	45.51	21	Real-world charging profile
25	45.4233	21	Real-world charging profile
26	45.3367	21	Real-world charging profile
27	45.25	21	Real-world charging profile
28	45.27	21	Real-world charging profile
29	45.29	21	Real-world charging profile
30	45.365	21	Real-world charging profile
31	45.44	21	Real-world charging profile
32	45.3667	21	Real-world charging profile
33	45.2933	21	Real-world charging profile
34	45.22	21	Real-world charging profile
35	45.24	21	Real-world charging profile
36	45.26	21	Real-world charging profile
37	45.5567	21	Real-world charging profile
38	45.8533	21	Real-world charging profile
39	46.15	21	Real-world charging profile
40	46.2	21	Real-world charging profile
41	46.25	21	Real-world charging profile
42	46.2733	21	Real-world charging profile
43	46.2967	21	Real-world charging profile
44	46.32	21	Real-world charging profile
45	46.34	21	Real-world charging profile
46	46.36	21	Real-world charging profile
47	46.2867	21	Real-world charging profile
48	46.2133	21	Real-world charging profile
49	46.14	21	Real-world charging profile
50	46.215	21	Real-world charging profile
51	46.29	21	Real-world charging profile
52	46.3467	21	Real-world charging profile
53	46.4033	21	Real-world charging profile
54	46.46	21	Real-world charging profile
55	46.715	21	Real-world charging profile
56	46.97	21	Real-world charging profile
57	47.115	21	Real-world charging profile
58	47.26	21	Real-world charging profile
59	47.3367	21	Real-world charging profile
60	47.4133	21	Real-world charging profile
61	47.49	21	Real-world charging profile
62	47.36	21	Real-world charging profile
63	47.23	21	Real-world charging profile
64	47.3067	21	Real-world charging profile
65	47.3833	21	Real-world charging profile
66	47.46	21	Real-world charging profile
67	47.76	21	Real-world charging profile
68	48.06	21	Real-world charging profile
69	48.1467	21	Real-world charging profile
70	48.2333	21	Real-world charging profile
71	48.32	21	Real-world charging profile
72	48.005	21	Real-world charging profile
73	47.69	21	Real-world charging profile
74	47.44	21	Real-world charging profile
75	47.19	21	Real-world charging profile
76	47.2933	21	Real-world charging profile
77	47.3967	21	Real-world charging profile
78	47.5	21	Real-world charging profile
79	47.59	21	Real-world charging profile
80	47.68	21	Real-world charging profile
81	47.6233	21	Real-world charging profile
82	47.5667	21	Real-world charging profile
83	47.51	21	Real-world charging profile
84	47.665	21	Real-world charging profile
85	47.82	21	Real-world charging profile
86	43.64	21	Real-world charging profile
87	39.46	21	Real-world charging profile
88	37.15	21	Real-world charging profile
89	34.84	21	Real-world charging profile
90	31.13	21	Real-world charging profile
91	29.535	21	Real-world charging profile
92	27.94	21	Real-world charging profile
93	23.93	21	Real-world charging profile
94	20.34	21	Real-world charging profile
95	17.53	21	Real-world charging profile
96	14.12	21	Real-world charging profile
97	10.72	21	Real-world charging profile
98	6.975	21	Real-world charging profile
21	36.23	22	Real-world charging profile
22	40.125	22	Real-world charging profile
23	44.02	22	Real-world charging profile
24	44.14	22	Real-world charging profile
25	44.26	22	Real-world charging profile
26	44.38	22	Real-world charging profile
27	43.9433	22	Real-world charging profile
28	43.5067	22	Real-world charging profile
29	43.07	22	Real-world charging profile
30	43.14	22	Real-world charging profile
31	43.21	22	Real-world charging profile
32	43.2367	22	Real-world charging profile
33	43.2633	22	Real-world charging profile
34	43.29	22	Real-world charging profile
35	43.155	22	Real-world charging profile
36	43.02	22	Real-world charging profile
37	43.26	22	Real-world charging profile
38	43.5	22	Real-world charging profile
39	43.5567	22	Real-world charging profile
40	43.6133	22	Real-world charging profile
41	43.67	22	Real-world charging profile
42	43.6967	22	Real-world charging profile
43	43.7233	22	Real-world charging profile
44	43.75	22	Real-world charging profile
45	44.53	22	Real-world charging profile
46	45.31	22	Real-world charging profile
47	45.48	22	Real-world charging profile
48	45.65	22	Real-world charging profile
49	45.82	22	Real-world charging profile
50	45.7	22	Real-world charging profile
51	45.58	22	Real-world charging profile
52	45.78	22	Real-world charging profile
53	45.98	22	Real-world charging profile
54	46.18	22	Real-world charging profile
55	46.635	22	Real-world charging profile
56	47.09	22	Real-world charging profile
57	47.1667	22	Real-world charging profile
58	47.2433	22	Real-world charging profile
59	47.32	22	Real-world charging profile
60	47.4	22	Real-world charging profile
61	47.48	22	Real-world charging profile
62	47.4067	22	Real-world charging profile
63	47.3333	22	Real-world charging profile
64	47.26	22	Real-world charging profile
65	47.2433	22	Real-world charging profile
66	47.2267	22	Real-world charging profile
67	47.21	22	Real-world charging profile
68	47.63	22	Real-world charging profile
69	48.05	22	Real-world charging profile
70	48.17	22	Real-world charging profile
71	48.29	22	Real-world charging profile
72	48.41	22	Real-world charging profile
73	48.575	22	Real-world charging profile
74	48.74	22	Real-world charging profile
75	48.8	22	Real-world charging profile
76	48.86	22	Real-world charging profile
77	48.92	22	Real-world charging profile
78	49.07	22	Real-world charging profile
79	49.22	22	Real-world charging profile
80	49.33	22	Real-world charging profile
81	49.44	22	Real-world charging profile
82	49.55	22	Real-world charging profile
83	49.63	22	Real-world charging profile
84	49.71	22	Real-world charging profile
85	49.79	22	Real-world charging profile
86	45.255	22	Real-world charging profile
87	40.72	22	Real-world charging profile
88	38.25	22	Real-world charging profile
89	35.78	22	Real-world charging profile
90	33.64	22	Real-world charging profile
91	31.5	22	Real-world charging profile
92	28.14	22	Real-world charging profile
93	23.9	22	Real-world charging profile
94	21.385	22	Real-world charging profile
95	18.87	22	Real-world charging profile
96	15.1	22	Real-world charging profile
97	12.135	22	Real-world charging profile
98	9.54	22	Real-world charging profile
3	44.02	23	Real-world charging profile
4	44.1867	23	Real-world charging profile
5	44.3533	23	Real-world charging profile
6	44.52	23	Real-world charging profile
7	44.705	23	Real-world charging profile
8	44.89	23	Real-world charging profile
9	44.4467	23	Real-world charging profile
10	44.0033	23	Real-world charging profile
11	43.56	23	Real-world charging profile
12	43.68	23	Real-world charging profile
13	43.8	23	Real-world charging profile
14	43.84	23	Real-world charging profile
15	43.88	23	Real-world charging profile
16	43.92	23	Real-world charging profile
17	44.165	23	Real-world charging profile
18	44.41	23	Real-world charging profile
19	44.45	23	Real-world charging profile
20	44.49	23	Real-world charging profile
21	44.53	23	Real-world charging profile
22	44.53	23	Real-world charging profile
23	44.53	23	Real-world charging profile
24	44.57	23	Real-world charging profile
25	44.61	23	Real-world charging profile
26	44.65	23	Real-world charging profile
27	44.65	23	Real-world charging profile
28	44.65	23	Real-world charging profile
29	44.4433	23	Real-world charging profile
30	44.2367	23	Real-world charging profile
31	44.03	23	Real-world charging profile
32	44.275	23	Real-world charging profile
33	44.52	23	Real-world charging profile
34	44.52	23	Real-world charging profile
35	44.52	23	Real-world charging profile
36	44.52	23	Real-world charging profile
37	44.765	23	Real-world charging profile
38	45.01	23	Real-world charging profile
39	44.9267	23	Real-world charging profile
40	44.8433	23	Real-world charging profile
41	44.76	23	Real-world charging profile
42	44.82	23	Real-world charging profile
43	44.88	23	Real-world charging profile
44	44.88	23	Real-world charging profile
45	44.88	23	Real-world charging profile
46	44.88	23	Real-world charging profile
47	45	23	Real-world charging profile
48	45.12	23	Real-world charging profile
49	45.5367	23	Real-world charging profile
50	45.9533	23	Real-world charging profile
51	46.37	23	Real-world charging profile
52	46.62	23	Real-world charging profile
53	46.87	23	Real-world charging profile
54	46.9133	23	Real-world charging profile
55	46.9567	23	Real-world charging profile
56	47	23	Real-world charging profile
57	47.12	23	Real-world charging profile
58	47.24	23	Real-world charging profile
59	47.3233	23	Real-world charging profile
60	47.4067	23	Real-world charging profile
61	47.49	23	Real-world charging profile
62	47.66	23	Real-world charging profile
63	47.83	23	Real-world charging profile
64	48	23	Real-world charging profile
65	47.93	23	Real-world charging profile
66	47.86	23	Real-world charging profile
67	48.0733	23	Real-world charging profile
68	48.2867	23	Real-world charging profile
69	48.5	23	Real-world charging profile
70	48.43	23	Real-world charging profile
71	48.36	23	Real-world charging profile
72	48.5733	23	Real-world charging profile
73	48.7867	23	Real-world charging profile
74	49	23	Real-world charging profile
75	48.93	23	Real-world charging profile
76	48.86	23	Real-world charging profile
77	48.94	23	Real-world charging profile
78	49.02	23	Real-world charging profile
79	49.1	23	Real-world charging profile
80	49.425	23	Real-world charging profile
81	49.75	23	Real-world charging profile
82	48.3667	23	Real-world charging profile
83	46.9833	23	Real-world charging profile
84	45.6	23	Real-world charging profile
85	41.755	23	Real-world charging profile
86	37.91	23	Real-world charging profile
87	35.955	23	Real-world charging profile
88	34	23	Real-world charging profile
89	30.4	23	Real-world charging profile
90	28.4	23	Real-world charging profile
91	26.4	23	Real-world charging profile
92	22.4	23	Real-world charging profile
93	18.75	23	Real-world charging profile
94	16.4	23	Real-world charging profile
95	12.965	23	Real-world charging profile
96	9.58	23	Real-world charging profile
97	8.38	23	Real-world charging profile
98	5.7725	23	Real-world charging profile
99	2.10357	23	Real-world charging profile
8	42.85	24	Real-world charging profile
9	41.125	24	Real-world charging profile
10	39.4	24	Real-world charging profile
11	38.535	24	Real-world charging profile
12	37.67	24	Real-world charging profile
13	38.315	24	Real-world charging profile
14	38.96	24	Real-world charging profile
15	40.1467	24	Real-world charging profile
16	41.3333	24	Real-world charging profile
17	42.52	24	Real-world charging profile
18	42.17	24	Real-world charging profile
19	41.82	24	Real-world charging profile
20	43.315	24	Real-world charging profile
21	44.81	24	Real-world charging profile
22	44.25	24	Real-world charging profile
23	43.69	24	Real-world charging profile
24	43.13	24	Real-world charging profile
25	43.215	24	Real-world charging profile
26	43.3	24	Real-world charging profile
27	43.33	24	Real-world charging profile
28	43.36	24	Real-world charging profile
29	43.39	24	Real-world charging profile
30	43.445	24	Real-world charging profile
31	43.5	24	Real-world charging profile
32	43.5033	24	Real-world charging profile
33	43.5067	24	Real-world charging profile
34	43.51	24	Real-world charging profile
35	43.475	24	Real-world charging profile
36	43.44	24	Real-world charging profile
37	43.485	24	Real-world charging profile
38	43.53	24	Real-world charging profile
39	43.5467	24	Real-world charging profile
40	43.5633	24	Real-world charging profile
41	43.58	24	Real-world charging profile
42	43.65	24	Real-world charging profile
43	43.72	24	Real-world charging profile
44	43.7667	24	Real-world charging profile
[truncated: 8,967 more rows]

## Sheet: ReferenceCurves
SoC (%)	Power (kW)	Label
16	44.64	BMW i3 (Reference, 50kW, 30°C)
17	44.76	BMW i3 (Reference, 50kW, 30°C)
18	44.95	BMW i3 (Reference, 50kW, 30°C)
19	45.01	BMW i3 (Reference, 50kW, 30°C)
20	44.94	BMW i3 (Reference, 50kW, 30°C)
21	45.01	BMW i3 (Reference, 50kW, 30°C)
22	45.02	BMW i3 (Reference, 50kW, 30°C)
23	45.06	BMW i3 (Reference, 50kW, 30°C)
24	45.15	BMW i3 (Reference, 50kW, 30°C)
25	45.12	BMW i3 (Reference, 50kW, 30°C)
26	45.14	BMW i3 (Reference, 50kW, 30°C)
27	45.26	BMW i3 (Reference, 50kW, 30°C)
28	45.28	BMW i3 (Reference, 50kW, 30°C)
29	45.35	BMW i3 (Reference, 50kW, 30°C)
30	45.45	BMW i3 (Reference, 50kW, 30°C)
31	45.53	BMW i3 (Reference, 50kW, 30°C)
32	45.53	BMW i3 (Reference, 50kW, 30°C)
33	45.52	BMW i3 (Reference, 50kW, 30°C)
34	45.53	BMW i3 (Reference, 50kW, 30°C)
35	45.6	BMW i3 (Reference, 50kW, 30°C)
36	45.65	BMW i3 (Reference, 50kW, 30°C)
37	45.69	BMW i3 (Reference, 50kW, 30°C)
38	45.81	BMW i3 (Reference, 50kW, 30°C)
39	45.82	BMW i3 (Reference, 50kW, 30°C)
40	45.85	BMW i3 (Reference, 50kW, 30°C)
41	45.88	BMW i3 (Reference, 50kW, 30°C)
42	45.94	BMW i3 (Reference, 50kW, 30°C)
43	45.99	BMW i3 (Reference, 50kW, 30°C)
44	46.04	BMW i3 (Reference, 50kW, 30°C)
45	46.12	BMW i3 (Reference, 50kW, 30°C)
46	46.23	BMW i3 (Reference, 50kW, 30°C)
47	46.26	BMW i3 (Reference, 50kW, 30°C)
48	46.28	BMW i3 (Reference, 50kW, 30°C)
49	46.36	BMW i3 (Reference, 50kW, 30°C)
50	46.44	BMW i3 (Reference, 50kW, 30°C)
51	46.54	BMW i3 (Reference, 50kW, 30°C)
52	46.51	BMW i3 (Reference, 50kW, 30°C)
53	46.58	BMW i3 (Reference, 50kW, 30°C)
54	46.72	BMW i3 (Reference, 50kW, 30°C)
55	46.82	BMW i3 (Reference, 50kW, 30°C)
56	46.89	BMW i3 (Reference, 50kW, 30°C)
57	47	BMW i3 (Reference, 50kW, 30°C)
58	47.15	BMW i3 (Reference, 50kW, 30°C)
59	47.15	BMW i3 (Reference, 50kW, 30°C)
60	47.31	BMW i3 (Reference, 50kW, 30°C)
61	47.4	BMW i3 (Reference, 50kW, 30°C)
62	47.48	BMW i3 (Reference, 50kW, 30°C)
63	47.59	BMW i3 (Reference, 50kW, 30°C)
64	47.72	BMW i3 (Reference, 50kW, 30°C)
65	47.8	BMW i3 (Reference, 50kW, 30°C)
66	47.95	BMW i3 (Reference, 50kW, 30°C)
67	48.04	BMW i3 (Reference, 50kW, 30°C)
68	48.14	BMW i3 (Reference, 50kW, 30°C)
69	48.25	BMW i3 (Reference, 50kW, 30°C)
70	48.38	BMW i3 (Reference, 50kW, 30°C)
71	48.5	BMW i3 (Reference, 50kW, 30°C)
72	48.62	BMW i3 (Reference, 50kW, 30°C)
73	48.73	BMW i3 (Reference, 50kW, 30°C)
74	48.86	BMW i3 (Reference, 50kW, 30°C)
75	48.98	BMW i3 (Reference, 50kW, 30°C)
76	49.01	BMW i3 (Reference, 50kW, 30°C)
77	48.84	BMW i3 (Reference, 50kW, 30°C)
78	48.93	BMW i3 (Reference, 50kW, 30°C)
79	49.03	BMW i3 (Reference, 50kW, 30°C)
80	48.93	BMW i3 (Reference, 50kW, 30°C)
81	48.93	BMW i3 (Reference, 50kW, 30°C)
82	49.03	BMW i3 (Reference, 50kW, 30°C)
83	49.15	BMW i3 (Reference, 50kW, 30°C)
84	49.31	BMW i3 (Reference, 50kW, 30°C)
85	49.38	BMW i3 (Reference, 50kW, 30°C)
86	49.09	BMW i3 (Reference, 50kW, 30°C)
87	45.53	BMW i3 (Reference, 50kW, 30°C)
88	40.96	BMW i3 (Reference, 50kW, 30°C)
89	37.56	BMW i3 (Reference, 50kW, 30°C)
90	34.65	BMW i3 (Reference, 50kW, 30°C)
91	31.76	BMW i3 (Reference, 50kW, 30°C)
92	28.11	BMW i3 (Reference, 50kW, 30°C)
93	23.15	BMW i3 (Reference, 50kW, 30°C)
94	19.11	BMW i3 (Reference, 50kW, 30°C)
95	15.29	BMW i3 (Reference, 50kW, 30°C)
8	42.05	Nissan Leaf (Reference, 50kW, 30°C)
9	42.23	Nissan Leaf (Reference, 50kW, 30°C)
10	42.45	Nissan Leaf (Reference, 50kW, 30°C)
11	42.58	Nissan Leaf (Reference, 50kW, 30°C)
12	42.62	Nissan Leaf (Reference, 50kW, 30°C)
13	42.69	Nissan Leaf (Reference, 50kW, 30°C)
14	42.78	Nissan Leaf (Reference, 50kW, 30°C)
15	42.96	Nissan Leaf (Reference, 50kW, 30°C)
16	43.08	Nissan Leaf (Reference, 50kW, 30°C)
17	43.13	Nissan Leaf (Reference, 50kW, 30°C)
18	43.13	Nissan Leaf (Reference, 50kW, 30°C)
19	43.18	Nissan Leaf (Reference, 50kW, 30°C)
20	43.35	Nissan Leaf (Reference, 50kW, 30°C)
21	43.34	Nissan Leaf (Reference, 50kW, 30°C)
22	43.44	Nissan Leaf (Reference, 50kW, 30°C)
23	43.49	Nissan Leaf (Reference, 50kW, 30°C)
24	43.5	Nissan Leaf (Reference, 50kW, 30°C)
25	43.6	Nissan Leaf (Reference, 50kW, 30°C)
26	43.76	Nissan Leaf (Reference, 50kW, 30°C)
27	43.82	Nissan Leaf (Reference, 50kW, 30°C)
28	43.84	Nissan Leaf (Reference, 50kW, 30°C)
29	43.93	Nissan Leaf (Reference, 50kW, 30°C)
30	43.97	Nissan Leaf (Reference, 50kW, 30°C)
31	43.98	Nissan Leaf (Reference, 50kW, 30°C)
32	44.08	Nissan Leaf (Reference, 50kW, 30°C)
33	44.08	Nissan Leaf (Reference, 50kW, 30°C)
34	44.17	Nissan Leaf (Reference, 50kW, 30°C)
35	44.25	Nissan Leaf (Reference, 50kW, 30°C)
36	44.4	Nissan Leaf (Reference, 50kW, 30°C)
37	44.41	Nissan Leaf (Reference, 50kW, 30°C)
38	44.4	Nissan Leaf (Reference, 50kW, 30°C)
39	44.44	Nissan Leaf (Reference, 50kW, 30°C)
40	44.54	Nissan Leaf (Reference, 50kW, 30°C)
41	44.65	Nissan Leaf (Reference, 50kW, 30°C)
42	44.75	Nissan Leaf (Reference, 50kW, 30°C)
43	44.82	Nissan Leaf (Reference, 50kW, 30°C)
44	44.9	Nissan Leaf (Reference, 50kW, 30°C)
45	44.93	Nissan Leaf (Reference, 50kW, 30°C)
46	44.9	Nissan Leaf (Reference, 50kW, 30°C)
47	45.02	Nissan Leaf (Reference, 50kW, 30°C)
48	45.14	Nissan Leaf (Reference, 50kW, 30°C)
49	45.15	Nissan Leaf (Reference, 50kW, 30°C)
50	45.27	Nissan Leaf (Reference, 50kW, 30°C)
51	45.26	Nissan Leaf (Reference, 50kW, 30°C)
52	45.25	Nissan Leaf (Reference, 50kW, 30°C)
53	45.34	Nissan Leaf (Reference, 50kW, 30°C)
54	45.47	Nissan Leaf (Reference, 50kW, 30°C)
55	45.56	Nissan Leaf (Reference, 50kW, 30°C)
56	45.68	Nissan Leaf (Reference, 50kW, 30°C)
57	45.75	Nissan Leaf (Reference, 50kW, 30°C)
58	45.78	Nissan Leaf (Reference, 50kW, 30°C)
59	45.84	Nissan Leaf (Reference, 50kW, 30°C)
60	45.86	Nissan Leaf (Reference, 50kW, 30°C)
61	45.97	Nissan Leaf (Reference, 50kW, 30°C)
62	46.17	Nissan Leaf (Reference, 50kW, 30°C)
63	46.3	Nissan Leaf (Reference, 50kW, 30°C)
64	46.39	Nissan Leaf (Reference, 50kW, 30°C)
65	46.41	Nissan Leaf (Reference, 50kW, 30°C)
66	46.48	Nissan Leaf (Reference, 50kW, 30°C)
67	46.53	Nissan Leaf (Reference, 50kW, 30°C)
68	46.63	Nissan Leaf (Reference, 50kW, 30°C)
69	46.66	Nissan Leaf (Reference, 50kW, 30°C)
70	46.73	Nissan Leaf (Reference, 50kW, 30°C)
71	46.81	Nissan Leaf (Reference, 50kW, 30°C)
72	46.87	Nissan Leaf (Reference, 50kW, 30°C)
73	46.93	Nissan Leaf (Reference, 50kW, 30°C)
74	47.04	Nissan Leaf (Reference, 50kW, 30°C)
75	47.05	Nissan Leaf (Reference, 50kW, 30°C)
76	47.12	Nissan Leaf (Reference, 50kW, 30°C)
77	47.19	Nissan Leaf (Reference, 50kW, 30°C)
78	47.28	Nissan Leaf (Reference, 50kW, 30°C)
79	47.33	Nissan Leaf (Reference, 50kW, 30°C)
80	47.41	Nissan Leaf (Reference, 50kW, 30°C)
81	47.28	Nissan Leaf (Reference, 50kW, 30°C)
82	45.87	Nissan Leaf (Reference, 50kW, 30°C)
83	44.59	Nissan Leaf (Reference, 50kW, 30°C)
84	43.5	Nissan Leaf (Reference, 50kW, 30°C)
85	42.41	Nissan Leaf (Reference, 50kW, 30°C)
86	41.33	Nissan Leaf (Reference, 50kW, 30°C)
87	40.2	Nissan Leaf (Reference, 50kW, 30°C)
88	38.97	Nissan Leaf (Reference, 50kW, 30°C)
89	35.78	Nissan Leaf (Reference, 50kW, 30°C)
90	32.84	Nissan Leaf (Reference, 50kW, 30°C)
