# Supplementary material for: Deep learning predicts real-world electric vehicle direct current charging profiles and durations
Source: Nat Commun. 2025 Dec 5;16:10921. doi: 10.1038/s41467-025-65970-y (PMC12680626; doi:10.1038/s41467-025-65970-y)
Supplement: Supplementary file 3 — Source Data [file 41467_2025_65970_MOESM3_ESM.zip › SourceData/Figure_6_b/Figure_6_b2.xlsx]

## Sheet: RealWorldProfiles
SoC (%)	Power (kW)	TraceID	Label
32	44.59	1	Real-world charging profile
33	44.66	1	Real-world charging profile
34	44.82	1	Real-world charging profile
35	44.825	1	Real-world charging profile
36	44.83	1	Real-world charging profile
37	45.01	1	Real-world charging profile
38	45.13	1	Real-world charging profile
39	45.145	1	Real-world charging profile
40	45.16	1	Real-world charging profile
41	45.3	1	Real-world charging profile
42	45.37	1	Real-world charging profile
43	45.43	1	Real-world charging profile
44	45.49	1	Real-world charging profile
45	45.61	1	Real-world charging profile
46	45.72	1	Real-world charging profile
47	45.77	1	Real-world charging profile
48	45.82	1	Real-world charging profile
49	45.92	1	Real-world charging profile
50	45.99	1	Real-world charging profile
51	45.68	1	Real-world charging profile
52	45.37	1	Real-world charging profile
53	44.76	1	Real-world charging profile
54	41.59	1	Real-world charging profile
55	40.39	1	Real-world charging profile
56	40.07	1	Real-world charging profile
57	40.6	1	Real-world charging profile
58	39.98	1	Real-world charging profile
59	40.48	1	Real-world charging profile
60	40.355	1	Real-world charging profile
61	40.23	1	Real-world charging profile
62	37.19	1	Real-world charging profile
63	36.18	1	Real-world charging profile
64	36.28	1	Real-world charging profile
65	36.135	1	Real-world charging profile
66	35.99	1	Real-world charging profile
67	35.72	1	Real-world charging profile
68	35.53	1	Real-world charging profile
69	35	1	Real-world charging profile
70	34.495	1	Real-world charging profile
71	33.99	1	Real-world charging profile
72	32.89	1	Real-world charging profile
73	32.21	1	Real-world charging profile
74	31.54	1	Real-world charging profile
75	30.42	1	Real-world charging profile
76	29.27	1	Real-world charging profile
77	28.725	1	Real-world charging profile
78	28.18	1	Real-world charging profile
79	26.94	1	Real-world charging profile
80	25.51	1	Real-world charging profile
81	25.95	1	Real-world charging profile
82	25.845	1	Real-world charging profile
83	26.11	1	Real-world charging profile
84	25.77	1	Real-world charging profile
85	25.8	1	Real-world charging profile
86	25.82	1	Real-world charging profile
87	25.94	1	Real-world charging profile
88	25.55	1	Real-world charging profile
89	25.62	1	Real-world charging profile
90	25.64	1	Real-world charging profile
91	23.305	1	Real-world charging profile
92	22.17	1	Real-world charging profile
17	44.78	2	Real-world charging profile
18	44.815	2	Real-world charging profile
19	44.85	2	Real-world charging profile
20	44.94	2	Real-world charging profile
21	44.975	2	Real-world charging profile
22	45.01	2	Real-world charging profile
23	45.09	2	Real-world charging profile
24	45.12	2	Real-world charging profile
25	45.15	2	Real-world charging profile
26	45.22	2	Real-world charging profile
27	45.245	2	Real-world charging profile
28	45.27	2	Real-world charging profile
29	45.26	2	Real-world charging profile
30	45.275	2	Real-world charging profile
31	45.29	2	Real-world charging profile
32	45.36	2	Real-world charging profile
33	45.39	2	Real-world charging profile
34	45.395	2	Real-world charging profile
35	45.4	2	Real-world charging profile
36	45.55	2	Real-world charging profile
37	45.58	2	Real-world charging profile
38	45.61	2	Real-world charging profile
39	45.75	2	Real-world charging profile
40	45.755	2	Real-world charging profile
41	45.76	2	Real-world charging profile
42	45.86	2	Real-world charging profile
43	45.95	2	Real-world charging profile
44	45.975	2	Real-world charging profile
45	46	2	Real-world charging profile
46	45.34	2	Real-world charging profile
47	45.38	2	Real-world charging profile
48	45.42	2	Real-world charging profile
49	44.77	2	Real-world charging profile
50	42.93	2	Real-world charging profile
51	40.78	2	Real-world charging profile
52	40.44	2	Real-world charging profile
53	40.1	2	Real-world charging profile
54	40.17	2	Real-world charging profile
55	40.24	2	Real-world charging profile
56	39.93	2	Real-world charging profile
57	37.76	2	Real-world charging profile
58	37.47	2	Real-world charging profile
59	37.95	2	Real-world charging profile
60	37.235	2	Real-world charging profile
61	36.52	2	Real-world charging profile
62	34.67	2	Real-world charging profile
63	34.38	2	Real-world charging profile
64	34.27	2	Real-world charging profile
65	34.18	2	Real-world charging profile
66	33.875	2	Real-world charging profile
67	33.57	2	Real-world charging profile
68	33.9	2	Real-world charging profile
69	33.6	2	Real-world charging profile
70	32.92	2	Real-world charging profile
71	32.895	2	Real-world charging profile
72	32.87	2	Real-world charging profile
73	31.88	2	Real-world charging profile
74	31.19	2	Real-world charging profile
75	30.42	2	Real-world charging profile
76	30.03	2	Real-world charging profile
77	29.1	2	Real-world charging profile
78	28.17	2	Real-world charging profile
79	27.46	2	Real-world charging profile
80	25.92	2	Real-world charging profile
81	25.685	2	Real-world charging profile
82	25.72	2	Real-world charging profile
83	25.73	2	Real-world charging profile
84	25.33	2	Real-world charging profile
85	25.41	2	Real-world charging profile
86	25.47	2	Real-world charging profile
87	25.53	2	Real-world charging profile
88	25.59	2	Real-world charging profile
89	25.64	2	Real-world charging profile
90	25.275	2	Real-world charging profile
91	22.93	2	Real-world charging profile
92	22.58	2	Real-world charging profile
93	22.62	2	Real-world charging profile
94	22.225	2	Real-world charging profile
95	21.95	2	Real-world charging profile
96	21.94	2	Real-world charging profile
97	20.99	2	Real-world charging profile
98	19.59	2	Real-world charging profile
99	15.165	2	Real-world charging profile
100	13.56	2	Real-world charging profile
24	44.63	3	Real-world charging profile
25	44.79	3	Real-world charging profile
26	44.84	3	Real-world charging profile
27	44.89	3	Real-world charging profile
28	44.88	3	Real-world charging profile
29	44.87	3	Real-world charging profile
30	45.04	3	Real-world charging profile
31	45.075	3	Real-world charging profile
32	45.11	3	Real-world charging profile
33	45.24	3	Real-world charging profile
34	45.29	3	Real-world charging profile
35	45.34	3	Real-world charging profile
36	45.37	3	Real-world charging profile
37	45.4	3	Real-world charging profile
38	45.5	3	Real-world charging profile
39	45.495	3	Real-world charging profile
40	45.49	3	Real-world charging profile
41	45.6	3	Real-world charging profile
42	45.63	3	Real-world charging profile
43	45.66	3	Real-world charging profile
44	45.7	3	Real-world charging profile
45	45.74	3	Real-world charging profile
46	45.82	3	Real-world charging profile
47	45.815	3	Real-world charging profile
48	45.81	3	Real-world charging profile
49	45.905	3	Real-world charging profile
50	46	3	Real-world charging profile
51	46.11	3	Real-world charging profile
52	45.99	3	Real-world charging profile
53	46.12	3	Real-world charging profile
54	46.25	3	Real-world charging profile
55	41.38	3	Real-world charging profile
56	41.52	3	Real-world charging profile
57	41.63	3	Real-world charging profile
58	41.49	3	Real-world charging profile
59	41.35	3	Real-world charging profile
60	41.65	3	Real-world charging profile
61	40.44	3	Real-world charging profile
62	40.295	3	Real-world charging profile
63	40.15	3	Real-world charging profile
64	37.98	3	Real-world charging profile
65	36.55	3	Real-world charging profile
66	36.65	3	Real-world charging profile
67	36.65	3	Real-world charging profile
68	36.65	3	Real-world charging profile
69	35.66	3	Real-world charging profile
70	35.35	3	Real-world charging profile
71	35.04	3	Real-world charging profile
72	34.74	3	Real-world charging profile
73	34.44	3	Real-world charging profile
74	33.24	3	Real-world charging profile
75	32.59	3	Real-world charging profile
76	31.65	3	Real-world charging profile
77	31.16	3	Real-world charging profile
78	30.46	3	Real-world charging profile
79	28.94	3	Real-world charging profile
80	27.42	3	Real-world charging profile
81	26.26	3	Real-world charging profile
82	25.95	3	Real-world charging profile
83	26.02	3	Real-world charging profile
84	26.02	3	Real-world charging profile
85	26.08	3	Real-world charging profile
86	26.16	3	Real-world charging profile
87	26	3	Real-world charging profile
88	25.88	3	Real-world charging profile
89	26.16	3	Real-world charging profile
90	25.97	3	Real-world charging profile
91	25.56	3	Real-world charging profile
92	24.09	3	Real-world charging profile
93	22.745	3	Real-world charging profile
94	22.6	3	Real-world charging profile
95	22.62	3	Real-world charging profile
96	21.88	3	Real-world charging profile
97	21.51	3	Real-world charging profile
98	20.73	3	Real-world charging profile
40	45.34	4	Real-world charging profile
41	45.43	4	Real-world charging profile
42	45.48	4	Real-world charging profile
43	45.535	4	Real-world charging profile
44	45.59	4	Real-world charging profile
45	45.66	4	Real-world charging profile
46	45.72	4	Real-world charging profile
47	45.78	4	Real-world charging profile
48	45.86	4	Real-world charging profile
49	45.97	4	Real-world charging profile
50	46	4	Real-world charging profile
51	46.03	4	Real-world charging profile
52	46.14	4	Real-world charging profile
53	42.48	4	Real-world charging profile
54	41.91	4	Real-world charging profile
55	41.59	4	Real-world charging profile
56	41.645	4	Real-world charging profile
57	41.7	4	Real-world charging profile
58	41.04	4	Real-world charging profile
59	40.39	4	Real-world charging profile
60	39.71	4	Real-world charging profile
61	37.6	4	Real-world charging profile
62	36.995	4	Real-world charging profile
63	36.39	4	Real-world charging profile
64	35.81	4	Real-world charging profile
65	35.9	4	Real-world charging profile
66	35.14	4	Real-world charging profile
67	34.52	4	Real-world charging profile
68	34.41	4	Real-world charging profile
69	34.3	4	Real-world charging profile
70	33.49	4	Real-world charging profile
71	32.48	4	Real-world charging profile
72	32.15	4	Real-world charging profile
73	31.785	4	Real-world charging profile
74	31.42	4	Real-world charging profile
75	30.92	4	Real-world charging profile
76	29.34	4	Real-world charging profile
77	28.15	4	Real-world charging profile
78	27.35	4	Real-world charging profile
79	26.24	4	Real-world charging profile
80	26.33	4	Real-world charging profile
81	25.94	4	Real-world charging profile
82	26	4	Real-world charging profile
83	26.04	4	Real-world charging profile
84	26.1	4	Real-world charging profile
85	25.73	4	Real-world charging profile
86	26.015	4	Real-world charging profile
87	25.87	4	Real-world charging profile
88	25.96	4	Real-world charging profile
89	26	4	Real-world charging profile
90	24.51	4	Real-world charging profile
91	22.52	4	Real-world charging profile
92	20.945	4	Real-world charging profile
93	20.95	4	Real-world charging profile
94	20.22	4	Real-world charging profile
95	19.86	4	Real-world charging profile
96	19.52	4	Real-world charging profile
97	19.525	4	Real-world charging profile
98	19.52	4	Real-world charging profile
99	17.545	4	Real-world charging profile
100	13.128	4	Real-world charging profile
38	36.34	5	Real-world charging profile
39	36.385	5	Real-world charging profile
40	36.43	5	Real-world charging profile
41	36.47	5	Real-world charging profile
42	36.51	5	Real-world charging profile
43	36.55	5	Real-world charging profile
44	36.59	5	Real-world charging profile
45	36.6267	5	Real-world charging profile
46	36.6633	5	Real-world charging profile
47	36.7	5	Real-world charging profile
48	36.75	5	Real-world charging profile
49	36.8	5	Real-world charging profile
50	36.815	5	Real-world charging profile
51	36.83	5	Real-world charging profile
52	36.91	5	Real-world charging profile
53	36.99	5	Real-world charging profile
54	37.045	5	Real-world charging profile
55	37.1	5	Real-world charging profile
56	37.16	5	Real-world charging profile
57	37.22	5	Real-world charging profile
58	36.7	5	Real-world charging profile
59	36.18	5	Real-world charging profile
60	35.305	5	Real-world charging profile
61	34.43	5	Real-world charging profile
62	33.71	5	Real-world charging profile
63	32.99	5	Real-world charging profile
64	32.26	5	Real-world charging profile
65	31.53	5	Real-world charging profile
66	30.55	5	Real-world charging profile
67	29.815	5	Real-world charging profile
68	29.08	5	Real-world charging profile
69	28.53	5	Real-world charging profile
70	27.98	5	Real-world charging profile
71	26.95	5	Real-world charging profile
72	26.595	5	Real-world charging profile
73	26.24	5	Real-world charging profile
74	25.19	5	Real-world charging profile
75	24.1	5	Real-world charging profile
76	23.735	5	Real-world charging profile
77	23.37	5	Real-world charging profile
78	23.05	5	Real-world charging profile
79	22.32	5	Real-world charging profile
80	21.6	5	Real-world charging profile
81	21.28	5	Real-world charging profile
82	20.53	5	Real-world charging profile
83	19.81	5	Real-world charging profile
84	19.47	5	Real-world charging profile
85	19.2	5	Real-world charging profile
86	18.93	5	Real-world charging profile
87	18	5	Real-world charging profile
88	17.68	5	Real-world charging profile
89	17.27	5	Real-world charging profile
90	16.94	5	Real-world charging profile
91	16.58	5	Real-world charging profile
92	16.58	5	Real-world charging profile
93	16.07	5	Real-world charging profile
94	15.49	5	Real-world charging profile
95	15.1	5	Real-world charging profile
96	14.955	5	Real-world charging profile
97	14.37	5	Real-world charging profile
98	14.02	5	Real-world charging profile
99	11.615	5	Real-world charging profile
29	44.54	6	Real-world charging profile
30	44.63	6	Real-world charging profile
31	44.71	6	Real-world charging profile
32	44.79	6	Real-world charging profile
33	44.91	6	Real-world charging profile
34	45	6	Real-world charging profile
35	45.045	6	Real-world charging profile
36	45.09	6	Real-world charging profile
37	45.18	6	Real-world charging profile
38	45.27	6	Real-world charging profile
39	45.34	6	Real-world charging profile
40	45.41	6	Real-world charging profile
41	45.48	6	Real-world charging profile
42	45.54	6	Real-world charging profile
43	45.6	6	Real-world charging profile
44	45.68	6	Real-world charging profile
45	45.75	6	Real-world charging profile
46	45.805	6	Real-world charging profile
47	45.86	6	Real-world charging profile
48	45.98	6	Real-world charging profile
49	46.05	6	Real-world charging profile
50	46.12	6	Real-world charging profile
51	46.22	6	Real-world charging profile
52	44.82	6	Real-world charging profile
53	43.155	6	Real-world charging profile
54	41.49	6	Real-world charging profile
55	41.58	6	Real-world charging profile
56	41.46	6	Real-world charging profile
57	41.45	6	Real-world charging profile
58	39.27	6	Real-world charging profile
59	39.315	6	Real-world charging profile
60	39.36	6	Real-world charging profile
61	37.97	6	Real-world charging profile
62	35.89	6	Real-world charging profile
63	35.35	6	Real-world charging profile
64	34.47	6	Real-world charging profile
65	34.3	6	Real-world charging profile
66	34.13	6	Real-world charging profile
67	33.8	6	Real-world charging profile
68	33.45	6	Real-world charging profile
69	33.16	6	Real-world charging profile
70	32.45	6	Real-world charging profile
71	32.13	6	Real-world charging profile
72	31.81	6	Real-world charging profile
73	31.07	6	Real-world charging profile
74	30.74	6	Real-world charging profile
75	29.67	6	Real-world charging profile
76	27.74	6	Real-world charging profile
77	26.59	6	Real-world charging profile
78	26.17	6	Real-world charging profile
79	25.18	6	Real-world charging profile
80	25.22	6	Real-world charging profile
81	25.24	6	Real-world charging profile
82	25.18	6	Real-world charging profile
83	25.36	6	Real-world charging profile
84	25.38	6	Real-world charging profile
85	25.45	6	Real-world charging profile
86	25.51	6	Real-world charging profile
87	25.13	6	Real-world charging profile
88	25.21	6	Real-world charging profile
89	25.12	6	Real-world charging profile
90	22.55	6	Real-world charging profile
91	20.95	6	Real-world charging profile
92	19.58	6	Real-world charging profile
93	19.225	6	Real-world charging profile
94	19.37	6	Real-world charging profile
95	18.63	6	Real-world charging profile
33	44.39	7	Real-world charging profile
34	44.635	7	Real-world charging profile
35	44.88	7	Real-world charging profile
36	44.52	7	Real-world charging profile
37	44.76	7	Real-world charging profile
38	45.005	7	Real-world charging profile
39	45.25	7	Real-world charging profile
40	45.01	7	Real-world charging profile
41	45.01	7	Real-world charging profile
42	45.255	7	Real-world charging profile
43	45.5	7	Real-world charging profile
44	45.62	7	Real-world charging profile
45	45.5	7	Real-world charging profile
46	45.38	7	Real-world charging profile
47	45.38	7	Real-world charging profile
48	45.445	7	Real-world charging profile
49	45.51	7	Real-world charging profile
50	45.51	7	Real-world charging profile
51	45.76	7	Real-world charging profile
52	45.82	7	Real-world charging profile
53	45.88	7	Real-world charging profile
54	46.38	7	Real-world charging profile
55	44.89	7	Real-world charging profile
56	42.04	7	Real-world charging profile
57	42.15	7	Real-world charging profile
58	42.205	7	Real-world charging profile
59	42.26	7	Real-world charging profile
60	42.26	7	Real-world charging profile
61	40.88	7	Real-world charging profile
62	40.23	7	Real-world charging profile
63	39.34	7	Real-world charging profile
64	38.45	7	Real-world charging profile
65	36.67	7	Real-world charging profile
66	36.76	7	Real-world charging profile
67	36.86	7	Real-world charging profile
68	36.2	7	Real-world charging profile
69	35.625	7	Real-world charging profile
70	35.05	7	Real-world charging profile
71	35.14	7	Real-world charging profile
72	34.09	7	Real-world charging profile
73	33.41	7	Real-world charging profile
74	32.34	7	Real-world charging profile
75	31.57	7	Real-world charging profile
76	31.27	7	Real-world charging profile
77	30.73	7	Real-world charging profile
78	30.19	7	Real-world charging profile
79	28.25	7	Real-world charging profile
80	26.77	7	Real-world charging profile
81	25.61	7	Real-world charging profile
82	25.67	7	Real-world charging profile
83	25.74	7	Real-world charging profile
84	25.81	7	Real-world charging profile
85	25.41	7	Real-world charging profile
86	25.87	7	Real-world charging profile
87	25.55	7	Real-world charging profile
88	25.61	7	Real-world charging profile
89	25.68	7	Real-world charging profile
90	25.34	7	Real-world charging profile
91	25.34	7	Real-world charging profile
92	23.82	7	Real-world charging profile
93	21.435	7	Real-world charging profile
94	20.64	7	Real-world charging profile
95	20.725	7	Real-world charging profile
96	20.35	7	Real-world charging profile
97	19.975	7	Real-world charging profile
98	20.05	7	Real-world charging profile
99	19.675	7	Real-world charging profile
100	13.3586	7	Real-world charging profile
15	43.92	8	Real-world charging profile
16	44.15	8	Real-world charging profile
17	44.38	8	Real-world charging profile
18	44.55	8	Real-world charging profile
19	44.64	8	Real-world charging profile
20	44.695	8	Real-world charging profile
21	44.75	8	Real-world charging profile
22	44.82	8	Real-world charging profile
23	44.86	8	Real-world charging profile
24	44.9	8	Real-world charging profile
25	44.97	8	Real-world charging profile
26	45.03	8	Real-world charging profile
27	45.09	8	Real-world charging profile
28	45.15	8	Real-world charging profile
29	45.195	8	Real-world charging profile
30	45.24	8	Real-world charging profile
31	45.275	8	Real-world charging profile
32	45.31	8	Real-world charging profile
33	45.42	8	Real-world charging profile
34	45.45	8	Real-world charging profile
35	45.48	8	Real-world charging profile
36	45.53	8	Real-world charging profile
37	45.555	8	Real-world charging profile
38	45.58	8	Real-world charging profile
39	45.7	8	Real-world charging profile
40	45.715	8	Real-world charging profile
41	45.73	8	Real-world charging profile
42	45.8	8	Real-world charging profile
43	45.83	8	Real-world charging profile
44	45.86	8	Real-world charging profile
45	45.95	8	Real-world charging profile
46	45.755	8	Real-world charging profile
47	45.56	8	Real-world charging profile
48	44.99	8	Real-world charging profile
49	44.66	8	Real-world charging profile
50	44.33	8	Real-world charging profile
51	42.55	8	Real-world charging profile
52	39.97	8	Real-world charging profile
53	40.01	8	Real-world charging profile
54	40.05	8	Real-world charging profile
55	40.18	8	Real-world charging profile
56	40.34	8	Real-world charging profile
57	39.26	8	Real-world charging profile
58	37.03	8	Real-world charging profile
59	37.52	8	Real-world charging profile
60	36.985	8	Real-world charging profile
61	36.45	8	Real-world charging profile
62	35.03	8	Real-world charging profile
63	34.27	8	Real-world charging profile
64	34.02	8	Real-world charging profile
65	33.655	8	Real-world charging profile
66	33.29	8	Real-world charging profile
67	33.41	8	Real-world charging profile
68	33.57	8	Real-world charging profile
69	33.6	8	Real-world charging profile
70	33.045	8	Real-world charging profile
71	32.49	8	Real-world charging profile
72	33.32	8	Real-world charging profile
73	31.86	8	Real-world charging profile
74	31.13	8	Real-world charging profile
75	30.67	8	Real-world charging profile
76	30.585	8	Real-world charging profile
77	30.5	8	Real-world charging profile
78	28.6	8	Real-world charging profile
79	27.08	8	Real-world charging profile
80	25.96	8	Real-world charging profile
81	25.96	8	Real-world charging profile
82	26.03	8	Real-world charging profile
83	26.06	8	Real-world charging profile
84	25.965	8	Real-world charging profile
85	26.11	8	Real-world charging profile
86	26.31	8	Real-world charging profile
87	26.29	8	Real-world charging profile
88	25.98	8	Real-world charging profile
89	26.04	8	Real-world charging profile
90	26.12	8	Real-world charging profile
91	24.47	8	Real-world charging profile
92	22.96	8	Real-world charging profile
93	23.435	8	Real-world charging profile
94	23.05	8	Real-world charging profile
95	23.08	8	Real-world charging profile
96	22.69	8	Real-world charging profile
97	21.405	8	Real-world charging profile
98	20.05	8	Real-world charging profile
38	44.69	9	Real-world charging profile
39	44.855	9	Real-world charging profile
40	45.02	9	Real-world charging profile
41	45.17	9	Real-world charging profile
42	45.245	9	Real-world charging profile
43	45.32	9	Real-world charging profile
44	45.49	9	Real-world charging profile
45	45.565	9	Real-world charging profile
46	45.64	9	Real-world charging profile
47	45.78	9	Real-world charging profile
48	45.87	9	Real-world charging profile
49	45.96	9	Real-world charging profile
50	45.09	9	Real-world charging profile
51	45.4	9	Real-world charging profile
52	44.495	9	Real-world charging profile
53	43.59	9	Real-world charging profile
54	40.74	9	Real-world charging profile
55	40.44	9	Real-world charging profile
56	40.15	9	Real-world charging profile
57	40.3	9	Real-world charging profile
58	39.27	9	Real-world charging profile
59	36.67	9	Real-world charging profile
60	36.72	9	Real-world charging profile
61	36.77	9	Real-world charging profile
62	36.16	9	Real-world charging profile
63	34.99	9	Real-world charging profile
64	34.38	9	Real-world charging profile
65	33.31	9	Real-world charging profile
66	32.58	9	Real-world charging profile
67	32.42	9	Real-world charging profile
68	32.26	9	Real-world charging profile
69	32.7	9	Real-world charging profile
70	32.06	9	Real-world charging profile
71	31.77	9	Real-world charging profile
72	31.03	9	Real-world charging profile
73	30.865	9	Real-world charging profile
74	30.7	9	Real-world charging profile
75	29.94	9	Real-world charging profile
76	29.25	9	Real-world charging profile
77	27.85	9	Real-world charging profile
78	27.05	9	Real-world charging profile
79	25.92	9	Real-world charging profile
80	24.74	9	Real-world charging profile
81	24.85	9	Real-world charging profile
82	24.47	9	Real-world charging profile
83	24.86	9	Real-world charging profile
84	24.49	9	Real-world charging profile
85	24.615	9	Real-world charging profile
86	24.68	9	Real-world charging profile
87	24.72	9	Real-world charging profile
88	24.79	9	Real-world charging profile
89	24.67	9	Real-world charging profile
90	24.85	9	Real-world charging profile
91	24.53	9	Real-world charging profile
92	23.75	9	Real-world charging profile
93	23.625	9	Real-world charging profile
94	23.89	9	Real-world charging profile
95	24.67	9	Real-world charging profile
96	24.74	9	Real-world charging profile
97	23.93	9	Real-world charging profile
98	22.38	9	Real-world charging profile
23	44.46	10	Real-world charging profile
24	44.55	10	Real-world charging profile
25	44.64	10	Real-world charging profile
26	44.5	10	Real-world charging profile
27	44.665	10	Real-world charging profile
28	44.83	10	Real-world charging profile
29	44.9	10	Real-world charging profile
30	44.95	10	Real-world charging profile
31	45	10	Real-world charging profile
32	45.13	10	Real-world charging profile
33	45.16	10	Real-world charging profile
34	45.19	10	Real-world charging profile
35	45.29	10	Real-world charging profile
36	45.4	10	Real-world charging profile
37	45.51	10	Real-world charging profile
38	45.52	10	Real-world charging profile
39	45.53	10	Real-world charging profile
40	45.59	10	Real-world charging profile
41	45.66	10	Real-world charging profile
42	45.72	10	Real-world charging profile
43	45.78	10	Real-world charging profile
44	45.9	10	Real-world charging profile
45	45.875	10	Real-world charging profile
46	45.85	10	Real-world charging profile
47	45.37	10	Real-world charging profile
48	45.01	10	Real-world charging profile
49	44.67	10	Real-world charging profile
50	44.33	10	Real-world charging profile
51	42.14	10	Real-world charging profile
52	39.99	10	Real-world charging profile
53	39.72	10	Real-world charging profile
54	39.77	10	Real-world charging profile
55	39.99	10	Real-world charging profile
56	40.21	10	Real-world charging profile
57	38.65	10	Real-world charging profile
58	38.92	10	Real-world charging profile
59	37.2	10	Real-world charging profile
60	35.02	10	Real-world charging profile
61	34.86	10	Real-world charging profile
62	34.7	10	Real-world charging profile
63	34.39	10	Real-world charging profile
64	34.83	10	Real-world charging profile
65	35.67	10	Real-world charging profile
66	35.53	10	Real-world charging profile
67	35.39	10	Real-world charging profile
68	34.4	10	Real-world charging profile
69	33.19	10	Real-world charging profile
70	33.065	10	Real-world charging profile
71	32.94	10	Real-world charging profile
72	31.79	10	Real-world charging profile
73	30.73	10	Real-world charging profile
74	30.725	10	Real-world charging profile
75	30.72	10	Real-world charging profile
76	29.72	10	Real-world charging profile
77	28.17	10	Real-world charging profile
78	26.68	10	Real-world charging profile
79	25.51	10	Real-world charging profile
80	25.59	10	Real-world charging profile
81	25.56	10	Real-world charging profile
82	25.66	10	Real-world charging profile
83	25.69	10	Real-world charging profile
84	25.43	10	Real-world charging profile
85	25.83	10	Real-world charging profile
86	25.41	10	Real-world charging profile
87	25.52	10	Real-world charging profile
88	25.53	10	Real-world charging profile
89	25.4	10	Real-world charging profile
90	24.13	10	Real-world charging profile
91	22.49	10	Real-world charging profile
92	22.53	10	Real-world charging profile
93	22.16	10	Real-world charging profile
94	21.805	10	Real-world charging profile
95	21.46	10	Real-world charging profile
96	21.91	10	Real-world charging profile
97	20.575	10	Real-world charging profile
98	19.18	10	Real-world charging profile
37	45.13	11	Real-world charging profile
38	45.3	11	Real-world charging profile
39	45.375	11	Real-world charging profile
40	45.45	11	Real-world charging profile
41	45.57	11	Real-world charging profile
42	45.625	11	Real-world charging profile
43	45.68	11	Real-world charging profile
44	45.77	11	Real-world charging profile
45	45.8	11	Real-world charging profile
46	45.83	11	Real-world charging profile
47	45.91	11	Real-world charging profile
48	45.955	11	Real-world charging profile
49	46	11	Real-world charging profile
50	45.41	11	Real-world charging profile
51	44.8	11	Real-world charging profile
52	43.685	11	Real-world charging profile
53	42.57	11	Real-world charging profile
54	40.4	11	Real-world charging profile
55	40.09	11	Real-world charging profile
56	40.19	11	Real-world charging profile
57	39.91	11	Real-world charging profile
58	39.02	11	Real-world charging profile
59	38.13	11	Real-world charging profile
60	37.53	11	Real-world charging profile
61	37.47	11	Real-world charging profile
62	36.09	11	Real-world charging profile
63	34.67	11	Real-world charging profile
64	34.34	11	Real-world charging profile
65	34.01	11	Real-world charging profile
66	33.73	11	Real-world charging profile
67	33.34	11	Real-world charging profile
68	33.83	11	Real-world charging profile
69	33.51	11	Real-world charging profile
70	33.15	11	Real-world charging profile
71	32.79	11	Real-world charging profile
72	32.54	11	Real-world charging profile
73	31.86	11	Real-world charging profile
74	30.72	11	Real-world charging profile
75	29.97	11	Real-world charging profile
76	30.035	11	Real-world charging profile
77	30.1	11	Real-world charging profile
78	29.71	11	Real-world charging profile
79	28.19	11	Real-world charging profile
80	26.68	11	Real-world charging profile
81	25.58	11	Real-world charging profile
82	25.42	11	Real-world charging profile
83	25.54	11	Real-world charging profile
84	25.34	11	Real-world charging profile
85	25.62	11	Real-world charging profile
86	25.85	11	Real-world charging profile
87	25.53	11	Real-world charging profile
88	25.53	11	Real-world charging profile
89	25.17	11	Real-world charging profile
90	25.65	11	Real-world charging profile
91	25.54	11	Real-world charging profile
92	23.345	11	Real-world charging profile
93	23.08	11	Real-world charging profile
94	22.69	11	Real-world charging profile
95	22.67	11	Real-world charging profile
96	22.53	11	Real-world charging profile
97	21.56	11	Real-world charging profile
98	20.79	11	Real-world charging profile
99	17.555	11	Real-world charging profile
100	15.57	11	Real-world charging profile
33	44.67	12	Real-world charging profile
34	44.83	12	Real-world charging profile
35	44.89	12	Real-world charging profile
36	44.93	12	Real-world charging profile
37	44.97	12	Real-world charging profile
38	45.1	12	Real-world charging profile
39	45.15	12	Real-world charging profile
40	45.2	12	Real-world charging profile
41	45.39	12	Real-world charging profile
42	45.445	12	Real-world charging profile
43	45.5	12	Real-world charging profile
44	45.58	12	Real-world charging profile
45	45.65	12	Real-world charging profile
46	45.72	12	Real-world charging profile
47	45.83	12	Real-world charging profile
48	45.905	12	Real-world charging profile
49	45.98	12	Real-world charging profile
50	46.05	12	Real-world charging profile
51	46.1	12	Real-world charging profile
52	46.15	12	Real-world charging profile
53	44.32	12	Real-world charging profile
54	41.11	12	Real-world charging profile
55	41.16	12	Real-world charging profile
56	41.175	12	Real-world charging profile
57	41.19	12	Real-world charging profile
58	41.06	12	Real-world charging profile
59	38.54	12	Real-world charging profile
60	38.57	12	Real-world charging profile
61	37.55	12	Real-world charging profile
62	36.63	12	Real-world charging profile
63	35.71	12	Real-world charging profile
64	35.07	12	Real-world charging profile
65	34.36	12	Real-world charging profile
66	33.67	12	Real-world charging profile
67	33.36	12	Real-world charging profile
68	33.44	12	Real-world charging profile
69	33.245	12	Real-world charging profile
70	33.05	12	Real-world charging profile
71	32.42	12	Real-world charging profile
72	31.74	12	Real-world charging profile
73	31.04	12	Real-world charging profile
74	31.03	12	Real-world charging profile
75	29.66	12	Real-world charging profile
76	27.36	12	Real-world charging profile
77	26.64	12	Real-world charging profile
78	26.25	12	Real-world charging profile
79	25.99	12	Real-world charging profile
80	25.98	12	Real-world charging profile
81	25.56	12	Real-world charging profile
82	25.64	12	Real-world charging profile
83	26.11	12	Real-world charging profile
84	25.71	12	Real-world charging profile
85	25.78	12	Real-world charging profile
86	25.85	12	Real-world charging profile
87	25.705	12	Real-world charging profile
88	25.6	12	Real-world charging profile
89	25.28	12	Real-world charging profile
90	22.43	12	Real-world charging profile
91	21.31	12	Real-world charging profile
92	19.76	12	Real-world charging profile
93	19.39	12	Real-world charging profile
94	19.82	12	Real-world charging profile
95	19.09	12	Real-world charging profile
96	18.65	12	Real-world charging profile
97	18.57	12	Real-world charging profile
98	18.15	12	Real-world charging profile
99	14.31	12	Real-world charging profile
100	11.995	12	Real-world charging profile
28	44.85	13	Real-world charging profile
29	44.89	13	Real-world charging profile
30	44.93	13	Real-world charging profile
31	45.02	13	Real-world charging profile
32	45.06	13	Real-world charging profile
33	45.1	13	Real-world charging profile
34	45.18	13	Real-world charging profile
35	45.26	13	Real-world charging profile
36	45.32	13	Real-world charging profile
37	45.38	13	Real-world charging profile
38	45.36	13	Real-world charging profile
39	45.45	13	Real-world charging profile
40	45.485	13	Real-world charging profile
41	45.52	13	Real-world charging profile
42	45.59	13	Real-world charging profile
43	45.635	13	Real-world charging profile
44	45.68	13	Real-world charging profile
45	45.77	13	Real-world charging profile
46	45.78	13	Real-world charging profile
47	45.865	13	Real-world charging profile
48	45.95	13	Real-world charging profile
49	46.04	13	Real-world charging profile
50	46.075	13	Real-world charging profile
51	46.11	13	Real-world charging profile
52	45.47	13	Real-world charging profile
53	42.51	13	Real-world charging profile
54	42.19	13	Real-world charging profile
55	41.87	13	Real-world charging profile
56	41.88	13	Real-world charging profile
57	42.08	13	Real-world charging profile
58	41.86	13	Real-world charging profile
59	40	13	Real-world charging profile
60	39.65	13	Real-world charging profile
61	38.98	13	Real-world charging profile
62	38.31	13	Real-world charging profile
63	36.91	13	Real-world charging profile
64	35.74	13	Real-world charging profile
65	35.52	13	Real-world charging profile
66	34.8	13	Real-world charging profile
67	34.435	13	Real-world charging profile
68	34.07	13	Real-world charging profile
69	34.62	13	Real-world charging profile
70	33.86	13	Real-world charging profile
71	33.51	13	Real-world charging profile
72	32.47	13	Real-world charging profile
73	32.305	13	Real-world charging profile
74	32.14	13	Real-world charging profile
75	31.48	13	Real-world charging profile
76	31.11	13	Real-world charging profile
77	30.81	13	Real-world charging profile
78	28.15	13	Real-world charging profile
79	27.79	13	Real-world charging profile
80	27.08	13	Real-world charging profile
81	26.19	13	Real-world charging profile
82	25.95	13	Real-world charging profile
83	25.95	13	Real-world charging profile
84	26.05	13	Real-world charging profile
85	26.14	13	Real-world charging profile
86	26.19	13	Real-world charging profile
87	25.83	13	Real-world charging profile
88	25.97	13	Real-world charging profile
89	25.94	13	Real-world charging profile
90	25.96	13	Real-world charging profile
91	25.675	13	Real-world charging profile
92	22.92	13	Real-world charging profile
93	21.76	13	Real-world charging profile
94	20.785	13	Real-world charging profile
95	19.77	13	Real-world charging profile
96	20.26	13	Real-world charging profile
97	19.86	13	Real-world charging profile
98	19.545	13	Real-world charging profile
99	19.56	13	Real-world charging profile
34	44.39	14	Real-world charging profile
35	44.64	14	Real-world charging profile
36	45.12	14	Real-world charging profile
37	44.94	14	Real-world charging profile
38	44.76	14	Real-world charging profile
39	45.25	14	Real-world charging profile
40	45.38	14	Real-world charging profile
41	45.44	14	Real-world charging profile
42	45.5	14	Real-world charging profile
43	45.26	14	Real-world charging profile
44	45.32	14	Real-world charging profile
45	45.38	14	Real-world charging profile
46	45.51	14	Real-world charging profile
47	45.63	14	Real-world charging profile
48	45.815	14	Real-world charging profile
49	46	14	Real-world charging profile
50	45.76	14	Real-world charging profile
51	46.25	14	Real-world charging profile
52	45.385	14	Real-world charging profile
53	44.52	14	Real-world charging profile
54	41.55	14	Real-world charging profile
55	41.66	14	Real-world charging profile
56	41.78	14	Real-world charging profile
57	41.51	14	Real-world charging profile
58	40.575	14	Real-world charging profile
59	39.64	14	Real-world charging profile
60	39.75	14	Real-world charging profile
61	38.35	14	Real-world charging profile
62	36.57	14	Real-world charging profile
63	35.44	14	Real-world charging profile
64	35.295	14	Real-world charging profile
65	35.15	14	Real-world charging profile
66	34.11	14	Real-world charging profile
67	34.2	14	Real-world charging profile
68	33.53	14	Real-world charging profile
69	33.23	14	Real-world charging profile
70	32.89	14	Real-world charging profile
71	32.55	14	Real-world charging profile
72	31.79	14	Real-world charging profile
73	31.1	14	Real-world charging profile
74	30.8	14	Real-world charging profile
75	30.11	14	Real-world charging profile
76	29.145	14	Real-world charging profile
77	28.18	14	Real-world charging profile
78	26.7	14	Real-world charging profile
79	26.32	14	Real-world charging profile
80	25.54	14	Real-world charging profile
81	25.45	14	Real-world charging profile
82	25.29	14	Real-world charging profile
83	25.35	14	Real-world charging profile
84	25.41	14	Real-world charging profile
85	25.41	14	Real-world charging profile
86	25.48	14	Real-world charging profile
87	25.55	14	Real-world charging profile
88	25.61	14	Real-world charging profile
89	25.22	14	Real-world charging profile
90	25.28	14	Real-world charging profile
91	23.955	14	Real-world charging profile
92	20.99	14	Real-world charging profile
93	19.45	14	Real-world charging profile
94	19.055	14	Real-world charging profile
95	18.66	14	Real-world charging profile
96	18.73	14	Real-world charging profile
97	18.8	14	Real-world charging profile
98	18.4	14	Real-world charging profile
99	16.625	14	Real-world charging profile
100	15.24	14	Real-world charging profile
36	44.64	15	Real-world charging profile
37	44.87	15	Real-world charging profile
38	44.955	15	Real-world charging profile
39	45.04	15	Real-world charging profile
40	45.17	15	Real-world charging profile
41	45.24	15	Real-world charging profile
42	45.31	15	Real-world charging profile
43	45.47	15	Real-world charging profile
44	45.63	15	Real-world charging profile
45	45.735	15	Real-world charging profile
46	45.84	15	Real-world charging profile
47	45.93	15	Real-world charging profile
48	45.975	15	Real-world charging profile
49	46.02	15	Real-world charging profile
50	45.83	15	Real-world charging profile
51	44.935	15	Real-world charging profile
52	44.04	15	Real-world charging profile
53	40.99	15	Real-world charging profile
54	40.79	15	Real-world charging profile
55	40.93	15	Real-world charging profile
56	40.865	15	Real-world charging profile
57	40.8	15	Real-world charging profile
58	38.89	15	Real-world charging profile
59	38.23	15	Real-world charging profile
60	38.32	15	Real-world charging profile
61	36.49	15	Real-world charging profile
62	35.97	15	Real-world charging profile
63	35.45	15	Real-world charging profile
64	34.78	15	Real-world charging profile
65	34.09	15	Real-world charging profile
66	33.42	15	Real-world charging profile
67	32.8	15	Real-world charging profile
68	32.92	15	Real-world charging profile
69	33.04	15	Real-world charging profile
70	32.41	15	Real-world charging profile
71	31.7	15	Real-world charging profile
72	31.46	15	Real-world charging profile
73	30.76	15	Real-world charging profile
74	30.02	15	Real-world charging profile
75	29.07	15	Real-world charging profile
76	28.12	15	Real-world charging profile
77	27.02	15	Real-world charging profile
78	26.24	15	Real-world charging profile
79	25.5	15	Real-world charging profile
80	24.84	15	Real-world charging profile
81	24.91	15	Real-world charging profile
82	24.91	15	Real-world charging profile
83	24.96	15	Real-world charging profile
84	24.99	15	Real-world charging profile
85	25.05	15	Real-world charging profile
86	25.15	15	Real-world charging profile
87	24.79	15	Real-world charging profile
88	25.22	15	Real-world charging profile
89	24.83	15	Real-world charging profile
90	23.75	15	Real-world charging profile
91	21.3	15	Real-world charging profile
92	19.78	15	Real-world charging profile
93	19.74	15	Real-world charging profile
94	19.04	15	Real-world charging profile
95	19.315	15	Real-world charging profile
96	19.58	15	Real-world charging profile
97	18.99	15	Real-world charging profile
98	15.16	15	Real-world charging profile
99	11.4875	15	Real-world charging profile
26	44.15	16	Real-world charging profile
27	44.38	16	Real-world charging profile
28	44.54	16	Real-world charging profile
29	44.585	16	Real-world charging profile
30	44.63	16	Real-world charging profile
31	44.65	16	Real-world charging profile
32	44.84	16	Real-world charging profile
33	44.87	16	Real-world charging profile
34	44.9	16	Real-world charging profile
35	45	16	Real-world charging profile
36	45.02	16	Real-world charging profile
37	45.09	16	Real-world charging profile
38	45.16	16	Real-world charging profile
39	45.24	16	Real-world charging profile
40	45.32	16	Real-world charging profile
41	45.385	16	Real-world charging profile
42	45.45	16	Real-world charging profile
43	45.51	16	Real-world charging profile
44	45.54	16	Real-world charging profile
45	45.57	16	Real-world charging profile
46	45.65	16	Real-world charging profile
47	45.7	16	Real-world charging profile
48	45.76	16	Real-world charging profile
49	45.82	16	Real-world charging profile
50	45.87	16	Real-world charging profile
51	46.05	16	Real-world charging profile
52	46.1	16	Real-world charging profile
53	46.15	16	Real-world charging profile
54	46.27	16	Real-world charging profile
55	42.06	16	Real-world charging profile
56	42.33	16	Real-world charging profile
57	41.67	16	Real-world charging profile
58	41.885	16	Real-world charging profile
59	42.1	16	Real-world charging profile
60	41.56	16	Real-world charging profile
61	40.89	16	Real-world charging profile
62	39.05	16	Real-world charging profile
63	37.955	16	Real-world charging profile
64	36.86	16	Real-world charging profile
65	36.59	16	Real-world charging profile
66	36.29	16	Real-world charging profile
67	36.4	16	Real-world charging profile
68	35.675	16	Real-world charging profile
69	34.95	16	Real-world charging profile
70	35.05	16	Real-world charging profile
71	34.36	16	Real-world charging profile
72	33.61	16	Real-world charging profile
73	33.32	16	Real-world charging profile
74	33.03	16	Real-world charging profile
75	31.87	16	Real-world charging profile
76	31.23	16	Real-world charging profile
77	30.44	16	Real-world charging profile
78	29.36	16	Real-world charging profile
79	27.84	16	Real-world charging profile
80	26.96	16	Real-world charging profile
81	25.94	16	Real-world charging profile
82	26.39	16	Real-world charging profile
83	26.03	16	Real-world charging profile
84	26.07	16	Real-world charging profile
85	26.11	16	Real-world charging profile
86	26.075	16	Real-world charging profile
87	26.31	16	Real-world charging profile
88	25.93	16	Real-world charging profile
89	26	16	Real-world charging profile
90	25.97	16	Real-world charging profile
91	26.07	16	Real-world charging profile
92	23.135	16	Real-world charging profile
93	21.77	16	Real-world charging profile
94	21.43	16	Real-world charging profile
95	21.26	16	Real-world charging profile
96	21.09	16	Real-world charging profile
23	35.3	17	Real-world charging profile
24	35.59	17	Real-world charging profile
25	35.67	17	Real-world charging profile
26	35.75	17	Real-world charging profile
27	35.8	17	Real-world charging profile
28	35.85	17	Real-world charging profile
29	35.9	17	Real-world charging profile
30	35.95	17	Real-world charging profile
31	35.995	17	Real-world charging profile
32	36.04	17	Real-world charging profile
33	36.085	17	Real-world charging profile
34	36.13	17	Real-world charging profile
35	36.2	17	Real-world charging profile
36	36.27	17	Real-world charging profile
37	36.315	17	Real-world charging profile
38	36.36	17	Real-world charging profile
39	36.41	17	Real-world charging profile
40	36.46	17	Real-world charging profile
41	36.4767	17	Real-world charging profile
42	36.4933	17	Real-world charging profile
43	36.51	17	Real-world charging profile
44	36.56	17	Real-world charging profile
45	36.61	17	Real-world charging profile
46	36.645	17	Real-world charging profile
47	36.68	17	Real-world charging profile
48	36.75	17	Real-world charging profile
49	36.82	17	Real-world charging profile
50	36.865	17	Real-world charging profile
51	36.91	17	Real-world charging profile
52	36.98	17	Real-world charging profile
53	37.05	17	Real-world charging profile
54	36.915	17	Real-world charging profile
55	36.78	17	Real-world charging profile
56	36.255	17	Real-world charging profile
57	35.73	17	Real-world charging profile
58	35.38	17	Real-world charging profile
59	35.03	17	Real-world charging profile
60	34.68	17	Real-world charging profile
61	34.185	17	Real-world charging profile
62	33.69	17	Real-world charging profile
63	33.155	17	Real-world charging profile
64	32.62	17	Real-world charging profile
65	31.21	17	Real-world charging profile
66	30.87	17	Real-world charging profile
67	30.53	17	Real-world charging profile
68	30.015	17	Real-world charging profile
69	29.5	17	Real-world charging profile
70	28.45	17	Real-world charging profile
71	27.895	17	Real-world charging profile
72	27.34	17	Real-world charging profile
73	26.82	17	Real-world charging profile
74	26.3	17	Real-world charging profile
75	25.16	17	Real-world charging profile
76	24.1	17	Real-world charging profile
77	23.75	17	Real-world charging profile
78	23.4	17	Real-world charging profile
79	22.69	17	Real-world charging profile
80	21.95	17	Real-world charging profile
81	21.11	17	Real-world charging profile
82	20.89	17	Real-world charging profile
83	20.535	17	Real-world charging profile
84	20.18	17	Real-world charging profile
85	19.8	17	Real-world charging profile
86	19.04	17	Real-world charging profile
87	18.7	17	Real-world charging profile
88	18.35	17	Real-world charging profile
89	17.6	17	Real-world charging profile
90	16.91	17	Real-world charging profile
91	16.55	17	Real-world charging profile
92	16.15	17	Real-world charging profile
93	16.21	17	Real-world charging profile
94	15.81	17	Real-world charging profile
95	15.255	17	Real-world charging profile
96	14.71	17	Real-world charging profile
97	14.73	17	Real-world charging profile
98	14.185	17	Real-world charging profile
99	13.59	17	Real-world charging profile
100	10.78	17	Real-world charging profile
34	44.49	18	Real-world charging profile
35	44.69	18	Real-world charging profile
36	44.91	18	Real-world charging profile
37	44.96	18	Real-world charging profile
38	45.01	18	Real-world charging profile
39	45.08	18	Real-world charging profile
40	45.17	18	Real-world charging profile
41	45.26	18	Real-world charging profile
42	45.4	18	Real-world charging profile
43	45.47	18	Real-world charging profile
44	45.54	18	Real-world charging profile
45	45.67	18	Real-world charging profile
46	45.79	18	Real-world charging profile
47	45.835	18	Real-world charging profile
48	45.88	18	Real-world charging profile
49	46	18	Real-world charging profile
50	46.095	18	Real-world charging profile
51	46.19	18	Real-world charging profile
52	45.54	18	Real-world charging profile
53	44.1	18	Real-world charging profile
54	41.17	18	Real-world charging profile
55	41.19	18	Real-world charging profile
56	41.21	18	Real-world charging profile
57	41	18	Real-world charging profile
58	41.9	18	Real-world charging profile
59	41.98	18	Real-world charging profile
60	42.04	18	Real-world charging profile
61	40.785	18	Real-world charging profile
62	39.53	18	Real-world charging profile
63	37.34	18	Real-world charging profile
64	37.03	18	Real-world charging profile
65	37.01	18	Real-world charging profile
66	36.915	18	Real-world charging profile
67	36.82	18	Real-world charging profile
68	36.88	18	Real-world charging profile
69	36.27	18	Real-world charging profile
70	35.9	18	Real-world charging profile
71	35.53	18	Real-world charging profile
72	34.24	18	Real-world charging profile
73	33.68	18	Real-world charging profile
74	32.6	18	Real-world charging profile
75	32.2	18	Real-world charging profile
76	30.86	18	Real-world charging profile
77	30.275	18	Real-world charging profile
78	29.69	18	Real-world charging profile
79	27.84	18	Real-world charging profile
80	26.86	18	Real-world charging profile
81	26.815	18	Real-world charging profile
82	26.88	18	Real-world charging profile
83	26.93	18	Real-world charging profile
84	27.01	18	Real-world charging profile
85	27.08	18	Real-world charging profile
86	27.09	18	Real-world charging profile
87	26.73	18	Real-world charging profile
88	26.83	18	Real-world charging profile
89	26.4	18	Real-world charging profile
90	26.13	18	Real-world charging profile
91	23.77	18	Real-world charging profile
92	23.03	18	Real-world charging profile
93	22.65	18	Real-world charging profile
94	22.62	18	Real-world charging profile
95	22.72	18	Real-world charging profile
23	44.9	19	Real-world charging profile
24	44.99	19	Real-world charging profile
25	45.015	19	Real-world charging profile
26	45.04	19	Real-world charging profile
27	45.05	19	Real-world charging profile
28	45.115	19	Real-world charging profile
29	45.18	19	Real-world charging profile
30	45.23	19	Real-world charging profile
31	45.26	19	Real-world charging profile
32	45.29	19	Real-world charging profile
33	45.37	19	Real-world charging profile
34	45.43	19	Real-world charging profile
35	45.465	19	Real-world charging profile
36	45.5	19	Real-world charging profile
37	45.58	19	Real-world charging profile
38	45.61	19	Real-world charging profile
39	45.64	19	Real-world charging profile
40	45.69	19	Real-world charging profile
41	45.75	19	Real-world charging profile
42	45.78	19	Real-world charging profile
43	45.81	19	Real-world charging profile
44	45.9	19	Real-world charging profile
45	45.99	19	Real-world charging profile
46	46.025	19	Real-world charging profile
47	46.06	19	Real-world charging profile
48	45.78	19	Real-world charging profile
49	44.73	19	Real-world charging profile
50	44.005	19	Real-world charging profile
51	43.28	19	Real-world charging profile
52	41.5	19	Real-world charging profile
53	40.79	19	Real-world charging profile
54	40.89	19	Real-world charging profile
55	40.54	19	Real-world charging profile
56	40.74	19	Real-world charging profile
57	39.645	19	Real-world charging profile
58	38.55	19	Real-world charging profile
59	38.9	19	Real-world charging profile
60	38.35	19	Real-world charging profile
61	36.45	19	Real-world charging profile
62	35.45	19	Real-world charging profile
63	35.115	19	Real-world charging profile
64	34.78	19	Real-world charging profile
65	34.6	19	Real-world charging profile
66	34.13	19	Real-world charging profile
67	34.535	19	Real-world charging profile
68	34.94	19	Real-world charging profile
69	34.41	19	Real-world charging profile
70	34.4	19	Real-world charging profile
71	34.225	19	Real-world charging profile
72	34.05	19	Real-world charging profile
73	32.99	19	Real-world charging profile
74	32.27	19	Real-world charging profile
75	31.18	19	Real-world charging profile
76	31.19	19	Real-world charging profile
77	29.69	19	Real-world charging profile
78	28.97	19	Real-world charging profile
79	28.25	19	Real-world charging profile
80	27.08	19	Real-world charging profile
81	26.36	19	Real-world charging profile
82	26.36	19	Real-world charging profile
83	26.47	19	Real-world charging profile
84	26.08	19	Real-world charging profile
85	26.43	19	Real-world charging profile
86	26.67	19	Real-world charging profile
87	26.28	19	Real-world charging profile
88	26.28	19	Real-world charging profile
89	26.37	19	Real-world charging profile
90	26.45	19	Real-world charging profile
91	26.4	19	Real-world charging profile
92	24.17	19	Real-world charging profile
93	23.39	19	Real-world charging profile
94	23.46	19	Real-world charging profile
95	23.43	19	Real-world charging profile
96	22.895	19	Real-world charging profile
97	22.35	19	Real-world charging profile
98	21.32	19	Real-world charging profile
27	44.5	20	Real-world charging profile
28	44.445	20	Real-world charging profile
29	44.39	20	Real-world charging profile
30	44.52	20	Real-world charging profile
31	44.64	20	Real-world charging profile
32	44.88	20	Real-world charging profile
33	45.12	20	Real-world charging profile
34	44.76	20	Real-world charging profile
35	44.825	20	Real-world charging profile
36	44.89	20	Real-world charging profile
37	45.38	20	Real-world charging profile
38	45.26	20	Real-world charging profile
39	45.14	20	Real-world charging profile
40	45.26	20	Real-world charging profile
41	45.26	20	Real-world charging profile
42	45.26	20	Real-world charging profile
43	45.38	20	Real-world charging profile
44	45.445	20	Real-world charging profile
45	45.51	20	Real-world charging profile
46	45.51	20	Real-world charging profile
47	45.63	20	Real-world charging profile
48	45.695	20	Real-world charging profile
49	45.76	20	Real-world charging profile
50	45.51	20	Real-world charging profile
51	44.955	20	Real-world charging profile
52	44.4	20	Real-world charging profile
53	42.29	20	Real-world charging profile
54	40.07	20	Real-world charging profile
55	40.18	20	Real-world charging profile
56	40.28	20	Real-world charging profile
57	40.15	20	Real-world charging profile
58	40.02	20	Real-world charging profile
59	37.5	20	Real-world charging profile
60	38.35	20	Real-world charging profile
61	37.7	20	Real-world charging profile
62	35.44	20	Real-world charging profile
63	35.11	20	Real-world charging profile
64	34.78	20	Real-world charging profile
65	34.49	20	Real-world charging profile
66	33.82	20	Real-world charging profile
67	33.44	20	Real-world charging profile
68	33.91	20	Real-world charging profile
69	34.38	20	Real-world charging profile
70	34.38	20	Real-world charging profile
71	33.7	20	Real-world charging profile
72	33.02	20	Real-world charging profile
73	32.485	20	Real-world charging profile
74	31.95	20	Real-world charging profile
75	31.18	20	Real-world charging profile
76	30.49	20	Real-world charging profile
77	30.19	20	Real-world charging profile
78	28.25	20	Real-world charging profile
79	26.77	20	Real-world charging profile
80	25.61	20	Real-world charging profile
81	25.29	20	Real-world charging profile
82	25.29	20	Real-world charging profile
83	25.35	20	Real-world charging profile
84	25.41	20	Real-world charging profile
85	25.48	20	Real-world charging profile
86	25.48	20	Real-world charging profile
87	25.15	20	Real-world charging profile
88	25.22	20	Real-world charging profile
89	25.28	20	Real-world charging profile
90	25.34	20	Real-world charging profile
91	23.82	20	Real-world charging profile
92	22.23	20	Real-world charging profile
93	22.29	20	Real-world charging profile
94	21.72	20	Real-world charging profile
95	21.55	20	Real-world charging profile
96	21.2	20	Real-world charging profile
97	20.825	20	Real-world charging profile
98	19.65	20	Real-world charging profile
99	14.84	20	Real-world charging profile
100	10.0592	20	Real-world charging profile
18	43.77	21	Real-world charging profile
19	44.135	21	Real-world charging profile
20	44.5	21	Real-world charging profile
21	44.62	21	Real-world charging profile
22	44.505	21	Real-world charging profile
23	44.39	21	Real-world charging profile
24	44.52	21	Real-world charging profile
25	44.52	21	Real-world charging profile
26	44.52	21	Real-world charging profile
27	45	21	Real-world charging profile
28	45.06	21	Real-world charging profile
29	45.12	21	Real-world charging profile
30	44.89	21	Real-world charging profile
31	44.89	21	Real-world charging profile
32	44.89	21	Real-world charging profile
33	44.95	21	Real-world charging profile
34	45.01	21	Real-world charging profile
35	45.14	21	Real-world charging profile
36	45.14	21	Real-world charging profile
37	45.2	21	Real-world charging profile
38	45.26	21	Real-world charging profile
39	45.62	21	Real-world charging profile
40	45.5	21	Real-world charging profile
41	45.38	21	Real-world charging profile
42	45.88	21	Real-world charging profile
43	45.88	21	Real-world charging profile
44	45.88	21	Real-world charging profile
45	45.755	21	Real-world charging profile
46	45.63	21	Real-world charging profile
47	45.39	21	Real-world charging profile
48	45.45	21	Real-world charging profile
49	45.51	21	Real-world charging profile
50	44.4	21	Real-world charging profile
51	42.29	21	Real-world charging profile
52	41.18	21	Real-world charging profile
53	40.07	21	Real-world charging profile
54	40.18	21	Real-world charging profile
55	40.28	21	Real-world charging profile
56	40.39	21	Real-world charging profile
57	38.895	21	Real-world charging profile
58	37.4	21	Real-world charging profile
59	38.25	21	Real-world charging profile
60	37.98	21	Real-world charging profile
61	35.81	21	Real-world charging profile
62	35.295	21	Real-world charging profile
63	34.78	21	Real-world charging profile
64	34.4	21	Real-world charging profile
65	34.11	21	Real-world charging profile
66	35.34	21	Real-world charging profile
67	35.195	21	Real-world charging profile
68	35.05	21	Real-world charging profile
69	34.76	21	Real-world charging profile
70	34.09	21	Real-world charging profile
71	33.555	21	Real-world charging profile
72	33.02	21	Real-world charging profile
73	31.87	21	Real-world charging profile
74	31.18	21	Real-world charging profile
75	30.49	21	Real-world charging profile
76	29.72	21	Real-world charging profile
77	28.25	21	Real-world charging profile
78	27.09	21	Real-world charging profile
79	26	21	Real-world charging profile
80	25.22	21	Real-world charging profile
81	25.29	21	Real-world charging profile
82	25.35	21	Real-world charging profile
83	25.41	21	Real-world charging profile
84	25.41	21	Real-world charging profile
85	25.48	21	Real-world charging profile
86	25.15	21	Real-world charging profile
87	25.22	21	Real-world charging profile
88	25.22	21	Real-world charging profile
89	25.28	21	Real-world charging profile
90	25.34	21	Real-world charging profile
91	24.22	21	Real-world charging profile
92	22.43	21	Real-world charging profile
93	21.89	21	Real-world charging profile
94	21.55	21	Real-world charging profile
95	21.95	21	Real-world charging profile
96	20.8	21	Real-world charging profile
97	20.45	21	Real-world charging profile
98	19.65	21	Real-world charging profile
99	14.84	21	Real-world charging profile
100	14.84	21	Real-world charging profile
31	44.65	22	Real-world charging profile
32	44.835	22	Real-world charging profile
33	44.8975	22	Real-world charging profile
34	44.96	22	Real-world charging profile
35	45.09	22	Real-world charging profile
36	45.14	22	Real-world charging profile
37	45.19	22	Real-world charging profile
38	45.2375	22	Real-world charging profile
39	45.285	22	Real-world charging profile
40	45.4	22	Real-world charging profile
41	45.45	22	Real-world charging profile
42	45.5	22	Real-world charging profile
43	45.62	22	Real-world charging profile
44	45.6675	22	Real-world charging profile
45	45.715	22	Real-world charging profile
46	45.805	22	Real-world charging profile
47	45.8575	22	Real-world charging profile
48	45.91	22	Real-world charging profile
49	45.64	22	Real-world charging profile
50	45.425	22	Real-world charging profile
51	45.21	22	Real-world charging profile
52	44.35	22	Real-world charging profile
53	42.37	22	Real-world charging profile
54	41.4875	22	Real-world charging profile
55	40.605	22	Real-world charging profile
56	40.115	22	Real-world charging profile
57	39.99	22	Real-world charging profile
58	39.355	22	Real-world charging profile
59	38.165	22	Real-world charging profile
60	37.8075	22	Real-world charging profile
61	37.45	22	Real-world charging profile
62	36.885	22	Real-world charging profile
63	35.475	22	Real-world charging profile
64	34.49	22	Real-world charging profile
65	34.225	22	Real-world charging profile
66	34.0725	22	Real-world charging profile
67	33.92	22	Real-world charging profile
68	33.585	22	Real-world charging profile
69	33.445	22	Real-world charging profile
70	33.345	22	Real-world charging profile
71	32.67	22	Real-world charging profile
72	32.2325	22	Real-world charging profile
73	31.795	22	Real-world charging profile
74	31.1	22	Real-world charging profile
75	30.76	22	Real-world charging profile
76	30.42	22	Real-world charging profile
77	29.49	22	Real-world charging profile
78	28.395	22	Real-world charging profile
79	27.09	22	Real-world charging profile
80	25.965	22	Real-world charging profile
81	25.745	22	Real-world charging profile
82	25.77	22	Real-world charging profile
83	25.69	22	Real-world charging profile
84	25.7267	22	Real-world charging profile
85	25.78	22	Real-world charging profile
86	25.66	22	Real-world charging profile
87	25.5	22	Real-world charging profile
88	25.575	22	Real-world charging profile
89	25.665	22	Real-world charging profile
90	24.76	22	Real-world charging profile
91	23.31	22	Real-world charging profile
92	22.965	22	Real-world charging profile
93	23.025	22	Real-world charging profile
94	22.89	22	Real-world charging profile
95	22.74	22	Real-world charging profile
14	43.62	23	Real-world charging profile
15	43.81	23	Real-world charging profile
16	44	23	Real-world charging profile
17	44.25	23	Real-world charging profile
18	44.315	23	Real-world charging profile
19	44.38	23	Real-world charging profile
20	44.5	23	Real-world charging profile
21	44.56	23	Real-world charging profile
22	44.62	23	Real-world charging profile
23	44.62	23	Real-world charging profile
24	44.75	23	Real-world charging profile
25	44.815	23	Real-world charging profile
26	44.88	23	Real-world charging profile
27	44.88	23	Real-world charging profile
28	44.88	23	Real-world charging profile
29	45	23	Real-world charging profile
30	45.12	23	Real-world charging profile
31	45.12	23	Real-world charging profile
32	45.12	23	Real-world charging profile
33	45.25	23	Real-world charging profile
34	45.25	23	Real-world charging profile
35	45.25	23	Real-world charging profile
36	45.38	23	Real-world charging profile
37	45.44	23	Real-world charging profile
38	45.5	23	Real-world charging profile
39	45.5	23	Real-world charging profile
40	45.56	23	Real-world charging profile
41	45.62	23	Real-world charging profile
42	45.62	23	Real-world charging profile
43	45.685	23	Real-world charging profile
44	45.75	23	Real-world charging profile
45	45.88	23	Real-world charging profile
46	45.51	23	Real-world charging profile
47	45.14	23	Real-world charging profile
48	45.26	23	Real-world charging profile
49	43.91	23	Real-world charging profile
50	42.62	23	Real-world charging profile
51	41.33	23	Real-world charging profile
52	40.22	23	Real-world charging profile
53	40.09	23	Real-world charging profile
54	39.96	23	Real-world charging profile
55	40.44	23	Real-world charging profile
56	40.18	23	Real-world charging profile
57	38.79	23	Real-world charging profile
58	38.655	23	Real-world charging profile
59	38.52	23	Real-world charging profile
60	37.5	23	Real-world charging profile
61	36.85	23	Real-world charging profile
62	35.72	23	Real-world charging profile
63	35.765	23	Real-world charging profile
64	35.81	23	Real-world charging profile
65	35.91	23	Real-world charging profile
66	36.01	23	Real-world charging profile
67	35.865	23	Real-world charging profile
68	35.72	23	Real-world charging profile
69	35.05	23	Real-world charging profile
70	34.38	23	Real-world charging profile
71	32.94	23	Real-world charging profile
72	32.555	23	Real-world charging profile
73	32.17	23	Real-world charging profile
74	31.1	23	Real-world charging profile
75	30.41	23	Real-world charging profile
76	30.03	23	Real-world charging profile
77	28.56	23	Real-world charging profile
78	27.02	23	Real-world charging profile
79	25.93	23	Real-world charging profile
80	25.93	23	Real-world charging profile
81	25.61	23	Real-world charging profile
82	25.67	23	Real-world charging profile
83	25.74	23	Real-world charging profile
84	25.74	23	Real-world charging profile
85	25.81	23	Real-world charging profile
86	25.87	23	Real-world charging profile
87	25.48	23	Real-world charging profile
88	25.94	23	Real-world charging profile
89	25.22	23	Real-world charging profile
90	25.68	23	Real-world charging profile
91	24.95	23	Real-world charging profile
92	22.57	23	Real-world charging profile
93	22.23	23	Real-world charging profile
94	22.23	23	Real-world charging profile
95	21.49	23	Real-world charging profile
96	20.75	23	Real-world charging profile
97	20.75	23	Real-world charging profile
98	20.2	23	Real-world charging profile
99	15.2	23	Real-world charging profile
100	12.2909	23	Real-world charging profile
15	43.52	24	Real-world charging profile
16	44.12	24	Real-world charging profile
17	43.9	24	Real-world charging profile
18	44.2	24	Real-world charging profile
19	44.5	24	Real-world charging profile
20	44.14	24	Real-world charging profile
21	44.27	24	Real-world charging profile
22	44.33	24	Real-world charging profile
23	44.39	24	Real-world charging profile
24	44.52	24	Real-world charging profile
25	44.52	24	Real-world charging profile
26	44.52	24	Real-world charging profile
27	44.64	24	Real-world charging profile
28	44.64	24	Real-world charging profile
29	44.7	24	Real-world charging profile
30	44.76	24	Real-world charging profile
31	45.25	24	Real-world charging profile
32	45.13	24	Real-world charging profile
33	45.01	24	Real-world charging profile
34	45.01	24	Real-world charging profile
35	45.075	24	Real-world charging profile
36	45.14	24	Real-world charging profile
37	45.14	24	Real-world charging profile
38	45.5	24	Real-world charging profile
39	45.32	24	Real-world charging profile
40	45.14	24	Real-world charging profile
41	45.26	24	Real-world charging profile
42	45.32	24	Real-world charging profile
43	45.38	24	Real-world charging profile
44	45.51	24	Real-world charging profile
45	45.51	24	Real-world charging profile
46	45.51	24	Real-world charging profile
47	46	24	Real-world charging profile
48	46.06	24	Real-world charging profile
49	46.12	24	Real-world charging profile
50	45.39	24	Real-world charging profile
51	45.26	24	Real-world charging profile
52	45.015	24	Real-world charging profile
53	44.77	24	Real-world charging profile
54	40.33	24	Real-world charging profile
55	41.29	24	Real-world charging profile
56	41.66	24	Real-world charging profile
57	41.4	24	Real-world charging profile
58	41.14	24	Real-world charging profile
59	40.88	24	Real-world charging profile
60	40.98	24	Real-world charging profile
61	39.96	24	Real-world charging profile
62	38.5	24	Real-world charging profile
63	37.04	24	Real-world charging profile
64	35.91	24	Real-world charging profile
65	36.01	24	Real-world charging profile
66	35.63	24	Real-world charging profile
67	35.53	24	Real-world charging profile
68	35.43	24	Real-world charging profile
69	35.53	24	Real-world charging profile
70	34.85	24	Real-world charging profile
71	33.7	24	Real-world charging profile
72	33.17	24	Real-world charging profile
73	32.64	24	Real-world charging profile
74	31.95	24	Real-world charging profile
75	31.18	24	Real-world charging profile
76	30.49	24	Real-world charging profile
77	29.8	24	Real-world charging profile
78	27.48	24	Real-world charging profile
79	26.7	24	Real-world charging profile
80	25.54	24	Real-world charging profile
81	25.61	24	Real-world charging profile
82	25.22	24	Real-world charging profile
83	25.29	24	Real-world charging profile
84	25.74	24	Real-world charging profile
85	25.41	24	Real-world charging profile
86	25.48	24	Real-world charging profile
87	25.55	24	Real-world charging profile
88	25.55	24	Real-world charging profile
89	25.22	24	Real-world charging profile
90	25.25	24	Real-world charging profile
91	23.36	24	Real-world charging profile
92	21.78	24	Real-world charging profile
93	20.99	24	Real-world charging profile
94	21.07	24	Real-world charging profile
95	20.7	24	Real-world charging profile
96	20.3	24	Real-world charging profile
97	20.35	24	Real-world charging profile
98	18.85	24	Real-world charging profile
99	17.025	24	Real-world charging profile
100	7.08684	24	Real-world charging profile
38	44.65	25	Real-world charging profile
39	45.03	25	Real-world charging profile
40	45.1	25	Real-world charging profile
41	45.17	25	Real-world charging profile
42	45.23	25	Real-world charging profile
43	45.37	25	Real-world charging profile
44	45.435	25	Real-world charging profile
45	45.5	25	Real-world charging profile
46	45.6	25	Real-world charging profile
47	45.655	25	Real-world charging profile
48	45.71	25	Real-world charging profile
49	45.79	25	Real-world charging profile
50	45.86	25	Real-world charging profile
51	45.92	25	Real-world charging profile
52	45.98	25	Real-world charging profile
53	44.86	25	Real-world charging profile
54	41.38	25	Real-world charging profile
55	41.21	25	Real-world charging profile
56	41.21	25	Real-world charging profile
57	41.215	25	Real-world charging profile
58	41.22	25	Real-world charging profile
59	38.65	25	Real-world charging profile
60	38.67	25	Real-world charging profile
61	37.83	25	Real-world charging profile
62	36	25	Real-world charging profile
63	35.625	25	Real-world charging profile
64	35.25	25	Real-world charging profile
65	34.5	25	Real-world charging profile
66	33.65	25	Real-world charging profile
67	33.38	25	Real-world charging profile
68	33.38	25	Real-world charging profile
69	33.1	25	Real-world charging profile
70	32.82	25	Real-world charging profile
71	32.25	25	Real-world charging profile
72	31.72	25	Real-world charging profile
73	31.16	25	Real-world charging profile
74	30.72	25	Real-world charging profile
75	29.71	25	Real-world charging profile
76	28.7	25	Real-world charging profile
77	27.2	25	Real-world charging profile
78	26.51	25	Real-world charging profile
79	25.68	25	Real-world charging profile
80	25.41	25	Real-world charging profile
81	25.43	25	Real-world charging profile
82	25.38	25	Real-world charging profile
83	25.34	25	Real-world charging profile
84	25.24	25	Real-world charging profile
85	25.37	25	Real-world charging profile
86	25.41	25	Real-world charging profile
87	25.2	25	Real-world charging profile
88	25.17	25	Real-world charging profile
89	25.26	25	Real-world charging profile
90	23.6	25	Real-world charging profile
91	21.54	25	Real-world charging profile
92	19.785	25	Real-world charging profile
93	19.45	25	Real-world charging profile
94	18.96	25	Real-world charging profile
95	18.81	25	Real-world charging profile
96	18.72	25	Real-world charging profile
97	18.365	25	Real-world charging profile
98	17.98	25	Real-world charging profile
99	14.08	25	Real-world charging profile
16	43.77	26	Real-world charging profile
17	43.955	26	Real-world charging profile
18	44.14	26	Real-world charging profile
19	44.27	26	Real-world charging profile
20	44.51	26	Real-world charging profile
21	44.75	26	Real-world charging profile
22	44.52	26	Real-world charging profile
23	44.52	26	Real-world charging profile
24	44.52	26	Real-world charging profile
25	45	26	Real-world charging profile
26	44.88	26	Real-world charging profile
27	44.76	26	Real-world charging profile
28	44.89	26	Real-world charging profile
29	44.89	26	Real-world charging profile
30	44.89	26	Real-world charging profile
31	45.01	26	Real-world charging profile
32	45.075	26	Real-world charging profile
33	45.14	26	Real-world charging profile
34	45.14	26	Real-world charging profile
35	45.38	26	Real-world charging profile
36	45.62	26	Real-world charging profile
37	45.26	26	Real-world charging profile
38	45.32	26	Real-world charging profile
39	45.38	26	Real-world charging profile
40	45.38	26	Real-world charging profile
41	45.445	26	Real-world charging profile
42	45.51	26	Real-world charging profile
43	45.63	26	Real-world charging profile
44	45.63	26	Real-world charging profile
45	45.63	26	Real-world charging profile
46	45.39	26	Real-world charging profile
47	45.45	26	Real-world charging profile
48	45.51	26	Real-world charging profile
49	43.29	26	Real-world charging profile
50	42.05	26	Real-world charging profile
51	40.81	26	Real-world charging profile
52	40.07	26	Real-world charging profile
53	40.18	26	Real-world charging profile
54	40.045	26	Real-world charging profile
55	39.91	26	Real-world charging profile
56	40.02	26	Real-world charging profile
57	37.5	26	Real-world charging profile
58	38.35	26	Real-world charging profile
59	37.835	26	Real-world charging profile
60	37.32	26	Real-world charging profile
61	35.06	26	Real-world charging profile
62	34.78	26	Real-world charging profile
63	34.49	26	Real-world charging profile
64	34.155	26	Real-world charging profile
65	33.82	26	Real-world charging profile
66	35.05	26	Real-world charging profile
67	35.05	26	Real-world charging profile
68	34.715	26	Real-world charging profile
69	34.38	26	Real-world charging profile
70	33.7	26	Real-world charging profile
71	32.64	26	Real-world charging profile
72	31.95	26	Real-world charging profile
73	31.375	26	Real-world charging profile
74	30.8	26	Real-world charging profile
75	30.49	26	Real-world charging profile
76	29.41	26	Real-world charging profile
77	27.86	26	Real-world charging profile
78	26.77	26	Real-world charging profile
79	25.61	26	Real-world charging profile
80	25.29	26	Real-world charging profile
81	25.29	26	Real-world charging profile
82	25.35	26	Real-world charging profile
83	25.41	26	Real-world charging profile
84	25.48	26	Real-world charging profile
85	25.48	26	Real-world charging profile
86	25.55	26	Real-world charging profile
87	25.22	26	Real-world charging profile
88	25.28	26	Real-world charging profile
89	25.28	26	Real-world charging profile
90	25.34	26	Real-world charging profile
91	23.42	26	Real-world charging profile
92	22.27	26	Real-world charging profile
93	22.29	26	Real-world charging profile
94	21.55	26	Real-world charging profile
95	21.55	26	Real-world charging profile
96	21.2	26	Real-world charging profile
97	20.45	26	Real-world charging profile
98	19.65	26	Real-world charging profile
99	14.84	26	Real-world charging profile
10	43.38	27	Real-world charging profile
11	43.62	27	Real-world charging profile
12	43.88	27	Real-world charging profile
13	44.065	27	Real-world charging profile
14	44.25	27	Real-world charging profile
15	44.25	27	Real-world charging profile
16	44.14	27	Real-world charging profile
17	44.14	27	Real-world charging profile
18	44.14	27	Real-world charging profile
19	44.27	27	Real-world charging profile
20	44.33	27	Real-world charging profile
21	44.39	27	Real-world charging profile
22	44.39	27	Real-world charging profile
23	44.635	27	Real-world charging profile
24	44.88	27	Real-world charging profile
25	44.88	27	Real-world charging profile
26	44.94	27	Real-world charging profile
27	45	27	Real-world charging profile
28	44.64	27	Real-world charging profile
29	44.76	27	Real-world charging profile
30	44.76	27	Real-world charging profile
31	44.76	27	Real-world charging profile
32	44.89	27	Real-world charging profile
33	44.89	27	Real-world charging profile
34	44.89	27	Real-world charging profile
35	45.25	27	Real-world charging profile
36	45.38	27	Real-world charging profile
37	45.14	27	Real-world charging profile
38	45.14	27	Real-world charging profile
39	45.14	27	Real-world charging profile
40	45.14	27	Real-world charging profile
41	45.75	27	Real-world charging profile
42	45.38	27	Real-world charging profile
43	45.445	27	Real-world charging profile
44	45.51	27	Real-world charging profile
45	45.88	27	Real-world charging profile
46	45.695	27	Real-world charging profile
47	45.51	27	Real-world charging profile
48	45.63	27	Real-world charging profile
49	45.76	27	Real-world charging profile
50	44.71	27	Real-world charging profile
51	43.66	27	Real-world charging profile
52	41.07	27	Real-world charging profile
53	40.33	27	Real-world charging profile
54	40.44	27	Real-world charging profile
55	40.18	27	Real-world charging profile
56	40.28	27	Real-world charging profile
57	39.35	27	Real-world charging profile
58	38.42	27	Real-world charging profile
59	38.62	27	Real-world charging profile
60	37.5	27	Real-world charging profile
61	36.1	27	Real-world charging profile
62	35.58	27	Real-world charging profile
63	35.06	27	Real-world charging profile
64	34.78	27	Real-world charging profile
65	34.11	27	Real-world charging profile
66	34.49	27	Real-world charging profile
67	35.15	27	Real-world charging profile
68	35.81	27	Real-world charging profile
69	35.53	27	Real-world charging profile
70	34	27	Real-world charging profile
71	33.85	27	Real-world charging profile
72	33.7	27	Real-world charging profile
73	32.17	27	Real-world charging profile
74	31.49	27	Real-world charging profile
75	30.8	27	Real-world charging profile
76	30.11	27	Real-world charging profile
77	29.53	27	Real-world charging profile
78	28.95	27	Real-world charging profile
79	27.86	27	Real-world charging profile
80	26.38	27	Real-world charging profile
81	25.54	27	Real-world charging profile
82	25.61	27	Real-world charging profile
83	25.67	27	Real-world charging profile
84	25.705	27	Real-world charging profile
85	25.41	27	Real-world charging profile
86	25.48	27	Real-world charging profile
87	25.48	27	Real-world charging profile
88	25.55	27	Real-world charging profile
89	25.61	27	Real-world charging profile
90	25.68	27	Real-world charging profile
91	25.34	27	Real-world charging profile
92	22.965	27	Real-world charging profile
93	21.84	27	Real-world charging profile
94	22.23	27	Real-world charging profile
95	21.49	27	Real-world charging profile
96	21.32	27	Real-world charging profile
97	20.75	27	Real-world charging profile
98	20	27	Real-world charging profile
99	17.38	27	Real-world charging profile
100	13.5925	27	Real-world charging profile
17	43.01	28	Real-world charging profile
18	43.66	28	Real-world charging profile
19	43.76	28	Real-world charging profile
20	43.86	28	Real-world charging profile
21	44.02	28	Real-world charging profile
22	44.13	28	Real-world charging profile
23	44.16	28	Real-world charging profile
24	44.19	28	Real-world charging profile
25	44.27	28	Real-world charging profile
26	44.325	28	Real-world charging profile
27	44.38	28	Real-world charging profile
28	44.41	28	Real-world charging profile
29	44.465	28	Real-world charging profile
30	44.52	28	Real-world charging profile
31	44.61	28	Real-world charging profile
32	44.66	28	Real-world charging profile
33	44.7	28	Real-world charging profile
34	44.74	28	Real-world charging profile
35	44.78	28	Real-world charging profile
36	44.88	28	Real-world charging profile
37	44.95	28	Real-world charging profile
38	44.955	28	Real-world charging profile
39	44.96	28	Real-world charging profile
40	45.06	28	Real-world charging profile
41	45.1	28	Real-world charging profile
42	45.17	28	Real-world charging profile
43	45.22	28	Real-world charging profile
44	45.27	28	Real-world charging profile
45	45.35	28	Real-world charging profile
46	45.345	28	Real-world charging profile
47	45.34	28	Real-world charging profile
48	45.39	28	Real-world charging profile
49	43.96	28	Real-world charging profile
50	42.68	28	Real-world charging profile
51	41.4	28	Real-world charging profile
52	40.24	28	Real-world charging profile
53	40.16	28	Real-world charging profile
54	40.235	28	Real-world charging profile
55	40.31	28	Real-world charging profile
56	40.28	28	Real-world charging profile
57	38.31	28	Real-world charging profile
58	38.85	28	Real-world charging profile
59	38.13	28	Real-world charging profile
60	37.41	28	Real-world charging profile
61	35.28	28	Real-world charging profile
62	34.86	28	Real-world charging profile
[truncated: 7,080 more rows]

## Sheet: ReferenceCurve
SoC (%)	Power (kW)	Label
11	42.48	Renault Zoe (Reference, 50kW, 30°C)
12	42.93	Renault Zoe (Reference, 50kW, 30°C)
13	43.25	Renault Zoe (Reference, 50kW, 30°C)
14	43.46	Renault Zoe (Reference, 50kW, 30°C)
15	43.65	Renault Zoe (Reference, 50kW, 30°C)
16	43.77	Renault Zoe (Reference, 50kW, 30°C)
17	43.85	Renault Zoe (Reference, 50kW, 30°C)
18	43.94	Renault Zoe (Reference, 50kW, 30°C)
19	43.98	Renault Zoe (Reference, 50kW, 30°C)
20	44.05	Renault Zoe (Reference, 50kW, 30°C)
21	44.07	Renault Zoe (Reference, 50kW, 30°C)
22	44.15	Renault Zoe (Reference, 50kW, 30°C)
23	44.17	Renault Zoe (Reference, 50kW, 30°C)
24	44.26	Renault Zoe (Reference, 50kW, 30°C)
25	44.36	Renault Zoe (Reference, 50kW, 30°C)
26	44.44	Renault Zoe (Reference, 50kW, 30°C)
27	44.48	Renault Zoe (Reference, 50kW, 30°C)
28	44.55	Renault Zoe (Reference, 50kW, 30°C)
29	44.59	Renault Zoe (Reference, 50kW, 30°C)
30	44.65	Renault Zoe (Reference, 50kW, 30°C)
31	44.69	Renault Zoe (Reference, 50kW, 30°C)
32	44.74	Renault Zoe (Reference, 50kW, 30°C)
33	44.79	Renault Zoe (Reference, 50kW, 30°C)
34	44.84	Renault Zoe (Reference, 50kW, 30°C)
35	44.9	Renault Zoe (Reference, 50kW, 30°C)
36	44.95	Renault Zoe (Reference, 50kW, 30°C)
37	44.99	Renault Zoe (Reference, 50kW, 30°C)
38	45.04	Renault Zoe (Reference, 50kW, 30°C)
39	45.09	Renault Zoe (Reference, 50kW, 30°C)
40	45.15	Renault Zoe (Reference, 50kW, 30°C)
41	45.18	Renault Zoe (Reference, 50kW, 30°C)
42	45.25	Renault Zoe (Reference, 50kW, 30°C)
43	45.29	Renault Zoe (Reference, 50kW, 30°C)
44	45.44	Renault Zoe (Reference, 50kW, 30°C)
45	45.47	Renault Zoe (Reference, 50kW, 30°C)
46	45.57	Renault Zoe (Reference, 50kW, 30°C)
47	45.57	Renault Zoe (Reference, 50kW, 30°C)
48	45.66	Renault Zoe (Reference, 50kW, 30°C)
49	45.68	Renault Zoe (Reference, 50kW, 30°C)
50	45.75	Renault Zoe (Reference, 50kW, 30°C)
51	45.77	Renault Zoe (Reference, 50kW, 30°C)
52	45.6	Renault Zoe (Reference, 50kW, 30°C)
53	44.93	Renault Zoe (Reference, 50kW, 30°C)
54	43.99	Renault Zoe (Reference, 50kW, 30°C)
55	42.97	Renault Zoe (Reference, 50kW, 30°C)
56	42.09	Renault Zoe (Reference, 50kW, 30°C)
57	41.47	Renault Zoe (Reference, 50kW, 30°C)
58	40.98	Renault Zoe (Reference, 50kW, 30°C)
59	40.48	Renault Zoe (Reference, 50kW, 30°C)
60	39.98	Renault Zoe (Reference, 50kW, 30°C)
61	39.48	Renault Zoe (Reference, 50kW, 30°C)
62	38.98	Renault Zoe (Reference, 50kW, 30°C)
63	38.49	Renault Zoe (Reference, 50kW, 30°C)
64	37.99	Renault Zoe (Reference, 50kW, 30°C)
65	37.48	Renault Zoe (Reference, 50kW, 30°C)
66	36.99	Renault Zoe (Reference, 50kW, 30°C)
67	36.5	Renault Zoe (Reference, 50kW, 30°C)
68	36	Renault Zoe (Reference, 50kW, 30°C)
69	35.49	Renault Zoe (Reference, 50kW, 30°C)
70	35	Renault Zoe (Reference, 50kW, 30°C)
71	34.51	Renault Zoe (Reference, 50kW, 30°C)
72	33.94	Renault Zoe (Reference, 50kW, 30°C)
73	33.01	Renault Zoe (Reference, 50kW, 30°C)
74	32.02	Renault Zoe (Reference, 50kW, 30°C)
75	31	Renault Zoe (Reference, 50kW, 30°C)
76	30.11	Renault Zoe (Reference, 50kW, 30°C)
77	29.52	Renault Zoe (Reference, 50kW, 30°C)
78	28.93	Renault Zoe (Reference, 50kW, 30°C)
79	28.04	Renault Zoe (Reference, 50kW, 30°C)
80	27.2	Renault Zoe (Reference, 50kW, 30°C)
81	26.79	Renault Zoe (Reference, 50kW, 30°C)
82	26.62	Renault Zoe (Reference, 50kW, 30°C)
83	26.5	Renault Zoe (Reference, 50kW, 30°C)
84	26.4	Renault Zoe (Reference, 50kW, 30°C)
85	26.21	Renault Zoe (Reference, 50kW, 30°C)
86	26.01	Renault Zoe (Reference, 50kW, 30°C)
87	25.8	Renault Zoe (Reference, 50kW, 30°C)
88	25.6	Renault Zoe (Reference, 50kW, 30°C)
89	25.41	Renault Zoe (Reference, 50kW, 30°C)
