# Supplementary material for: Deep learning predicts real-world electric vehicle direct current charging profiles and durations
Source: Nat Commun. 2025 Dec 5;16:10921. doi: 10.1038/s41467-025-65970-y (PMC12680626; doi:10.1038/s41467-025-65970-y)
Supplement: Supplementary file 3 — Source Data [file 41467_2025_65970_MOESM3_ESM.zip › SourceData/Figure_6_b/Figure_6_b3.xlsx]

## Sheet: RealWorldProfiles
SoC (%)	Power (kW)	TraceID	Label
4	100.52	1	Real-world charging profile
5	100.51	1	Real-world charging profile
6	100.5	1	Real-world charging profile
7	100.49	1	Real-world charging profile
8	100.507	1	Real-world charging profile
9	100.523	1	Real-world charging profile
10	100.54	1	Real-world charging profile
11	100.225	1	Real-world charging profile
12	99.91	1	Real-world charging profile
13	99.99	1	Real-world charging profile
14	100.07	1	Real-world charging profile
15	100.15	1	Real-world charging profile
16	100.095	1	Real-world charging profile
17	100.04	1	Real-world charging profile
18	100.013	1	Real-world charging profile
19	99.9867	1	Real-world charging profile
20	99.96	1	Real-world charging profile
21	99.9133	1	Real-world charging profile
22	99.8667	1	Real-world charging profile
23	99.82	1	Real-world charging profile
24	99.3833	1	Real-world charging profile
25	98.9467	1	Real-world charging profile
26	98.51	1	Real-world charging profile
27	96.9933	1	Real-world charging profile
28	95.4767	1	Real-world charging profile
29	93.96	1	Real-world charging profile
30	92.6733	1	Real-world charging profile
31	91.3867	1	Real-world charging profile
32	90.1	1	Real-world charging profile
33	88.63	1	Real-world charging profile
34	87.16	1	Real-world charging profile
35	85.69	1	Real-world charging profile
36	84.44	1	Real-world charging profile
37	83.19	1	Real-world charging profile
38	81.94	1	Real-world charging profile
39	80.245	1	Real-world charging profile
40	78.55	1	Real-world charging profile
41	77.7133	1	Real-world charging profile
42	76.8767	1	Real-world charging profile
43	76.04	1	Real-world charging profile
44	74.825	1	Real-world charging profile
45	73.61	1	Real-world charging profile
46	72.355	1	Real-world charging profile
47	71.1	1	Real-world charging profile
48	69.935	1	Real-world charging profile
49	68.77	1	Real-world charging profile
50	67.725	1	Real-world charging profile
51	66.68	1	Real-world charging profile
52	65.65	1	Real-world charging profile
53	64.62	1	Real-world charging profile
54	63.7	1	Real-world charging profile
55	62.78	1	Real-world charging profile
56	61.675	1	Real-world charging profile
57	60.57	1	Real-world charging profile
58	59.365	1	Real-world charging profile
59	58.16	1	Real-world charging profile
60	57.175	1	Real-world charging profile
61	56.19	1	Real-world charging profile
62	55.095	1	Real-world charging profile
63	54	1	Real-world charging profile
64	52.02	1	Real-world charging profile
65	51.39	1	Real-world charging profile
66	50.76	1	Real-world charging profile
67	48.72	1	Real-world charging profile
68	48.56	1	Real-world charging profile
69	48.4	1	Real-world charging profile
70	48.14	1	Real-world charging profile
71	48.43	1	Real-world charging profile
72	48.72	1	Real-world charging profile
73	48.41	1	Real-world charging profile
74	48.24	1	Real-world charging profile
75	48.045	1	Real-world charging profile
76	47.85	1	Real-world charging profile
77	49.4	1	Real-world charging profile
78	49.41	1	Real-world charging profile
79	49.42	1	Real-world charging profile
80	48.38	1	Real-world charging profile
81	44.32	1	Real-world charging profile
82	42.545	1	Real-world charging profile
83	40.77	1	Real-world charging profile
84	37.63	1	Real-world charging profile
85	34.51	1	Real-world charging profile
86	32.28	1	Real-world charging profile
87	30.99	1	Real-world charging profile
88	30.09	1	Real-world charging profile
89	29.28	1	Real-world charging profile
90	27.61	1	Real-world charging profile
91	26.69	1	Real-world charging profile
92	25.29	1	Real-world charging profile
93	24.405	1	Real-world charging profile
94	24.04	1	Real-world charging profile
95	23.215	1	Real-world charging profile
96	22.57	1	Real-world charging profile
97	21.82	1	Real-world charging profile
98	20.955	1	Real-world charging profile
99	20.12	1	Real-world charging profile
6	128.67	2	Real-world charging profile
7	129.047	2	Real-world charging profile
8	129.423	2	Real-world charging profile
9	129.8	2	Real-world charging profile
10	130.075	2	Real-world charging profile
11	130.35	2	Real-world charging profile
12	130.42	2	Real-world charging profile
13	130.49	2	Real-world charging profile
14	130.56	2	Real-world charging profile
15	130.99	2	Real-world charging profile
16	131.42	2	Real-world charging profile
17	131.565	2	Real-world charging profile
18	131.71	2	Real-world charging profile
19	131.653	2	Real-world charging profile
20	131.597	2	Real-world charging profile
21	131.54	2	Real-world charging profile
22	131.713	2	Real-world charging profile
23	131.887	2	Real-world charging profile
24	132.06	2	Real-world charging profile
25	131.793	2	Real-world charging profile
26	131.527	2	Real-world charging profile
27	131.26	2	Real-world charging profile
28	129.393	2	Real-world charging profile
29	127.527	2	Real-world charging profile
30	125.66	2	Real-world charging profile
31	123.873	2	Real-world charging profile
32	122.087	2	Real-world charging profile
33	120.3	2	Real-world charging profile
34	118.633	2	Real-world charging profile
35	116.967	2	Real-world charging profile
36	115.3	2	Real-world charging profile
37	112.57	2	Real-world charging profile
38	109.84	2	Real-world charging profile
39	108.653	2	Real-world charging profile
40	107.467	2	Real-world charging profile
41	106.28	2	Real-world charging profile
42	104.585	2	Real-world charging profile
43	102.89	2	Real-world charging profile
44	101.215	2	Real-world charging profile
45	99.54	2	Real-world charging profile
46	98.2267	2	Real-world charging profile
47	96.9133	2	Real-world charging profile
48	95.6	2	Real-world charging profile
49	94.11	2	Real-world charging profile
50	92.62	2	Real-world charging profile
51	91.21	2	Real-world charging profile
52	89.8	2	Real-world charging profile
53	88.57	2	Real-world charging profile
54	87.34	2	Real-world charging profile
55	86.15	2	Real-world charging profile
56	84.96	2	Real-world charging profile
57	83.76	2	Real-world charging profile
58	82.56	2	Real-world charging profile
59	80.72	2	Real-world charging profile
60	78.88	2	Real-world charging profile
61	76.14	2	Real-world charging profile
62	74.87	2	Real-world charging profile
63	73.6	2	Real-world charging profile
64	72.395	2	Real-world charging profile
65	71.19	2	Real-world charging profile
66	69.24	2	Real-world charging profile
67	68.265	2	Real-world charging profile
68	67.29	2	Real-world charging profile
69	66.17	2	Real-world charging profile
70	66.71	2	Real-world charging profile
71	66.75	2	Real-world charging profile
72	66.79	2	Real-world charging profile
73	66.82	2	Real-world charging profile
74	66.865	2	Real-world charging profile
75	66.91	2	Real-world charging profile
76	67.18	2	Real-world charging profile
77	66.94	2	Real-world charging profile
78	67.195	2	Real-world charging profile
79	67.45	2	Real-world charging profile
80	65.38	2	Real-world charging profile
81	62.675	2	Real-world charging profile
82	59.97	2	Real-world charging profile
83	55.15	2	Real-world charging profile
84	50.73	2	Real-world charging profile
85	46.41	2	Real-world charging profile
86	43.54	2	Real-world charging profile
87	41.99	2	Real-world charging profile
88	40.83	2	Real-world charging profile
89	39.63	2	Real-world charging profile
90	37.72	2	Real-world charging profile
91	36.22	2	Real-world charging profile
92	34.79	2	Real-world charging profile
93	33.65	2	Real-world charging profile
94	32.73	2	Real-world charging profile
95	31.795	2	Real-world charging profile
96	30.635	2	Real-world charging profile
97	29.1	2	Real-world charging profile
98	28.5	2	Real-world charging profile
8	100.39	3	Real-world charging profile
9	100.36	3	Real-world charging profile
10	100.33	3	Real-world charging profile
11	100.3	3	Real-world charging profile
12	100.405	3	Real-world charging profile
13	100.51	3	Real-world charging profile
14	100.487	3	Real-world charging profile
15	100.463	3	Real-world charging profile
16	100.44	3	Real-world charging profile
17	100.47	3	Real-world charging profile
18	100.5	3	Real-world charging profile
19	100.643	3	Real-world charging profile
20	100.787	3	Real-world charging profile
21	100.93	3	Real-world charging profile
22	100.663	3	Real-world charging profile
23	100.397	3	Real-world charging profile
24	100.13	3	Real-world charging profile
25	99.2567	3	Real-world charging profile
26	98.3833	3	Real-world charging profile
27	97.51	3	Real-world charging profile
28	96.0733	3	Real-world charging profile
29	94.6367	3	Real-world charging profile
30	93.2	3	Real-world charging profile
31	91.65	3	Real-world charging profile
32	90.1	3	Real-world charging profile
33	88.55	3	Real-world charging profile
34	87.3233	3	Real-world charging profile
35	86.0967	3	Real-world charging profile
36	84.87	3	Real-world charging profile
37	83.63	3	Real-world charging profile
38	82.39	3	Real-world charging profile
39	81.15	3	Real-world charging profile
40	80.1533	3	Real-world charging profile
41	79.1567	3	Real-world charging profile
42	78.16	3	Real-world charging profile
43	76.74	3	Real-world charging profile
44	75.32	3	Real-world charging profile
45	74.1	3	Real-world charging profile
46	72.88	3	Real-world charging profile
47	72.0433	3	Real-world charging profile
48	71.2067	3	Real-world charging profile
49	70.37	3	Real-world charging profile
50	69.365	3	Real-world charging profile
51	68.36	3	Real-world charging profile
52	67.215	3	Real-world charging profile
53	66.07	3	Real-world charging profile
54	65.05	3	Real-world charging profile
55	64.03	3	Real-world charging profile
56	62.835	3	Real-world charging profile
57	61.64	3	Real-world charging profile
58	60.405	3	Real-world charging profile
59	59.17	3	Real-world charging profile
60	58.04	3	Real-world charging profile
61	56.91	3	Real-world charging profile
62	55.75	3	Real-world charging profile
63	54.59	3	Real-world charging profile
64	52.57	3	Real-world charging profile
65	51.77	3	Real-world charging profile
66	50.97	3	Real-world charging profile
67	49.28	3	Real-world charging profile
68	48.49	3	Real-world charging profile
69	47.7	3	Real-world charging profile
70	47.81	3	Real-world charging profile
71	47.64	3	Real-world charging profile
72	47.47	3	Real-world charging profile
73	48.99	3	Real-world charging profile
74	49.335	3	Real-world charging profile
75	49.68	3	Real-world charging profile
76	49.34	3	Real-world charging profile
77	49.64	3	Real-world charging profile
78	49.94	3	Real-world charging profile
79	50.18	3	Real-world charging profile
80	47.71	3	Real-world charging profile
81	45.86	3	Real-world charging profile
82	44.01	3	Real-world charging profile
83	40.02	3	Real-world charging profile
84	36.77	3	Real-world charging profile
85	32.8	3	Real-world charging profile
86	31.05	3	Real-world charging profile
87	30.22	3	Real-world charging profile
88	28.84	3	Real-world charging profile
89	28.88	3	Real-world charging profile
90	27.98	3	Real-world charging profile
91	26.575	3	Real-world charging profile
92	25.36	3	Real-world charging profile
93	24.96	3	Real-world charging profile
94	23.895	3	Real-world charging profile
95	22.76	3	Real-world charging profile
96	22.11	3	Real-world charging profile
97	22.12	3	Real-world charging profile
98	22.85	3	Real-world charging profile
99	21.06	3	Real-world charging profile
4	100.81	4	Real-world charging profile
5	100.937	4	Real-world charging profile
6	101.063	4	Real-world charging profile
7	101.19	4	Real-world charging profile
8	101.247	4	Real-world charging profile
9	101.303	4	Real-world charging profile
10	101.36	4	Real-world charging profile
11	101.335	4	Real-world charging profile
12	101.31	4	Real-world charging profile
13	101.575	4	Real-world charging profile
14	101.84	4	Real-world charging profile
15	101.84	4	Real-world charging profile
16	101.84	4	Real-world charging profile
17	101.84	4	Real-world charging profile
18	101.76	4	Real-world charging profile
19	101.68	4	Real-world charging profile
20	101.513	4	Real-world charging profile
21	101.347	4	Real-world charging profile
22	101.18	4	Real-world charging profile
23	100.827	4	Real-world charging profile
24	100.473	4	Real-world charging profile
25	100.12	4	Real-world charging profile
26	99.0267	4	Real-world charging profile
27	97.9333	4	Real-world charging profile
28	96.84	4	Real-world charging profile
29	95.26	4	Real-world charging profile
30	93.68	4	Real-world charging profile
31	92.1	4	Real-world charging profile
32	90.8867	4	Real-world charging profile
33	89.6733	4	Real-world charging profile
34	88.46	4	Real-world charging profile
35	87.0467	4	Real-world charging profile
36	85.6333	4	Real-world charging profile
37	84.22	4	Real-world charging profile
38	83.1033	4	Real-world charging profile
39	81.9867	4	Real-world charging profile
40	80.87	4	Real-world charging profile
41	79.41	4	Real-world charging profile
42	77.95	4	Real-world charging profile
43	76.71	4	Real-world charging profile
44	75.47	4	Real-world charging profile
45	74.7867	4	Real-world charging profile
46	74.1033	4	Real-world charging profile
47	73.42	4	Real-world charging profile
48	72.485	4	Real-world charging profile
49	71.55	4	Real-world charging profile
50	70.31	4	Real-world charging profile
51	69.07	4	Real-world charging profile
52	68.095	4	Real-world charging profile
53	67.12	4	Real-world charging profile
54	66.14	4	Real-world charging profile
55	65.16	4	Real-world charging profile
56	63.93	4	Real-world charging profile
57	62.7	4	Real-world charging profile
58	61.46	4	Real-world charging profile
59	60.22	4	Real-world charging profile
60	59.01	4	Real-world charging profile
61	57.8	4	Real-world charging profile
62	55.8	4	Real-world charging profile
63	54.74	4	Real-world charging profile
64	53.68	4	Real-world charging profile
65	52.13	4	Real-world charging profile
66	51.285	4	Real-world charging profile
67	50.44	4	Real-world charging profile
68	49.25	4	Real-world charging profile
69	49.305	4	Real-world charging profile
70	49.36	4	Real-world charging profile
71	48.22	4	Real-world charging profile
72	48.32	4	Real-world charging profile
73	48.42	4	Real-world charging profile
74	49.9	4	Real-world charging profile
75	49.99	4	Real-world charging profile
76	50.095	4	Real-world charging profile
77	50.2	4	Real-world charging profile
78	50.37	4	Real-world charging profile
79	50.37	4	Real-world charging profile
80	50.37	4	Real-world charging profile
81	46.58	4	Real-world charging profile
82	43.03	4	Real-world charging profile
83	41.245	4	Real-world charging profile
84	39.46	4	Real-world charging profile
85	35.87	4	Real-world charging profile
86	33.18	4	Real-world charging profile
87	31.85	4	Real-world charging profile
88	31.02	4	Real-world charging profile
89	29.335	4	Real-world charging profile
90	27.95	4	Real-world charging profile
91	27.56	4	Real-world charging profile
92	25.33	4	Real-world charging profile
93	25.38	4	Real-world charging profile
94	24.51	4	Real-world charging profile
95	24.07	4	Real-world charging profile
96	22.995	4	Real-world charging profile
97	22.47	4	Real-world charging profile
98	21.94	4	Real-world charging profile
99	21.5	4	Real-world charging profile
7	128.35	5	Real-world charging profile
8	128.89	5	Real-world charging profile
9	129.43	5	Real-world charging profile
10	129.623	5	Real-world charging profile
11	129.817	5	Real-world charging profile
12	130.01	5	Real-world charging profile
13	130.24	5	Real-world charging profile
14	130.47	5	Real-world charging profile
15	130.835	5	Real-world charging profile
16	131.2	5	Real-world charging profile
17	131.4	5	Real-world charging profile
18	131.6	5	Real-world charging profile
19	131.8	5	Real-world charging profile
20	131.657	5	Real-world charging profile
21	131.513	5	Real-world charging profile
22	131.37	5	Real-world charging profile
23	131.377	5	Real-world charging profile
24	131.383	5	Real-world charging profile
25	131.39	5	Real-world charging profile
26	130.517	5	Real-world charging profile
27	129.643	5	Real-world charging profile
28	128.77	5	Real-world charging profile
29	126.853	5	Real-world charging profile
30	124.937	5	Real-world charging profile
31	123.02	5	Real-world charging profile
32	121.16	5	Real-world charging profile
33	119.3	5	Real-world charging profile
34	117.44	5	Real-world charging profile
35	115.673	5	Real-world charging profile
36	113.907	5	Real-world charging profile
37	112.14	5	Real-world charging profile
38	109.595	5	Real-world charging profile
39	107.05	5	Real-world charging profile
40	105.987	5	Real-world charging profile
41	104.923	5	Real-world charging profile
42	103.86	5	Real-world charging profile
43	102.055	5	Real-world charging profile
44	100.25	5	Real-world charging profile
45	98.74	5	Real-world charging profile
46	97.23	5	Real-world charging profile
47	96.14	5	Real-world charging profile
48	95.05	5	Real-world charging profile
49	93.96	5	Real-world charging profile
50	92.225	5	Real-world charging profile
51	90.49	5	Real-world charging profile
52	89.295	5	Real-world charging profile
53	88.1	5	Real-world charging profile
54	86.66	5	Real-world charging profile
55	85.22	5	Real-world charging profile
56	84.075	5	Real-world charging profile
57	82.93	5	Real-world charging profile
58	81.035	5	Real-world charging profile
59	79.14	5	Real-world charging profile
60	75.86	5	Real-world charging profile
61	74.355	5	Real-world charging profile
62	72.85	5	Real-world charging profile
63	71.76	5	Real-world charging profile
64	70.67	5	Real-world charging profile
65	68.94	5	Real-world charging profile
66	67.85	5	Real-world charging profile
67	66.76	5	Real-world charging profile
68	64.95	5	Real-world charging profile
69	64.81	5	Real-world charging profile
70	64.67	5	Real-world charging profile
71	63.73	5	Real-world charging profile
72	63.88	5	Real-world charging profile
73	64.03	5	Real-world charging profile
74	65.78	5	Real-world charging profile
75	65.42	5	Real-world charging profile
76	65.56	5	Real-world charging profile
77	65.7	5	Real-world charging profile
78	66.36	5	Real-world charging profile
79	66.255	5	Real-world charging profile
80	66.15	5	Real-world charging profile
81	61.44	5	Real-world charging profile
82	56.24	5	Real-world charging profile
83	54.08	5	Real-world charging profile
84	51.92	5	Real-world charging profile
85	46.66	5	Real-world charging profile
86	43.17	5	Real-world charging profile
87	42.01	5	Real-world charging profile
88	40.115	5	Real-world charging profile
89	38.11	5	Real-world charging profile
90	35.75	5	Real-world charging profile
91	34.78	5	Real-world charging profile
92	34.265	5	Real-world charging profile
93	33.1	5	Real-world charging profile
94	32.46	5	Real-world charging profile
95	31.23	5	Real-world charging profile
96	30.265	5	Real-world charging profile
97	29.505	5	Real-world charging profile
98	28.86	5	Real-world charging profile
99	12.14	5	Real-world charging profile
8	129.63	6	Real-world charging profile
9	129.78	6	Real-world charging profile
10	129.93	6	Real-world charging profile
11	130.08	6	Real-world charging profile
12	130.305	6	Real-world charging profile
13	130.53	6	Real-world charging profile
14	130.84	6	Real-world charging profile
15	131.15	6	Real-world charging profile
16	131.057	6	Real-world charging profile
17	130.963	6	Real-world charging profile
18	130.87	6	Real-world charging profile
19	131.097	6	Real-world charging profile
20	131.323	6	Real-world charging profile
21	131.55	6	Real-world charging profile
22	131.705	6	Real-world charging profile
23	131.86	6	Real-world charging profile
24	131.312	6	Real-world charging profile
25	130.765	6	Real-world charging profile
26	130.217	6	Real-world charging profile
27	129.67	6	Real-world charging profile
28	127.74	6	Real-world charging profile
29	125.81	6	Real-world charging profile
30	123.88	6	Real-world charging profile
31	121.967	6	Real-world charging profile
32	120.053	6	Real-world charging profile
33	118.14	6	Real-world charging profile
34	116.24	6	Real-world charging profile
35	114.34	6	Real-world charging profile
36	112.44	6	Real-world charging profile
37	110.46	6	Real-world charging profile
38	108.48	6	Real-world charging profile
39	106.5	6	Real-world charging profile
40	105.443	6	Real-world charging profile
41	104.387	6	Real-world charging profile
42	103.33	6	Real-world charging profile
43	102.04	6	Real-world charging profile
44	100.75	6	Real-world charging profile
45	99.46	6	Real-world charging profile
46	97.87	6	Real-world charging profile
47	96.28	6	Real-world charging profile
48	95.13	6	Real-world charging profile
49	93.98	6	Real-world charging profile
50	92.83	6	Real-world charging profile
51	91.54	6	Real-world charging profile
52	90.25	6	Real-world charging profile
53	88.53	6	Real-world charging profile
54	86.81	6	Real-world charging profile
55	85.26	6	Real-world charging profile
56	83.71	6	Real-world charging profile
57	82.15	6	Real-world charging profile
58	80.59	6	Real-world charging profile
59	78.52	6	Real-world charging profile
60	76.45	6	Real-world charging profile
61	75.21	6	Real-world charging profile
62	73.97	6	Real-world charging profile
63	72.81	6	Real-world charging profile
64	71.65	6	Real-world charging profile
65	70.165	6	Real-world charging profile
66	68.68	6	Real-world charging profile
67	67.605	6	Real-world charging profile
68	66.53	6	Real-world charging profile
69	66.32	6	Real-world charging profile
70	66.28	6	Real-world charging profile
71	66.24	6	Real-world charging profile
72	66.87	6	Real-world charging profile
73	66.775	6	Real-world charging profile
74	66.68	6	Real-world charging profile
75	66.715	6	Real-world charging profile
76	66.75	6	Real-world charging profile
77	67.14	6	Real-world charging profile
78	67.12	6	Real-world charging profile
79	67.1	6	Real-world charging profile
80	63.92	6	Real-world charging profile
81	60.92	6	Real-world charging profile
82	57.92	6	Real-world charging profile
83	52.66	6	Real-world charging profile
84	50.29	6	Real-world charging profile
85	47.92	6	Real-world charging profile
86	43.91	6	Real-world charging profile
87	41.98	6	Real-world charging profile
88	40.68	6	Real-world charging profile
89	39.19	6	Real-world charging profile
90	38.29	6	Real-world charging profile
91	36.87	6	Real-world charging profile
92	34.91	6	Real-world charging profile
93	33.8	6	Real-world charging profile
94	32.825	6	Real-world charging profile
95	32.2	6	Real-world charging profile
96	30.9	6	Real-world charging profile
97	30.18	6	Real-world charging profile
98	29.205	6	Real-world charging profile
99	28.47	6	Real-world charging profile
15	100.05	7	Real-world charging profile
16	100.005	7	Real-world charging profile
17	99.96	7	Real-world charging profile
18	99.915	7	Real-world charging profile
19	99.87	7	Real-world charging profile
20	98.7533	7	Real-world charging profile
21	97.6367	7	Real-world charging profile
22	96.52	7	Real-world charging profile
23	96.64	7	Real-world charging profile
24	96.76	7	Real-world charging profile
25	96.88	7	Real-world charging profile
26	97	7	Real-world charging profile
27	97.0167	7	Real-world charging profile
28	97.0333	7	Real-world charging profile
29	97.05	7	Real-world charging profile
30	90.35	7	Real-world charging profile
31	83.65	7	Real-world charging profile
32	76.95	7	Real-world charging profile
33	76.9967	7	Real-world charging profile
34	77.0433	7	Real-world charging profile
35	77.09	7	Real-world charging profile
36	77.2533	7	Real-world charging profile
37	77.4167	7	Real-world charging profile
38	77.58	7	Real-world charging profile
39	77.58	7	Real-world charging profile
40	77.58	7	Real-world charging profile
41	77.58	7	Real-world charging profile
42	77.745	7	Real-world charging profile
43	77.91	7	Real-world charging profile
44	77.9233	7	Real-world charging profile
45	77.9367	7	Real-world charging profile
46	77.95	7	Real-world charging profile
47	78.3367	7	Real-world charging profile
48	78.7233	7	Real-world charging profile
49	79.11	7	Real-world charging profile
50	79.17	7	Real-world charging profile
51	79.23	7	Real-world charging profile
52	79.3967	7	Real-world charging profile
53	79.5633	7	Real-world charging profile
54	79.73	7	Real-world charging profile
55	73.02	7	Real-world charging profile
56	66.31	7	Real-world charging profile
57	59.6	7	Real-world charging profile
58	59.645	7	Real-world charging profile
59	59.69	7	Real-world charging profile
60	60.065	7	Real-world charging profile
61	60.44	7	Real-world charging profile
62	59.875	7	Real-world charging profile
63	59.31	7	Real-world charging profile
64	59.685	7	Real-world charging profile
65	60.06	7	Real-world charging profile
66	57.29	7	Real-world charging profile
67	54.52	7	Real-world charging profile
68	54.6	7	Real-world charging profile
69	54.68	7	Real-world charging profile
70	55.02	7	Real-world charging profile
71	55.36	7	Real-world charging profile
72	55.255	7	Real-world charging profile
73	55.15	7	Real-world charging profile
74	55.36	7	Real-world charging profile
75	55.73	7	Real-world charging profile
76	56.1	7	Real-world charging profile
77	55.98	7	Real-world charging profile
78	55.86	7	Real-world charging profile
79	42.425	7	Real-world charging profile
80	28.99	7	Real-world charging profile
81	28.53	7	Real-world charging profile
82	28.99	7	Real-world charging profile
83	28.8	7	Real-world charging profile
84	28.76	7	Real-world charging profile
85	28.8	7	Real-world charging profile
86	28.83	7	Real-world charging profile
87	28.93	7	Real-world charging profile
88	29	7	Real-world charging profile
89	28.09	7	Real-world charging profile
90	27.72	7	Real-world charging profile
91	27.85	7	Real-world charging profile
92	26.4	7	Real-world charging profile
12	100.54	8	Real-world charging profile
13	100.74	8	Real-world charging profile
14	100.94	8	Real-world charging profile
15	100.84	8	Real-world charging profile
16	100.74	8	Real-world charging profile
17	100.64	8	Real-world charging profile
18	101.05	8	Real-world charging profile
19	101.46	8	Real-world charging profile
20	101.47	8	Real-world charging profile
21	101.48	8	Real-world charging profile
22	101.49	8	Real-world charging profile
23	101.093	8	Real-world charging profile
24	100.697	8	Real-world charging profile
25	100.3	8	Real-world charging profile
26	99.22	8	Real-world charging profile
27	98.14	8	Real-world charging profile
28	97.06	8	Real-world charging profile
29	95.98	8	Real-world charging profile
30	94.6267	8	Real-world charging profile
31	93.2733	8	Real-world charging profile
32	91.92	8	Real-world charging profile
33	90	8	Real-world charging profile
34	88.08	8	Real-world charging profile
35	86.6633	8	Real-world charging profile
36	85.2467	8	Real-world charging profile
37	83.83	8	Real-world charging profile
38	82.7	8	Real-world charging profile
39	81.57	8	Real-world charging profile
40	80.44	8	Real-world charging profile
41	79.205	8	Real-world charging profile
42	77.97	8	Real-world charging profile
43	77.0267	8	Real-world charging profile
44	76.0833	8	Real-world charging profile
45	75.14	8	Real-world charging profile
46	73.945	8	Real-world charging profile
47	72.75	8	Real-world charging profile
48	71.705	8	Real-world charging profile
49	70.66	8	Real-world charging profile
50	69.8867	8	Real-world charging profile
51	69.1133	8	Real-world charging profile
52	68.34	8	Real-world charging profile
53	67.38	8	Real-world charging profile
54	66.42	8	Real-world charging profile
55	65.31	8	Real-world charging profile
56	64.2	8	Real-world charging profile
57	62.85	8	Real-world charging profile
58	61.5	8	Real-world charging profile
59	59.03	8	Real-world charging profile
60	57.765	8	Real-world charging profile
61	56.5	8	Real-world charging profile
62	55.765	8	Real-world charging profile
63	55.03	8	Real-world charging profile
64	53.94	8	Real-world charging profile
65	52.85	8	Real-world charging profile
66	51.71	8	Real-world charging profile
67	50.675	8	Real-world charging profile
68	49.64	8	Real-world charging profile
69	49.49	8	Real-world charging profile
70	49.495	8	Real-world charging profile
71	49.5	8	Real-world charging profile
72	49.99	8	Real-world charging profile
73	49.94	8	Real-world charging profile
74	49.89	8	Real-world charging profile
75	50.46	8	Real-world charging profile
76	50.18	8	Real-world charging profile
77	50.27	8	Real-world charging profile
78	50.36	8	Real-world charging profile
79	50.48	8	Real-world charging profile
80	48.97	8	Real-world charging profile
81	47.46	8	Real-world charging profile
82	43.48	8	Real-world charging profile
83	39.88	8	Real-world charging profile
84	38.31	8	Real-world charging profile
85	36.74	8	Real-world charging profile
86	33.6	8	Real-world charging profile
87	32.29	8	Real-world charging profile
88	30.545	8	Real-world charging profile
89	29.28	8	Real-world charging profile
90	28.41	8	Real-world charging profile
91	27.55	8	Real-world charging profile
92	26.29	8	Real-world charging profile
93	25.71	8	Real-world charging profile
94	24.965	8	Real-world charging profile
95	24.06	8	Real-world charging profile
96	23.47	8	Real-world charging profile
97	22.82	8	Real-world charging profile
98	22.365	8	Real-world charging profile
99	21	8	Real-world charging profile
9	100.4	9	Real-world charging profile
10	100.437	9	Real-world charging profile
11	100.473	9	Real-world charging profile
12	100.51	9	Real-world charging profile
13	100.47	9	Real-world charging profile
14	100.43	9	Real-world charging profile
15	100.483	9	Real-world charging profile
16	100.537	9	Real-world charging profile
17	100.59	9	Real-world charging profile
18	100.415	9	Real-world charging profile
19	100.24	9	Real-world charging profile
20	100.15	9	Real-world charging profile
21	100.06	9	Real-world charging profile
22	99.97	9	Real-world charging profile
23	100.09	9	Real-world charging profile
24	100.21	9	Real-world charging profile
25	100.33	9	Real-world charging profile
26	100.283	9	Real-world charging profile
27	100.237	9	Real-world charging profile
28	100.19	9	Real-world charging profile
29	99.16	9	Real-world charging profile
30	98.13	9	Real-world charging profile
31	97.1	9	Real-world charging profile
32	96.07	9	Real-world charging profile
33	94.14	9	Real-world charging profile
34	92.21	9	Real-world charging profile
35	90.7733	9	Real-world charging profile
36	89.3367	9	Real-world charging profile
37	87.9	9	Real-world charging profile
38	86.4867	9	Real-world charging profile
39	85.0733	9	Real-world charging profile
40	83.66	9	Real-world charging profile
41	82.19	9	Real-world charging profile
42	80.72	9	Real-world charging profile
43	79.77	9	Real-world charging profile
44	78.82	9	Real-world charging profile
45	77.87	9	Real-world charging profile
46	76.505	9	Real-world charging profile
47	75.14	9	Real-world charging profile
48	74.08	9	Real-world charging profile
49	73.02	9	Real-world charging profile
50	71.775	9	Real-world charging profile
51	70.53	9	Real-world charging profile
52	69.335	9	Real-world charging profile
53	68.14	9	Real-world charging profile
54	67.4567	9	Real-world charging profile
55	66.7733	9	Real-world charging profile
56	66.09	9	Real-world charging profile
57	64.18	9	Real-world charging profile
58	63.055	9	Real-world charging profile
59	61.93	9	Real-world charging profile
60	60.59	9	Real-world charging profile
61	59.25	9	Real-world charging profile
62	58.03	9	Real-world charging profile
63	56.81	9	Real-world charging profile
64	54.69	9	Real-world charging profile
65	53.925	9	Real-world charging profile
66	53.16	9	Real-world charging profile
67	52.305	9	Real-world charging profile
68	51.45	9	Real-world charging profile
69	49.91	9	Real-world charging profile
70	49.55	9	Real-world charging profile
71	49.19	9	Real-world charging profile
72	49.76	9	Real-world charging profile
73	49.42	9	Real-world charging profile
74	49.51	9	Real-world charging profile
75	49.6	9	Real-world charging profile
76	50.34	9	Real-world charging profile
77	50.395	9	Real-world charging profile
78	50.45	9	Real-world charging profile
79	49.91	9	Real-world charging profile
80	50.125	9	Real-world charging profile
81	50.34	9	Real-world charging profile
82	47.96	9	Real-world charging profile
83	44.16	9	Real-world charging profile
84	40.89	9	Real-world charging profile
85	38.5075	9	Real-world charging profile
86	36.125	9	Real-world charging profile
87	33.5	9	Real-world charging profile
88	32.17	9	Real-world charging profile
89	31.52	9	Real-world charging profile
90	29.12	9	Real-world charging profile
91	28.76	9	Real-world charging profile
92	27.925	9	Real-world charging profile
93	27.03	9	Real-world charging profile
94	25.9	9	Real-world charging profile
95	25.28	9	Real-world charging profile
96	24.215	9	Real-world charging profile
97	23.61	9	Real-world charging profile
98	22.775	9	Real-world charging profile
99	22.265	9	Real-world charging profile
6	100.23	10	Real-world charging profile
7	100.55	10	Real-world charging profile
8	100.87	10	Real-world charging profile
9	101.19	10	Real-world charging profile
10	101.22	10	Real-world charging profile
11	101.25	10	Real-world charging profile
12	101.227	10	Real-world charging profile
13	101.203	10	Real-world charging profile
14	101.18	10	Real-world charging profile
15	101.31	10	Real-world charging profile
16	101.44	10	Real-world charging profile
17	101.487	10	Real-world charging profile
18	101.533	10	Real-world charging profile
19	101.58	10	Real-world charging profile
20	101.563	10	Real-world charging profile
21	101.547	10	Real-world charging profile
22	101.53	10	Real-world charging profile
23	101.347	10	Real-world charging profile
24	101.163	10	Real-world charging profile
25	100.98	10	Real-world charging profile
26	100.67	10	Real-world charging profile
27	100.36	10	Real-world charging profile
28	100.05	10	Real-world charging profile
29	99.11	10	Real-world charging profile
30	98.17	10	Real-world charging profile
31	97.23	10	Real-world charging profile
32	95.8233	10	Real-world charging profile
33	94.4167	10	Real-world charging profile
34	93.01	10	Real-world charging profile
35	91.09	10	Real-world charging profile
36	89.17	10	Real-world charging profile
37	87.25	10	Real-world charging profile
38	85.14	10	Real-world charging profile
39	83.03	10	Real-world charging profile
40	82.4567	10	Real-world charging profile
41	81.8833	10	Real-world charging profile
42	81.31	10	Real-world charging profile
43	80.13	10	Real-world charging profile
44	78.95	10	Real-world charging profile
45	78.2633	10	Real-world charging profile
46	77.5767	10	Real-world charging profile
47	76.89	10	Real-world charging profile
48	75.81	10	Real-world charging profile
49	74.73	10	Real-world charging profile
50	73.565	10	Real-world charging profile
51	72.4	10	Real-world charging profile
52	71.42	10	Real-world charging profile
53	70.44	10	Real-world charging profile
54	69.305	10	Real-world charging profile
55	68.17	10	Real-world charging profile
56	67.135	10	Real-world charging profile
57	66.1	10	Real-world charging profile
58	65.105	10	Real-world charging profile
59	64.11	10	Real-world charging profile
60	62.9	10	Real-world charging profile
61	61.69	10	Real-world charging profile
62	59.22	10	Real-world charging profile
63	58.155	10	Real-world charging profile
64	57.09	10	Real-world charging profile
65	56.165	10	Real-world charging profile
66	55.24	10	Real-world charging profile
67	53.55	10	Real-world charging profile
68	52.55	10	Real-world charging profile
69	51.55	10	Real-world charging profile
70	50.42	10	Real-world charging profile
71	50.07	10	Real-world charging profile
72	50.105	10	Real-world charging profile
73	50.14	10	Real-world charging profile
74	50.22	10	Real-world charging profile
75	50.165	10	Real-world charging profile
76	50.11	10	Real-world charging profile
77	50.31	10	Real-world charging profile
78	48.74	10	Real-world charging profile
79	49.045	10	Real-world charging profile
80	49.35	10	Real-world charging profile
81	49.54	10	Real-world charging profile
82	47.745	10	Real-world charging profile
83	45.95	10	Real-world charging profile
84	41.99	10	Real-world charging profile
85	38.86	10	Real-world charging profile
86	35.73	10	Real-world charging profile
87	33.04	10	Real-world charging profile
88	31.73	10	Real-world charging profile
89	29.54	10	Real-world charging profile
90	27.81	10	Real-world charging profile
91	28.2	10	Real-world charging profile
92	27.49	10	Real-world charging profile
93	26.42	10	Real-world charging profile
94	24.81	10	Real-world charging profile
95	24.665	10	Real-world charging profile
96	24.02	10	Real-world charging profile
97	22.25	10	Real-world charging profile
98	21.615	10	Real-world charging profile
99	20.94	10	Real-world charging profile
8	100.33	11	Real-world charging profile
9	100.273	11	Real-world charging profile
10	100.217	11	Real-world charging profile
11	100.16	11	Real-world charging profile
12	100.09	11	Real-world charging profile
13	100.02	11	Real-world charging profile
14	99.76	11	Real-world charging profile
15	99.5	11	Real-world charging profile
16	99.24	11	Real-world charging profile
17	99.645	11	Real-world charging profile
18	100.05	11	Real-world charging profile
19	99.9167	11	Real-world charging profile
20	99.7833	11	Real-world charging profile
21	99.65	11	Real-world charging profile
22	99.55	11	Real-world charging profile
23	99.45	11	Real-world charging profile
24	99.35	11	Real-world charging profile
25	99.25	11	Real-world charging profile
26	99.1867	11	Real-world charging profile
27	99.1233	11	Real-world charging profile
28	99.06	11	Real-world charging profile
29	97.8167	11	Real-world charging profile
30	96.5733	11	Real-world charging profile
31	95.33	11	Real-world charging profile
32	93.7	11	Real-world charging profile
33	92.07	11	Real-world charging profile
34	90.44	11	Real-world charging profile
35	89.2867	11	Real-world charging profile
36	88.1333	11	Real-world charging profile
37	86.98	11	Real-world charging profile
38	85.73	11	Real-world charging profile
39	84.48	11	Real-world charging profile
40	83.23	11	Real-world charging profile
41	81.555	11	Real-world charging profile
42	79.88	11	Real-world charging profile
43	79.02	11	Real-world charging profile
44	78.16	11	Real-world charging profile
45	77.3	11	Real-world charging profile
46	75.81	11	Real-world charging profile
47	74.32	11	Real-world charging profile
48	73.34	11	Real-world charging profile
49	72.36	11	Real-world charging profile
50	71.15	11	Real-world charging profile
51	69.94	11	Real-world charging profile
52	68.715	11	Real-world charging profile
53	67.49	11	Real-world charging profile
54	66.425	11	Real-world charging profile
55	65.36	11	Real-world charging profile
56	64.435	11	Real-world charging profile
57	63.51	11	Real-world charging profile
58	62.435	11	Real-world charging profile
59	61.36	11	Real-world charging profile
60	60.195	11	Real-world charging profile
61	59.03	11	Real-world charging profile
62	57.765	11	Real-world charging profile
63	56.5	11	Real-world charging profile
64	54.43	11	Real-world charging profile
65	53.68	11	Real-world charging profile
66	52.93	11	Real-world charging profile
67	51.855	11	Real-world charging profile
68	50.78	11	Real-world charging profile
69	49.55	11	Real-world charging profile
70	48.9	11	Real-world charging profile
71	49.095	11	Real-world charging profile
72	49.29	11	Real-world charging profile
73	49.18	11	Real-world charging profile
74	49.375	11	Real-world charging profile
75	49.57	11	Real-world charging profile
76	49.53	11	Real-world charging profile
77	49.81	11	Real-world charging profile
78	50.09	11	Real-world charging profile
79	49.86	11	Real-world charging profile
80	50.03	11	Real-world charging profile
81	48.955	11	Real-world charging profile
82	47.88	11	Real-world charging profile
83	44.36	11	Real-world charging profile
84	40.33	11	Real-world charging profile
85	37.19	11	Real-world charging profile
86	34.04	11	Real-world charging profile
87	32.29	11	Real-world charging profile
88	31.28	11	Real-world charging profile
89	30.07	11	Real-world charging profile
90	29.25	11	Real-world charging profile
91	28.095	11	Real-world charging profile
92	26.62	11	Real-world charging profile
93	25.86	11	Real-world charging profile
94	25.335	11	Real-world charging profile
95	24.83	11	Real-world charging profile
96	23.995	11	Real-world charging profile
97	23	11	Real-world charging profile
98	22.38	11	Real-world charging profile
99	21.675	11	Real-world charging profile
15	127.07	12	Real-world charging profile
16	127.593	12	Real-world charging profile
17	128.117	12	Real-world charging profile
18	128.64	12	Real-world charging profile
19	129.555	12	Real-world charging profile
20	130.47	12	Real-world charging profile
21	130.737	12	Real-world charging profile
22	131.003	12	Real-world charging profile
23	131.27	12	Real-world charging profile
24	131.277	12	Real-world charging profile
25	131.285	12	Real-world charging profile
26	131.292	12	Real-world charging profile
27	131.3	12	Real-world charging profile
28	131.353	12	Real-world charging profile
29	131.407	12	Real-world charging profile
30	131.46	12	Real-world charging profile
31	129.04	12	Real-world charging profile
32	126.62	12	Real-world charging profile
33	124.2	12	Real-world charging profile
34	121.625	12	Real-world charging profile
35	119.05	12	Real-world charging profile
36	117.373	12	Real-world charging profile
37	115.697	12	Real-world charging profile
38	114.02	12	Real-world charging profile
39	112.127	12	Real-world charging profile
40	110.233	12	Real-world charging profile
41	108.34	12	Real-world charging profile
42	106.45	12	Real-world charging profile
43	104.56	12	Real-world charging profile
44	103.363	12	Real-world charging profile
45	102.167	12	Real-world charging profile
46	100.97	12	Real-world charging profile
47	99.295	12	Real-world charging profile
48	97.62	12	Real-world charging profile
49	96.08	12	Real-world charging profile
50	94.54	12	Real-world charging profile
51	92.86	12	Real-world charging profile
52	91.18	12	Real-world charging profile
53	89.975	12	Real-world charging profile
54	88.77	12	Real-world charging profile
55	87.28	12	Real-world charging profile
56	85.79	12	Real-world charging profile
57	84.635	12	Real-world charging profile
58	83.48	12	Real-world charging profile
59	81.675	12	Real-world charging profile
60	79.87	12	Real-world charging profile
61	78.35	12	Real-world charging profile
62	76.83	12	Real-world charging profile
63	73.51	12	Real-world charging profile
64	72.425	12	Real-world charging profile
65	71.34	12	Real-world charging profile
66	70.235	12	Real-world charging profile
67	69.13	12	Real-world charging profile
68	67.54	12	Real-world charging profile
69	66.235	12	Real-world charging profile
70	64.93	12	Real-world charging profile
71	65.03	12	Real-world charging profile
72	65.61	12	Real-world charging profile
73	65.285	12	Real-world charging profile
74	64.96	12	Real-world charging profile
75	65.27	12	Real-world charging profile
76	65.37	12	Real-world charging profile
77	65.47	12	Real-world charging profile
78	65.16	12	Real-world charging profile
79	65.5	12	Real-world charging profile
80	65.84	12	Real-world charging profile
81	65.73	12	Real-world charging profile
82	60.6	12	Real-world charging profile
83	57.845	12	Real-world charging profile
84	55.09	12	Real-world charging profile
85	51.09	12	Real-world charging profile
86	46.62	12	Real-world charging profile
87	42.64	12	Real-world charging profile
88	41.54	12	Real-world charging profile
89	39.61	12	Real-world charging profile
90	37.59	12	Real-world charging profile
91	36.5	12	Real-world charging profile
92	34.54	12	Real-world charging profile
93	33.05	12	Real-world charging profile
94	32.68	12	Real-world charging profile
95	31.52	12	Real-world charging profile
96	30.15	12	Real-world charging profile
97	29.4	12	Real-world charging profile
98	28.885	12	Real-world charging profile
99	27.675	12	Real-world charging profile
15	126.57	13	Real-world charging profile
16	127.077	13	Real-world charging profile
17	127.583	13	Real-world charging profile
18	128.09	13	Real-world charging profile
19	129.045	13	Real-world charging profile
20	130	13	Real-world charging profile
21	130.3	13	Real-world charging profile
22	130.6	13	Real-world charging profile
23	130.9	13	Real-world charging profile
24	130.783	13	Real-world charging profile
25	130.665	13	Real-world charging profile
26	130.548	13	Real-world charging profile
27	130.43	13	Real-world charging profile
28	130.87	13	Real-world charging profile
29	131.31	13	Real-world charging profile
30	131.75	13	Real-world charging profile
31	129.093	13	Real-world charging profile
32	126.437	13	Real-world charging profile
33	123.78	13	Real-world charging profile
34	121.743	13	Real-world charging profile
35	119.707	13	Real-world charging profile
36	117.67	13	Real-world charging profile
37	115.625	13	Real-world charging profile
38	113.58	13	Real-world charging profile
39	111.963	13	Real-world charging profile
40	110.347	13	Real-world charging profile
41	108.73	13	Real-world charging profile
42	106.69	13	Real-world charging profile
43	104.65	13	Real-world charging profile
44	103.577	13	Real-world charging profile
45	102.503	13	Real-world charging profile
46	101.43	13	Real-world charging profile
47	99.865	13	Real-world charging profile
48	98.3	13	Real-world charging profile
49	96.415	13	Real-world charging profile
50	94.53	13	Real-world charging profile
51	93.53	13	Real-world charging profile
52	92.53	13	Real-world charging profile
53	91.53	13	Real-world charging profile
54	90.155	13	Real-world charging profile
55	88.78	13	Real-world charging profile
56	87.27	13	Real-world charging profile
57	85.76	13	Real-world charging profile
58	84.465	13	Real-world charging profile
59	83.17	13	Real-world charging profile
60	80.04	13	Real-world charging profile
61	78.4	13	Real-world charging profile
62	76.76	13	Real-world charging profile
63	75.09	13	Real-world charging profile
64	73.42	13	Real-world charging profile
65	72.31	13	Real-world charging profile
66	71.2	13	Real-world charging profile
67	69.14	13	Real-world charging profile
68	68.13	13	Real-world charging profile
69	67.12	13	Real-world charging profile
70	65.8	13	Real-world charging profile
71	65.32	13	Real-world charging profile
72	65.39	13	Real-world charging profile
73	65.46	13	Real-world charging profile
74	65.43	13	Real-world charging profile
75	65.68	13	Real-world charging profile
76	65.93	13	Real-world charging profile
77	65.92	13	Real-world charging profile
78	65.775	13	Real-world charging profile
79	65.63	13	Real-world charging profile
80	65.95	13	Real-world charging profile
81	64.49	13	Real-world charging profile
82	61.875	13	Real-world charging profile
83	59.26	13	Real-world charging profile
84	54.44	13	Real-world charging profile
85	49.38	13	Real-world charging profile
86	45.39	13	Real-world charging profile
87	42.69	13	Real-world charging profile
88	40.68	13	Real-world charging profile
89	39.53	13	Real-world charging profile
90	37.38	13	Real-world charging profile
91	35.87	13	Real-world charging profile
92	34.91	13	Real-world charging profile
93	33.39	13	Real-world charging profile
94	32.42	13	Real-world charging profile
95	31.265	13	Real-world charging profile
96	30.78	13	Real-world charging profile
97	29.565	13	Real-world charging profile
98	28.205	13	Real-world charging profile
99	27.65	13	Real-world charging profile
14	127.34	14	Real-world charging profile
15	127.195	14	Real-world charging profile
16	127.05	14	Real-world charging profile
17	127.533	14	Real-world charging profile
18	128.017	14	Real-world charging profile
19	128.5	14	Real-world charging profile
20	129.63	14	Real-world charging profile
21	130.76	14	Real-world charging profile
22	130.78	14	Real-world charging profile
23	130.8	14	Real-world charging profile
24	130.82	14	Real-world charging profile
25	130.927	14	Real-world charging profile
26	131.033	14	Real-world charging profile
27	131.14	14	Real-world charging profile
28	130.553	14	Real-world charging profile
29	129.967	14	Real-world charging profile
30	129.38	14	Real-world charging profile
31	127.12	14	Real-world charging profile
32	124.86	14	Real-world charging profile
33	122.6	14	Real-world charging profile
34	120.953	14	Real-world charging profile
35	119.307	14	Real-world charging profile
36	117.66	14	Real-world charging profile
37	116.487	14	Real-world charging profile
38	115.313	14	Real-world charging profile
39	114.14	14	Real-world charging profile
40	111.69	14	Real-world charging profile
41	109.24	14	Real-world charging profile
42	107.43	14	Real-world charging profile
43	105.62	14	Real-world charging profile
44	104.517	14	Real-world charging profile
45	103.413	14	Real-world charging profile
46	102.31	14	Real-world charging profile
47	100.425	14	Real-world charging profile
48	98.54	14	Real-world charging profile
49	97.285	14	Real-world charging profile
50	96.03	14	Real-world charging profile
51	94.48	14	Real-world charging profile
52	92.93	14	Real-world charging profile
53	91.63	14	Real-world charging profile
54	90.33	14	Real-world charging profile
55	88.955	14	Real-world charging profile
56	87.58	14	Real-world charging profile
57	86.225	14	Real-world charging profile
58	84.87	14	Real-world charging profile
59	83.175	14	Real-world charging profile
60	81.48	14	Real-world charging profile
61	79.96	14	Real-world charging profile
62	78.44	14	Real-world charging profile
63	75.49	14	Real-world charging profile
64	74.31	14	Real-world charging profile
65	73.13	14	Real-world charging profile
66	70.69	14	Real-world charging profile
67	69.395	14	Real-world charging profile
68	68.1	14	Real-world charging profile
69	66.02	14	Real-world charging profile
70	65.9	14	Real-world charging profile
71	65.78	14	Real-world charging profile
72	65.78	14	Real-world charging profile
73	66.19	14	Real-world charging profile
74	66.265	14	Real-world charging profile
75	66.34	14	Real-world charging profile
76	66.29	14	Real-world charging profile
77	66.305	14	Real-world charging profile
78	66.32	14	Real-world charging profile
79	66.53	14	Real-world charging profile
80	67.07	14	Real-world charging profile
81	65.625	14	Real-world charging profile
82	64.18	14	Real-world charging profile
83	58.44	14	Real-world charging profile
84	53.95	14	Real-world charging profile
85	49.91	14	Real-world charging profile
86	45.54	14	Real-world charging profile
87	43.16	14	Real-world charging profile
88	42	14	Real-world charging profile
89	40.42	14	Real-world charging profile
90	38.315	14	Real-world charging profile
91	36.92	14	Real-world charging profile
92	35.33	14	Real-world charging profile
93	33.645	14	Real-world charging profile
94	31.91	14	Real-world charging profile
95	32.01	14	Real-world charging profile
96	31.61	14	Real-world charging profile
97	29.79	14	Real-world charging profile
98	29.48	14	Real-world charging profile
99	27.695	14	Real-world charging profile
8	126.44	15	Real-world charging profile
9	127.06	15	Real-world charging profile
10	127.68	15	Real-world charging profile
11	128.3	15	Real-world charging profile
12	128.88	15	Real-world charging profile
13	129.46	15	Real-world charging profile
14	129.735	15	Real-world charging profile
15	130.01	15	Real-world charging profile
16	130.19	15	Real-world charging profile
17	130.37	15	Real-world charging profile
18	130.55	15	Real-world charging profile
19	130.92	15	Real-world charging profile
20	131.29	15	Real-world charging profile
21	131.37	15	Real-world charging profile
22	131.45	15	Real-world charging profile
23	131.53	15	Real-world charging profile
24	131.48	15	Real-world charging profile
25	131.43	15	Real-world charging profile
26	131.38	15	Real-world charging profile
27	131.553	15	Real-world charging profile
28	131.727	15	Real-world charging profile
29	131.9	15	Real-world charging profile
30	130.05	15	Real-world charging profile
31	128.2	15	Real-world charging profile
32	126.35	15	Real-world charging profile
33	124.6	15	Real-world charging profile
34	122.85	15	Real-world charging profile
35	121.1	15	Real-world charging profile
36	119.18	15	Real-world charging profile
37	117.26	15	Real-world charging profile
38	115.34	15	Real-world charging profile
39	112.63	15	Real-world charging profile
40	109.92	15	Real-world charging profile
41	108.91	15	Real-world charging profile
42	107.9	15	Real-world charging profile
43	106.89	15	Real-world charging profile
44	105.02	15	Real-world charging profile
45	103.15	15	Real-world charging profile
46	101.215	15	Real-world charging profile
47	99.28	15	Real-world charging profile
48	98.2033	15	Real-world charging profile
49	97.1267	15	Real-world charging profile
50	96.05	15	Real-world charging profile
51	94.51	15	Real-world charging profile
52	92.97	15	Real-world charging profile
53	91.785	15	Real-world charging profile
54	90.6	15	Real-world charging profile
55	89.105	15	Real-world charging profile
56	87.61	15	Real-world charging profile
57	86.48	15	Real-world charging profile
58	85.35	15	Real-world charging profile
59	84.145	15	Real-world charging profile
60	82.94	15	Real-world charging profile
61	79.08	15	Real-world charging profile
62	77.62	15	Real-world charging profile
63	76.16	15	Real-world charging profile
64	74.94	15	Real-world charging profile
65	73.72	15	Real-world charging profile
66	70.81	15	Real-world charging profile
67	70.11	15	Real-world charging profile
68	69.41	15	Real-world charging profile
69	66.06	15	Real-world charging profile
70	65.77	15	Real-world charging profile
71	65.48	15	Real-world charging profile
72	65.49	15	Real-world charging profile
73	65.97	15	Real-world charging profile
74	66.04	15	Real-world charging profile
75	66.11	15	Real-world charging profile
76	66.51	15	Real-world charging profile
77	66.62	15	Real-world charging profile
78	66.73	15	Real-world charging profile
79	66.79	15	Real-world charging profile
80	66.77	15	Real-world charging profile
81	65.54	15	Real-world charging profile
82	64.31	15	Real-world charging profile
83	58.97	15	Real-world charging profile
84	54.2	15	Real-world charging profile
85	50.07	15	Real-world charging profile
86	45.84	15	Real-world charging profile
87	43.41	15	Real-world charging profile
88	41.9	15	Real-world charging profile
89	40.87	15	Real-world charging profile
90	39.66	15	Real-world charging profile
91	37.745	15	Real-world charging profile
92	35.82	15	Real-world charging profile
93	35.03	15	Real-world charging profile
94	33.625	15	Real-world charging profile
95	32.635	15	Real-world charging profile
96	31.59	15	Real-world charging profile
97	30.805	15	Real-world charging profile
98	29.61	15	Real-world charging profile
99	29.045	15	Real-world charging profile
11	127.34	16	Real-world charging profile
12	128.1	16	Real-world charging profile
13	128.86	16	Real-world charging profile
14	129.41	16	Real-world charging profile
15	129.96	16	Real-world charging profile
16	130.097	16	Real-world charging profile
17	130.233	16	Real-world charging profile
18	130.37	16	Real-world charging profile
19	130.555	16	Real-world charging profile
20	130.74	16	Real-world charging profile
21	130.963	16	Real-world charging profile
22	131.187	16	Real-world charging profile
23	131.41	16	Real-world charging profile
24	131.482	16	Real-world charging profile
25	131.555	16	Real-world charging profile
26	131.628	16	Real-world charging profile
27	131.7	16	Real-world charging profile
28	131.843	16	Real-world charging profile
29	131.987	16	Real-world charging profile
30	132.13	16	Real-world charging profile
31	130.45	16	Real-world charging profile
32	128.77	16	Real-world charging profile
33	127.09	16	Real-world charging profile
34	124.5	16	Real-world charging profile
35	121.91	16	Real-world charging profile
36	120.01	16	Real-world charging profile
37	118.11	16	Real-world charging profile
38	116.21	16	Real-world charging profile
39	114.44	16	Real-world charging profile
40	112.67	16	Real-world charging profile
41	110.9	16	Real-world charging profile
42	108.525	16	Real-world charging profile
43	106.15	16	Real-world charging profile
44	104.943	16	Real-world charging profile
45	103.737	16	Real-world charging profile
46	102.53	16	Real-world charging profile
47	101.195	16	Real-world charging profile
48	99.86	16	Real-world charging profile
49	98.51	16	Real-world charging profile
50	97.16	16	Real-world charging profile
51	95.49	16	Real-world charging profile
52	93.82	16	Real-world charging profile
53	92.435	16	Real-world charging profile
54	91.05	16	Real-world charging profile
55	89.875	16	Real-world charging profile
56	88.7	16	Real-world charging profile
57	87.045	16	Real-world charging profile
58	85.39	16	Real-world charging profile
59	84.01	16	Real-world charging profile
60	82.63	16	Real-world charging profile
61	81.005	16	Real-world charging profile
62	79.38	16	Real-world charging profile
63	76.12	16	Real-world charging profile
64	74.96	16	Real-world charging profile
65	73.8	16	Real-world charging profile
66	72.67	16	Real-world charging profile
67	71.54	16	Real-world charging profile
68	69.29	16	Real-world charging profile
69	68.52	16	Real-world charging profile
70	67.75	16	Real-world charging profile
71	67.44	16	Real-world charging profile
72	67.25	16	Real-world charging profile
73	67.51	16	Real-world charging profile
74	67.77	16	Real-world charging profile
75	67.78	16	Real-world charging profile
76	67.84	16	Real-world charging profile
77	67.9	16	Real-world charging profile
78	67.36	16	Real-world charging profile
79	67.765	16	Real-world charging profile
80	68.17	16	Real-world charging profile
81	67.32	16	Real-world charging profile
82	63.02	16	Real-world charging profile
83	60.23	16	Real-world charging profile
84	57.44	16	Real-world charging profile
85	52.79	16	Real-world charging profile
86	48.46	16	Real-world charging profile
87	44.82	16	Real-world charging profile
88	42.005	16	Real-world charging profile
89	40.16	16	Real-world charging profile
90	38.67	16	Real-world charging profile
91	37.4	16	Real-world charging profile
92	35.835	16	Real-world charging profile
93	33.9	16	Real-world charging profile
94	33.07	16	Real-world charging profile
95	31.99	16	Real-world charging profile
96	31.445	16	Real-world charging profile
97	30.49	16	Real-world charging profile
98	29.3	16	Real-world charging profile
99	25.095	16	Real-world charging profile
9	127.11	17	Real-world charging profile
10	127.81	17	Real-world charging profile
11	128.51	17	Real-world charging profile
12	129.21	17	Real-world charging profile
13	129.455	17	Real-world charging profile
14	129.7	17	Real-world charging profile
15	130.01	17	Real-world charging profile
16	130.32	17	Real-world charging profile
17	130.72	17	Real-world charging profile
18	131.12	17	Real-world charging profile
19	131.52	17	Real-world charging profile
20	131.553	17	Real-world charging profile
21	131.587	17	Real-world charging profile
22	131.62	17	Real-world charging profile
23	131.64	17	Real-world charging profile
24	131.66	17	Real-world charging profile
25	131.68	17	Real-world charging profile
26	131.903	17	Real-world charging profile
27	132.127	17	Real-world charging profile
28	132.35	17	Real-world charging profile
29	130.937	17	Real-world charging profile
30	129.523	17	Real-world charging profile
31	128.11	17	Real-world charging profile
32	126.327	17	Real-world charging profile
33	124.543	17	Real-world charging profile
34	122.76	17	Real-world charging profile
35	120.83	17	Real-world charging profile
36	118.9	17	Real-world charging profile
37	116.97	17	Real-world charging profile
38	114.265	17	Real-world charging profile
39	111.56	17	Real-world charging profile
40	109.953	17	Real-world charging profile
41	108.347	17	Real-world charging profile
42	106.74	17	Real-world charging profile
43	104.875	17	Real-world charging profile
44	103.01	17	Real-world charging profile
45	101.847	17	Real-world charging profile
46	100.683	17	Real-world charging profile
47	99.52	17	Real-world charging profile
48	97.81	17	Real-world charging profile
49	96.1	17	Real-world charging profile
50	94.435	17	Real-world charging profile
51	92.77	17	Real-world charging profile
52	91.52	17	Real-world charging profile
53	90.27	17	Real-world charging profile
54	88.955	17	Real-world charging profile
55	87.64	17	Real-world charging profile
56	86.165	17	Real-world charging profile
57	84.69	17	Real-world charging profile
58	83.4	17	Real-world charging profile
59	82.11	17	Real-world charging profile
60	80.645	17	Real-world charging profile
61	79.18	17	Real-world charging profile
62	76.32	17	Real-world charging profile
63	74.625	17	Real-world charging profile
64	72.93	17	Real-world charging profile
65	72.06	17	Real-world charging profile
66	71.19	17	Real-world charging profile
67	68.69	17	Real-world charging profile
68	67.765	17	Real-world charging profile
69	66.84	17	Real-world charging profile
70	65.35	17	Real-world charging profile
71	65.2	17	Real-world charging profile
72	65.275	17	Real-world charging profile
73	65.35	17	Real-world charging profile
74	65.73	17	Real-world charging profile
75	65.61	17	Real-world charging profile
76	65.49	17	Real-world charging profile
77	65.23	17	Real-world charging profile
78	65.485	17	Real-world charging profile
79	65.74	17	Real-world charging profile
80	66.09	17	Real-world charging profile
81	65.07	17	Real-world charging profile
82	62.15	17	Real-world charging profile
83	59.23	17	Real-world charging profile
84	54.79	17	Real-world charging profile
85	49.99	17	Real-world charging profile
86	45.96	17	Real-world charging profile
87	42.83	17	Real-world charging profile
88	41.22	17	Real-world charging profile
89	40.17	17	Real-world charging profile
90	38.355	17	Real-world charging profile
91	36.65	17	Real-world charging profile
92	35.06	17	Real-world charging profile
93	33.9	17	Real-world charging profile
94	32.76	17	Real-world charging profile
95	31.78	17	Real-world charging profile
96	30.42	17	Real-world charging profile
97	29.84	17	Real-world charging profile
98	28.685	17	Real-world charging profile
99	28.14	17	Real-world charging profile
14	127.18	18	Real-world charging profile
15	128.04	18	Real-world charging profile
16	128.9	18	Real-world charging profile
17	129.243	18	Real-world charging profile
18	129.587	18	Real-world charging profile
19	129.93	18	Real-world charging profile
20	130.075	18	Real-world charging profile
21	130.22	18	Real-world charging profile
22	130.457	18	Real-world charging profile
23	130.693	18	Real-world charging profile
24	130.93	18	Real-world charging profile
25	131.053	18	Real-world charging profile
26	131.177	18	Real-world charging profile
27	131.3	18	Real-world charging profile
28	130.893	18	Real-world charging profile
29	130.487	18	Real-world charging profile
30	130.08	18	Real-world charging profile
31	128.28	18	Real-world charging profile
32	126.48	18	Real-world charging profile
33	124.68	18	Real-world charging profile
34	122.917	18	Real-world charging profile
35	121.153	18	Real-world charging profile
36	119.39	18	Real-world charging profile
37	117.64	18	Real-world charging profile
38	115.89	18	Real-world charging profile
39	114.14	18	Real-world charging profile
40	111.435	18	Real-world charging profile
41	108.73	18	Real-world charging profile
42	107.623	18	Real-world charging profile
43	106.517	18	Real-world charging profile
44	105.41	18	Real-world charging profile
45	103.67	18	Real-world charging profile
46	101.93	18	Real-world charging profile
47	100.33	18	Real-world charging profile
48	98.73	18	Real-world charging profile
49	97.7467	18	Real-world charging profile
50	96.7633	18	Real-world charging profile
51	95.78	18	Real-world charging profile
52	94.415	18	Real-world charging profile
53	93.05	18	Real-world charging profile
54	91.695	18	Real-world charging profile
55	90.34	18	Real-world charging profile
56	88.9	18	Real-world charging profile
57	87.46	18	Real-world charging profile
58	82.28	18	Real-world charging profile
59	80.99	18	Real-world charging profile
60	79.7	18	Real-world charging profile
61	78.72	18	Real-world charging profile
62	77.74	18	Real-world charging profile
63	76.325	18	Real-world charging profile
64	74.91	18	Real-world charging profile
65	72.54	18	Real-world charging profile
66	71.7	18	Real-world charging profile
67	70.86	18	Real-world charging profile
68	68.68	18	Real-world charging profile
69	67.795	18	Real-world charging profile
70	66.91	18	Real-world charging profile
71	67.16	18	Real-world charging profile
72	66.77	18	Real-world charging profile
73	66.975	18	Real-world charging profile
74	67.18	18	Real-world charging profile
75	67.4	18	Real-world charging profile
76	67.53	18	Real-world charging profile
77	67.66	18	Real-world charging profile
78	67.34	18	Real-world charging profile
79	67.13	18	Real-world charging profile
80	67.57	18	Real-world charging profile
81	68.01	18	Real-world charging profile
82	63.12	18	Real-world charging profile
83	58.46	18	Real-world charging profile
84	55.88	18	Real-world charging profile
85	53.3	18	Real-world charging profile
86	48.96	18	Real-world charging profile
87	45.39	18	Real-world charging profile
88	42.045	18	Real-world charging profile
89	39.54	18	Real-world charging profile
90	38.77	18	Real-world charging profile
91	37.65	18	Real-world charging profile
92	35.825	18	Real-world charging profile
93	34.12	18	Real-world charging profile
94	33.18	18	Real-world charging profile
95	32.89	18	Real-world charging profile
96	31.79	18	Real-world charging profile
97	31.13	18	Real-world charging profile
98	29.95	18	Real-world charging profile
99	29.13	18	Real-world charging profile
16	126.01	19	Real-world charging profile
17	126.073	19	Real-world charging profile
18	126.137	19	Real-world charging profile
19	126.2	19	Real-world charging profile
20	126.145	19	Real-world charging profile
21	126.09	19	Real-world charging profile
22	126.123	19	Real-world charging profile
23	126.157	19	Real-world charging profile
24	126.19	19	Real-world charging profile
25	126.083	19	Real-world charging profile
26	125.977	19	Real-world charging profile
27	125.87	19	Real-world charging profile
28	125.467	19	Real-world charging profile
29	125.063	19	Real-world charging profile
30	124.66	19	Real-world charging profile
31	123.713	19	Real-world charging profile
32	122.767	19	Real-world charging profile
33	121.82	19	Real-world charging profile
34	120.713	19	Real-world charging profile
35	119.607	19	Real-world charging profile
36	118.5	19	Real-world charging profile
37	116.617	19	Real-world charging profile
38	114.733	19	Real-world charging profile
39	112.85	19	Real-world charging profile
40	110.415	19	Real-world charging profile
41	107.98	19	Real-world charging profile
42	106.743	19	Real-world charging profile
43	105.507	19	Real-world charging profile
44	104.27	19	Real-world charging profile
45	102.6	19	Real-world charging profile
46	100.93	19	Real-world charging profile
47	99.22	19	Real-world charging profile
48	97.51	19	Real-world charging profile
49	96.8867	19	Real-world charging profile
50	96.2633	19	Real-world charging profile
51	95.64	19	Real-world charging profile
52	93.545	19	Real-world charging profile
53	91.45	19	Real-world charging profile
54	90.15	19	Real-world charging profile
55	88.85	19	Real-world charging profile
56	87.335	19	Real-world charging profile
57	85.82	19	Real-world charging profile
58	84.49	19	Real-world charging profile
59	83.16	19	Real-world charging profile
60	79.97	19	Real-world charging profile
61	78.32	19	Real-world charging profile
62	76.67	19	Real-world charging profile
63	75.135	19	Real-world charging profile
64	73.6	19	Real-world charging profile
65	71.43	19	Real-world charging profile
66	70.125	19	Real-world charging profile
67	68.82	19	Real-world charging profile
68	67.03	19	Real-world charging profile
69	66.195	19	Real-world charging profile
70	65.36	19	Real-world charging profile
71	65.58	19	Real-world charging profile
72	65.5	19	Real-world charging profile
73	65.42	19	Real-world charging profile
74	65.39	19	Real-world charging profile
75	65.705	19	Real-world charging profile
76	66.02	19	Real-world charging profile
77	65.9	19	Real-world charging profile
78	65.89	19	Real-world charging profile
79	65.88	19	Real-world charging profile
80	66.38	19	Real-world charging profile
81	64.97	19	Real-world charging profile
82	62.295	19	Real-world charging profile
83	59.62	19	Real-world charging profile
84	54.62	19	Real-world charging profile
85	50.23	19	Real-world charging profile
86	45.82	19	Real-world charging profile
87	43.03	19	Real-world charging profile
88	41.46	19	Real-world charging profile
89	40.01	19	Real-world charging profile
90	38.8	19	Real-world charging profile
91	37.085	19	Real-world charging profile
92	35.28	19	Real-world charging profile
93	34.08	19	Real-world charging profile
94	33.01	19	Real-world charging profile
95	31.92	19	Real-world charging profile
96	31.065	19	Real-world charging profile
97	29.78	19	Real-world charging profile
98	28.79	19	Real-world charging profile
11	126.62	20	Real-world charging profile
12	127.61	20	Real-world charging profile
13	128.6	20	Real-world charging profile
14	128.887	20	Real-world charging profile
15	129.173	20	Real-world charging profile
16	129.46	20	Real-world charging profile
17	129.71	20	Real-world charging profile
18	129.96	20	Real-world charging profile
19	130.133	20	Real-world charging profile
20	130.307	20	Real-world charging profile
21	130.48	20	Real-world charging profile
22	130.687	20	Real-world charging profile
23	130.893	20	Real-world charging profile
24	131.1	20	Real-world charging profile
25	131.28	20	Real-world charging profile
26	131.46	20	Real-world charging profile
27	131.64	20	Real-world charging profile
28	131.68	20	Real-world charging profile
29	131.72	20	Real-world charging profile
30	131.76	20	Real-world charging profile
31	130.307	20	Real-world charging profile
32	128.853	20	Real-world charging profile
33	127.4	20	Real-world charging profile
34	124.645	20	Real-world charging profile
35	121.89	20	Real-world charging profile
36	119.823	20	Real-world charging profile
37	117.757	20	Real-world charging profile
38	115.69	20	Real-world charging profile
39	114.14	20	Real-world charging profile
40	112.59	20	Real-world charging profile
41	111.04	20	Real-world charging profile
42	109.195	20	Real-world charging profile
43	107.35	20	Real-world charging profile
44	106.19	20	Real-world charging profile
45	105.03	20	Real-world charging profile
46	103.87	20	Real-world charging profile
47	102.355	20	Real-world charging profile
48	100.84	20	Real-world charging profile
49	98.99	20	Real-world charging profile
50	97.14	20	Real-world charging profile
51	95.65	20	Real-world charging profile
52	94.16	20	Real-world charging profile
53	92.9	20	Real-world charging profile
54	91.64	20	Real-world charging profile
55	90.435	20	Real-world charging profile
56	89.23	20	Real-world charging profile
57	87.555	20	Real-world charging profile
58	85.88	20	Real-world charging profile
59	84.475	20	Real-world charging profile
60	83.07	20	Real-world charging profile
61	81.37	20	Real-world charging profile
62	79.67	20	Real-world charging profile
63	76.49	20	Real-world charging profile
64	75	20	Real-world charging profile
65	73.51	20	Real-world charging profile
66	72.68	20	Real-world charging profile
67	71.85	20	Real-world charging profile
68	69.28	20	Real-world charging profile
69	67.58	20	Real-world charging profile
70	67.615	20	Real-world charging profile
71	67.65	20	Real-world charging profile
72	67.86	20	Real-world charging profile
73	67.58	20	Real-world charging profile
74	67.3	20	Real-world charging profile
75	67.71	20	Real-world charging profile
76	67.73	20	Real-world charging profile
77	67.75	20	Real-world charging profile
78	67.62	20	Real-world charging profile
79	67.95	20	Real-world charging profile
80	68.025	20	Real-world charging profile
81	68.1	20	Real-world charging profile
82	63.47	20	Real-world charging profile
83	58.17	20	Real-world charging profile
84	55.82	20	Real-world charging profile
85	53.47	20	Real-world charging profile
86	49.55	20	Real-world charging profile
87	44.245	20	Real-world charging profile
88	41.61	20	Real-world charging profile
89	40.78	20	Real-world charging profile
90	38.87	20	Real-world charging profile
91	38.4	20	Real-world charging profile
92	36.205	20	Real-world charging profile
93	34.88	20	Real-world charging profile
94	33.665	20	Real-world charging profile
95	32.36	20	Real-world charging profile
96	31.8	20	Real-world charging profile
97	30.425	20	Real-world charging profile
98	29.26	20	Real-world charging profile
99	28.67	20	Real-world charging profile
15	129.27	21	Real-world charging profile
16	129.61	21	Real-world charging profile
17	129.95	21	Real-world charging profile
18	130.03	21	Real-world charging profile
19	130.11	21	Real-world charging profile
20	130.303	21	Real-world charging profile
21	130.497	21	Real-world charging profile
22	130.69	21	Real-world charging profile
23	130.86	21	Real-world charging profile
24	131.03	21	Real-world charging profile
25	131.2	21	Real-world charging profile
26	131.233	21	Real-world charging profile
27	131.267	21	Real-world charging profile
28	131.3	21	Real-world charging profile
29	130.483	21	Real-world charging profile
30	129.667	21	Real-world charging profile
31	128.85	21	Real-world charging profile
32	126.897	21	Real-world charging profile
33	124.943	21	Real-world charging profile
34	122.99	21	Real-world charging profile
35	121.413	21	Real-world charging profile
36	119.837	21	Real-world charging profile
37	118.26	21	Real-world charging profile
38	116.497	21	Real-world charging profile
39	114.733	21	Real-world charging profile
40	112.97	21	Real-world charging profile
41	110.79	21	Real-world charging profile
42	108.61	21	Real-world charging profile
43	106.925	21	Real-world charging profile
44	105.24	21	Real-world charging profile
45	104.157	21	Real-world charging profile
46	103.073	21	Real-world charging profile
47	101.99	21	Real-world charging profile
48	100.355	21	Real-world charging profile
49	98.72	21	Real-world charging profile
50	97.11	21	Real-world charging profile
51	95.5	21	Real-world charging profile
52	94.155	21	Real-world charging profile
53	92.81	21	Real-world charging profile
54	91.095	21	Real-world charging profile
55	89.38	21	Real-world charging profile
56	88.19	21	Real-world charging profile
57	87	21	Real-world charging profile
58	85.535	21	Real-world charging profile
59	84.07	21	Real-world charging profile
60	82.48	21	Real-world charging profile
61	80.89	21	Real-world charging profile
62	79.215	21	Real-world charging profile
63	77.54	21	Real-world charging profile
64	74.98	21	Real-world charging profile
65	73.725	21	Real-world charging profile
66	72.47	21	Real-world charging profile
67	70.29	21	Real-world charging profile
68	68.985	21	Real-world charging profile
69	67.68	21	Real-world charging profile
70	66.8	21	Real-world charging profile
71	66.69	21	Real-world charging profile
72	66.58	21	Real-world charging profile
73	66.8	21	Real-world charging profile
74	66.57	21	Real-world charging profile
75	65.535	21	Real-world charging profile
76	64.5	21	Real-world charging profile
77	64.6	21	Real-world charging profile
78	64.695	21	Real-world charging profile
79	64.79	21	Real-world charging profile
80	66.82	21	Real-world charging profile
81	66.06	21	Real-world charging profile
82	65.3	21	Real-world charging profile
83	58.89	21	Real-world charging profile
84	54.07	21	Real-world charging profile
85	49.74	21	Real-world charging profile
86	46.2	21	Real-world charging profile
87	43.02	21	Real-world charging profile
88	42.15	21	Real-world charging profile
89	40.81	21	Real-world charging profile
90	39.72	21	Real-world charging profile
91	38.035	21	Real-world charging profile
92	36.58	21	Real-world charging profile
93	34.94	21	Real-world charging profile
94	33.66	21	Real-world charging profile
95	32.65	21	Real-world charging profile
96	31.48	21	Real-world charging profile
97	30.215	21	Real-world charging profile
98	29.59	21	Real-world charging profile
99	28.65	21	Real-world charging profile
10	126.22	22	Real-world charging profile
11	127.325	22	Real-world charging profile
12	128.43	22	Real-world charging profile
13	129.14	22	Real-world charging profile
14	129.85	22	Real-world charging profile
15	129.937	22	Real-world charging profile
16	130.023	22	Real-world charging profile
17	130.11	22	Real-world charging profile
18	130.28	22	Real-world charging profile
19	130.45	22	Real-world charging profile
20	130.62	22	Real-world charging profile
21	130.79	22	Real-world charging profile
22	130.96	22	Real-world charging profile
23	131.167	22	Real-world charging profile
24	131.373	22	Real-world charging profile
25	131.58	22	Real-world charging profile
26	131.647	22	Real-world charging profile
27	131.713	22	Real-world charging profile
28	131.78	22	Real-world charging profile
29	131.46	22	Real-world charging profile
30	131.14	22	Real-world charging profile
31	130.82	22	Real-world charging profile
32	129.147	22	Real-world charging profile
33	127.473	22	Real-world charging profile
34	125.8	22	Real-world charging profile
35	123.23	22	Real-world charging profile
36	120.66	22	Real-world charging profile
37	118.83	22	Real-world charging profile
38	117	22	Real-world charging profile
39	115.17	22	Real-world charging profile
40	113.54	22	Real-world charging profile
41	111.91	22	Real-world charging profile
42	110.28	22	Real-world charging profile
43	108.78	22	Real-world charging profile
44	107.28	22	Real-world charging profile
45	104.565	22	Real-world charging profile
46	101.85	22	Real-world charging profile
47	100.927	22	Real-world charging profile
48	100.003	22	Real-world charging profile
49	99.08	22	Real-world charging profile
50	97.755	22	Real-world charging profile
51	96.43	22	Real-world charging profile
52	94.965	22	Real-world charging profile
53	93.5	22	Real-world charging profile
54	92.105	22	Real-world charging profile
55	90.71	22	Real-world charging profile
56	89.38	22	Real-world charging profile
57	88.05	22	Real-world charging profile
58	86.45	22	Real-world charging profile
59	84.85	22	Real-world charging profile
60	81.96	22	Real-world charging profile
61	80.52	22	Real-world charging profile
62	79.08	22	Real-world charging profile
63	77.38	22	Real-world charging profile
64	75.68	22	Real-world charging profile
65	73.22	22	Real-world charging profile
66	72.16	22	Real-world charging profile
67	71.1	22	Real-world charging profile
68	68.83	22	Real-world charging profile
69	67.215	22	Real-world charging profile
70	65.6	22	Real-world charging profile
71	68.22	22	Real-world charging profile
72	68.44	22	Real-world charging profile
73	68.66	22	Real-world charging profile
74	68.34	22	Real-world charging profile
75	68.72	22	Real-world charging profile
76	69.1	22	Real-world charging profile
77	69.38	22	Real-world charging profile
78	69.27	22	Real-world charging profile
79	69.545	22	Real-world charging profile
80	69.82	22	Real-world charging profile
81	68.91	22	Real-world charging profile
82	66.45	22	Real-world charging profile
83	63.99	22	Real-world charging profile
84	59.02	22	Real-world charging profile
85	54.11	22	Real-world charging profile
86	50.16	22	Real-world charging profile
87	46.18	22	Real-world charging profile
88	45.03	22	Real-world charging profile
89	40.71	22	Real-world charging profile
90	39.71	22	Real-world charging profile
91	37.65	22	Real-world charging profile
92	37.73	22	Real-world charging profile
93	35.81	22	Real-world charging profile
94	34.99	22	Real-world charging profile
95	33.885	22	Real-world charging profile
96	33.12	22	Real-world charging profile
97	32.21	22	Real-world charging profile
98	31.22	22	Real-world charging profile
99	30.07	22	Real-world charging profile
15	127.75	23	Real-world charging profile
16	128.417	23	Real-world charging profile
17	129.083	23	Real-world charging profile
18	129.75	23	Real-world charging profile
19	130	23	Real-world charging profile
20	130.25	23	Real-world charging profile
21	130.39	23	Real-world charging profile
22	130.53	23	Real-world charging profile
23	130.67	23	Real-world charging profile
24	130.883	23	Real-world charging profile
25	131.097	23	Real-world charging profile
26	131.31	23	Real-world charging profile
27	131.39	23	Real-world charging profile
28	131.47	23	Real-world charging profile
29	131.55	23	Real-world charging profile
30	129.763	23	Real-world charging profile
31	127.977	23	Real-world charging profile
32	126.19	23	Real-world charging profile
33	124.607	23	Real-world charging profile
34	123.023	23	Real-world charging profile
35	121.44	23	Real-world charging profile
36	119.043	23	Real-world charging profile
37	116.647	23	Real-world charging profile
38	114.25	23	Real-world charging profile
39	111.84	23	Real-world charging profile
40	109.43	23	Real-world charging profile
41	108.403	23	Real-world charging profile
42	107.377	23	Real-world charging profile
43	106.35	23	Real-world charging profile
44	104.835	23	Real-world charging profile
45	103.32	23	Real-world charging profile
46	102.277	23	Real-world charging profile
47	101.233	23	Real-world charging profile
[truncated: 10,879 more rows]

## Sheet: ReferenceCurve_1
SoC (%)	Power (kW)	Label
8	126.02	Volkswagen ID.3 Pro S (Reference, 150kW, 30°C)
9	126.02	Volkswagen ID.3 Pro S (Reference, 150kW, 30°C)
10	126.02	Volkswagen ID.3 Pro S (Reference, 150kW, 30°C)
11	126.02	Volkswagen ID.3 Pro S (Reference, 150kW, 30°C)
12	126.02	Volkswagen ID.3 Pro S (Reference, 150kW, 30°C)
13	126.02	Volkswagen ID.3 Pro S (Reference, 150kW, 30°C)
14	126.02	Volkswagen ID.3 Pro S (Reference, 150kW, 30°C)
15	126.02	Volkswagen ID.3 Pro S (Reference, 150kW, 30°C)
16	126.02	Volkswagen ID.3 Pro S (Reference, 150kW, 30°C)
17	126.02	Volkswagen ID.3 Pro S (Reference, 150kW, 30°C)
18	126.02	Volkswagen ID.3 Pro S (Reference, 150kW, 30°C)
19	126.02	Volkswagen ID.3 Pro S (Reference, 150kW, 30°C)
20	126.02	Volkswagen ID.3 Pro S (Reference, 150kW, 30°C)
21	126.02	Volkswagen ID.3 Pro S (Reference, 150kW, 30°C)
22	126.02	Volkswagen ID.3 Pro S (Reference, 150kW, 30°C)
23	126.02	Volkswagen ID.3 Pro S (Reference, 150kW, 30°C)
24	126.02	Volkswagen ID.3 Pro S (Reference, 150kW, 30°C)
25	126.02	Volkswagen ID.3 Pro S (Reference, 150kW, 30°C)
26	126.02	Volkswagen ID.3 Pro S (Reference, 150kW, 30°C)
27	126.02	Volkswagen ID.3 Pro S (Reference, 150kW, 30°C)
28	126.02	Volkswagen ID.3 Pro S (Reference, 150kW, 30°C)
29	126.02	Volkswagen ID.3 Pro S (Reference, 150kW, 30°C)
30	126.02	Volkswagen ID.3 Pro S (Reference, 150kW, 30°C)
31	126.02	Volkswagen ID.3 Pro S (Reference, 150kW, 30°C)
32	126.04	Volkswagen ID.3 Pro S (Reference, 150kW, 30°C)
33	125.27	Volkswagen ID.3 Pro S (Reference, 150kW, 30°C)
34	123.92	Volkswagen ID.3 Pro S (Reference, 150kW, 30°C)
35	121.93	Volkswagen ID.3 Pro S (Reference, 150kW, 30°C)
36	120.26	Volkswagen ID.3 Pro S (Reference, 150kW, 30°C)
37	118.96	Volkswagen ID.3 Pro S (Reference, 150kW, 30°C)
38	117.92	Volkswagen ID.3 Pro S (Reference, 150kW, 30°C)
39	116.63	Volkswagen ID.3 Pro S (Reference, 150kW, 30°C)
40	114.88	Volkswagen ID.3 Pro S (Reference, 150kW, 30°C)
41	112.96	Volkswagen ID.3 Pro S (Reference, 150kW, 30°C)
42	111.15	Volkswagen ID.3 Pro S (Reference, 150kW, 30°C)
43	109.7	Volkswagen ID.3 Pro S (Reference, 150kW, 30°C)
44	107.93	Volkswagen ID.3 Pro S (Reference, 150kW, 30°C)
45	106.1	Volkswagen ID.3 Pro S (Reference, 150kW, 30°C)
46	104.69	Volkswagen ID.3 Pro S (Reference, 150kW, 30°C)
47	102.97	Volkswagen ID.3 Pro S (Reference, 150kW, 30°C)
48	101.11	Volkswagen ID.3 Pro S (Reference, 150kW, 30°C)
49	99.63	Volkswagen ID.3 Pro S (Reference, 150kW, 30°C)
50	98.24	Volkswagen ID.3 Pro S (Reference, 150kW, 30°C)
51	96.93	Volkswagen ID.3 Pro S (Reference, 150kW, 30°C)
52	95.92	Volkswagen ID.3 Pro S (Reference, 150kW, 30°C)
53	94.62	Volkswagen ID.3 Pro S (Reference, 150kW, 30°C)
54	92.88	Volkswagen ID.3 Pro S (Reference, 150kW, 30°C)
55	91.26	Volkswagen ID.3 Pro S (Reference, 150kW, 30°C)
56	89.68	Volkswagen ID.3 Pro S (Reference, 150kW, 30°C)
57	88.15	Volkswagen ID.3 Pro S (Reference, 150kW, 30°C)
58	86.56	Volkswagen ID.3 Pro S (Reference, 150kW, 30°C)
59	84.88	Volkswagen ID.3 Pro S (Reference, 150kW, 30°C)
60	82.89	Volkswagen ID.3 Pro S (Reference, 150kW, 30°C)
61	80.88	Volkswagen ID.3 Pro S (Reference, 150kW, 30°C)
62	78.9	Volkswagen ID.3 Pro S (Reference, 150kW, 30°C)
63	77.26	Volkswagen ID.3 Pro S (Reference, 150kW, 30°C)
64	75.61	Volkswagen ID.3 Pro S (Reference, 150kW, 30°C)
65	73.95	Volkswagen ID.3 Pro S (Reference, 150kW, 30°C)
66	71.9	Volkswagen ID.3 Pro S (Reference, 150kW, 30°C)
67	69.84	Volkswagen ID.3 Pro S (Reference, 150kW, 30°C)
68	67.76	Volkswagen ID.3 Pro S (Reference, 150kW, 30°C)
69	66.4	Volkswagen ID.3 Pro S (Reference, 150kW, 30°C)
70	65.67	Volkswagen ID.3 Pro S (Reference, 150kW, 30°C)
71	65.95	Volkswagen ID.3 Pro S (Reference, 150kW, 30°C)
72	65.89	Volkswagen ID.3 Pro S (Reference, 150kW, 30°C)
73	65.82	Volkswagen ID.3 Pro S (Reference, 150kW, 30°C)
74	66.14	Volkswagen ID.3 Pro S (Reference, 150kW, 30°C)
75	66.32	Volkswagen ID.3 Pro S (Reference, 150kW, 30°C)
76	66.37	Volkswagen ID.3 Pro S (Reference, 150kW, 30°C)
77	66.06	Volkswagen ID.3 Pro S (Reference, 150kW, 30°C)
78	65.97	Volkswagen ID.3 Pro S (Reference, 150kW, 30°C)
79	66.04	Volkswagen ID.3 Pro S (Reference, 150kW, 30°C)
80	66.02	Volkswagen ID.3 Pro S (Reference, 150kW, 30°C)
81	65.45	Volkswagen ID.3 Pro S (Reference, 150kW, 30°C)
82	62.78	Volkswagen ID.3 Pro S (Reference, 150kW, 30°C)
83	60.77	Volkswagen ID.3 Pro S (Reference, 150kW, 30°C)
84	58.28	Volkswagen ID.3 Pro S (Reference, 150kW, 30°C)
85	54.76	Volkswagen ID.3 Pro S (Reference, 150kW, 30°C)
86	49.08	Volkswagen ID.3 Pro S (Reference, 150kW, 30°C)
87	45.4	Volkswagen ID.3 Pro S (Reference, 150kW, 30°C)
88	42.98	Volkswagen ID.3 Pro S (Reference, 150kW, 30°C)
89	41.13	Volkswagen ID.3 Pro S (Reference, 150kW, 30°C)
90	39.83	Volkswagen ID.3 Pro S (Reference, 150kW, 30°C)
91	38.65	Volkswagen ID.3 Pro S (Reference, 150kW, 30°C)
92	37.09	Volkswagen ID.3 Pro S (Reference, 150kW, 30°C)
93	35.89	Volkswagen ID.3 Pro S (Reference, 150kW, 30°C)
94	34.88	Volkswagen ID.3 Pro S (Reference, 150kW, 30°C)
95	33.84	Volkswagen ID.3 Pro S (Reference, 150kW, 30°C)
96	32.82	Volkswagen ID.3 Pro S (Reference, 150kW, 30°C)
97	31.83	Volkswagen ID.3 Pro S (Reference, 150kW, 30°C)
98	30.86	Volkswagen ID.3 Pro S (Reference, 150kW, 30°C)

## Sheet: ReferenceCurve_2
SoC (%)	Power (kW)	Label
1	96.62	Volkswagen ID.3 Pro (Reference, 150kW, 30°C)
2	97.94	Volkswagen ID.3 Pro (Reference, 150kW, 30°C)
3	98.96	Volkswagen ID.3 Pro (Reference, 150kW, 30°C)
4	99.72	Volkswagen ID.3 Pro (Reference, 150kW, 30°C)
5	99.83	Volkswagen ID.3 Pro (Reference, 150kW, 30°C)
6	99.87	Volkswagen ID.3 Pro (Reference, 150kW, 30°C)
7	99.87	Volkswagen ID.3 Pro (Reference, 150kW, 30°C)
8	99.87	Volkswagen ID.3 Pro (Reference, 150kW, 30°C)
9	99.87	Volkswagen ID.3 Pro (Reference, 150kW, 30°C)
10	99.87	Volkswagen ID.3 Pro (Reference, 150kW, 30°C)
11	99.87	Volkswagen ID.3 Pro (Reference, 150kW, 30°C)
12	99.87	Volkswagen ID.3 Pro (Reference, 150kW, 30°C)
13	99.87	Volkswagen ID.3 Pro (Reference, 150kW, 30°C)
14	99.87	Volkswagen ID.3 Pro (Reference, 150kW, 30°C)
15	99.87	Volkswagen ID.3 Pro (Reference, 150kW, 30°C)
16	99.87	Volkswagen ID.3 Pro (Reference, 150kW, 30°C)
17	99.87	Volkswagen ID.3 Pro (Reference, 150kW, 30°C)
18	99.87	Volkswagen ID.3 Pro (Reference, 150kW, 30°C)
19	99.87	Volkswagen ID.3 Pro (Reference, 150kW, 30°C)
20	99.87	Volkswagen ID.3 Pro (Reference, 150kW, 30°C)
21	99.87	Volkswagen ID.3 Pro (Reference, 150kW, 30°C)
22	99.87	Volkswagen ID.3 Pro (Reference, 150kW, 30°C)
23	99.87	Volkswagen ID.3 Pro (Reference, 150kW, 30°C)
24	99.87	Volkswagen ID.3 Pro (Reference, 150kW, 30°C)
25	99.87	Volkswagen ID.3 Pro (Reference, 150kW, 30°C)
26	99.87	Volkswagen ID.3 Pro (Reference, 150kW, 30°C)
27	99.87	Volkswagen ID.3 Pro (Reference, 150kW, 30°C)
28	99.87	Volkswagen ID.3 Pro (Reference, 150kW, 30°C)
29	99.82	Volkswagen ID.3 Pro (Reference, 150kW, 30°C)
30	99.71	Volkswagen ID.3 Pro (Reference, 150kW, 30°C)
31	98.86	Volkswagen ID.3 Pro (Reference, 150kW, 30°C)
32	97.82	Volkswagen ID.3 Pro (Reference, 150kW, 30°C)
33	96.64	Volkswagen ID.3 Pro (Reference, 150kW, 30°C)
34	95.2	Volkswagen ID.3 Pro (Reference, 150kW, 30°C)
35	93.67	Volkswagen ID.3 Pro (Reference, 150kW, 30°C)
36	92.11	Volkswagen ID.3 Pro (Reference, 150kW, 30°C)
37	90.86	Volkswagen ID.3 Pro (Reference, 150kW, 30°C)
38	89.73	Volkswagen ID.3 Pro (Reference, 150kW, 30°C)
39	88.19	Volkswagen ID.3 Pro (Reference, 150kW, 30°C)
40	86.58	Volkswagen ID.3 Pro (Reference, 150kW, 30°C)
41	84.89	Volkswagen ID.3 Pro (Reference, 150kW, 30°C)
42	82.86	Volkswagen ID.3 Pro (Reference, 150kW, 30°C)
43	80.9	Volkswagen ID.3 Pro (Reference, 150kW, 30°C)
44	79.05	Volkswagen ID.3 Pro (Reference, 150kW, 30°C)
45	77.92	Volkswagen ID.3 Pro (Reference, 150kW, 30°C)
46	76.9	Volkswagen ID.3 Pro (Reference, 150kW, 30°C)
47	75.89	Volkswagen ID.3 Pro (Reference, 150kW, 30°C)
48	74.89	Volkswagen ID.3 Pro (Reference, 150kW, 30°C)
49	73.9	Volkswagen ID.3 Pro (Reference, 150kW, 30°C)
50	72.89	Volkswagen ID.3 Pro (Reference, 150kW, 30°C)
51	71.89	Volkswagen ID.3 Pro (Reference, 150kW, 30°C)
52	70.89	Volkswagen ID.3 Pro (Reference, 150kW, 30°C)
53	69.87	Volkswagen ID.3 Pro (Reference, 150kW, 30°C)
54	68.89	Volkswagen ID.3 Pro (Reference, 150kW, 30°C)
55	67.93	Volkswagen ID.3 Pro (Reference, 150kW, 30°C)
56	66.9	Volkswagen ID.3 Pro (Reference, 150kW, 30°C)
57	65.61	Volkswagen ID.3 Pro (Reference, 150kW, 30°C)
58	64.02	Volkswagen ID.3 Pro (Reference, 150kW, 30°C)
59	62.93	Volkswagen ID.3 Pro (Reference, 150kW, 30°C)
60	61.82	Volkswagen ID.3 Pro (Reference, 150kW, 30°C)
61	60.59	Volkswagen ID.3 Pro (Reference, 150kW, 30°C)
62	59.16	Volkswagen ID.3 Pro (Reference, 150kW, 30°C)
63	57.65	Volkswagen ID.3 Pro (Reference, 150kW, 30°C)
64	56.06	Volkswagen ID.3 Pro (Reference, 150kW, 30°C)
65	54.9	Volkswagen ID.3 Pro (Reference, 150kW, 30°C)
66	53.91	Volkswagen ID.3 Pro (Reference, 150kW, 30°C)
67	52.9	Volkswagen ID.3 Pro (Reference, 150kW, 30°C)
68	51.93	Volkswagen ID.3 Pro (Reference, 150kW, 30°C)
69	50.99	Volkswagen ID.3 Pro (Reference, 150kW, 30°C)
70	49.92	Volkswagen ID.3 Pro (Reference, 150kW, 30°C)
71	49.2	Volkswagen ID.3 Pro (Reference, 150kW, 30°C)
72	48.92	Volkswagen ID.3 Pro (Reference, 150kW, 30°C)
73	48.93	Volkswagen ID.3 Pro (Reference, 150kW, 30°C)
74	48.95	Volkswagen ID.3 Pro (Reference, 150kW, 30°C)
75	48.95	Volkswagen ID.3 Pro (Reference, 150kW, 30°C)
76	48.95	Volkswagen ID.3 Pro (Reference, 150kW, 30°C)
77	48.95	Volkswagen ID.3 Pro (Reference, 150kW, 30°C)
78	48.95	Volkswagen ID.3 Pro (Reference, 150kW, 30°C)
79	48.95	Volkswagen ID.3 Pro (Reference, 150kW, 30°C)
80	48.91	Volkswagen ID.3 Pro (Reference, 150kW, 30°C)
81	48.68	Volkswagen ID.3 Pro (Reference, 150kW, 30°C)
82	46.9	Volkswagen ID.3 Pro (Reference, 150kW, 30°C)
83	43.96	Volkswagen ID.3 Pro (Reference, 150kW, 30°C)
84	40.1	Volkswagen ID.3 Pro (Reference, 150kW, 30°C)
85	37.25	Volkswagen ID.3 Pro (Reference, 150kW, 30°C)
86	34.71	Volkswagen ID.3 Pro (Reference, 150kW, 30°C)
87	32.38	Volkswagen ID.3 Pro (Reference, 150kW, 30°C)
88	30.89	Volkswagen ID.3 Pro (Reference, 150kW, 30°C)
89	29.66	Volkswagen ID.3 Pro (Reference, 150kW, 30°C)
90	28.1	Volkswagen ID.3 Pro (Reference, 150kW, 30°C)
91	26.94	Volkswagen ID.3 Pro (Reference, 150kW, 30°C)
92	26.05	Volkswagen ID.3 Pro (Reference, 150kW, 30°C)
93	25.59	Volkswagen ID.3 Pro (Reference, 150kW, 30°C)
94	24.48	Volkswagen ID.3 Pro (Reference, 150kW, 30°C)
95	22.75	Volkswagen ID.3 Pro (Reference, 150kW, 30°C)
96	19.46	Volkswagen ID.3 Pro (Reference, 150kW, 30°C)

## Sheet: ReferenceCurve_3
SoC (%)	Power (kW)	Label
5	121.57	Audi Q4 e-tron (Reference, 150kW, 30°C)
6	123.13	Audi Q4 e-tron (Reference, 150kW, 30°C)
7	125.18	Audi Q4 e-tron (Reference, 150kW, 30°C)
8	127.43	Audi Q4 e-tron (Reference, 150kW, 30°C)
9	130.92	Audi Q4 e-tron (Reference, 150kW, 30°C)
10	132.59	Audi Q4 e-tron (Reference, 150kW, 30°C)
11	133.65	Audi Q4 e-tron (Reference, 150kW, 30°C)
12	134.43	Audi Q4 e-tron (Reference, 150kW, 30°C)
13	135.21	Audi Q4 e-tron (Reference, 150kW, 30°C)
14	136.46	Audi Q4 e-tron (Reference, 150kW, 30°C)
15	135.28	Audi Q4 e-tron (Reference, 150kW, 30°C)
16	134.46	Audi Q4 e-tron (Reference, 150kW, 30°C)
17	134.07	Audi Q4 e-tron (Reference, 150kW, 30°C)
18	133.88	Audi Q4 e-tron (Reference, 150kW, 30°C)
19	133.69	Audi Q4 e-tron (Reference, 150kW, 30°C)
20	133.48	Audi Q4 e-tron (Reference, 150kW, 30°C)
21	133.44	Audi Q4 e-tron (Reference, 150kW, 30°C)
22	133.45	Audi Q4 e-tron (Reference, 150kW, 30°C)
23	133.38	Audi Q4 e-tron (Reference, 150kW, 30°C)
24	133.24	Audi Q4 e-tron (Reference, 150kW, 30°C)
25	132.94	Audi Q4 e-tron (Reference, 150kW, 30°C)
26	133.05	Audi Q4 e-tron (Reference, 150kW, 30°C)
27	133.31	Audi Q4 e-tron (Reference, 150kW, 30°C)
28	133.45	Audi Q4 e-tron (Reference, 150kW, 30°C)
29	133.38	Audi Q4 e-tron (Reference, 150kW, 30°C)
30	131.75	Audi Q4 e-tron (Reference, 150kW, 30°C)
31	129.14	Audi Q4 e-tron (Reference, 150kW, 30°C)
32	126.95	Audi Q4 e-tron (Reference, 150kW, 30°C)
33	125.79	Audi Q4 e-tron (Reference, 150kW, 30°C)
34	124.05	Audi Q4 e-tron (Reference, 150kW, 30°C)
35	122.06	Audi Q4 e-tron (Reference, 150kW, 30°C)
36	120.44	Audi Q4 e-tron (Reference, 150kW, 30°C)
37	119.19	Audi Q4 e-tron (Reference, 150kW, 30°C)
38	118.16	Audi Q4 e-tron (Reference, 150kW, 30°C)
39	116.97	Audi Q4 e-tron (Reference, 150kW, 30°C)
40	115	Audi Q4 e-tron (Reference, 150kW, 30°C)
41	112.99	Audi Q4 e-tron (Reference, 150kW, 30°C)
42	111.28	Audi Q4 e-tron (Reference, 150kW, 30°C)
43	109.88	Audi Q4 e-tron (Reference, 150kW, 30°C)
44	107.97	Audi Q4 e-tron (Reference, 150kW, 30°C)
45	106.35	Audi Q4 e-tron (Reference, 150kW, 30°C)
46	104.75	Audi Q4 e-tron (Reference, 150kW, 30°C)
47	103.02	Audi Q4 e-tron (Reference, 150kW, 30°C)
48	101.16	Audi Q4 e-tron (Reference, 150kW, 30°C)
49	99.8	Audi Q4 e-tron (Reference, 150kW, 30°C)
50	98.23	Audi Q4 e-tron (Reference, 150kW, 30°C)
51	97.03	Audi Q4 e-tron (Reference, 150kW, 30°C)
52	95.99	Audi Q4 e-tron (Reference, 150kW, 30°C)
53	94.78	Audi Q4 e-tron (Reference, 150kW, 30°C)
54	92.85	Audi Q4 e-tron (Reference, 150kW, 30°C)
55	91.22	Audi Q4 e-tron (Reference, 150kW, 30°C)
56	89.64	Audi Q4 e-tron (Reference, 150kW, 30°C)
57	88.15	Audi Q4 e-tron (Reference, 150kW, 30°C)
58	86.72	Audi Q4 e-tron (Reference, 150kW, 30°C)
59	84.83	Audi Q4 e-tron (Reference, 150kW, 30°C)
60	82.83	Audi Q4 e-tron (Reference, 150kW, 30°C)
61	80.82	Audi Q4 e-tron (Reference, 150kW, 30°C)
62	78.84	Audi Q4 e-tron (Reference, 150kW, 30°C)
63	77	Audi Q4 e-tron (Reference, 150kW, 30°C)
64	75.66	Audi Q4 e-tron (Reference, 150kW, 30°C)
65	73.76	Audi Q4 e-tron (Reference, 150kW, 30°C)
66	71.77	Audi Q4 e-tron (Reference, 150kW, 30°C)
67	69.76	Audi Q4 e-tron (Reference, 150kW, 30°C)
68	67.78	Audi Q4 e-tron (Reference, 150kW, 30°C)
69	66.12	Audi Q4 e-tron (Reference, 150kW, 30°C)
70	66.02	Audi Q4 e-tron (Reference, 150kW, 30°C)
71	66.06	Audi Q4 e-tron (Reference, 150kW, 30°C)
72	66.06	Audi Q4 e-tron (Reference, 150kW, 30°C)
73	66.06	Audi Q4 e-tron (Reference, 150kW, 30°C)
74	66.06	Audi Q4 e-tron (Reference, 150kW, 30°C)
75	66.06	Audi Q4 e-tron (Reference, 150kW, 30°C)
76	66.06	Audi Q4 e-tron (Reference, 150kW, 30°C)
77	66.06	Audi Q4 e-tron (Reference, 150kW, 30°C)
78	66.06	Audi Q4 e-tron (Reference, 150kW, 30°C)
79	66.06	Audi Q4 e-tron (Reference, 150kW, 30°C)
80	66.04	Audi Q4 e-tron (Reference, 150kW, 30°C)
81	64.92	Audi Q4 e-tron (Reference, 150kW, 30°C)
82	62.95	Audi Q4 e-tron (Reference, 150kW, 30°C)
83	60.66	Audi Q4 e-tron (Reference, 150kW, 30°C)
84	58.44	Audi Q4 e-tron (Reference, 150kW, 30°C)
85	54.36	Audi Q4 e-tron (Reference, 150kW, 30°C)
86	49.26	Audi Q4 e-tron (Reference, 150kW, 30°C)
87	45.09	Audi Q4 e-tron (Reference, 150kW, 30°C)
88	42.56	Audi Q4 e-tron (Reference, 150kW, 30°C)
89	40.8	Audi Q4 e-tron (Reference, 150kW, 30°C)
90	39.69	Audi Q4 e-tron (Reference, 150kW, 30°C)
91	38.34	Audi Q4 e-tron (Reference, 150kW, 30°C)
92	36.87	Audi Q4 e-tron (Reference, 150kW, 30°C)
93	35.61	Audi Q4 e-tron (Reference, 150kW, 30°C)
94	34.65	Audi Q4 e-tron (Reference, 150kW, 30°C)
95	33.63	Audi Q4 e-tron (Reference, 150kW, 30°C)
96	32.63	Audi Q4 e-tron (Reference, 150kW, 30°C)
97	31.62	Audi Q4 e-tron (Reference, 150kW, 30°C)
98	30.61	Audi Q4 e-tron (Reference, 150kW, 30°C)
