# Supplementary material for: Deep learning predicts real-world electric vehicle direct current charging profiles and durations
Source: Nat Commun. 2025 Dec 5;16:10921. doi: 10.1038/s41467-025-65970-y (PMC12680626; doi:10.1038/s41467-025-65970-y)
Supplement: Supplementary file 3 — Source Data [file 41467_2025_65970_MOESM3_ESM.zip › SourceData/SourceData.xlsx]

## Sheet: Figure 1a
Longitude	Latitude	Type
-5.39633	50.1984	GB&DE
-5.02603	50.3468	GB&DE
-4.94186	50.3786	GB&DE
-4.35302	50.4075	GB&DE
-4.15655	55.8155	GB&DE
-3.91515	56.2252	GB&DE
-3.85457	51.625	GB&DE
-3.51585	50.724	GB&DE
-3.49348	50.7009	GB&DE
-3.23627	55.9678	GB&DE
-3.14174	52.66	GB&DE
-2.99957	51.5974	GB&DE
-2.87901	53.1925	GB&DE
-2.78839	54.0622	GB&DE
-2.76448	51.4858	GB&DE
-2.62014	51.521	GB&DE
-2.61232	51.4806	GB&DE
-2.61222	51.4806	GB&DE
-2.58167	51.4611	GB&DE
-2.48477	51.4139	GB&DE
-2.42873	52.6546	GB&DE
-2.39613	51.5403	GB&DE
-2.37313	53.3021	GB&DE
-2.33571	53.069	GB&DE
-2.26739	53.476	GB&DE
-2.19677	52.1826	GB&DE
-2.18876	53.0274	GB&DE
-2.14982	52.897	GB&DE
-2.14907	51.8421	GB&DE
-2.12829	53.2754	GB&DE
-2.10515	51.8947	GB&DE
-2.09262	57.1097	GB&DE
-2.08508	51.9024	GB&DE
-2.04806	52.6798	GB&DE
-2.00724	52.525	GB&DE
-1.98326	50.7492	GB&DE
-1.97132	51.7134	GB&DE
-1.94004	50.7285	GB&DE
-1.93993	50.7287	GB&DE
-1.93804	52.5591	GB&DE
-1.91213	52.4726	GB&DE
-1.91014	53.3301	GB&DE
-1.9089	53.3306	GB&DE
-1.88218	52.9087	GB&DE
-1.88039	52.5691	GB&DE
-1.83039	52.4535	GB&DE
-1.83032	52.587	GB&DE
-1.81673	51.074	GB&DE
-1.79978	51.0753	GB&DE
-1.79536	53.8352	GB&DE
-1.78101	52.3642	GB&DE
-1.75111	53.7686	GB&DE
-1.73022	51.4209	GB&DE
-1.69822	52.1899	GB&DE
-1.61854	53.8361	GB&DE
-1.56424	52.8637	GB&DE
-1.56345	52.8726	GB&DE
-1.55332	50.7508	GB&DE
-1.52473	51.9513	GB&DE
-1.52121	54.7949	GB&DE
-1.51405	51.211	GB&DE
-1.49597	50.9902	GB&DE
-1.47938	52.9545	GB&DE
-1.39061	52.2455	GB&DE
-1.37291	50.9883	GB&DE
-1.3692	52.5438	GB&DE
-1.36271	54.1976	GB&DE
-1.34193	51.3476	GB&DE
-1.28842	50.7582	GB&DE
-1.28832	50.7587	GB&DE
-1.28028	51.7536	GB&DE
-1.27971	51.6721	GB&DE
-1.27849	51.6723	GB&DE
-1.24523	50.8558	GB&DE
-1.22476	51.8521	GB&DE
-1.21192	52.7795	GB&DE
-1.19828	52.6578	GB&DE
-1.19137	53.1567	GB&DE
-1.19136	53.1566	GB&DE
-1.12702	52.6906	GB&DE
-1.11407	51.2501	GB&DE
-1.09661	52.8979	GB&DE
-1.02013	51.4664	GB&DE
-0.996542	52.1388	GB&DE
-0.98121	50.8518	GB&DE
-0.979307	52.9497	GB&DE
-0.978715	51.9898	GB&DE
-0.97768	51.749	GB&DE
-0.97732	51.7491	GB&DE
-0.970877	51.4178	GB&DE
-0.925632	53.2554	GB&DE
-0.854815	51.4189	GB&DE
-0.835321	51.4122	GB&DE
-0.819136	51.0829	GB&DE
-0.814065	51.2352	GB&DE
-0.81303	53.0796	GB&DE
-0.75219	51.4183	GB&DE
-0.74784	51.4051	GB&DE
-0.72455	51.5559	GB&DE
-0.713681	51.5229	GB&DE
-0.691355	51.5226	GB&DE
-0.649044	50.8555	GB&DE
-0.628423	51.4797	GB&DE
-0.610091	51.7066	GB&DE
-0.60946	51.1864	GB&DE
-0.594098	51.2566	GB&DE
-0.591417	51.4092	GB&DE
-0.53304	51.3639	GB&DE
-0.500329	51.5812	GB&DE
-0.492526	51.3767	GB&DE
-0.469795	51.4924	GB&DE
-0.469386	51.4282	GB&DE
-0.442231	51.5668	GB&DE
-0.43571	51.65	GB&DE
-0.432764	51.6876	GB&DE
-0.428406	51.7563	GB&DE
-0.42173	52.1442	GB&DE
-0.393936	51.5979	GB&DE
-0.391942	51.5362	GB&DE
-0.369172	52.7547	GB&DE
-0.36382	51.721	GB&DE
-0.35216	51.5677	GB&DE
-0.352037	51.5676	GB&DE
-0.346525	51.5351	GB&DE
-0.33961	51.6053	GB&DE
-0.339167	51.6055	GB&DE
-0.338771	51.3735	GB&DE
-0.291038	51.5166	GB&DE
-0.287239	50.8285	GB&DE
-0.283746	51.4681	GB&DE
-0.282702	51.9501	GB&DE
-0.280448	51.5263	GB&DE
-0.264052	52.5823	GB&DE
-0.258673	51.2454	GB&DE
-0.256033	52.2913	GB&DE
-0.255151	51.6222	GB&DE
-0.253687	51.6432	GB&DE
-0.246783	51.3545	GB&DE
-0.238142	51.4493	GB&DE
-0.228144	52.5549	GB&DE
-0.219842	51.3063	GB&DE
-0.210843	51.7932	GB&DE
-0.209543	51.6069	GB&DE
-0.209002	51.4725	GB&DE
-0.20435	51.8036	GB&DE
-0.204005	51.5465	GB&DE
-0.203986	51.8034	GB&DE
-0.20228	51.4247	GB&DE
-0.2022	51.4248	GB&DE
-0.200215	51.3613	GB&DE
-0.19857	51.323	GB&DE
-0.191811	50.9678	GB&DE
-0.191397	51.5203	GB&DE
-0.185833	51.43	GB&DE
-0.17978	51.6113	GB&DE
-0.177376	51.3752	GB&DE
-0.176166	51.6311	GB&DE
-0.17563	51.6313	GB&DE
-0.175567	50.8387	GB&DE
-0.159073	52.3176	GB&DE
-0.15126	51.4454	GB&DE
-0.148327	51.4784	GB&DE
-0.14742	51.4508	GB&DE
-0.145303	51.5952	GB&DE
-0.13655	51.3223	GB&DE
-0.12828	51.5827	GB&DE
-0.114539	51.5566	GB&DE
-0.109381	51.6146	GB&DE
-0.108713	51.5503	GB&DE
-0.108562	53.541	GB&DE
-0.10266	53.5317	GB&DE
-0.102396	51.5407	GB&DE
-0.096602	51.3875	GB&DE
-0.08899	51.5253	GB&DE
-0.077154	51.3042	GB&DE
-0.069048	51.3964	GB&DE
-0.065378	51.518	GB&DE
-0.058964	52.293	GB&DE
-0.048622	51.6804	GB&DE
-0.044416	51.4098	GB&DE
-0.027437	51.4119	GB&DE
-0.013395	51.636	GB&DE
0.02799	51.4755	GB&DE
0.030933	51.6246	GB&DE
0.037524	51.3085	GB&DE
0.062903	51.4348	GB&DE
0.071508	51.5376	GB&DE
0.089651	51.3516	GB&DE
0.099313	51.4636	GB&DE
0.10665	51.6959	GB&DE
0.107323	51.533	GB&DE
0.111904	52.1719	GB&DE
0.116796	51.4478	GB&DE
0.148357	51.5604	GB&DE
0.17907	51.5913	GB&DE
0.181526	51.4664	GB&DE
0.19334	51.2697	GB&DE
0.222803	52.127	GB&DE
0.251159	51.556	GB&DE
0.260678	51.1395	GB&DE
0.268052	51.1879	GB&DE
0.268507	50.7732	GB&DE
0.506825	51.3196	GB&DE
0.599644	51.5784	GB&DE
0.654734	51.5486	GB&DE
0.696233	51.5581	GB&DE
0.70799	52.2434	GB&DE
0.708867	52.2434	GB&DE
1.05289	52.533	GB&DE
1.12475	52.0805	GB&DE
1.25117	52.6079	GB&DE
1.32971	51.1451	GB&DE
1.3873	51.3352	GB&DE
1.39938	51.224	GB&DE
6.10893	50.7974	GB&DE
6.15459	50.8164	GB&DE
6.17779	51.3264	GB&DE
6.21127	51.3288	GB&DE
6.27479	51.4322	GB&DE
6.45099	51.195	GB&DE
6.54547	51.4339	GB&DE
6.59361	51.741	GB&DE
6.60436	51.3368	GB&DE
6.60613	51.5355	GB&DE
6.62272	49.442	GB&DE
6.70167	51.4493	GB&DE
6.78138	51.2024	GB&DE
6.80165	51.2526	GB&DE
6.80316	51.134	GB&DE
6.81151	51.0901	GB&DE
6.81349	51.1938	GB&DE
6.84108	51.1975	GB&DE
6.86395	51.5379	GB&DE
6.8762	51.4873	GB&DE
6.89515	50.9773	GB&DE
6.90534	51.1157	GB&DE
6.92741	50.9457	GB&DE
6.92982	51.7021	GB&DE
6.93931	51.2004	GB&DE
6.97603	50.8528	GB&DE
6.99729	51.1314	GB&DE
7.05577	49.2053	GB&DE
7.07374	51.5486	GB&DE
7.08293	51.4465	GB&DE
7.09335	50.9206	GB&DE
7.09891	50.8586	GB&DE
7.1871	51.7324	GB&DE
7.19216	51.2486	GB&DE
7.21295	51.5186	GB&DE
7.21836	51.177	GB&DE
7.22501	51.4522	GB&DE
7.24213	50.3277	GB&DE
7.2467	52.329	GB&DE
7.25263	51.3081	GB&DE
7.33362	49.3238	GB&DE
7.46751	50.4433	GB&DE
7.46807	51.4964	GB&DE
7.5256	51.6069	GB&DE
7.55943	49.4239	GB&DE
7.57718	50.3803	GB&DE
7.58961	50.1596	GB&DE
7.6063	47.8084	GB&DE
7.64032	49.477	GB&DE
7.65716	47.6238	GB&DE
7.67423	51.568	GB&DE
7.74623	47.6407	GB&DE
7.74745	49.2004	GB&DE
7.84439	51.6431	GB&DE
7.84991	48.0224	GB&DE
7.85485	48.0104	GB&DE
7.93834	48.6623	GB&DE
7.94132	48.4755	GB&DE
7.95007	52.3016	GB&DE
8.02257	49.9715	GB&DE
8.0374	52.2495	GB&DE
8.11291	49.8447	GB&DE
8.11366	49.1854	GB&DE
8.15128	49.3594	GB&DE
8.16941	52.6583	GB&DE
8.17908	52.7261	GB&DE
8.18273	47.6142	GB&DE
8.21821	50.0142	GB&DE
8.24256	48.8889	GB&DE
8.25163	49.3787	GB&DE
8.26993	49.9806	GB&DE
8.29055	50.7353	GB&DE
8.29345	48.955	GB&DE
8.31084	54.9046	GB&DE
8.35298	49.5507	GB&DE
8.36136	47.8862	GB&DE
8.39881	49.5263	GB&DE
8.42668	49.4794	GB&DE
8.43569	49.4059	GB&DE
8.47845	49.2655	GB&DE
8.49547	49.7693	GB&DE
8.51923	52.0107	GB&DE
8.52358	49.9036	GB&DE
8.5241	49.1364	GB&DE
8.55634	49.4994	GB&DE
8.55645	52.0329	GB&DE
8.55704	52.1928	GB&DE
8.55906	49.3114	GB&DE
8.5989	49.0175	GB&DE
8.6113	49.2245	GB&DE
8.62396	48.0761	GB&DE
8.62433	53.4969	GB&DE
8.63585	50.0885	GB&DE
8.64161	49.6372	GB&DE
8.64741	48.9291	GB&DE
8.65203	49.9929	GB&DE
8.66907	50.0889	GB&DE
8.68587	50.2954	GB&DE
8.68772	49.3596	GB&DE
8.68971	50.572	GB&DE
8.74224	50.1229	GB&DE
8.79369	50.0026	GB&DE
8.7965	49.3465	GB&DE
8.80491	48.9336	GB&DE
8.82868	52.9117	GB&DE
8.89411	48.5809	GB&DE
8.91574	49.8721	GB&DE
8.92719	48.8108	GB&DE
8.96257	53.0577	GB&DE
9.00448	50.0632	GB&DE
9.00457	47.8587	GB&DE
9.06827	53.0193	GB&DE
9.08513	54.4932	GB&DE
9.1089	50.2841	GB&DE
9.12589	48.7231	GB&DE
9.13792	48.5319	GB&DE
9.13998	49.9873	GB&DE
9.14201	48.7555	GB&DE
9.14292	48.9044	GB&DE
9.15433	48.8972	GB&DE
9.15495	48.8042	GB&DE
9.18339	51.4024	GB&DE
9.19309	48.6784	GB&DE
9.21836	49.1882	GB&DE
9.2212	50.006	GB&DE
9.22685	48.8191	GB&DE
9.27661	48.5321	GB&DE
9.30855	48.7135	GB&DE
9.3092	48.8253	GB&DE
9.32524	54.778	GB&DE
9.34677	48.6368	GB&DE
9.37176	48.6744	GB&DE
9.37756	48.7149	GB&DE
9.41378	48.7157	GB&DE
9.41502	54.778	GB&DE
9.45202	48.6427	GB&DE
9.46854	48.155	GB&DE
9.47236	53.5848	GB&DE
9.48321	53.9327	GB&DE
9.50398	49.0037	GB&DE
9.50486	53.2935	GB&DE
9.51393	48.0069	GB&DE
9.57403	50.8343	GB&DE
9.57685	50.9132	GB&DE
9.66503	48.6956	GB&DE
9.67578	48.7977	GB&DE
9.67698	50.5298	GB&DE
9.70276	50.0491	GB&DE
9.7082	52.4086	GB&DE
9.71065	48.4943	GB&DE
9.73387	52.3092	GB&DE
9.77662	52.553	GB&DE
9.79355	52.3974	GB&DE
9.7973	52.3181	GB&DE
9.81252	52.338	GB&DE
9.8208	53.648	GB&DE
9.83721	52.424	GB&DE
9.84762	52.275	GB&DE
9.84784	53.4724	GB&DE
9.87685	53.3301	GB&DE
9.89143	51.5284	GB&DE
9.90054	48.3285	GB&DE
9.91929	53.5734	GB&DE
9.92147	53.5917	GB&DE
9.93436	53.75	GB&DE
9.94413	53.5486	GB&DE
9.94622	49.7991	GB&DE
9.94881	53.8407	GB&DE
9.95563	48.4011	GB&DE
9.97119	53.4517	GB&DE
9.99358	54.0854	GB&DE
10.0099	53.6212	GB&DE
10.0205	53.4182	GB&DE
10.0211	53.5434	GB&DE
10.0221	53.5189	GB&DE
10.0233	53.574	GB&DE
10.0249	52.519	GB&DE
10.0515	53.6089	GB&DE
10.0754	53.5669	GB&DE
10.0791	53.6628	GB&DE
10.084	53.6222	GB&DE
10.0851	49.1409	GB&DE
10.0932	53.5782	GB&DE
10.1001	53.5895	GB&DE
10.1028	48.2173	GB&DE
10.1078	48.4933	GB&DE
10.1082	54.3008	GB&DE
10.1085	53.5485	GB&DE
10.1278	48.9667	GB&DE
10.1442	54.3008	GB&DE
10.1528	49.7387	GB&DE
10.1805	53.4973	GB&DE
10.2298	54.4006	GB&DE
10.2747	50.0218	GB&DE
10.3038	53.9469	GB&DE
10.3219	52.1468	GB&DE
10.3313	53.5666	GB&DE
10.3358	52.1402	GB&DE
10.3888	53.2918	GB&DE
10.4254	53.2622	GB&DE
10.4919	52.2521	GB&DE
10.5021	52.2205	GB&DE
10.506	52.3106	GB&DE
10.5496	52.2773	GB&DE
10.5552	49.9818	GB&DE
10.6347	52.3125	GB&DE
10.6359	53.8563	GB&DE
10.7342	53.8578	GB&DE
10.7523	52.4007	GB&DE
10.7545	50.5196	GB&DE
10.7685	52.4262	GB&DE
10.7822	52.412	GB&DE
10.8051	52.4175	GB&DE
10.8116	50.7481	GB&DE
10.878	53.8146	GB&DE
10.8786	53.8159	GB&DE
10.9156	53.5519	GB&DE
10.9436	51.806	GB&DE
11.0611	49.7031	GB&DE
11.0663	48.3899	GB&DE
11.1014	49.431	GB&DE
11.1191	50.667	GB&DE
11.1296	49.469	GB&DE
11.1696	53.6595	GB&DE
11.2467	48.1867	GB&DE
11.4227	52.2628	GB&DE
11.4672	48.165	GB&DE
11.4685	48.2247	GB&DE
11.4883	53.6871	GB&DE
11.5908	48.2721	GB&DE
11.6108	49.963	GB&DE
11.6115	52.0917	GB&DE
11.7883	50.372	GB&DE
11.8758	50.9713	GB&DE
11.9283	54.1063	GB&DE
11.9678	51.5022	GB&DE
11.9799	50.8959	GB&DE
11.9826	51.4882	GB&DE
12.0111	51.4956	GB&DE
12.0172	51.3591	GB&DE
12.0906	53.5838	GB&DE
12.1199	50.8812	GB&DE
12.1351	54.0844	GB&DE
12.1681	54.1099	GB&DE
12.1897	48.5866	GB&DE
12.2134	54.081	GB&DE
12.2641	51.1648	GB&DE
12.2726	51.8894	GB&DE
12.3383	52.6071	GB&DE
12.4224	51.3533	GB&DE
12.433	51.8846	GB&DE
12.4564	51.3653	GB&DE
12.497	53.3614	GB&DE
12.5308	50.6224	GB&DE
12.5327	53.0685	GB&DE
12.7166	53.519	GB&DE
12.7614	50.7122	GB&DE
12.7835	52.9182	GB&DE
12.8417	50.8128	GB&DE
12.9686	50.808	GB&DE
12.9721	52.3635	GB&DE
12.9806	52.2349	GB&DE
13.0235	52.4152	GB&DE
13.0613	52.5427	GB&DE
13.1001	52.3817	GB&DE
13.1014	51.1222	GB&DE
13.1549	52.9987	GB&DE
13.1811	52.6845	GB&DE
13.1946	52.5478	GB&DE
13.2218	52.5366	GB&DE
13.2446	51.5769	GB&DE
13.2536	52.7455	GB&DE
13.2747	50.9872	GB&DE
13.2869	52.6603	GB&DE
13.3006	52.6161	GB&DE
13.307	52.4888	GB&DE
13.3082	54.3619	GB&DE
13.3098	52.5678	GB&DE
13.3138	52.3091	GB&DE
13.322	52.4296	GB&DE
13.3309	52.6021	GB&DE
13.3314	52.4929	GB&DE
13.3346	52.5899	GB&DE
13.3389	52.4584	GB&DE
13.3412	52.476	GB&DE
13.3772	52.4647	GB&DE
13.3782	52.5428	GB&DE
13.3884	52.4361	GB&DE
13.3919	52.5549	GB&DE
13.3958	52.5662	GB&DE
13.4049	54.0818	GB&DE
13.4079	52.3869	GB&DE
13.4081	52.5041	GB&DE
13.4244	52.4583	GB&DE
13.4259	52.4206	GB&DE
13.4295	52.5716	GB&DE
13.4298	52.5722	GB&DE
13.4331	52.4992	GB&DE
13.4445	52.2276	GB&DE
13.4602	52.5059	GB&DE
13.4654	52.436	GB&DE
13.4674	52.368	GB&DE
13.4767	53.1031	GB&DE
13.4858	52.507	GB&DE
13.4909	52.5438	GB&DE
13.5021	52.4809	GB&DE
13.5148	52.6014	GB&DE
13.5404	52.5217	GB&DE
13.5529	52.5137	GB&DE
13.5636	52.438	GB&DE
13.5717	52.2634	GB&DE
13.5719	51.1261	GB&DE
13.5879	52.5054	GB&DE
13.6041	52.4865	GB&DE
13.6698	52.5158	GB&DE
13.6883	51.0675	GB&DE
13.7398	51.0808	GB&DE
13.7694	52.5196	GB&DE
13.8284	52.5396	GB&DE
13.8689	51.4707	GB&DE
13.9117	50.9935	GB&DE
13.9574	50.9525	GB&DE
13.9942	53.0289	GB&DE
13.9995	53.022	GB&DE
14.0597	52.3694	GB&DE
14.3478	51.7635	GB&DE
6.01943	50.823	NL
4.98429	52.0812	NL
4.98796	52.1835	NL
5.49296	52.4866	NL
4.3566	52.0284	NL
4.86503	52.3841	NL
5.49296	52.4866	NL
4.91294	51.5547	NL
4.74221	51.4974	NL
5.08367	52.3217	NL
6.53937	53.2354	NL
5.08367	52.3217	NL
4.58944	51.9676	NL
4.51546	51.9155	NL
5.08367	52.3217	NL
5.8932	51.6833	NL
4.63264	51.7351	NL
5.0008	52.1438	NL
4.91294	51.5547	NL
6.53937	53.2354	NL
4.51546	51.9155	NL
4.74154	51.4999	NL
6.86373	52.1993	NL
4.91765	51.7443	NL
5.49296	52.4866	NL
4.46086	51.8625	NL
4.91765	51.7443	NL
6.01943	50.823	NL
4.6646	52.1157	NL
4.98796	52.1835	NL
4.74221	51.4974	NL
6.15636	51.906	NL
4.63264	51.7351	NL
6.60434	53.1489	NL
4.74154	51.4999	NL
4.98796	52.1835	NL
4.51546	51.9155	NL
4.28669	52.0964	NL
6.15636	51.906	NL
5.49296	52.4866	NL
6.07894	52.5174	NL
4.98429	52.0812	NL
6.15636	51.906	NL
5.0187	51.6942	NL
5.47525	51.7285	NL
4.98434	51.9107	NL
4.98429	52.0812	NL
4.68548	52.2585	NL
4.68548	52.2585	NL
4.98796	52.1835	NL
5.34959	51.4921	NL
5.42219	52.4328	NL
6.56644	53.1927	NL
4.98429	52.0812	NL
5.83472	52.1957	NL
6.15636	51.906	NL
6.43779	52.2555	NL
4.86503	52.3841	NL
4.68036	51.8501	NL
6.43779	52.2555	NL
5.8932	51.6833	NL
5.83431	53.2117	NL
5.83837	51.8083	NL
5.34959	51.4921	NL
4.98796	52.1835	NL
4.63264	51.7351	NL
5.87995	52.0242	NL
4.68036	51.8501	NL
5.94708	51.9707	NL
4.98796	52.1835	NL
4.63264	51.7351	NL
5.83472	52.1957	NL
5.83431	53.2117	NL
5.0008	52.1438	NL
5.49296	52.4866	NL
5.83431	53.2117	NL
6.16822	52.5461	NL
5.83431	53.2117	NL
4.91765	51.7443	NL
4.98796	52.1835	NL
5.42219	52.4328	NL
6.15636	51.906	NL
4.74221	51.4974	NL
5.80972	51.2204	NL
5.42219	52.4328	NL
4.3566	52.0284	NL
4.91765	51.7443	NL
5.60721	51.9236	NL
5.94708	51.9707	NL
5.83837	51.8083	NL
6.07894	52.5174	NL
4.74154	51.4999	NL
4.74154	51.4999	NL
4.62101	51.8337	NL
6.43779	52.2555	NL
4.98429	52.0812	NL
6.15636	51.906	NL
6.15636	51.906	NL
6.07894	52.5174	NL
5.49296	52.4866	NL
4.3566	52.0284	NL
4.74154	51.4999	NL
6.53937	53.2354	NL
4.68548	52.2585	NL
5.08367	52.3217	NL
4.68548	52.2585	NL
5.47525	51.7285	NL
5.94708	51.9707	NL
5.49296	52.4866	NL
4.74154	51.4999	NL
4.98434	51.9107	NL
4.91294	51.5547	NL
4.91765	51.7443	NL
5.25765	51.7769	NL
5.0187	51.6942	NL
5.08367	52.3217	NL
4.68548	52.2585	NL
5.47525	51.7285	NL
4.38859	52.06	NL
6.07894	52.5174	NL
4.91294	51.5547	NL
4.51546	51.9155	NL
4.91294	51.5547	NL
5.60721	51.9236	NL
5.80972	51.2204	NL
5.0187	51.6942	NL
4.98429	52.0812	NL
5.83431	53.2117	NL
4.74221	51.4974	NL
4.98429	52.0812	NL
5.47525	51.7285	NL
4.62101	51.8337	NL
4.98429	52.0812	NL
5.94708	51.9707	NL
5.83472	52.1957	NL
6.15636	51.906	NL
4.86503	52.3841	NL
4.98796	52.1835	NL
5.83431	53.2117	NL
4.74154	51.4999	NL
5.83472	52.1957	NL
5.8932	51.6833	NL
4.68548	52.2585	NL
4.86503	52.3841	NL
4.74154	51.4999	NL
4.63264	51.7351	NL
5.8932	51.6833	NL
4.74221	51.4974	NL
4.91294	51.5547	NL
4.74221	51.4974	NL
6.01943	50.823	NL
5.82603	51.8266	NL
4.68448	51.5735	NL
5.34959	51.4921	NL
4.91765	51.7443	NL
4.91765	51.7443	NL
4.98796	52.1835	NL
4.3566	52.0284	NL
5.0187	51.6942	NL
5.34959	51.4921	NL
5.60721	51.9236	NL
6.15636	51.906	NL
6.43779	52.2555	NL
4.98429	52.0812	NL
4.98796	52.1835	NL
5.08367	52.3217	NL
6.43779	52.2555	NL
6.56644	53.1927	NL
4.98796	52.1835	NL
4.91294	51.5547	NL
4.74154	51.4999	NL
6.07894	52.5174	NL
5.83431	53.2117	NL
5.42219	52.4328	NL
4.63264	51.7351	NL
5.49296	52.4866	NL
4.74154	51.4999	NL
5.42219	52.4328	NL
5.80972	51.2204	NL
5.87995	52.0242	NL
4.98429	52.0812	NL
4.68548	52.2585	NL
5.9771	52.2368	NL
5.80972	51.2204	NL
5.47525	51.7285	NL
4.91294	51.5547	NL
5.83472	52.1957	NL
5.34959	51.4921	NL
4.68448	51.5735	NL
6.15636	51.906	NL
5.49296	52.4866	NL
5.42219	52.4328	NL
5.49296	52.4866	NL
4.91765	51.7443	NL
5.83431	53.2117	NL
4.98796	52.1835	NL
4.62101	51.8337	NL
4.74154	51.4999	NL
4.98796	52.1835	NL
4.74154	51.4999	NL
5.80972	51.2204	NL
5.94708	51.9707	NL
4.3566	52.0284	NL
5.83431	53.2117	NL
5.02116	52.8565	NL
5.60721	51.9236	NL
4.68548	52.2585	NL
5.47525	51.7285	NL
6.15636	51.906	NL
5.08367	52.3217	NL
5.9771	52.2368	NL
5.47525	51.7285	NL
6.15636	51.906	NL
4.46086	51.8625	NL
6.56644	53.1927	NL
5.47525	51.7285	NL
4.68548	52.2585	NL
5.60721	51.9236	NL
5.08367	52.3217	NL
6.60434	53.1489	NL
4.62101	51.8337	NL
5.9771	52.2368	NL
6.43779	52.2555	NL
4.68548	52.2585	NL
4.98796	52.1835	NL
4.63264	51.7351	NL
4.98429	52.0812	NL
5.25765	51.7769	NL
6.43779	52.2555	NL
5.83431	53.2117	NL
5.8932	51.6833	NL
4.98796	52.1835	NL
6.60434	53.1489	NL
6.56644	53.1927	NL
5.9771	52.2368	NL
5.0008	52.1438	NL
5.47525	51.7285	NL
6.86373	52.1993	NL
4.98434	51.9107	NL
4.98796	52.1835	NL
4.74154	51.4999	NL
5.47525	51.7285	NL
5.49296	52.4866	NL
4.3566	52.0284	NL
4.98796	52.1835	NL
4.62101	51.8337	NL
6.43779	52.2555	NL
4.63264	51.7351	NL
5.0187	51.6942	NL
4.91765	51.7443	NL
4.78261	52.2871	NL
4.68548	52.2585	NL
4.91294	51.5547	NL
5.60721	51.9236	NL
5.9771	52.2368	NL
5.47525	51.7285	NL
4.3566	52.0284	NL
5.83472	52.1957	NL
4.91294	51.5547	NL
4.62101	51.8337	NL
4.3566	52.0284	NL
4.98434	51.9107	NL
5.49296	52.4866	NL
4.3566	52.0284	NL
5.80972	51.2204	NL
5.60721	51.9236	NL
5.82603	51.8266	NL
4.3566	52.0284	NL
6.53937	53.2354	NL
4.68548	52.2585	NL
6.01943	50.823	NL
4.46086	51.8625	NL
4.91294	51.5547	NL
4.98429	52.0812	NL
5.8932	51.6833	NL
6.01943	50.823	NL
6.15636	51.906	NL
4.91294	51.5547	NL
5.08367	52.3217	NL
5.9771	52.2368	NL
5.02116	52.8565	NL
5.08367	52.3217	NL
5.94708	51.9707	NL
4.62101	51.8337	NL
4.91765	51.7443	NL
5.08367	52.3217	NL
4.74221	51.4974	NL
5.83472	52.1957	NL
4.91294	51.5547	NL
4.51546	51.9155	NL
4.86503	52.3841	NL
5.00844	51.6944	NL
4.98429	52.0812	NL
4.3566	52.0284	NL
4.3566	52.0284	NL
5.0187	51.6942	NL
5.47525	51.7285	NL
5.49296	52.4866	NL
6.07894	52.5174	NL
6.43779	52.2555	NL
5.02116	52.8565	NL
4.91294	51.5547	NL
4.46086	51.8625	NL
5.47525	51.7285	NL
4.68548	52.2585	NL
4.91765	51.7443	NL
6.01943	50.823	NL
4.74154	51.4999	NL
4.63264	51.7351	NL
5.26057	51.7749	NL
4.38859	52.06	NL
4.3566	52.0284	NL
4.98429	52.0812	NL
5.0008	52.1438	NL
5.02116	52.8565	NL
4.68548	52.2585	NL
5.49296	52.4866	NL
5.34959	51.4921	NL
4.63264	51.7351	NL
6.16822	52.5461	NL
4.74154	51.4999	NL
4.98429	52.0812	NL
5.47525	51.7285	NL
4.98796	52.1835	NL
4.51546	51.9155	NL
4.98434	51.9107	NL
4.62101	51.8337	NL
4.98429	52.0812	NL
5.0187	51.6942	NL
4.80078	52.3963	NL
5.83472	52.1957	NL
6.20762	52.6239	NL
4.6646	52.1157	NL
4.91765	51.7443	NL
5.08367	52.3217	NL
5.83837	51.8083	NL
5.9771	52.2368	NL
6.07894	52.5174	NL
5.47525	51.7285	NL
4.74221	51.4974	NL
4.62101	51.8337	NL
4.68036	51.8501	NL
5.83837	51.8083	NL
5.83431	53.2117	NL
4.74154	51.4999	NL
4.74154	51.4999	NL
4.63264	51.7351	NL
4.91294	51.5547	NL
4.98796	52.1835	NL
5.02116	52.8565	NL
4.91765	51.7443	NL
4.98796	52.1835	NL
4.98429	52.0812	NL
4.74154	51.4999	NL
4.74221	51.4974	NL
5.47525	51.7285	NL
4.62101	51.8337	NL
5.9771	52.2368	NL
4.62101	51.8337	NL
5.26057	51.7749	NL
4.91765	51.7443	NL
5.83472	52.1957	NL
6.15636	51.906	NL
5.0187	51.6942	NL
5.08367	52.3217	NL
5.80972	51.2204	NL
5.83472	52.1957	NL
6.15636	51.906	NL
6.86373	52.1993	NL
5.83431	53.2117	NL
4.68548	52.2585	NL
5.0187	51.6942	NL
5.34959	51.4921	NL
5.83472	52.1957	NL
5.83837	51.8083	NL
6.07894	52.5174	NL
4.63264	51.7351	NL
5.34959	51.4921	NL
6.86373	52.1993	NL
5.94708	51.9707	NL
6.56644	53.1927	NL
4.98429	52.0812	NL
6.07894	52.5174	NL
5.49296	52.4866	NL
5.25765	51.7769	NL
4.74154	51.4999	NL
5.47525	51.7285	NL
5.34959	51.4921	NL
4.91294	51.5547	NL
5.42219	52.4328	NL
4.74154	51.4999	NL
4.98429	52.0812	NL
6.16822	52.5461	NL
5.34959	51.4921	NL
6.43779	52.2555	NL
4.3566	52.0284	NL
5.60721	51.9236	NL
5.83837	51.8083	NL
4.62101	51.8337	NL
5.94708	51.9707	NL
4.68548	52.2585	NL
6.07894	52.5174	NL
4.6646	52.1157	NL
6.07894	52.5174	NL
4.91294	51.5547	NL
5.08367	52.3217	NL
6.15636	51.906	NL
5.80972	51.2204	NL
4.91294	51.5547	NL
4.74154	51.4999	NL
4.74221	51.4974	NL
5.49296	52.4866	NL
6.15636	51.906	NL
4.62101	51.8337	NL
4.51546	51.9155	NL
5.83472	52.1957	NL
4.98796	52.1835	NL
4.98429	52.0812	NL
6.15636	51.906	NL
5.47525	51.7285	NL
4.91765	51.7443	NL
5.08367	52.3217	NL
5.80972	51.2204	NL
4.98429	52.0812	NL
5.83431	53.2117	NL
4.74154	51.4999	NL
6.16822	52.5461	NL
4.68036	51.8501	NL
4.58944	51.9676	NL
4.68548	52.2585	NL
4.91294	51.5547	NL
5.08367	52.3217	NL
4.91294	51.5547	NL
4.98434	51.9107	NL
5.42219	52.4328	NL
4.91765	51.7443	NL
4.58944	51.9676	NL
4.91765	51.7443	NL
6.86373	52.1993	NL
4.63264	51.7351	NL
5.00844	51.6944	NL
4.62101	51.8337	NL
4.51546	51.9155	NL
5.47525	51.7285	NL
4.68448	51.5735	NL
5.83431	53.2117	NL
6.56644	53.1927	NL
4.62101	51.8337	NL
4.98796	52.1835	NL
4.6646	52.1157	NL
5.83431	53.2117	NL
5.60721	51.9236	NL
6.43779	52.2555	NL
4.91765	51.7443	NL
5.49296	52.4866	NL
4.68448	51.5735	NL
5.42219	52.4328	NL
5.02116	52.8565	NL
4.98796	52.1835	NL
5.80972	51.2204	NL
4.98796	52.1835	NL
4.98434	51.9107	NL
5.49296	52.4866	NL
5.87995	52.0242	NL
4.63264	51.7351	NL
4.98796	52.1835	NL
5.47525	51.7285	NL
5.60721	51.9236	NL
5.83472	52.1957	NL
6.15636	51.906	NL
4.3566	52.0284	NL
5.83431	53.2117	NL
4.68036	51.8501	NL
4.68548	52.2585	NL
4.98796	52.1835	NL
6.86373	52.1993	NL
6.43779	52.2555	NL
6.15636	51.906	NL
4.86503	52.3841	NL
5.00844	51.6944	NL
4.74154	51.4999	NL
4.51546	51.9155	NL
4.62101	51.8337	NL
4.91294	51.5547	NL
5.34959	51.4921	NL
4.3566	52.0284	NL
4.98796	52.1835	NL
4.46086	51.8625	NL
4.86503	52.3841	NL
6.56644	53.1927	NL
4.74221	51.4974	NL
4.74154	51.4999	NL
5.49296	52.4866	NL
5.34959	51.4921	NL
6.01943	50.823	NL
4.38859	52.06	NL
4.46086	51.8625	NL
5.08367	52.3217	NL
5.08367	52.3217	NL
5.49296	52.4866	NL
6.15636	51.906	NL
4.3566	52.0284	NL
6.43779	52.2555	NL
4.63264	51.7351	NL
5.0187	51.6942	NL
4.91294	51.5547	NL
5.49296	52.4866	NL
6.43779	52.2555	NL
4.98429	52.0812	NL
5.83472	52.1957	NL
6.07894	52.5174	NL
4.74221	51.4974	NL
4.3566	52.0284	NL
4.80078	52.3963	NL
4.74221	51.4974	NL
5.82603	51.8266	NL
4.74154	51.4999	NL
4.38859	52.06	NL
6.43779	52.2555	NL
5.42219	52.4328	NL
5.80972	51.2204	NL
4.98796	52.1835	NL
4.28669	52.0964	NL
5.60721	51.9236	NL
4.91294	51.5547	NL
5.00844	51.6944	NL
5.83431	53.2117	NL
5.49296	52.4866	NL
6.01943	50.823	NL
6.56644	53.1927	NL
5.0187	51.6942	NL
5.47525	51.7285	NL
4.98796	52.1835	NL
4.74221	51.4974	NL
4.3566	52.0284	NL
4.3566	52.0284	NL
6.07894	52.5174	NL
6.07894	52.5174	NL
4.98796	52.1835	NL
5.49296	52.4866	NL
5.47525	51.7285	NL
5.60721	51.9236	NL
6.15636	51.906	NL
4.74221	51.4974	NL
4.3566	52.0284	NL
6.01943	50.823	NL
4.98796	52.1835	NL
5.08367	52.3217	NL
6.01943	50.823	NL
4.98796	52.1835	NL
4.63264	51.7351	NL
4.91765	51.7443	NL
6.07894	52.5174	NL
4.98429	52.0812	NL
4.98429	52.0812	NL
5.87995	52.0242	NL
4.74154	51.4999	NL
5.9771	52.2368	NL
5.94708	51.9707	NL
4.98429	52.0812	NL
5.94708	51.9707	NL
5.83837	51.8083	NL
5.49296	52.4866	NL
5.83472	52.1957	NL
6.01943	50.823	NL
4.74221	51.4974	NL
5.83431	53.2117	NL
4.98429	52.0812	NL
6.43779	52.2555	NL
6.56644	53.1927	NL
4.68548	52.2585	NL
4.63264	51.7351	NL
5.02116	52.8565	NL
5.47525	51.7285	NL
5.49296	52.4866	NL
5.83472	52.1957	NL
4.63264	51.7351	NL
4.86503	52.3841	NL
5.42219	52.4328	NL
5.83837	51.8083	NL
4.98429	52.0812	NL
6.43779	52.2555	NL
4.74221	51.4974	NL
4.6646	52.1157	NL
4.86503	52.3841	NL
6.43779	52.2555	NL
4.93645	52.5036	NL
4.68548	52.2585	NL
4.68448	51.5735	NL
5.49296	52.4866	NL
6.53937	53.2354	NL
6.07894	52.5174	NL
4.80078	52.3963	NL
5.94708	51.9707	NL
5.26057	51.7749	NL
4.98796	52.1835	NL
4.98434	51.9107	NL
5.42219	52.4328	NL
4.80078	52.3963	NL
4.98429	52.0812	NL
6.16822	52.5461	NL
4.68448	51.5735	NL
6.01943	50.823	NL
5.26057	51.7749	NL
5.0187	51.6942	NL
5.83837	51.8083	NL
4.68548	52.2585	NL
4.98429	52.0812	NL
6.01943	50.823	NL
4.98796	52.1835	NL
5.08367	52.3217	NL
5.49296	52.4866	NL
5.49296	52.4866	NL
4.74221	51.4974	NL
5.94708	51.9707	NL
5.83837	51.8083	NL
4.63264	51.7351	NL
6.01943	50.823	NL
6.01943	50.823	NL
4.91294	51.5547	NL
4.98429	52.0812	NL
4.98796	52.1835	NL
4.28669	52.0964	NL
5.83431	53.2117	NL
5.82603	51.8266	NL
4.91765	51.7443	NL
5.42219	52.4328	NL
6.16822	52.5461	NL
5.80972	51.2204	NL
4.98429	52.0812	NL
4.98796	52.1835	NL
5.8932	51.6833	NL
5.34959	51.4921	NL
6.43779	52.2555	NL
4.91294	51.5547	NL
5.9771	52.2368	NL
6.01943	50.823	NL
5.49296	52.4866	NL
6.07894	52.5174	NL
5.0187	51.6942	NL
5.82603	51.8266	NL
4.91294	51.5547	NL
5.0187	51.6942	NL
6.01943	50.823	NL
5.60721	51.9236	NL
6.43779	52.2555	NL
6.53937	53.2354	NL
4.74221	51.4974	NL
4.98429	52.0812	NL
5.32693	51.6784	NL
4.68448	51.5735	NL
5.08367	52.3217	NL
4.62101	51.8337	NL
6.07894	52.5174	NL
4.58944	51.9676	NL
4.38859	52.06	NL
5.49296	52.4866	NL
5.49296	52.4866	NL
6.43779	52.2555	NL
5.47525	51.7285	NL
4.80078	52.3963	NL
4.74154	51.4999	NL
4.98429	52.0812	NL
4.80078	52.3963	NL
5.0187	51.6942	NL
6.56644	53.1927	NL
5.49296	52.4866	NL
4.98796	52.1835	NL
4.98796	52.1835	NL
5.83472	52.1957	NL
5.60721	51.9236	NL
4.98796	52.1835	NL
5.8932	51.6833	NL
4.74154	51.4999	NL
5.83472	52.1957	NL
5.02116	52.8565	NL
5.83431	53.2117	NL
6.16822	52.5461	NL
4.91765	51.7443	NL
4.98429	52.0812	NL
5.94708	51.9707	NL
4.91294	51.5547	NL
5.02116	52.8565	NL
4.98429	52.0812	NL
4.74221	51.4974	NL
5.8932	51.6833	NL
4.98796	52.1835	NL
4.98796	52.1835	NL
4.74221	51.4974	NL
4.98434	51.9107	NL
5.08367	52.3217	NL
5.0187	51.6942	NL
6.43779	52.2555	NL
6.16822	52.5461	NL
4.68548	52.2585	NL
4.86503	52.3841	NL
5.83472	52.1957	NL
4.62101	51.8337	NL
5.0008	52.1438	NL
5.94708	51.9707	NL
6.43779	52.2555	NL
6.01943	50.823	NL
6.01943	50.823	NL
5.08367	52.3217	NL
5.00844	51.6944	NL
6.86373	52.1993	NL
5.47525	51.7285	NL
4.3566	52.0284	NL
6.16822	52.5461	NL
5.08367	52.3217	NL
6.56644	53.1927	NL
5.47525	51.7285	NL
4.6646	52.1157	NL
4.3566	52.0284	NL
4.91294	51.5547	NL
5.0187	51.6942	NL
4.3566	52.0284	NL
4.91294	51.5547	NL
4.98796	52.1835	NL
5.42219	52.4328	NL
4.91294	51.5547	NL
6.53937	53.2354	NL
5.0187	51.6942	NL
6.60434	53.1489	NL
4.74221	51.4974	NL
4.51546	51.9155	NL
5.60721	51.9236	NL
4.91294	51.5547	NL
4.98434	51.9107	NL
6.43779	52.2555	NL
5.08367	52.3217	NL
5.49296	52.4866	NL
6.43779	52.2555	NL
4.74221	51.4974	NL
5.02116	52.8565	NL
5.0187	51.6942	NL
5.83431	53.2117	NL
5.9771	52.2368	NL
4.74221	51.4974	NL
4.74221	51.4974	NL
5.08367	52.3217	NL
5.34959	51.4921	NL
6.43779	52.2555	NL
6.56644	53.1927	NL
6.86373	52.1993	NL
4.6646	52.1157	NL
4.74221	51.4974	NL
4.86503	52.3841	NL
6.53937	53.2354	NL
4.98796	52.1835	NL
4.63264	51.7351	NL
4.91294	51.5547	NL
5.83472	52.1957	NL
5.83472	52.1957	NL
6.43779	52.2555	NL
4.91294	51.5547	NL
5.94708	51.9707	NL
5.34959	51.4921	NL
4.74221	51.4974	NL
4.51546	51.9155	NL
4.74221	51.4974	NL
5.08367	52.3217	NL
5.47525	51.7285	NL
4.74221	51.4974	NL
5.83472	52.1957	NL
4.38859	52.06	NL
5.47525	51.7285	NL
4.51546	51.9155	NL
6.02538	52.1663	NL
4.74221	51.4974	NL
4.74154	51.4999	NL
5.83472	52.1957	NL
4.6646	52.1157	NL
4.98796	52.1835	NL
4.98796	52.1835	NL
4.68548	52.2585	NL
4.91294	51.5547	NL
5.08367	52.3217	NL
5.49296	52.4866	NL
4.98429	52.0812	NL
5.02116	52.8565	NL
5.83431	53.2117	NL
4.6646	52.1157	NL
5.94708	51.9707	NL
4.98796	52.1835	NL
4.62101	51.8337	NL
5.08367	52.3217	NL
6.43779	52.2555	NL
4.91765	51.7443	NL
5.0187	51.6942	NL
6.16822	52.5461	NL
6.43779	52.2555	NL
6.16822	52.5461	NL
4.74221	51.4974	NL
6.15636	51.906	NL
4.68548	52.2585	NL
5.49296	52.4866	NL
6.53937	53.2354	NL
5.08367	52.3217	NL
4.62101	51.8337	NL
4.74221	51.4974	NL
6.43779	52.2555	NL
5.49296	52.4866	NL
4.3566	52.0284	NL
4.98796	52.1835	NL
6.86373	52.1993	NL
4.74221	51.4974	NL
4.3566	52.0284	NL
5.0187	51.6942	NL
4.74221	51.4974	NL
5.08367	52.3217	NL
4.63264	51.7351	NL
4.3566	52.0284	NL
4.98429	52.0812	NL
5.87995	52.0242	NL
4.6646	52.1157	NL
4.74221	51.4974	NL
6.07894	52.5174	NL
5.83472	52.1957	NL
5.49296	52.4866	NL
5.49296	52.4866	NL
5.25765	51.7769	NL
5.83472	52.1957	NL
4.74154	51.4999	NL
5.8932	51.6833	NL
4.51546	51.9155	NL
5.34959	51.4921	NL
6.43779	52.2555	NL
6.01943	50.823	NL
4.98796	52.1835	NL
4.86503	52.3841	NL
4.91765	51.7443	NL
5.49296	52.4866	NL
5.08367	52.3217	NL
4.68548	52.2585	NL
5.34959	51.4921	NL
4.91294	51.5547	NL
4.74221	51.4974	NL
5.87995	52.0242	NL
4.3566	52.0284	NL
5.42219	52.4328	NL
4.74221	51.4974	NL
4.91294	51.5547	NL
6.16822	52.5461	NL
6.16822	52.5461	NL
4.58944	51.9676	NL
5.7996	51.0106	NL
5.9771	52.2368	NL
5.83431	53.2117	NL
6.16822	52.5461	NL
5.49296	52.4866	NL
4.98796	52.1835	NL
4.98796	52.1835	NL
4.62101	51.8337	NL
5.82603	51.8266	NL
4.68448	51.5735	NL
6.86373	52.1993	NL
4.98796	52.1835	NL
6.43779	52.2555	NL
5.83472	52.1957	NL
5.0187	51.6942	NL
4.98796	52.1835	NL
4.98429	52.0812	NL
4.46086	51.8625	NL
5.26057	51.7749	NL
4.63264	51.7351	NL
5.83431	53.2117	NL
4.98796	52.1835	NL
4.68448	51.5735	NL
4.51546	51.9155	NL
5.94708	51.9707	NL
6.16822	52.5461	NL
4.3566	52.0284	NL
4.51546	51.9155	NL
6.43779	52.2555	NL
5.08367	52.3217	NL
5.47525	51.7285	NL
4.98796	52.1835	NL
4.38859	52.06	NL
6.16822	52.5461	NL
4.63264	51.7351	NL
6.01943	50.823	NL
5.47525	51.7285	NL
4.3566	52.0284	NL
4.98429	52.0812	NL
4.62101	51.8337	NL
5.08367	52.3217	NL
5.49296	52.4866	NL
4.86503	52.3841	NL
5.83431	53.2117	NL
6.01943	50.823	NL
4.3566	52.0284	NL
4.3566	52.0284	NL
4.74221	51.4974	NL
4.74221	51.4974	NL
5.9771	52.2368	NL
5.08367	52.3217	NL
4.62101	51.8337	NL
4.98796	52.1835	NL
5.83837	51.8083	NL
4.62101	51.8337	NL
4.68548	52.2585	NL
5.08367	52.3217	NL
6.43779	52.2555	NL
6.07894	52.5174	NL
6.01943	50.823	NL
5.0187	51.6942	NL
6.43779	52.2555	NL
4.86503	52.3841	NL
4.98796	52.1835	NL
5.94708	51.9707	NL
5.8932	51.6833	NL
4.91294	51.5547	NL
4.28669	52.0964	NL
4.74221	51.4974	NL
4.91294	51.5547	NL
5.49296	52.4866	NL
4.91294	51.5547	NL
4.51546	51.9155	NL
4.91294	51.5547	NL
5.83472	52.1957	NL
5.82603	51.8266	NL
6.15636	51.906	NL
4.28669	52.0964	NL
4.3566	52.0284	NL
5.94708	51.9707	NL
4.3566	52.0284	NL
5.47525	51.7285	NL
5.83472	52.1957	NL
4.91765	51.7443	NL
5.0187	51.6942	NL
4.91294	51.5547	NL
4.74154	51.4999	NL
4.98796	52.1835	NL
4.68548	52.2585	NL
4.74221	51.4974	NL
4.86503	52.3841	NL
4.98429	52.0812	NL
5.47525	51.7285	NL
4.74221	51.4974	NL
4.74154	51.4999	NL
5.8932	51.6833	NL
4.63264	51.7351	NL
4.46086	51.8625	NL
4.91294	51.5547	NL
5.9771	52.2368	NL
4.3566	52.0284	NL
4.3566	52.0284	NL
5.08367	52.3217	NL
5.49296	52.4866	NL
4.74221	51.4974	NL
4.74154	51.4999	NL
4.63264	51.7351	NL
6.15636	51.906	NL
4.98796	52.1835	NL
4.74154	51.4999	NL
4.51546	51.9155	NL
4.68448	51.5735	NL
4.74221	51.4974	NL
4.98796	52.1835	NL
6.53937	53.2354	NL
4.28669	52.0964	NL
5.83472	52.1957	NL
4.62101	51.8337	NL
5.83472	52.1957	NL
4.91294	51.5547	NL
4.74221	51.4974	NL
4.74221	51.4974	NL
5.49296	52.4866	NL
4.28669	52.0964	NL
4.51546	51.9155	NL
4.58944	51.9676	NL
4.3566	52.0284	NL
5.47525	51.7285	NL
5.0187	51.6942	NL
6.01943	50.823	NL
6.07894	52.5174	NL
4.74221	51.4974	NL
6.53937	53.2354	NL
6.56644	53.1927	NL
4.98796	52.1835	NL
4.98429	52.0812	NL
4.3566	52.0284	NL
4.3566	52.0284	NL
5.49296	52.4866	NL
4.98796	52.1835	NL
6.07894	52.5174	NL
5.83472	52.1957	NL
6.53937	53.2354	NL
4.68548	52.2585	NL
4.58944	51.9676	NL
4.98796	52.1835	NL
4.28669	52.0964	NL
4.98796	52.1835	NL
4.74221	51.4974	NL
4.86503	52.3841	NL
4.28669	52.0964	NL
4.28669	52.0964	NL
4.51546	51.9155	NL
6.15636	51.906	NL
4.74154	51.4999	NL
5.94708	51.9707	NL
4.86503	52.3841	NL
4.74221	51.4974	NL
6.01943	50.823	NL
4.3566	52.0284	NL
5.83431	53.2117	NL
6.01943	50.823	NL
4.68548	52.2585	NL
6.43779	52.2555	NL
4.68548	52.2585	NL
4.98796	52.1835	NL
4.74154	51.4999	NL
4.74221	51.4974	NL
5.34959	51.4921	NL
6.15636	51.906	NL
4.91765	51.7443	NL
4.74154	51.4999	NL
4.74221	51.4974	NL
5.49296	52.4866	NL
4.63264	51.7351	NL
5.83472	52.1957	NL
5.02116	52.8565	NL
4.91294	51.5547	NL
4.68548	52.2585	NL
6.53937	53.2354	NL
4.98434	51.9107	NL
6.01943	50.823	NL
4.68548	52.2585	NL
4.98429	52.0812	NL
4.91294	51.5547	NL
4.98796	52.1835	NL
4.74154	51.4999	NL
4.74154	51.4999	NL
4.28669	52.0964	NL
6.53937	53.2354	NL
4.98429	52.0812	NL
6.01943	50.823	NL
4.74154	51.4999	NL
4.3566	52.0284	NL
5.08367	52.3217	NL
5.83431	53.2117	NL
6.86373	52.1993	NL
5.94708	51.9707	NL
5.42219	52.4328	NL
4.98796	52.1835	NL
4.98796	52.1835	NL
6.07894	52.5174	NL
5.08367	52.3217	NL
4.68548	52.2585	NL
5.00844	51.6944	NL
4.98796	52.1835	NL
4.74154	51.4999	NL
4.68548	52.2585	NL
5.00844	51.6944	NL
5.08367	52.3217	NL
5.83472	52.1957	NL
5.0187	51.6942	NL
5.02116	52.8565	NL
5.49296	52.4866	NL
6.53937	53.2354	NL
5.47525	51.7285	NL
5.94708	51.9707	NL
5.87995	52.0242	NL
4.68548	52.2585	NL
5.0187	51.6942	NL
5.47525	51.7285	NL
6.43779	52.2555	NL
4.6646	52.1157	NL
4.74154	51.4999	NL
4.91765	51.7443	NL
6.53937	53.2354	NL
6.16822	52.5461	NL
6.43779	52.2555	NL
5.00844	51.6944	NL
4.76903	51.6022	NL
4.28669	52.0964	NL
6.07894	52.5174	NL
4.74154	51.4999	NL
4.68036	51.8501	NL
5.8932	51.6833	NL
5.83431	53.2117	NL
4.74221	51.4974	NL
5.0187	51.6942	NL
4.74221	51.4974	NL
5.0187	51.6942	NL
6.60434	53.1489	NL
4.98796	52.1835	NL
4.74221	51.4974	NL
4.68448	51.5735	NL
4.98796	52.1835	NL
4.74221	51.4974	NL
5.34959	51.4921	NL
5.83837	51.8083	NL
4.74221	51.4974	NL
4.91765	51.7443	NL
4.63264	51.7351	NL
5.9771	52.2368	NL
4.98796	52.1835	NL
4.63264	51.7351	NL
5.42219	52.4328	NL
4.74221	51.4974	NL
4.3566	52.0284	NL
6.43779	52.2555	NL
4.62101	51.8337	NL
5.9771	52.2368	NL
4.91294	51.5547	NL
5.49296	52.4866	NL
5.94708	51.9707	NL
5.42219	52.4328	NL
6.86373	52.1993	NL
6.15636	51.906	NL
6.01943	50.823	NL
6.16822	52.5461	NL
4.3566	52.0284	NL
4.63264	51.7351	NL
5.47525	51.7285	NL
5.8932	51.6833	NL
4.74221	51.4974	NL
6.56644	53.1927	NL
5.83472	52.1957	NL
4.91294	51.5547	NL
5.94708	51.9707	NL
5.94708	51.9707	NL
5.8932	51.6833	NL
5.08367	52.3217	NL
6.16822	52.5461	NL
5.0187	51.6942	NL
4.68036	51.8501	NL
6.86373	52.1993	NL
4.68548	52.2585	NL
5.08367	52.3217	NL
4.91765	51.7443	NL
5.00844	51.6944	NL
5.08367	52.3217	NL
4.91765	51.7443	NL
5.34959	51.4921	NL
4.91294	51.5547	NL
5.49296	52.4866	NL
4.98429	52.0812	NL
5.8932	51.6833	NL
6.01943	50.823	NL
6.15636	51.906	NL
5.47525	51.7285	NL
5.9771	52.2368	NL
6.56644	53.1927	NL
4.91765	51.7443	NL
5.83431	53.2117	NL
4.98796	52.1835	NL
4.93645	52.5036	NL
6.43779	52.2555	NL
4.98429	52.0812	NL
6.43779	52.2555	NL
4.74221	51.4974	NL
6.53937	53.2354	NL
5.83472	52.1957	NL
5.49296	52.4866	NL
4.58944	51.9676	NL
5.49296	52.4866	NL
4.91765	51.7443	NL
5.8932	51.6833	NL
4.68448	51.5735	NL
5.0187	51.6942	NL
4.98434	51.9107	NL
4.98429	52.0812	NL
4.3566	52.0284	NL
5.49296	52.4866	NL
4.68548	52.2585	NL
4.98796	52.1835	NL
6.56644	53.1927	NL
4.62101	51.8337	NL
5.49296	52.4866	NL
5.9771	52.2368	NL
5.08367	52.3217	NL
5.49296	52.4866	NL
5.94708	51.9707	NL
4.58944	51.9676	NL
6.86373	52.1993	NL
5.08367	52.3217	NL
6.01943	50.823	NL
4.98429	52.0812	NL
6.43779	52.2555	NL
6.43779	52.2555	NL
5.83431	53.2117	NL
5.83472	52.1957	NL
5.02116	52.8565	NL
4.63264	51.7351	NL
4.98796	52.1835	NL
4.51546	51.9155	NL
5.83472	52.1957	NL
4.98796	52.1835	NL
4.6646	52.1157	NL
5.02116	52.8565	NL
5.0187	51.6942	NL
6.53937	53.2354	NL
4.86503	52.3841	NL
5.8932	51.6833	NL
4.91294	51.5547	NL
5.47525	51.7285	NL
4.98796	52.1835	NL
4.68448	51.5735	NL
6.53937	53.2354	NL
6.53937	53.2354	NL
4.80078	52.3963	NL
5.08367	52.3217	NL
5.49296	52.4866	NL
4.98796	52.1835	NL
4.74154	51.4999	NL
6.43779	52.2555	NL
5.94708	51.9707	NL
5.08367	52.3217	NL
5.8932	51.6833	NL
4.91294	51.5547	NL
5.0187	51.6942	NL
4.28669	52.0964	NL
5.49296	52.4866	NL
4.74154	51.4999	NL
4.68548	52.2585	NL
5.42219	52.4328	NL
4.68036	51.8501	NL
4.74221	51.4974	NL
5.08367	52.3217	NL
4.62101	51.8337	NL
5.83472	52.1957	NL
4.6646	52.1157	NL
5.94708	51.9707	NL
4.91765	51.7443	NL
6.07894	52.5174	NL
4.91765	51.7443	NL
4.91294	51.5547	NL
4.91294	51.5547	NL
4.68548	52.2585	NL
4.74221	51.4974	NL
5.34959	51.4921	NL
4.98429	52.0812	NL
4.98434	51.9107	NL
6.15636	51.906	NL
6.01943	50.823	NL
5.08367	52.3217	NL
4.74221	51.4974	NL
4.98796	52.1835	NL
4.63264	51.7351	NL
4.98796	52.1835	NL
6.07894	52.5174	NL
5.9771	52.2368	NL
4.46086	51.8625	NL
4.91294	51.5547	NL
5.83431	53.2117	NL
4.91294	51.5547	NL
5.08367	52.3217	NL
5.83472	52.1957	NL
5.47525	51.7285	NL
6.60434	53.1489	NL
5.83837	51.8083	NL
4.98796	52.1835	NL
4.68448	51.5735	NL
4.68448	51.5735	NL
4.62101	51.8337	NL
4.80078	52.3963	NL
6.16822	52.5461	NL
4.63264	51.7351	NL
4.98796	52.1835	NL
4.98796	52.1835	NL
4.91294	51.5547	NL
5.47525	51.7285	NL
4.63264	51.7351	NL
4.98796	52.1835	NL
5.08367	52.3217	NL
5.8932	51.6833	NL
6.16822	52.5461	NL
6.43779	52.2555	NL
4.80078	52.3963	NL
4.74221	51.4974	NL
4.3566	52.0284	NL
6.43779	52.2555	NL
5.25765	51.7769	NL
4.63264	51.7351	NL
6.07894	52.5174	NL
4.6646	52.1157	NL
4.98429	52.0812	NL
4.91765	51.7443	NL
4.91294	51.5547	NL
5.02116	52.8565	NL
5.47525	51.7285	NL
6.15636	51.906	NL
5.49296	52.4866	NL
5.34959	51.4921	NL
4.98429	52.0812	NL
5.82603	51.8266	NL
5.49296	52.4866	NL
4.74221	51.4974	NL
5.83472	52.1957	NL
6.53937	53.2354	NL
5.47525	51.7285	NL
5.94708	51.9707	NL
4.68036	51.8501	NL
4.68548	52.2585	NL
4.74221	51.4974	NL
5.49296	52.4866	NL
6.07894	52.5174	NL
6.07894	52.5174	NL
5.83472	52.1957	NL
5.49296	52.4866	NL
5.34959	51.4921	NL
5.83472	52.1957	NL
6.43779	52.2555	NL
4.98429	52.0812	NL
4.86503	52.3841	NL
6.60434	53.1489	NL
5.0187	51.6942	NL
4.3566	52.0284	NL
4.28669	52.0964	NL
4.74154	51.4999	NL
6.07894	52.5174	NL
4.98429	52.0812	NL
5.08367	52.3217	NL
4.38859	52.06	NL
5.00844	51.6944	NL
4.74221	51.4974	NL
4.58944	51.9676	NL
5.83431	53.2117	NL
5.02116	52.8565	NL
4.98429	52.0812	NL
5.08367	52.3217	NL
5.94708	51.9707	NL
4.63264	51.7351	NL
4.68548	52.2585	NL
4.63264	51.7351	NL
6.15636	51.906	NL
4.98796	52.1835	NL
6.43779	52.2555	NL
5.82603	51.8266	NL
5.08367	52.3217	NL
5.08367	52.3217	NL
5.34959	51.4921	NL
4.63264	51.7351	NL
5.9771	52.2368	NL
4.74221	51.4974	NL
6.07894	52.5174	NL
4.3566	52.0284	NL
4.91765	51.7443	NL
6.01943	50.823	NL
6.86373	52.1993	NL
4.62101	51.8337	NL
4.91765	51.7443	NL
4.91294	51.5547	NL
5.82603	51.8266	NL
4.74221	51.4974	NL
6.43779	52.2555	NL
6.86373	52.1993	NL
5.47525	51.7285	NL
6.53937	53.2354	NL
5.08367	52.3217	NL
4.91294	51.5547	NL
5.42219	52.4328	NL
5.08367	52.3217	NL
5.08367	52.3217	NL
6.16822	52.5461	NL
4.98429	52.0812	NL
6.01943	50.823	NL
4.74221	51.4974	NL
4.98796	52.1835	NL
5.47525	51.7285	NL
4.74221	51.4974	NL
5.8932	51.6833	NL
5.08367	52.3217	NL
4.63264	51.7351	NL
5.49296	52.4866	NL
5.83472	52.1957	NL
4.98796	52.1835	NL
4.63264	51.7351	NL
4.74221	51.4974	NL
4.93645	52.5036	NL
5.25765	51.7769	NL
5.83472	52.1957	NL
5.08367	52.3217	NL
4.98796	52.1835	NL
6.56644	53.1927	NL
5.0187	51.6942	NL
5.94708	51.9707	NL
4.98796	52.1835	NL
5.83472	52.1957	NL
4.63264	51.7351	NL
4.3566	52.0284	NL
4.6646	52.1157	NL
5.47525	51.7285	NL
4.91294	51.5547	NL
4.74221	51.4974	NL
4.74221	51.4974	NL
5.08367	52.3217	NL
6.01943	50.823	NL
5.49296	52.4866	NL
4.91294	51.5547	NL
4.98796	52.1835	NL
5.08367	52.3217	NL
4.98796	52.1835	NL
5.8932	51.6833	NL
4.63264	51.7351	NL
4.74221	51.4974	NL
4.91294	51.5547	NL
6.15636	51.906	NL
4.98429	52.0812	NL
6.43779	52.2555	NL
4.98796	52.1835	NL
4.28669	52.0964	NL
4.98429	52.0812	NL
5.9771	52.2368	NL
5.94708	51.9707	NL
4.98429	52.0812	NL
6.43779	52.2555	NL
4.98434	51.9107	NL
6.16822	52.5461	NL
4.98434	51.9107	NL
5.49296	52.4866	NL
6.07894	52.5174	NL
4.98434	51.9107	NL
4.68548	52.2585	NL
4.68548	52.2585	NL
5.0187	51.6942	NL
4.68548	52.2585	NL
4.98429	52.0812	NL
5.42219	52.4328	NL
6.86373	52.1993	NL
5.8932	51.6833	NL
4.74221	51.4974	NL
4.74221	51.4974	NL
4.74221	51.4974	NL
4.91765	51.7443	NL
4.51546	51.9155	NL
4.98796	52.1835	NL
5.8932	51.6833	NL
5.0187	51.6942	NL
4.38859	52.06	NL
6.43779	52.2555	NL
4.46086	51.8625	NL
4.6646	52.1157	NL
4.91765	51.7443	NL
5.47525	51.7285	NL
5.08367	52.3217	NL
5.08367	52.3217	NL
6.43779	52.2555	NL
4.98796	52.1835	NL
4.98796	52.1835	NL
4.91765	51.7443	NL
4.91294	51.5547	NL
4.3566	52.0284	NL
6.86373	52.1993	NL
4.6646	52.1157	NL
5.08367	52.3217	NL
4.74154	51.4999	NL
4.80078	52.3963	NL
4.91765	51.7443	NL
6.53937	53.2354	NL
5.49296	52.4866	NL
4.74221	51.4974	NL
4.74221	51.4974	NL
4.80078	52.3963	NL
5.49296	52.4866	NL
6.15636	51.906	NL
[truncated: 6,825 more rows]

## Sheet: Figure 1b
Connector Power	Type 2 CCS	Chademo
50	99191	10163
60	10950	2722
70	0	32582
75	0	1285
100	0	1262
120	40680	1652
150	101865	1612
175	415037	0
180	33592	0
300	94539	0
350	2022	0
360	51697	0

## Sheet: Figure 1c
	Country/Region	Percentage	Year	Percentage	Connector power rating (kW)	Percentage	Energy delivered (kWh)		Percentage
	Netherlands	0.009	2021	0.0001
	Germany	0.22	2022	0.112
	Great Britain	0.771	2023	0.363
			2024	0.524

## Sheet: Figure 1d
	Connector power rating/ Estimated battery capacity	Mean	Median
	<75	52.7378	51.3815
	75-149	63.9099	67.1333
	150-200	67.8689	71.075
	>=300	72.518	77.2737

## Sheet: Figure 1e-1
Starting SoC/Stopping SoC	[10, 20)	[20, 30)	[30, 40)	[40, 50)	[50, 60)	[60, 70)	[70, 80)	[80, 90)	[90, 100)
[0, 10)	0.1	0.6	0.7	0.7	0.7	0.7	1.1	1.3	1.8
[10, 20)		0.3	1.2	1.6	1.8	1.9	3	4.1	4.6
[20, 30)			0.3	1.3	1.8	2	3.1	4.8	5.6
[30, 40)				0.4	1.4	1.9	2.9	4.5	5.9
[40, 50)					0.4	1.5	2.6	4.2	5.5
[50, 60)						0.5	2.1	3.5	4.9
[60, 70)							0.7	2.5	4
[70, 80)								0.8	3.1
[80, 90)									1.4

## Sheet: Figure 1e-2
Starting SoC/Stopping SoC	[10, 20)	[20, 30)	[30, 40)	[40, 50)	[50, 60)	[60, 70)	[70, 80)	[80, 90)	[90, 100)
[0, 10)	12.1	13.1	16.1	20.3	24.7	29.7	35.6	43.7	57.4
[10, 20)		12.1	13.5	16.8	21.5	26.7	33.3	40.9	56.5
[20, 30)			12.2	14.3	18.4	23.8	30.6	38.6	53.4
[30, 40)				12.6	15.2	20.7	27.8	35.9	50.8
[40, 50)					13	17	24.3	33	48
[50, 60)						14.5	20	29	44.8
[60, 70)							16.2	23.1	39.4
[70, 80)								19.7	33
[80, 90)									27.7

## Sheet: Figure 2a
Processed Data for FN027 Kia e-Niro (2021) 67.5kWh 64.0kWh 50kW CCS 30C		Processed Data for FN028 Kia e-Niro (2021) 67.5kWh 64.0kWh 175kW CCS 30C		Processed Data for FN094 BMW iX3 80kWh 74kWh 175kW CCS 30C		Processed Data for FN095 BMW iX3 80kWh 74kWh 300kW CCS 30C		Processed Data for FN133 Volkswagen ID.3 Pro 55kWh 45kWh 150+kW CCS 30C		Processed Data for FN134 Volkswagen ID.3 Pro 55kWh 45kWh 50kW CCS 30C		Processed Data for FN088 Audi Q4 e-tron 82kWh 77kWh 150+kW CCS 30C		Processed Data for FN089 Audi Q4 e-tron 82kWh 77kWh 50kW CCS 30C
Integer_SOC	Extrapolated_Power	Integer_SOC	Extrapolated_Power	Integer_SOC	Extrapolated_Power	Integer_SOC	Extrapolated_Power	Integer_SOC	Extrapolated_Power	Integer_SOC	Extrapolated_Power	Integer_SOC	Extrapolated_Power	Integer_SOC	Extrapolated_Power
11	44.5757	10	71.8	4	129.503	4	147.703	1	96.6568	2	49.6687	5	121.596	5	45.591
12	44.9167	11	72.5071	5	131.039	5	148.736	2	97.9657	3	49.8121	6	123.134	6	45.7975
13	45.24	12	73.27	6	132.287	6	151.059	3	98.9573	4	49.8694	7	125.264	7	45.949
14	45.5	13	73.6229	7	132.488	7	152.243	4	99.7122	5	49.8694	8	127.448	8	46.1808
15	45.57	14	73.86	8	132.943	8	152.782	5	99.8373	6	49.8694	9	130.897	9	46.3012
16	45.69	15	74.1	9	133.696	9	153.545	6	99.8749	7	49.8694	10	132.633	10	46.4095
17	45.85	16	74.21	10	133.696	10	154.097	7	99.8749	8	49.8694	11	133.657	11	46.5667
18	45.97	17	74.322	11	133.929	11	154.112	8	99.8749	9	49.8694	12	134.424	12	46.7056
19	46.16	18	74.5367	12	134.231	12	155.047	9	99.8749	10	49.8694	13	135.238	13	46.8339
20	46.38	19	74.7143	13	134.576	13	155.713	10	99.8749	11	49.8694	14	136.444	14	46.8736
21	46.41	20	74.8467	14	135.006	14	154.643	11	99.8749	12	49.8694	15	135.253	15	46.8753
22	46.41	21	74.99	15	135.408	15	144.729	12	99.8749	13	49.8694	16	134.458	16	46.877
23	46.41	22	75.05	16	134.42	16	144.859	13	99.8749	14	49.8694	17	134.072	17	46.8788
24	46.41	23	75.1943	17	135.079	17	145.131	14	99.8749	15	49.8694	18	133.876	18	46.9265
25	46.62	24	75.34	18	135.145	18	145.131	15	99.8749	16	49.8694	19	133.702	19	46.9098
26	46.69	25	75.47	19	135.217	19	145.131	16	99.8749	17	49.8694	20	133.481	20	46.9936
27	46.72	26	75.51	20	135.459	20	144.755	17	99.8749	18	49.8694	21	133.446	21	47.2148
28	46.96	27	75.6243	21	135.314	21	144.473	18	99.8749	19	49.8694	22	133.449	22	47.2166
29	46.96	28	75.7329	22	135.343	22	145.419	19	99.8749	20	49.8694	23	133.373	23	47.2182
30	46.96	29	75.89	23	135.87	23	145.244	20	99.8749	21	49.8694	24	133.245	24	47.2549
31	46.96	30	75.89	24	135.973	24	145.356	21	99.8749	22	49.8694	25	132.939	25	47.3276
32	46.96	31	75.9957	25	136.473	25	145.947	22	99.8749	23	49.8694	26	133.052	26	47.4278
33	46.96	32	76.11	26	136.473	26	145.383	23	99.8749	24	49.8694	27	133.308	27	47.5543
34	46.96	33	76.17	27	135.611	27	141.385	24	99.8749	25	49.8694	28	133.445	28	47.8782
35	46.96	34	76.17	28	126.852	28	126.501	25	99.8749	26	49.8694	29	133.375	29	47.9725
36	47.31	35	76.2464	29	119.602	29	119.561	26	99.8749	27	49.8694	30	131.717	30	47.886
37	47.52	36	76.4586	30	118.788	30	118.479	27	99.8749	28	49.8694	31	129.129	31	47.692
38	47.52	37	76.5717	31	119.089	31	118.804	28	99.8749	29	49.8694	32	126.95	32	47.5629
39	47.52	38	76.77	32	119.2	32	118.936	29	99.8279	30	49.8694	33	125.752	33	47.7602
40	47.52	39	76.87	33	119.429	33	119.197	30	99.7106	31	49.8694	34	124.082	34	48.3094
41	47.52	40	75.9	34	119.429	34	119.272	31	98.8753	32	49.8694	35	122.004	35	48.6621
42	47.52	41	72.0117	35	119.515	35	119.279	32	97.8208	33	49.8694	36	120.417	36	48.6669
43	47.52	42	70.3986	36	119.687	36	119.472	33	96.6739	34	49.8694	37	119.185	37	48.6687
44	47.52	43	70.32	37	119.706	37	119.429	34	95.2302	35	49.8694	38	118.122	38	48.6703
45	47.52	44	70.4914	38	119.98	38	119.533	35	93.6711	36	49.8694	39	116.973	39	48.4789
46	47.52	45	70.58	39	119.516	39	119.08	36	92.1593	37	49.8694	40	114.947	40	48.5447
47	47.52	46	70.58	40	114.251	40	114.117	37	90.8789	38	49.8694	41	112.963	41	48.9968
48	47.72	47	70.7314	41	113.439	41	113.19	38	89.7156	39	49.8694	42	111.265	42	48.9546
49	48.04	48	70.86	42	113.534	42	113.256	39	88.2167	40	49.8694	43	109.81	43	49.2915
50	48.08	49	70.8833	43	114.153	43	113.841	40	86.5985	41	49.8694	44	107.966	44	49.3363
51	48.08	50	71.0714	44	112.865	44	113.663	41	84.8607	42	49.8694	45	106.289	45	49.2968
52	48.08	51	71.2517	45	98.4341	45	98.0774	42	82.8797	43	49.8694	46	104.712	46	49.2985
53	48.08	52	71.3886	46	97.0852	46	96.8512	43	80.9292	44	49.8694	47	103.044	47	49.3003
54	48.08	53	70.535	47	97.3922	47	97.1262	44	79.0247	45	49.8694	48	101.231	48	49.302
55	48.08	54	65.13	48	97.8073	48	97.6029	45	77.931	46	49.8694	49	99.7985	49	49.2357
56	48.08	55	58.0087	49	97.848	49	97.6075	46	76.9157	47	49.8694	50	98.2878	50	49.2213
57	48.08	56	57.1829	50	98.0716	50	97.8335	47	75.8731	48	49.8694	51	97.0544	51	49.3071
58	48.08	57	57.22	51	98.8145	51	98.5701	48	74.893	49	49.8694	52	96.0111	52	49.3089
59	48.08	58	57.44	52	98.1414	52	98.0784	49	73.9129	50	49.8694	53	94.8694	53	49.3106
60	48.1267	59	57.4743	53	76.0776	53	76.3129	50	72.8703	51	49.8694	54	92.8465	54	49.3123
61	48.34	60	57.58	54	75.4843	54	75.2253	51	71.8824	52	49.8694	55	91.2664	55	49.3141
62	48.36	61	57.58	55	75.5936	55	75.4333	52	70.9087	53	49.8694	56	89.6665	56	49.3158
63	48.36	62	57.6033	56	75.697	56	75.5239	53	69.8521	54	49.8694	57	88.1593	57	49.3175
64	48.36	63	57.71	57	76.1826	57	76.0084	54	68.8743	55	49.8694	58	86.793	58	49.3192
65	48.48	64	57.9	58	76.3956	58	76.2193	55	67.949	56	49.8694	59	84.8203	59	49.3416
66	48.6914	65	58.1857	59	75.9194	59	75.7458	56	66.8785	57	49.8694	60	82.8799	60	49.4135
67	48.9033	66	58.28	60	76.0948	60	75.9177	57	65.5743	58	49.8694	61	80.8387	61	49.515
68	48.96	67	58.28	61	76.6194	61	76.399	58	64.0364	59	49.8694	62	78.8345	62	49.4897
69	49.1767	68	58.66	62	76.7136	62	76.5287	59	62.9067	60	49.8694	63	77.0354	63	49.4837
70	49.2	69	58.985	63	76.8436	63	76.6678	60	61.7817	61	49.8694	64	75.6407	64	49.4832
71	47.975	70	59.12	64	77.2083	64	76.996	61	60.5957	62	49.8694	65	73.7894	65	49.4849
72	38.665	71	58.035	65	77.9871	65	77.7742	62	59.1351	63	49.8694	66	71.7772	66	49.4866
73	37.3086	72	38.72	66	77.9777	66	77.7929	63	57.6033	64	49.8694	67	69.7464	67	49.4884
74	37.18	73	37.3086	67	76.9148	67	76.7205	64	56.0654	65	49.8694	68	67.8194	68	49.49
75	37.4345	74	37.2086	68	70.8302	68	71.1443	65	54.8839	66	49.8694	69	66.0855	69	49.4942
76	37.6933	75	37.47	69	70.0076	69	69.9077	66	53.8654	67	49.8694	70	66.0165	70	49.4965
77	37.86	76	37.72	70	70.1549	70	70.0483	67	52.8879	68	49.8694	71	66.0629	71	49.4952
78	25.81	77	36.625	71	70.039	71	69.934	68	51.913	69	49.8694	72	66.0629	72	49.497
79	25.3529	78	26.195	72	70.7313	72	70.4687	69	50.9361	70	49.6143	73	66.0629	73	49.4987
80	25.31	79	25.3583	73	70.8347	73	70.6015	70	49.9254	71	48.7637	74	66.0629	74	49.5004
81	25.31	80	25.45	74	69.8705	74	69.4893	71	49.2099	72	48.6786	75	66.0629	75	49.5021
82	25.3609	81	25.4543	75	59.5821	75	60.2232	72	48.9374	73	48.6786	76	66.0629	76	49.5038
83	25.59	82	25.6467	76	58.7982	76	58.6596	73	48.9352	74	48.6786	77	66.0629	77	49.5056
84	25.59	83	25.73	77	59.4028	77	59.2659	74	48.9519	75	48.6786	78	66.0629	78	49.5073
85	26.15	84	25.73	78	59.453	78	59.3378	75	48.9519	76	48.6786	79	66.0629	79	49.5114
86	26.0208	85	25.92	79	57.6611	79	57.5298	76	48.9519	77	48.6786	80	66.042	80	49.5137
87	26.29	86	26.0867	80	56.0738	80	56.3406	77	48.9519	78	48.6786	81	64.932	81	49.5124
88	25.226	87	26.1057	81	45.7038	81	45.793	78	48.9519	79	48.7139	82	62.9453	82	49.5142
89	24.1	88	25.1933	82	44.6266	82	44.5206	79	48.9519	80	48.8313	83	60.721	83	49.5159
90	22.28	89	24.0267	83	44.9235	83	44.7597	80	48.9076	81	48.9488	84	58.4153	84	49.5189
91	20.0614	90	22.19	84	44.6501	84	44.542	81	48.686	82	47.3648	85	54.2164	85	49.4145
92	17.984	91	20.0283	85	44.3525	85	44.2331	82	46.9907	83	44.2918	86	49.1609	86	48.5465
93	15.04	92	18.0175	86	44.4348	86	44.3018	83	44.0703	84	39.7992	87	44.9858	87	45.2713
94	12.16	93	15.04	87	44.5702	87	44.4617	84	40.1794	85	36.8816	88	42.5039	88	43.0577
		94	12.08	88	44.932	88	44.8222	85	37.2214	86	34.7252	89	40.8059	89	41.2583
				89	45.3442	89	45.2207	86	34.6376	87	31.7491	90	39.7389	90	39.9612
				90	45.4302	90	45.3028	87	32.3829	88	30.5294	91	38.3544	91	38.924
				91	45.5899	91	45.4363	88	30.8696	89	29.0169	92	36.9137	92	37.3561
				92	45.568	92	45.4332	89	29.6108	90	27.6691	93	35.6468	93	36.0732
				93	45.4082	93	45.2551	90	28.0989	91	26.6781	94	34.6555	94	35.1165
				94	44.9383	94	44.901	91	26.927	92	25.8192	95	33.6697	95	34.1922
				95	41.7193	95	41.6234	92	26.0319	93	25.555	96	32.6326	96	33.1908
				96	38.7562	96	38.7106	93	25.5887	94	24.5772	97	31.6377	97	32.2173
								94	24.4636	95	23.0204	98	30.6422	98	31.0813
								95	22.6563	96	20.2167
								96	19.3657	97	15.592

## Sheet: Figure 2b
AnonUserID	SoC	Power	Temperature_C
User_001	21	51.3712	11.7487
User_001	22	51.9296	11.7487
User_001	23	52.1105	11.7487
User_001	24	52.2574	11.7487
User_001	25	52.4094	11.7487
User_001	26	52.4636	11.7487
User_001	27	52.5848	11.7487
User_001	29	53.0861	11.7487
User_001	30	53.1442	11.7487
User_001	31	53.3158	11.7487
User_001	32	53.4031	11.7487
User_001	34	53.5005	11.7487
User_001	35	53.5086	11.7487
User_001	36	53.63	11.7487
User_001	38	53.6652	11.7487
User_001	39	53.8578	11.7487
User_001	40	54.0028	11.7487
User_001	41	54.4212	11.7487
User_001	43	54.1753	11.7487
User_001	44	54.2361	11.7487
User_001	45	54.2665	11.7487
User_001	47	54.3064	11.7487
User_001	48	54.5337	11.7487
User_001	50	76.6682	11.7487
User_001	51	69.9177	11.7487
User_001	53	56.6177	11.7487
User_001	54	56.7144	11.7487
User_001	56	57.3339	11.7487
User_001	57	56.9763	11.7487
User_001	59	57.2221	11.7487
User_001	60	57.6996	11.7487
User_001	61	58.4418	11.7487
User_001	63	58.0802	11.7487
User_001	64	57.9376	11.7487
User_001	65	58.2271	11.7487
User_001	66	58.7695	11.7487
User_001	68	58.9836	11.7487
User_001	69	58.9348	11.7487
User_001	71	59.4217	11.7487
User_001	72	36.2868	11.7487
User_001	40	39.567	0.0370449
User_001	41	41.134	0.0370449
User_001	42	43.07	0.0370449
User_001	43	42.8815	0.0370449
User_001	45	42.688	0.0370449
User_001	46	42.435	0.0370449
User_001	47	43.416	0.0370449
User_001	48	43.407	0.0370449
User_001	49	55.875	0.0370449
User_001	51	55.272	0.0370449
User_001	52	55.566	0.0370449
User_001	53	55.188	0.0370449
User_001	55	54.576	0.0370449
User_001	56	55.1	0.0370449
User_001	57	56.154	0.0370449
User_001	59	55.152	0.0370449
User_001	60	41.148	0.0370449
User_001	61	40.767	0.0370449
User_001	62	41.256	0.0370449
User_001	63	41.364	0.0370449
User_001	64	41.472	0.0370449
User_001	65	41.58	0.0370449
User_001	66	41.688	0.0370449
User_001	67	41.796	0.0370449
User_001	68	42.292	0.0370449
User_001	69	42.012	0.0370449
User_001	70	41.9785	0.0370449
User_001	72	41.944	0.0370449
User_001	73	42.837	0.0370449
User_001	74	35.37	0.0370449
User_001	75	23.912	0.0370449
User_001	76	23.912	0.0370449
User_001	77	23.716	0.0370449
User_001	78	24.2	0.0370449
User_001	79	23.246	0.0370449
User_001	80	23.7	0.0370449
User_001	81	24.552	0.0370449
User_001	82	23.6215	0.0370449
User_001	83	23.681	0.0370449
User_001	84	24.738	0.0370449
User_001	85	26	0.0370449
User_001	28	38.913	8.3798
User_001	29	40.4445	8.3798
User_001	30	41.515	8.3798
User_001	31	54.02	8.3798
User_001	32	52.338	8.3798
User_001	33	52.848	8.3798
User_001	34	53.582	8.3798
User_001	35	52.256	8.3798
User_001	36	54.243	8.3798
User_001	37	54.39	8.3798
User_001	39	53.795	8.3798
User_001	40	54.537	8.3798
User_001	41	53.196	8.3798
User_001	43	53.339	8.3798
User_001	44	53.339	8.3798
User_001	45	53.482	8.3798
User_001	46	54	8.3798
User_001	48	54.52	8.3798
User_001	49	54.144	8.3798
User_001	50	54.432	8.3798
User_001	52	53.676	8.3798
User_001	53	53.818	8.3798
User_001	54	54.72	8.3798
User_001	56	54.102	8.3798
User_001	57	53.862	8.3798
User_001	58	41.148	8.3798
User_001	59	40.767	8.3798
User_001	60	56.448	8.3798
User_001	62	57.128	8.3798
User_001	63	56.648	8.3798
User_001	64	56.794	8.3798
User_001	66	56.94	8.3798
User_001	67	57.624	8.3798
User_001	68	58.95	8.3798
User_001	70	57.918	8.3798
User_001	71	59.004	8.3798
User_001	72	34.977	8.3798
User_001	73	34.977	8.3798
User_001	74	35.37	8.3798
User_001	75	35.854	8.3798
User_001	76	22.794	8.3798
User_001	77	23.187	8.3798
User_001	78	23.246	8.3798
User_001	79	23.67	8.3798
User_001	80	23.7	8.3798
User_001	81	23.76	8.3798
User_001	82	23.82	8.3798
User_001	83	24.079	8.3798
User_001	84	23.88	8.3798
User_001	85	23.77	8.3798
User_001	86	24	8.3798
User_001	87	24.06	8.3798
User_001	88	24.522	8.3798
User_001	89	23.777	8.3798
User_001	41	39.3422	7.1188
User_001	42	40.2064	7.1188
User_001	43	42.4391	7.1188
User_001	44	42.3732	7.1188
User_001	45	42.6303	7.1188
User_001	46	42.7247	7.1188
User_001	47	42.7867	7.1188
User_001	48	42.8417	7.1188
User_001	49	56.2359	7.1188
User_001	50	54.1117	7.1188
User_001	51	53.5091	7.1188
User_001	53	54.0302	7.1188
User_001	54	54.1417	7.1188
User_001	55	54.3197	7.1188
User_001	56	54.4979	7.1188
User_001	58	54.6371	7.1188
User_001	59	40.9785	7.1188
User_001	60	41.0357	7.1188
User_001	61	40.7446	7.1188
User_001	62	41.1883	7.1188
User_001	63	41.2993	7.1188
User_001	64	41.3636	7.1188
User_001	65	41.5297	7.1188
User_001	66	41.5955	7.1188
User_001	67	42.101	7.1188
User_001	68	42.1742	7.1188
User_001	69	41.8235	7.1188
User_001	70	41.9201	7.1188
User_001	71	42.0418	7.1188
User_001	72	42.596	7.1188
User_001	73	42.2317	7.1188
User_001	74	35.5113	7.1188
User_001	75	29.7597	7.1188
User_001	76	23.5789	7.1188
User_001	77	23.8304	7.1188
User_001	78	23.6689	7.1188
User_001	79	24.101	7.1188
User_001	23	51.5312	11.2379
User_001	24	51.6697	11.2379
User_001	25	52.1905	11.2379
User_001	26	52.4066	11.2379
User_001	27	52.4724	11.2379
User_001	28	52.5266	11.2379
User_001	29	51.9755	11.2379
User_001	30	52.018	11.2379
User_001	31	52.4927	11.2379
User_001	33	52.6288	11.2379
User_001	34	52.7307	11.2379
User_001	35	52.7254	11.2379
User_001	37	52.8807	11.2379
User_001	38	53.0127	11.2379
User_001	39	53.0928	11.2379
User_001	40	53.1861	11.2379
User_001	42	53.7728	11.2379
User_001	43	53.7397	11.2379
User_001	44	53.3646	11.2379
User_001	46	53.9308	11.2379
User_001	47	53.6473	11.2379
User_001	48	53.7818	11.2379
User_001	50	53.9206	11.2379
User_001	51	53.9627	11.2379
User_001	52	54.444	11.2379
User_001	53	54.1707	11.2379
User_001	55	55.2322	11.2379
User_001	56	55.6888	11.2379
User_001	58	56.2936	11.2379
User_001	59	56.7429	11.2379
User_001	60	57.1434	11.2379
User_001	62	57.1977	11.2379
User_001	63	57.3928	11.2379
User_001	64	57.5881	11.2379
User_001	19	37.6396	8.85852
User_001	20	38.4674	8.85852
User_001	21	40.892	8.85852
User_001	22	41.1405	8.85852
User_001	23	41.3106	8.85852
User_001	24	41.3713	8.85852
User_001	25	41.4308	8.85852
User_001	26	41.8705	8.85852
User_001	27	54.7477	8.85852
User_001	28	52.6982	8.85852
User_001	29	52.4179	8.85852
User_001	31	52.5132	8.85852
User_001	32	52.2287	8.85852
User_001	33	52.72	8.85852
User_001	34	52.6652	8.85852
User_001	36	52.8448	8.85852
User_001	37	52.9297	8.85852
User_001	38	52.9578	8.85852
User_001	40	53.0397	8.85852
User_001	41	53.2038	8.85852
User_001	42	53.3142	8.85852
User_001	43	53.7677	8.85852
User_001	45	53.8268	8.85852
User_001	46	53.5508	8.85852
User_001	47	53.6165	8.85852
User_001	49	53.7518	8.85852
User_001	50	53.8774	8.85852
User_001	51	53.9537	8.85852
User_001	53	54.424	8.85852
User_001	54	54.0664	8.85852
User_001	55	55.0445	8.85852
User_001	57	55.7472	8.85852
User_001	58	56.1684	8.85852
User_001	59	56.7531	8.85852
User_001	61	56.567	8.85852
User_001	62	57.1504	8.85852
User_001	63	57.2746	8.85852
User_001	65	57.2679	8.85852
User_001	66	57.5278	8.85852
User_001	67	58.114	8.85852
User_001	69	58.2945	8.85852
User_001	70	57.7787	8.85852
User_001	71	58.3021	8.85852
User_001	72	35.517	8.85852
User_001	73	35.8948	8.85852
User_001	74	35.4637	8.85852
User_001	75	35.669	8.85852
User_001	76	24.0841	8.85852
User_001	77	23.6696	8.85852
User_001	78	24.0917	8.85852
User_001	79	24.1205	8.85852
User_001	20	38.454	-1.86994
User_001	21	40.6842	-1.86994
User_001	22	41.2846	-1.86994
User_001	23	41.2897	-1.86994
User_001	24	41.3069	-1.86994
User_001	25	41.437	-1.86994
User_001	26	41.821	-1.86994
User_001	27	41.5574	-1.86994
User_001	28	42.0018	-1.86994
User_001	29	41.6601	-1.86994
User_001	30	55.0725	-1.86994
User_001	31	52.938	-1.86994
User_001	33	52.6877	-1.86994
User_001	34	52.7792	-1.86994
User_001	35	52.8126	-1.86994
User_001	36	52.9405	-1.86994
User_001	38	52.877	-1.86994
User_001	39	53.1027	-1.86994
User_001	40	54.8812	-1.86994
User_001	42	55.7656	-1.86994
User_001	43	55.3111	-1.86994
User_001	44	53.7273	-1.86994
User_001	46	54.1657	-1.86994
User_001	47	55.4538	-1.86994
User_001	48	55.3352	-1.86994
User_001	49	55.6946	-1.86994
User_001	51	56.1671	-1.86994
User_001	52	55.7245	-1.86994
User_001	53	55.8569	-1.86994
User_001	55	56.1663	-1.86994
User_001	56	55.022	-1.86994
User_001	57	54.406	-1.86994
User_001	59	55.6184	-1.86994
User_001	30	38.9283	3.77052
User_001	31	38.701	3.77052
User_001	32	45.9298	3.77052
User_001	34	53.7749	3.77052
User_001	35	52.7227	3.77052
User_001	36	53.2295	3.77052
User_001	37	52.9387	3.77052
User_001	39	53.0516	3.77052
User_001	40	53.1326	3.77052
User_001	41	53.2439	3.77052
User_001	43	53.7385	3.77052
User_001	44	53.4271	3.77052
User_001	45	53.9253	3.77052
User_001	47	53.571	3.77052
User_001	48	54.936	3.77052
User_001	49	56.65	3.77052
User_001	50	55.9365	3.77052
User_001	52	56.1434	3.77052
User_001	53	55.9202	3.77052
User_001	54	56.1009	3.77052
User_001	56	55.873	3.77052
User_001	57	54.9712	3.77052
User_001	58	55.1526	3.77052
User_001	59	40.9922	3.77052
User_001	60	41.4737	3.77052
User_001	61	41.5636	3.77052
User_001	62	41.6474	3.77052
User_001	64	56.5531	3.77052
User_001	65	57.1554	3.77052
User_001	66	57.2264	3.77052
User_001	67	57.9301	3.77052
User_001	69	58.0832	3.77052
User_001	70	58.3429	3.77052
User_001	72	46.9781	3.77052
User_001	74	35.9168	3.77052
User_001	21	37.9194	9.73675
User_001	22	38.8652	9.73675
User_001	23	41.4016	9.73675
User_001	24	41.4006	9.73675
User_001	25	41.4589	9.73675
User_001	26	41.9048	9.73675
User_001	27	41.5564	9.73675
User_001	28	41.9728	9.73675
User_001	29	55.6939	9.73675
User_001	30	53.6021	9.73675
User_001	31	52.9303	9.73675
User_001	32	52.6656	9.73675
User_001	34	52.7797	9.73675
User_001	35	52.9207	9.73675
User_001	36	53.8011	9.73675
User_001	37	55.1289	9.73675
User_001	39	54.8698	9.73675
User_001	40	54.8751	9.73675
User_001	41	54.63	9.73675
User_001	43	54.4776	9.73675
User_001	44	53.9072	9.73675
User_001	45	53.5869	9.73675
User_001	47	53.6191	9.73675
User_001	48	53.7757	9.73675
User_001	49	53.7963	9.73675
User_001	50	54.326	9.73675
User_001	52	54.5127	9.73675
User_001	53	54.5568	9.73675
User_001	54	54.3075	9.73675
User_001	56	54.4104	9.73675
User_001	57	54.6355	9.73675
User_001	58	55.5397	9.73675
User_001	60	56.152	9.73675
User_001	61	56.6372	9.73675
User_001	62	56.8498	9.73675
User_001	64	56.9579	9.73675
User_001	65	57.6026	9.73675
User_001	66	57.4349	9.73675
User_001	68	58.0224	9.73675
User_001	69	58.1782	9.73675
User_001	70	57.8409	9.73675
User_001	71	35.973	9.73675
User_001	72	35.5026	9.73675
User_001	74	35.5892	9.73675
User_001	75	35.9907	9.73675
User_001	76	36.5045	9.73675
User_001	77	25.3397	9.73675
User_001	78	25.431	9.73675
User_001	79	25.1404	9.73675
User_001	80	25.3076	9.73675
User_001	81	24.8636	9.73675
User_001	23	51.5139	9.75595
User_001	24	50.89	9.75595
User_001	25	51.5734	9.75595
User_001	26	52.4433	9.75595
User_001	27	52.5885	9.75595
User_001	28	52.6957	9.75595
User_001	29	52.4747	9.75595
User_001	30	52.925	9.75595
User_001	31	52.2454	9.75595
User_001	32	52.4069	9.75595
User_001	33	52.8872	9.75595
User_001	34	53.0069	9.75595
User_001	36	53.1189	9.75595
User_001	37	53.2611	9.75595
User_001	38	74.8494	9.75595
User_001	40	75.209	9.75595
User_001	42	75.8537	9.75595
User_001	44	76.0425	9.75595
User_001	46	76.3314	9.75595
User_001	47	76.4786	9.75595
User_001	49	76.6197	9.75595
User_001	51	69.0026	9.75595
User_001	52	56.2132	9.75595
User_001	54	56.2439	9.75595
User_001	55	56.3576	9.75595
User_001	57	56.1528	9.75595
User_001	58	56.71	9.75595
User_001	59	56.9472	9.75595
User_001	61	57.124	9.75595
User_001	62	57.3394	9.75595
User_001	63	57.5077	9.75595
User_001	65	57.5893	9.75595
User_001	66	58.3175	9.75595
User_001	67	58.0178	9.75595
User_001	43	39.148	9.60634
User_001	44	39.4091	9.60634
User_001	45	42.0115	9.60634
User_001	46	42.7574	9.60634
User_001	47	42.8084	9.60634
User_001	48	42.8353	9.60634
User_001	49	42.91	9.60634
User_001	50	43.3614	9.60634
User_001	51	56.74	9.60634
User_001	52	54.706	9.60634
User_001	53	54.1124	9.60634
User_001	54	54.256	9.60634
User_001	56	54.3929	9.60634
User_001	57	54.9581	9.60634
User_001	58	40.9924	9.60634
User_001	59	41.006	9.60634
User_001	60	41.065	9.60634
User_001	61	41.1999	9.60634
User_001	62	41.2869	9.60634
User_001	63	41.3761	9.60634
User_001	64	41.4337	9.60634
User_001	65	41.5449	9.60634
User_001	66	41.7457	9.60634
User_001	67	42.1647	9.60634
User_001	68	41.8409	9.60634
User_001	69	41.9256	9.60634
User_001	70	42.0806	9.60634
User_001	35	39.1399	-0.567742
User_001	36	39.0677	-0.567742
User_001	37	40.733	-0.567742
User_001	38	41.983	-0.567742
User_001	39	42.4509	-0.567742
User_001	40	42.1169	-0.567742
User_001	41	42.1735	-0.567742
User_001	42	42.5849	-0.567742
User_001	43	42.6809	-0.567742
User_001	44	42.791	-0.567742
User_001	45	42.8114	-0.567742
User_001	46	42.8488	-0.567742
User_001	47	42.9168	-0.567742
User_001	48	42.9748	-0.567742
User_001	49	43.0221	-0.567742
User_001	50	43.0928	-0.567742
User_001	51	43.1815	-0.567742
User_001	52	57.24	-0.567742
User_001	53	55.4793	-0.567742
User_001	55	55.5061	-0.567742
User_001	56	56.0499	-0.567742
User_001	57	56.1795	-0.567742
User_001	58	55.8288	-0.567742
User_001	60	44.8968	-0.567742
User_001	61	42.1507	-0.567742
User_001	62	42.1906	-0.567742
User_001	63	42.0549	-0.567742
User_001	64	41.2806	-0.567742
User_001	65	41.7841	-0.567742
User_001	66	43.1614	-0.567742
User_001	67	43.4388	-0.567742
User_001	68	42.9256	-0.567742
User_001	69	41.8066	-0.567742
User_001	70	41.9163	-0.567742
User_001	71	42.0256	-0.567742
User_001	72	42.1095	-0.567742
User_001	73	42.2445	-0.567742
User_001	74	42.2809	-0.567742
User_001	75	35.9401	-0.567742
User_001	76	24.6384	-0.567742
User_001	77	25.1483	-0.567742
User_001	78	25.3444	-0.567742
User_001	79	25.3546	-0.567742
User_001	80	25.4091	-0.567742
User_001	23	51.7799	9.06277
User_001	24	51.664	9.06277
User_001	25	51.9017	9.06277
User_001	27	52.2609	9.06277
User_001	28	52.6847	9.06277
User_001	29	52.524	9.06277
User_001	30	52.8693	9.06277
User_001	31	52.8243	9.06277
User_001	32	52.9177	9.06277
User_001	33	53.1598	9.06277
User_001	35	52.9904	9.06277
User_001	36	53.379	9.06277
User_001	37	53.3392	9.06277
User_001	39	53.4124	9.06277
User_001	40	53.3608	9.06277
User_001	41	53.8212	9.06277
User_001	42	53.9481	9.06277
User_001	44	53.5465	9.06277
User_001	45	53.6446	9.06277
User_001	46	53.7539	9.06277
User_001	48	53.898	9.06277
User_001	49	54.0147	9.06277
User_001	50	54.4126	9.06277
User_001	52	54.2046	9.06277
User_001	53	69.0372	9.06277
User_001	55	55.6649	9.06277
User_001	56	55.9264	9.06277
User_001	58	56.423	9.06277
User_001	59	56.8221	9.06277
User_001	60	56.8593	9.06277
User_001	62	57.2976	9.06277
User_001	63	57.1826	9.06277
User_001	65	57.7718	9.06277
User_001	66	58.0201	9.06277
User_001	67	58.0409	9.06277
User_001	69	57.8989	9.06277
User_001	70	58.5117	9.06277
User_001	71	35.5513	9.06277
User_001	72	36.3704	9.06277
User_001	74	36.3648	9.06277
User_001	27	38.415	10.9466
User_001	28	39.5057	10.9466
User_001	29	41.9212	10.9466
User_001	30	42.3011	10.9466
User_001	31	42.5086	10.9466
User_001	32	42.5944	10.9466
User_001	33	42.5847	10.9466
User_001	34	42.4873	10.9466
User_001	35	55.8449	10.9466
User_001	37	53.6849	10.9466
User_001	38	53.2846	10.9466
User_001	39	53.4572	10.9466
User_001	41	53.6015	10.9466
User_001	42	53.7664	10.9466
User_001	43	53.7062	10.9466
User_001	44	53.961	10.9466
User_001	46	54.0029	10.9466
User_001	47	54.1404	10.9466
User_001	48	54.2497	10.9466
User_001	50	53.9748	10.9466
User_001	51	54.1114	10.9466
User_001	52	54.2125	10.9466
User_001	54	54.6929	10.9466
User_001	55	54.8427	10.9466
User_001	56	54.6479	10.9466
User_001	59	55.5512	10.9466
User_001	60	56.5667	10.9466
User_001	61	57.2874	10.9466
User_001	63	56.8698	10.9466
User_001	64	57.2518	10.9466
User_001	65	57.2847	10.9466
User_001	67	58.0361	10.9466
User_001	68	57.9799	10.9466
User_001	69	58.2391	10.9466
User_001	71	58.5322	10.9466
User_001	72	35.8689	10.9466
User_001	73	35.9468	10.9466
User_001	74	36.0243	10.9466
User_001	75	36.0011	10.9466
User_001	76	24.1067	10.9466
User_001	77	24.1251	10.9466
User_001	78	24.1794	10.9466
User_001	79	24.175	10.9466
User_001	18	50.9795	11.2293
User_001	19	51.5489	11.2293
User_001	20	54.1805	11.2293
User_001	21	54.9721	11.2293
User_001	23	54.2057	11.2293
User_001	24	52.3744	11.2293
User_001	25	52.4577	11.2293
User_001	26	52.5216	11.2293
User_001	28	52.6082	11.2293
User_001	29	52.7735	11.2293
User_001	30	53.1836	11.2293
User_001	32	52.9076	11.2293
User_001	33	53.0353	11.2293
User_001	34	53.1214	11.2293
User_001	35	52.7294	11.2293
User_001	37	52.8316	11.2293
User_001	38	53.0139	11.2293
User_001	40	75.2328	11.2293
User_001	41	75.5293	11.2293
User_001	43	75.662	11.2293
User_001	45	76.2973	11.2293
User_001	47	76.3918	11.2293
User_001	49	76.632	11.2293
User_001	50	69.144	11.2293
User_001	52	56.1192	11.2293
User_001	53	55.845	11.2293
User_001	55	55.2906	11.2293
User_001	56	55.2731	11.2293
User_001	58	55.5901	11.2293
User_001	59	55.6879	11.2293
User_001	61	56.0044	11.2293
User_001	62	56.0122	11.2293
User_001	63	56.1719	11.2293
User_001	64	56.4925	11.2293
User_001	66	56.6142	11.2293
User_001	67	57.2241	11.2293
User_001	68	56.8641	11.2293
User_001	70	57.2328	11.2293
User_001	71	57.6962	11.2293
User_001	72	36.2503	11.2293
User_001	73	36.3322	11.2293
User_001	74	36.3888	11.2293
User_001	75	36.1179	11.2293
User_001	76	24.0965	11.2293
User_001	77	24.1271	11.2293
User_001	78	24.3655	11.2293
User_001	38	38.8716	7.50358
User_001	39	39.6238	7.50358
User_001	40	42.0106	7.50358
User_001	41	42.0622	7.50358
User_001	42	42.1938	7.50358
User_001	43	42.6062	7.50358
User_001	44	42.3289	7.50358
User_001	45	42.39	7.50358
User_001	46	42.4696	7.50358
User_001	47	42.5809	7.50358
User_001	48	55.5376	7.50358
User_001	49	53.8055	7.50358
User_001	50	53.7163	7.50358
User_001	52	53.5107	7.50358
User_001	53	54.1307	7.50358
User_001	54	54.185	7.50358
User_001	56	54.4693	7.50358
User_001	57	54.3622	7.50358
User_001	58	54.6099	7.50358
User_001	59	40.6927	7.50358
User_001	60	41.0351	7.50358
User_001	61	40.761	7.50358
User_001	62	41.2142	7.50358
User_001	63	40.9431	7.50358
User_001	64	41.085	7.50358
User_001	65	41.5385	7.50358
User_001	66	41.1498	7.50358
User_001	67	41.7084	7.50358
User_001	68	41.7532	7.50358
User_001	69	41.5269	7.50358
User_001	70	41.6526	7.50358
User_001	71	42.0457	7.50358
User_001	25	51.8653	11.6464
User_001	26	51.5767	11.6464
User_001	27	51.7211	11.6464
User_001	28	51.8883	11.6464
User_001	29	52.0121	11.6464
User_001	30	52.1019	11.6464
User_001	31	52.1879	11.6464
User_001	32	52.2229	11.6464
User_001	33	52.3299	11.6464
User_001	35	52.4551	11.6464
User_001	36	52.5769	11.6464
User_001	37	52.6915	11.6464
User_001	38	53.2147	11.6464
User_001	40	52.8124	11.6464
User_001	41	53.2617	11.6464
User_001	42	52.9889	11.6464
User_001	43	53.3183	11.6464
User_001	45	53.5665	11.6464
User_001	46	53.3141	11.6464
User_001	47	53.4409	11.6464
User_001	49	53.7332	11.6464
User_001	50	54.0137	11.6464
User_001	51	54.1631	11.6464
User_001	53	54.2814	11.6464
User_001	54	54.3236	11.6464
User_001	55	68.5972	11.6464
User_001	57	55.4341	11.6464
User_001	58	55.6894	11.6464
User_001	60	56.3007	11.6464
User_001	61	56.7925	11.6464
User_001	62	56.912	11.6464
User_001	64	57.1239	11.6464
User_001	65	57.2804	11.6464
User_001	66	57.5155	11.6464
User_001	68	57.6016	11.6464
User_001	69	57.4797	11.6464
User_001	70	40.1119	11.6464
User_001	71	35.0138	11.6464
User_001	73	35.1163	11.6464
User_001	74	35.1727	11.6464
User_001	75	35.2445	11.6464
User_001	76	23.6763	11.6464
User_001	77	23.7249	11.6464
User_001	78	23.7169	11.6464
User_001	79	23.8189	11.6464
User_001	41	39.0023	7.80406
User_001	42	38.3788	7.80406
User_001	43	40.8015	7.80406
User_001	44	41.7274	7.80406
User_001	45	41.804	7.80406
User_001	46	43.056	7.80406
User_001	47	53.915	7.80406
User_001	49	52.6293	7.80406
User_001	50	53.3525	7.80406
User_001	51	53.5054	7.80406
User_001	52	53.1035	7.80406
User_001	54	53.7063	7.80406
User_001	55	53.8434	7.80406
User_001	56	54.0466	7.80406
User_001	58	54.1001	7.80406
User_001	59	54.2766	7.80406
User_001	60	40.2103	7.80406
User_001	61	40.2571	7.80406
User_001	62	40.6998	7.80406
User_001	63	40.4536	7.80406
User_001	64	40.9252	7.80406
User_001	65	41.1156	7.80406
User_001	66	41.1763	7.80406
User_001	67	41.2261	7.80406
User_001	68	41.2866	7.80406
User_001	69	41.0157	7.80406
User_001	70	41.2131	7.80406
User_001	71	41.5832	7.80406
User_001	72	41.6743	7.80406
User_001	73	41.8403	7.80406
User_001	74	34.6715	7.80406
User_001	75	29.1856	7.80406
User_001	76	23.2283	7.80406
User_001	77	23.2178	7.80406
User_001	78	23.7029	7.80406
User_001	79	23.5442	7.80406
User_001	80	23.7585	7.80406
User_001	28	38.2246	2.20563
User_001	29	40.5972	2.20563
User_001	30	42.538	2.20563
User_001	31	43.1971	2.20563
User_001	32	42.7568	2.20563
User_001	33	42.8738	2.20563
User_001	34	42.8329	2.20563
User_001	35	42.9035	2.20563
User_001	36	42.9891	2.20563
User_001	37	55.3635	2.20563
User_001	38	53.4021	2.20563
User_001	40	53.8345	2.20563
User_001	41	53.9731	2.20563
User_001	42	53.2312	2.20563
User_001	44	52.8759	2.20563
User_001	45	52.9638	2.20563
User_001	46	53.1364	2.20563
User_001	48	53.2074	2.20563
User_001	49	53.6908	2.20563
User_001	50	53.9077	2.20563
User_001	51	53.8744	2.20563
User_001	53	54.0249	2.20563
User_001	54	54.0916	2.20563
User_001	55	54.3025	2.20563
User_001	57	54.4854	2.20563
User_001	58	54.4475	2.20563
User_001	59	40.6688	2.20563
User_001	60	40.631	2.20563
User_001	61	41.0673	2.20563
User_001	62	55.9572	2.20563
User_001	64	56.3789	2.20563
User_001	65	56.5816	2.20563
User_001	66	56.8656	2.20563
User_001	68	57.2667	2.20563
User_001	69	57.6194	2.20563
User_001	70	57.7328	2.20563
User_001	72	57.4944	2.20563
User_001	73	35.0418	2.20563
User_001	74	35.1204	2.20563
User_001	75	35.5284	2.20563
User_001	76	35.6802	2.20563
User_001	77	35.2778	2.20563
User_001	78	23.6946	2.20563
User_001	79	23.7172	2.20563
User_001	47	40.4616	2.87664
User_001	48	40.5428	2.87664
User_001	49	43.7694	2.87664
User_001	50	44.0458	2.87664
User_001	51	44.45	2.87664
User_001	52	44.2961	2.87664
User_001	53	44.0589	2.87664
User_001	54	44.1772	2.87664
User_001	55	44.3379	2.87664
User_001	56	44.3979	2.87664
User_001	57	44.9031	2.87664
User_001	58	45.3877	2.87664
User_001	59	45.4136	2.87664
User_001	60	45.1894	2.87664
User_001	61	43.8154	2.87664
User_001	62	42.2678	2.87664
User_001	63	42.0465	2.87664
User_001	64	42.0947	2.87664
User_001	65	42.2039	2.87664
User_001	22	51.9629	13.1965
User_001	23	52.2101	13.1965
User_001	24	52.7661	13.1965
User_001	25	52.9373	13.1965
User_001	26	53.2033	13.1965
User_001	27	53.2117	13.1965
User_001	28	53.3192	13.1965
User_001	29	53.3146	13.1965
User_001	31	53.4181	13.1965
User_001	32	53.5056	13.1965
User_001	33	53.599	13.1965
User_001	34	53.7128	13.1965
User_001	36	53.8485	13.1965
User_001	37	53.9679	13.1965
User_001	38	53.975	13.1965
User_001	40	54.0501	13.1965
User_001	41	54.226	13.1965
User_001	42	54.3478	13.1965
User_001	43	54.3715	13.1965
User_001	45	54.8912	13.1965
User_001	46	54.6229	13.1965
User_001	48	76.3936	13.1965
User_001	50	76.5647	13.1965
User_001	51	69.3461	13.1965
User_001	53	56.9047	13.1965
User_001	54	56.9394	13.1965
User_001	56	57.1886	13.1965
User_001	57	57.6231	13.1965
User_001	58	58.3466	13.1965
User_001	60	57.9694	13.1965
User_001	61	58.1955	13.1965
User_001	62	58.7338	13.1965
User_001	64	58.9815	13.1965
User_001	65	59.16	13.1965
User_001	66	59.3588	13.1965
User_001	68	59.3112	13.1965
User_001	69	59.4028	13.1965
User_001	70	59.6421	13.1965
User_001	71	36.2872	13.1965
User_001	72	36.2373	13.1965
User_001	74	36.3341	13.1965
User_001	75	36.2992	13.1965
User_001	76	31.8415	13.1965
User_001	77	24.2512	13.1965
User_001	78	24.4944	13.1965
User_001	79	24.7299	13.1965
User_001	52	39.8582	8.12971
User_001	53	40.029	8.12971
User_001	54	40.7286	8.12971
User_001	55	41.1947	8.12971
User_001	56	41.4188	8.12971
User_001	57	55.3527	8.12971
User_001	58	55.5011	8.12971
User_001	59	41.2234	8.12971
User_001	60	41.2005	8.12971
User_001	61	41.3221	8.12971
User_001	62	41.1475	8.12971
User_001	63	41.7477	8.12971
User_001	64	41.7599	8.12971
User_001	65	41.7637	8.12971
User_001	66	41.7617	8.12971
User_001	67	41.9047	8.12971
User_001	68	42.0794	8.12971
User_001	69	35.4275	8.12971
User_001	70	23.6591	8.12971
User_001	71	23.6004	8.12971
User_001	72	23.6062	8.12971
User_001	73	23.8427	8.12971
User_001	74	24.0237	8.12971
User_001	51	53.352	12.5832
User_001	52	53.712	12.5832
User_001	53	54	12.5832
User_001	54	54.288	12.5832
User_001	55	54.054	12.5832
User_001	56	54.72	12.5832
User_001	57	55.39	12.5832
User_001	58	55.535	12.5832
User_001	59	40.767	12.5832
User_001	60	41.256	12.5832
User_001	61	41.364	12.5832
User_001	62	41.472	12.5832
User_001	63	41.472	12.5832
User_001	64	41.58	12.5832
User_001	65	41.688	12.5832
User_001	66	41.796	12.5832
User_001	40	39.0318	10.9052
User_001	41	38.5456	10.9052
User_001	42	40.5093	10.9052
User_001	43	42.1467	10.9052
User_001	44	42.2125	10.9052
User_001	45	42.6387	10.9052
User_001	46	42.2521	10.9052
User_001	47	55.2419	10.9052
User_001	48	53.5531	10.9052
User_001	49	53.3493	10.9052
User_001	50	53.8767	10.9052
User_001	52	53.9649	10.9052
User_001	53	54.1232	10.9052
User_001	54	54.321	10.9052
User_001	56	54.4473	10.9052
User_001	57	54.6078	10.9052
User_001	58	41.7689	10.9052
User_001	59	40.6431	10.9052
User_001	60	41.0299	10.9052
User_001	61	41.2386	10.9052
User_001	19	50.775	12.1365
User_001	20	56.3975	12.1365
User_001	21	72.9	12.1365
User_001	23	73.7	12.1365
User_001	24	73.96	12.1365
User_001	26	74.225	12.1365
User_001	27	74.41	12.1365
User_001	29	74.545	12.1365
User_001	31	74.73	12.1365
User_001	33	75.03	12.1365
User_001	35	75.21	12.1365
User_001	36	75.375	12.1365
User_001	38	75.555	12.1365
User_001	40	75.54	12.1365
User_001	47	53.99	17.0438
User_001	48	54.02	17.0438
User_001	50	54.21	17.0438
User_001	51	54.32	17.0438
User_001	52	54.52	17.0438
User_001	54	55.49	17.0438
User_001	55	56.28	17.0438
User_001	56	56.49	17.0438
User_001	58	56.69	17.0438
User_001	59	56.97	17.0438
User_001	60	56.93	17.0438
User_001	62	57.52	17.0438
User_001	63	57.88	17.0438
User_001	64	57.96	17.0438
User_001	66	58.11	17.0438
User_001	67	57.89	17.0438
User_001	34	73.365	20.5381
User_001	35	74.025	20.5381
User_001	36	74.57	20.5381
User_001	38	74.94	20.5381
User_001	39	75.17	20.5381
User_001	41	75.4	20.5381
User_001	43	75.735	20.5381
User_001	44	75.79	20.5381
User_001	46	75.74	20.5381
User_001	48	76.13	20.5381
User_001	50	76.665	20.5381
User_001	52	73.39	20.5381
User_001	53	63.265	20.5381
User_001	55	56.68	20.5381
User_001	56	56.815	20.5381
User_001	57	57.105	20.5381
User_001	59	57.31	20.5381
User_001	60	57.345	20.5381
User_001	61	57.505	20.5381
User_001	63	57.6	20.5381
User_001	64	57.795	20.5381
User_001	65	58.085	20.5381
User_001	67	58.2	20.5381
User_001	60	56.77	9.22566
User_001	62	57.035	9.22566
User_001	63	57.38	9.22566
User_001	64	57.605	9.22566
User_001	65	57.835	9.22566
User_001	67	58.045	9.22566
User_001	68	58.2	9.22566
User_001	69	58.345	9.22566
User_001	71	47.185	9.22566
User_001	72	35.715	9.22566
User_001	73	35.73	9.22566
User_001	74	35.79	9.22566
User_001	75	35.66	9.22566
User_001	76	29.905	9.22566
User_001	77	23.925	9.22566
User_001	78	24.0175	9.22566
User_001	79	24.195	9.22566
User_001	80	24.2	9.22566
User_001	60	40.835	12.2809
User_001	61	40.9725	12.2809
User_001	62	36.285	12.2809
User_001	63	34.63	12.2809
User_001	64	34.705	12.2809
User_001	65	34.985	12.2809
User_001	66	35.245	12.2809
User_001	67	35.2575	12.2809
User_001	68	35.24	12.2809
User_001	69	35.335	12.2809
User_001	70	35.39	12.2809
User_001	71	26.4925	12.2809
User_001	72	23.775	12.2809
User_001	73	23.6225	12.2809
User_001	74	23.8575	12.2809
User_001	75	23.975	12.2809
User_001	76	24.0125	12.2809
User_001	77	24.065	12.2809
User_001	78	24.1275	12.2809
User_001	79	24.29	12.2809
User_001	80	24.42	12.2809
User_001	81	24.41	12.2809
User_001	82	24.495	12.2809
User_001	83	24.42	12.2809
User_001	62	41.75	10.4359
User_001	63	41.8	10.4359
User_001	64	41.91	10.4359
User_001	65	42.015	10.4359
User_001	66	42.105	10.4359
User_001	67	42.175	10.4359
User_001	68	42.22	10.4359
User_001	69	42.33	10.4359
User_001	70	42.5	10.4359
User_001	71	42.56	10.4359
User_001	72	42.65	10.4359
User_001	73	39.515	10.4359
User_001	74	36.14	10.4359
User_001	75	36.04	10.4359
User_001	76	30.285	10.4359
User_001	77	24.3025	10.4359
User_001	78	24.315	10.4359
User_001	79	24.1	10.4359
User_001	34	52.375	5.23903
User_001	35	52.675	5.23903
User_001	36	52.795	5.23903
User_001	37	52.765	5.23903
User_001	38	52.705	5.23903
User_001	39	53.18	5.23903
User_001	40	53.47	5.23903
User_001	41	53.385	5.23903
User_001	42	53.525	5.23903
User_001	43	53.705	5.23903
User_001	45	54	5.23903
User_001	46	54.085	5.23903
User_001	47	54.01	5.23903
User_001	49	54.13	5.23903
User_001	50	54.3	5.23903
User_001	51	55.365	5.23903
User_001	53	57.07	5.23903
User_001	54	57.675	5.23903
User_001	55	56.38	5.23903
User_001	56	55.27	5.23903
User_001	58	48.31	5.23903
User_001	59	41.345	5.23903
User_001	60	41.285	5.23903
User_001	61	41.925	5.23903
User_001	62	43.3	5.23903
User_001	63	43.01	5.23903
User_001	64	41.985	5.23903
User_001	65	49.195	5.23903
User_001	66	56.92	5.23903
User_001	67	57.625	5.23903
User_001	69	58.06	5.23903
User_001	70	58.51	5.23903
User_001	71	47.545	5.23903
User_001	72	36.27	5.23903
User_001	57	40.28	-0.96816
User_001	58	39.92	-0.96816
User_001	59	54.46	-0.96816
User_001	60	40.62	-0.96816
User_001	61	40.71	-0.96816
User_001	62	40.73	-0.96816
User_001	63	42.98	-0.96816
User_001	64	44.3	-0.96816
User_001	65	44.89	-0.96816
User_001	66	44.47	-0.96816
User_001	67	42.85	-0.96816
User_001	68	41.26	-0.96816
User_001	69	38.495	-0.96816
User_001	70	23.35	-0.96816
User_001	71	23.32	-0.96816
User_001	72	23.38	-0.96816
User_001	73	23.425	-0.96816
User_001	74	23.475	-0.96816
User_001	75	23.575	-0.96816
User_001	76	23.785	-0.96816
User_001	77	24.78	-0.96816
User_001	78	24.82	-0.96816
User_001	79	23.795	-0.96816
User_001	80	23.83	-0.96816
User_001	81	23.87	-0.96816
User_001	31	42.855	2.07969
User_001	32	42.925	2.07969
User_001	33	42.965	2.07969
User_001	34	42.97	2.07969
User_001	35	42.815	2.07969
User_001	36	42.895	2.07969
User_001	37	49.825	2.07969
User_001	38	55.705	2.07969
User_001	39	54.345	2.07969
User_001	41	54.645	2.07969
User_001	42	56.43	2.07969
User_001	43	57.78	2.07969
User_001	45	57.89	2.07969
User_001	46	57.125	2.07969
User_001	47	55.835	2.07969
User_001	48	55.25	2.07969
User_001	50	55.58	2.07969
User_001	51	55.94	2.07969
User_001	52	56.03	2.07969
User_001	54	56.16	2.07969
User_001	55	56.58	2.07969
User_001	56	56.83	2.07969
User_001	58	49.745	2.07969
User_001	59	42.525	2.07969
User_001	60	49.805	2.07969
User_001	61	57.64	2.07969
User_001	62	57.875	2.07969
User_001	64	58.085	2.07969
User_001	65	58.28	2.07969
User_001	66	58.475	2.07969
User_001	68	58.615	2.07969
User_001	69	58.505	2.07969
User_001	70	47.66	2.07969
User_001	71	36.87	2.07969
User_001	72	37.075	2.07969
User_001	74	37.215	2.07969
User_001	75	37.255	2.07969
User_001	76	27.93	2.07969
User_001	77	24.085	2.07969
User_001	78	24.14	2.07969
User_001	79	24.145	2.07969
User_001	80	24.12	2.07969
User_001	42	24.61	-0.914742
User_001	43	25.73	-0.914742
User_001	44	25.795	-0.914742
User_001	45	25.51	-0.914742
User_001	46	25.66	-0.914742
User_001	47	25.78	-0.914742
User_001	48	25.84	-0.914742
User_001	49	25.635	-0.914742
User_001	50	43.825	-0.914742
User_001	51	42.22	-0.914742
User_001	52	40.8	-0.914742
User_001	53	40.9	-0.914742
User_001	54	41.01	-0.914742
User_001	55	41.07	-0.914742
User_001	56	41.15	-0.914742
User_001	57	41.24	-0.914742
User_001	58	41.27	-0.914742
User_001	59	41.79	-0.914742
User_001	60	38	-0.914742
User_001	61	34.94	-0.914742
User_001	62	23.98	-0.914742
User_001	63	25.2	-0.914742
User_001	64	25.22	-0.914742
User_001	65	25.23	-0.914742
User_001	66	24.945	-0.914742
User_001	67	23.485	-0.914742
User_001	68	23.57	-0.914742
User_001	69	23.61	-0.914742
User_001	70	23.7	-0.914742
User_001	71	23.73	-0.914742
User_001	72	23.945	-0.914742
User_001	73	25.4	-0.914742
User_001	74	25.525	-0.914742
User_001	75	25.6	-0.914742
User_001	76	25.6	-0.914742
User_001	77	25.395	-0.914742
User_001	78	24.325	-0.914742
User_001	79	24.175	-0.914742
User_001	80	24.7	-0.914742
User_001	50	25.515	-0.611543
User_001	51	25.73	-0.611543
User_001	52	43.68	-0.611543
User_001	53	43.87	-0.611543
User_001	54	42.95	-0.611543
User_001	55	40.78	-0.611543
User_001	56	41.1	-0.611543
User_001	57	29.595	-0.611543
User_001	58	29.015	-0.611543
User_001	59	29.43	-0.611543
User_001	60	28.855	-0.611543
User_001	61	36.09	-0.611543
User_001	62	23.085	-0.611543
User_001	63	22.975	-0.611543
User_001	64	23.08	-0.611543
User_001	65	23.07	-0.611543
User_001	66	23.085	-0.611543
User_001	67	23.18	-0.611543
User_001	68	24.805	-0.611543
User_001	69	23.305	-0.611543
User_001	70	23.36	-0.611543
User_001	71	23.44	-0.611543
User_001	72	23.61	-0.611543
User_001	73	25.555	-0.611543
User_001	74	26.765	-0.611543
User_001	75	27.2	-0.611543
User_001	76	26.07	-0.611543
User_001	77	23.735	-0.611543
User_001	78	25.82	-0.611543
User_001	79	27.78	-0.611543
User_001	42	38.91	-1.68418
User_001	43	39.19	-1.68418
User_001	44	39.915	-1.68418
User_001	45	42.69	-1.68418
User_001	47	39.64	-1.68418
User_001	48	41.505	-1.68418
User_001	50	56.27	-1.68418
User_001	51	57.61	-1.68418
User_001	52	57.96	-1.68418
User_001	53	57.97	-1.68418
User_001	54	55.73	-1.68418
User_001	56	55.09	-1.68418
User_001	57	55.28	-1.68418
User_001	58	55.07	-1.68418
User_001	59	41.38	-1.68418
User_001	60	41.42	-1.68418
User_001	61	41.51	-1.68418
User_001	62	41.6	-1.68418
User_001	63	42.96	-1.68418
User_001	64	45.53	-1.68418
User_001	65	45.71	-1.68418
User_001	66	45.93	-1.68418
User_001	67	46.02	-1.68418
User_001	68	46.12	-1.68418
User_001	69	46.17	-1.68418
User_001	70	46.33	-1.68418
User_001	71	44.11	-1.68418
User_001	72	44.54	-1.68418
User_001	73	45.45	-1.68418
User_001	74	39.27	-1.68418
User_001	75	33.49	-1.68418
User_001	76	26.77	-1.68418
User_001	77	24.265	-1.68418
User_001	78	24.1	-1.68418
User_001	79	24.15	-1.68418
User_001	80	24.205	-1.68418
User_001	39	21.7	1.98194
User_001	40	24.555	1.98194
User_001	41	25.1767	1.98194
User_001	42	25.19	1.98194
User_001	43	34.56	1.98194
User_001	44	43.09	1.98194
User_001	45	43.15	1.98194
User_001	46	42.81	1.98194
User_001	47	43.27	1.98194
User_001	48	43.34	1.98194
User_001	49	43.38	1.98194
User_001	50	43.49	1.98194
User_001	51	43.59	1.98194
User_001	52	43.63	1.98194
User_001	53	43.905	1.98194
User_001	54	43.85	1.98194
User_001	55	57.9	1.98194
User_001	56	55.9	1.98194
User_001	58	55.39	1.98194
User_001	59	53.89	1.98194
User_001	60	41.36	1.98194
User_001	61	41.42	1.98194
User_001	62	41.48	1.98194
User_001	63	41.58	1.98194
User_001	64	41.71	1.98194
User_001	65	41.74	1.98194
User_001	66	41.9	1.98194
User_001	67	42	1.98194
User_001	68	42.03	1.98194
User_001	69	41.77	1.98194
User_001	70	42.18	1.98194
User_001	71	42.41	1.98194
User_001	72	42.47	1.98194
User_001	73	42.59	1.98194
User_001	74	42.61	1.98194
User_001	75	35.95	1.98194
User_001	76	25.565	1.98194
User_001	77	27.54	1.98194
User_001	78	26.815	1.98194
User_001	79	24.29	1.98194
User_001	80	24.57	1.98194
User_001	81	24.61	1.98194
User_001	28	41.17	4.49495
User_001	29	42.225	4.49495
User_001	30	42.43	4.49495
User_001	31	42.84	4.49495
User_001	32	42.56	4.49495
User_001	33	42.62	4.49495
User_001	34	43.03	4.49495
User_001	35	43.06	4.49495
User_001	36	43.05	4.49495
User_001	37	43.64	4.49495
User_001	38	56.73	4.49495
User_001	39	54.51	4.49495
User_001	40	53.88	4.49495
User_001	42	54.39	4.49495
User_001	43	54.52	4.49495
User_001	44	54.22	4.49495
User_001	45	54.24	4.49495
User_001	47	54.38	4.49495
User_001	48	54.49	4.49495
User_001	49	54.61	4.49495
User_001	51	54.71	4.49495
User_001	52	54.84	4.49495
User_001	53	54.92	4.49495
User_001	55	55.05	4.49495
User_001	56	55.17	4.49495
User_001	57	55.34	4.49495
User_001	58	41.32	4.49495
User_001	60	56.36	4.49495
User_001	61	57.5	4.49495
User_001	62	59.62	4.49495
User_001	64	58.55	4.49495
User_001	65	58.19	4.49495
User_001	66	57.73	4.49495
User_001	68	58	4.49495
User_001	69	58.44	4.49495
User_001	70	58.2	4.49495
User_001	71	36.23	4.49495
User_001	73	36.89	4.49495
User_001	74	37.72	4.49495
User_001	75	37.11	4.49495
User_001	76	35.92	4.49495
User_001	77	24.06	4.49495
User_001	78	24.28	4.49495
User_001	79	24.54	4.49495
User_001	80	24.56	4.49495
User_001	81	24.435	4.49495
User_001	82	24.38	4.49495
User_001	83	24.74	4.49495
User_001	84	24.63	4.49495
User_001	85	24.8	4.49495
User_001	86	24.695	4.49495
User_001	87	24.96	4.49495
User_001	88	24.895	4.49495
User_001	89	24.69	4.49495
User_001	59	54.32	6.20472
User_001	60	54.91	6.20472
User_001	61	48.125	6.20472
User_001	62	41.09	6.20472
User_001	63	41.36	6.20472
User_001	64	41.19	6.20472
User_001	65	41.75	6.20472
User_001	66	41.78	6.20472
User_001	67	42	6.20472
User_001	68	42.1	6.20472
User_001	69	41.79	6.20472
User_001	70	42.24	6.20472
User_001	71	42.36	6.20472
User_001	72	42.86	6.20472
User_001	73	58.82	6.20472
User_001	74	38.3	6.20472
User_001	75	39.18	6.20472
User_001	54	53.02	11.3381
User_001	55	53.74	11.3381
User_001	56	31.605	11.3381
User_001	58	53.84	11.3381
User_001	59	53.98	11.3381
User_001	60	54.22	11.3381
User_001	61	40.19	11.3381
User_001	62	40.64	11.3381
User_001	63	40.72	11.3381
User_001	64	40.85	11.3381
User_001	65	40.97	11.3381
User_001	66	41.04	11.3381
User_001	67	41.16	11.3381
User_001	68	41.26	11.3381
User_001	69	41.67	11.3381
User_001	70	41.49	11.3381
User_001	71	41.92	11.3381
User_001	72	41.58	11.3381
User_001	73	56.62	11.3381
User_001	74	35.55	11.3381
User_001	75	35.56	11.3381
User_001	76	35.19	11.3381
User_001	77	35.23	11.3381
User_001	78	23.68	11.3381
User_001	79	23.71	11.3381
User_001	80	23.77	11.3381
User_001	81	23.34	11.3381
User_001	82	23.87	11.3381
User_001	83	23.905	11.3381
User_001	84	24.02	11.3381
User_001	85	24.04	11.3381
User_001	86	23.72	11.3381
User_001	87	23.92	11.3381
User_001	88	24.21	11.3381
User_001	89	24.02	11.3381
User_001	90	24.31	11.3381
User_001	91	24.13	11.3381
User_001	92	24.375	11.3381
User_001	93	20.335	11.3381
User_001	94	17.66	11.3381
User_001	95	14.5025	11.3381
User_001	96	11.3367	11.3381
User_001	97	10.526	11.3381
User_001	98	11.3775	11.3381
User_001	99	9.884	11.3381
User_001	28	51.82	10.0437
User_001	29	51.62	10.0437
User_001	30	52.01	10.0437
User_001	31	52.08	10.0437
User_001	32	52.1	10.0437
User_001	34	52.73	10.0437
User_001	35	52.84	10.0437
User_001	36	52.89	10.0437
User_001	37	53.02	10.0437
User_001	39	53.04	10.0437
User_001	40	53.1	10.0437
User_001	41	53.25	10.0437
User_001	43	53.39	10.0437
User_001	44	53.4	10.0437
User_001	45	53.59	10.0437
User_001	47	53.64	10.0437
User_001	48	53.66	10.0437
User_001	49	53.84	10.0437
User_001	62	55.51	12.453
User_001	63	56.55	12.453
User_001	65	57.08	12.453
User_001	66	57.16	12.453
User_001	67	56.83	12.453
User_001	68	57.67	12.453
User_001	70	57.73	12.453
User_001	71	57.49	12.453
User_001	72	35.48	12.453
User_001	73	35.57	12.453
User_001	49	53.22	11.5572
User_001	50	52.53	11.5572
User_001	51	53.08	11.5572
User_001	52	53.29	11.5572
User_001	53	53.34	11.5572
User_001	54	53.57	11.5572
User_001	55	54.04	11.5572
User_001	56	53.9	11.5572
User_001	57	54.16	11.5572
User_001	59	54.46	11.5572
User_001	60	40.45	11.5572
User_001	61	41.02	11.5572
User_001	62	40.66	11.5572
User_001	63	41.19	11.5572
User_001	64	40.93	11.5572
User_001	66	55.95	11.5572
User_001	67	56.33	11.5572
User_001	68	56.99	11.5572
User_001	70	57.3	11.5572
User_001	71	57.8	11.5572
User_001	27	72.3	22.0661
User_001	28	73.55	22.0661
User_001	29	73.98	22.0661
User_001	31	74.22	22.0661
User_001	32	74.42	22.0661
User_001	34	74.68	22.0661
User_001	35	74.89	22.0661
User_001	37	75.21	22.0661
User_001	39	75.3	22.0661
User_001	40	75.54	22.0661
User_001	42	75.62	22.0661
User_001	44	75.98	22.0661
User_001	46	76.17	22.0661
User_001	47	70.02	22.0661
User_001	49	70.48	22.0661
User_001	51	70.68	22.0661
User_001	52	71.32	22.0661
User_001	54	71.22	22.0661
User_001	55	57.41	22.0661
User_001	57	57.65	22.0661
User_001	58	57.7	22.0661
User_001	59	57.89	22.0661
User_001	61	58.11	22.0661
User_001	62	58.25	22.0661
User_001	63	58.42	22.0661
User_001	65	58.78	22.0661
User_001	66	58.86	22.0661
User_001	67	59.1	22.0661
User_001	68	59.24	22.0661
User_001	70	59.19	22.0661
User_001	71	59.72	22.0661
User_001	72	37.89	22.0661
User_001	73	37.85	22.0661
User_001	74	37.95	22.0661
User_001	75	38.43	22.0661
User_001	76	26.07	22.0661
User_001	77	26.05	22.0661
User_001	78	26.27	22.0661
User_001	79	26.18	22.0661
User_001	80	26.235	22.0661
User_001	81	25.53	22.0661
User_001	82	24.77	22.0661
User_001	37	52.62	18.2473
User_001	38	52.58	18.2473
User_001	39	52.41	18.2473
User_001	41	74.58	18.2473
User_001	42	74.81	18.2473
User_001	44	75.52	18.2473
User_001	46	75.96	18.2473
User_001	47	76.06	18.2473
User_001	49	76.38	18.2473
User_001	51	76.78	18.2473
User_001	53	76.92	18.2473
User_001	54	70.04	18.2473
User_001	56	56.4	18.2473
User_001	57	56.44	18.2473
User_001	59	56.6	18.2473
User_001	60	56.7	18.2473
User_001	61	57	18.2473
User_001	62	57.12	18.2473
User_001	64	57.2	18.2473
User_001	65	57.8	18.2473
User_001	66	58.09	18.2473
User_001	68	57.78	18.2473
User_001	69	58.03	18.2473
User_001	70	58.29	18.2473
User_001	72	58.42	18.2473
User_001	73	36.37	18.2473
User_001	74	35.89	18.2473
User_001	75	35.59	18.2473
User_001	76	36.06	18.2473
User_001	77	35.73	18.2473
User_001	78	24.31	18.2473
User_001	79	24.79	18.2473
User_001	80	24.22	18.2473
User_001	37	68.78	32.2014
User_001	39	69.41	32.2014
User_001	40	69.26	32.2014
User_001	42	69.83	32.2014
User_001	44	70.07	32.2014
User_001	45	70.27	32.2014
User_001	47	70.03	32.2014
User_001	49	70.6	32.2014
User_001	50	70.33	32.2014
User_001	52	71.07	32.2014
User_001	53	71.15	32.2014
User_001	55	71.38	32.2014
User_001	57	57.11	32.2014
User_001	58	57.16	32.2014
User_001	59	57.34	32.2014
User_001	61	57.59	32.2014
User_001	62	58.2	32.2014
User_001	63	58.23	32.2014
User_001	65	58.39	32.2014
User_001	66	59.14	32.2014
User_001	67	58.85	32.2014
User_001	68	59.46	32.2014
User_001	70	59.19	32.2014
User_001	71	59.61	32.2014
User_001	72	59.93	32.2014
User_001	73	37.99	32.2014
User_001	75	38.31	32.2014
User_001	76	38.44	32.2014
User_001	77	32.26	32.2014
User_001	78	26.1	32.2014
User_001	79	26.12	32.2014
User_001	80	26.61	32.2014
User_001	81	26.63	32.2014
User_001	40	73.72	29.9761
User_001	41	74.18	29.9761
User_001	42	74.58	29.9761
User_001	43	74.95	29.9761
User_001	44	75.18	29.9761
User_001	46	69.61	29.9761
User_001	47	69.87	29.9761
User_001	49	70.18	29.9761
User_001	51	70.14	29.9761
User_001	52	70.1	29.9761
User_001	54	70.55	29.9761
User_001	56	70.6	29.9761
User_001	57	70.75	29.9761
User_001	59	57.14	29.9761
User_001	60	56.9	29.9761
User_001	61	56.97	29.9761
User_001	63	57.3	29.9761
User_001	64	57.54	29.9761
User_001	65	57.6	29.9761
User_001	66	57.73	29.9761
User_001	68	58.02	29.9761
User_001	69	58.16	29.9761
User_001	70	58.43	29.9761
User_001	72	58.48	29.9761
User_001	73	58.37	29.9761
User_001	74	58.92	29.9761
User_001	75	37.12	29.9761
User_001	76	37.13	29.9761
User_001	77	37.3	29.9761
User_001	78	25.29	29.9761
User_001	79	25.48	29.9761
User_001	80	26.17	29.9761
User_001	81	25.795	29.9761
User_001	82	25.09	29.9761
User_001	33	73.35	28.4745
User_001	34	74.18	28.4745
User_001	35	74.62	28.4745
User_001	37	74.95	28.4745
User_001	38	75.21	28.4745
User_001	40	75.47	28.4745
User_001	42	68.69	28.4745
User_001	44	69.21	28.4745
User_001	45	69.32	28.4745
User_001	47	69.85	28.4745
User_001	48	70.08	28.4745
User_001	50	70	28.4745
User_001	52	70.22	28.4745
User_001	53	70.82	28.4745
User_001	55	56.81	28.4745
User_001	56	56.93	28.4745
User_001	58	56.98	28.4745
User_001	59	57.2	28.4745
User_001	60	57.4	28.4745
User_001	62	57.48	28.4745
User_001	63	57.77	28.4745
User_001	64	58.32	28.4745
User_001	66	58.48	28.4745
User_001	67	57.29	28.4745
User_001	68	58.4	28.4745
User_001	69	58.58	28.4745
User_001	71	59.23	28.4745
User_001	72	53.89	28.4745
User_001	73	37.59	28.4745
User_001	74	37.62	28.4745
User_001	75	37.66	28.4745
User_001	76	25.7	28.4745
User_001	77	26.13	28.4745
User_001	78	26.155	28.4745
User_001	41	52.76	20.1499
User_001	42	52.73	20.1499
User_001	43	52.96	20.1499
User_001	44	53.46	20.1499
User_001	45	75.21	20.1499
User_001	46	75.65	20.1499
User_001	48	76.16	20.1499
User_001	50	76.25	20.1499
User_001	52	76.58	20.1499
User_001	53	77.01	20.1499
User_001	55	70.46	20.1499
User_001	56	57.05	20.1499
User_001	58	56.8	20.1499
User_001	59	56.9	20.1499
User_001	60	57.16	20.1499
User_001	62	57.34	20.1499
User_001	63	57.97	20.1499
User_001	64	57.61	20.1499
User_001	65	57.87	20.1499
User_001	67	58.15	20.1499
User_001	68	58.7	20.1499
User_001	69	58.91	20.1499
User_001	71	59	20.1499
User_001	72	59.34	20.1499
User_001	73	36.32	20.1499
User_001	74	36.34	20.1499
User_001	75	35.91	20.1499
User_001	76	36.47	20.1499
User_001	77	24.11	20.1499
User_001	78	24.3	20.1499
User_001	79	23.71	20.1499
User_001	80	24.21	20.1499
User_001	81	24.27	20.1499
User_001	82	24.31	20.1499
User_001	83	23.925	20.1499
User_001	67	56.08	14.4581
User_001	68	56.05	14.4581
User_001	69	56.58	14.4581
User_001	71	57.22	14.4581
User_001	72	57.48	14.4581
User_001	73	57.62	14.4581
User_001	74	35.12	14.4581
User_001	75	35.18	14.4581
User_001	76	35.26	14.4581
User_001	77	35.23	14.4581
User_001	78	23.25	14.4581
User_001	79	23.505	14.4581
User_001	29	72.67	20.8084
User_001	31	73.775	20.8084
User_001	33	74.3	20.8084
User_001	34	74.26	20.8084
User_001	36	74.66	20.8084
User_001	37	74.97	20.8084
User_001	39	75.18	20.8084
User_001	41	75.42	20.8084
User_001	42	75.51	20.8084
User_001	44	75.85	20.8084
User_001	46	76.08	20.8084
User_001	48	76.1	20.8084
User_001	49	76.29	20.8084
User_001	51	70.14	20.8084
User_001	53	71.29	20.8084
User_001	54	71.16	20.8084
User_001	56	57.08	20.8084
User_001	57	57.61	20.8084
User_001	58	57.29	20.8084
User_001	60	57.47	20.8084
User_001	61	57.99	20.8084
User_001	62	57.98	20.8084
User_001	64	58.04	20.8084
User_001	65	58.11	20.8084
User_001	66	58.52	20.8084
User_001	68	58.58	20.8084
User_001	69	58.87	20.8084
User_001	70	58.91	20.8084
User_001	71	59.26	20.8084
User_001	72	37.71	20.8084
User_001	74	37.47	20.8084
User_001	75	37.52	20.8084
User_001	76	37.7	20.8084
User_001	77	25.645	20.8084
User_001	78	25.91	20.8084
User_001	79	25.71	20.8084
User_001	24	72.05	21.7336
User_001	25	73.04	21.7336
User_001	26	73.51	21.7336
User_001	27	73.82	21.7336
User_001	29	74.13	21.7336
User_001	30	74.27	21.7336
User_001	32	74.46	21.7336
User_001	33	74.65	21.7336
User_001	35	74.93	21.7336
User_001	37	75.2	21.7336
User_001	39	75.17	21.7336
User_001	40	75.48	21.7336
User_001	42	75.67	21.7336
User_001	44	69.51	21.7336
User_001	45	70.12	21.7336
User_001	47	70.37	21.7336
User_001	49	70.27	21.7336
User_001	50	70.59	21.7336
User_001	52	71.23	21.7336
User_001	54	71.57	21.7336
User_001	55	57.09	21.7336
User_001	56	57.23	21.7336
User_001	58	57.27	21.7336
User_001	59	57.52	21.7336
User_001	60	57.7	21.7336
User_001	62	57.87	21.7336
User_001	63	58.01	21.7336
User_001	64	58.16	21.7336
User_001	66	58.53	21.7336
User_001	67	58.56	21.7336
User_001	68	58.85	21.7336
User_001	70	58.91	21.7336
User_001	71	59.66	21.7336
User_001	72	37.47	21.7336
User_001	73	37.45	21.7336
User_001	74	37.95	21.7336
User_001	75	37.98	21.7336
User_001	76	30.13	21.7336
User_001	77	25.68	21.7336
User_001	78	25.73	21.7336
User_001	79	26.18	21.7336
User_001	80	25.835	21.7336
User_001	81	25.07	21.7336
User_001	82	24.29	21.7336
User_001	57	56.27	26.4077
User_001	59	56.85	26.4077
User_001	60	56.71	26.4077
User_001	61	56.87	26.4077
User_001	63	56.95	26.4077
User_001	64	57.6	26.4077
User_001	65	57.38	26.4077
User_001	67	57.61	26.4077
User_001	68	57.78	26.4077
User_001	69	58.01	26.4077
User_001	70	58.56	26.4077
User_001	72	58.66	26.4077
User_001	73	37.55	26.4077
User_001	74	37.49	26.4077
User_001	75	37.55	26.4077
User_001	76	38.01	26.4077
User_001	77	26.47	26.4077
User_001	78	26.06	26.4077
User_001	79	26.5	26.4077
User_001	80	26.16	26.4077
User_001	39	51.82	17.8652
User_001	40	52.035	17.8652
User_001	41	52.68	17.8652
User_001	42	52.83	17.8652
User_001	43	74.37	17.8652
User_001	45	75.36	17.8652
User_001	46	76.16	17.8652
User_001	48	76.45	17.8652
User_001	50	76.51	17.8652
User_001	52	69.03	17.8652
User_001	54	55.66	17.8652
User_001	55	55.64	17.8652
User_001	56	55.92	17.8652
User_001	58	56.02	17.8652
User_001	59	56.23	17.8652
User_001	60	56.82	17.8652
User_001	62	57.01	17.8652
User_001	63	56.96	17.8652
User_001	64	57.55	17.8652
User_001	66	57.29	17.8652
User_001	67	57.41	17.8652
User_001	68	58.1	17.8652
User_001	69	57.78	17.8652
User_001	71	58.31	17.8652
User_001	72	35.5	17.8652
User_001	73	35.52	17.8652
User_001	74	35.58	17.8652
User_001	75	35.6	17.8652
User_001	76	35.68	17.8652
User_001	77	24.1	17.8652
User_001	78	23.69	17.8652
User_001	79	23.94	17.8652
User_001	80	23.78	17.8652
User_001	46	61.635	17.6271
User_001	47	75.56	17.6271
User_001	48	75.99	17.6271
User_001	50	76.36	17.6271
User_001	51	76.77	17.6271
User_001	53	69.46	17.6271
User_001	55	57.02	17.6271
User_001	56	56.78	17.6271
User_001	57	57.33	17.6271
User_001	59	57.47	17.6271
User_001	60	57.66	17.6271
User_001	61	57.88	17.6271
User_001	63	58.03	17.6271
User_001	64	58.27	17.6271
User_001	65	58.64	17.6271
User_001	67	58.71	17.6271
User_001	68	58.87	17.6271
User_001	69	58.97	17.6271
User_001	71	59.77	17.6271
User_001	72	36.34	17.6271
User_001	73	36.18	17.6271
User_001	74	35.96	17.6271
User_001	75	36.26	17.6271
User_001	76	24.13	17.6271
User_001	37	74.3	10.6115
User_001	38	74.33	10.6115
User_001	40	74.95	10.6115
User_001	42	75.59	10.6115
User_001	44	75.24	10.6115
User_001	46	75.88	10.6115
User_001	47	76.56	10.6115
User_001	49	76.59	10.6115
User_001	51	62.62	10.6115
User_001	53	55.77	10.6115
User_001	54	55.3	10.6115
User_001	56	55.49	10.6115
User_001	57	55.64	10.6115
User_001	58	55.78	10.6115
User_001	59	56.42	10.6115
User_001	61	55.85	10.6115
User_001	62	56.35	10.6115
User_001	63	57.05	10.6115
User_001	24	72.36	17.376
User_001	25	73.7	17.376
User_001	26	73.79	17.376
User_001	27	74.19	17.376
User_001	29	74.35	17.376
User_001	31	74.69	17.376
User_001	32	74.8	17.376
User_001	34	74.98	17.376
User_001	36	75.32	17.376
User_001	38	75.49	17.376
User_001	40	75.57	17.376
User_001	41	75.86	17.376
User_001	43	76.11	17.376
User_001	45	76.39	17.376
User_001	47	76.38	17.376
User_001	49	76.62	17.376
User_001	50	76.84	17.376
User_001	52	55.66	17.376
User_001	54	56.12	17.376
User_001	55	56.28	17.376
User_001	56	56.34	17.376
User_001	58	56.18	17.376
User_001	59	56.24	17.376
User_001	60	56.54	17.376
User_001	62	57.18	17.376
User_001	63	57.48	17.376
User_001	64	57.6	17.376
User_001	66	57.72	17.376
User_001	67	58.01	17.376
User_001	68	58.21	17.376
User_001	70	58.45	17.376
User_001	71	36.69	17.376
User_001	72	37.04	17.376
User_001	73	37.09	17.376
User_001	74	37.08	17.376
User_001	75	37.6	17.376
User_001	76	25.62	17.376
User_001	77	25.28	17.376
User_001	78	24.14	17.376
User_001	79	24.18	17.376
User_001	80	24.23	17.376
User_001	37	74.03	17.9058
User_001	39	74.66	17.9058
User_001	40	75.52	17.9058
User_001	42	75.8	17.9058
User_001	44	76.05	17.9058
User_001	47	76.23	17.9058
User_001	49	76.67	17.9058
User_001	51	69.72	17.9058
User_001	53	55.73	17.9058
User_001	54	55.64	17.9058
User_001	56	56.31	17.9058
User_001	57	56.45	17.9058
User_001	58	56.26	17.9058
User_001	59	56.36	17.9058
User_001	61	57.04	17.9058
User_001	62	56.97	17.9058
User_001	63	57.11	17.9058
User_001	65	57.71	17.9058
User_001	66	57.85	17.9058
User_001	67	58.11	17.9058
User_001	36	52.91	18.6704
User_001	37	53.255	18.6704
User_001	38	53.82	18.6704
User_001	39	53.48	18.6704
User_001	40	53.66	18.6704
User_001	42	53.84	18.6704
User_001	43	75.85	18.6704
User_001	44	76.12	18.6704
User_001	46	76.35	18.6704
User_001	48	76.62	18.6704
User_001	50	77.03	18.6704
User_001	52	70.4	18.6704
User_001	53	56.98	18.6704
User_001	55	57.14	18.6704
User_001	56	56.88	18.6704
User_001	57	57.04	18.6704
User_001	59	57.16	18.6704
User_001	60	57.46	18.6704
User_001	61	57.6	18.6704
User_001	63	57.8	18.6704
User_001	64	57.94	18.6704
User_001	65	58.13	18.6704
User_001	66	58.33	18.6704
User_001	68	58.92	18.6704
User_001	69	58.83	18.6704
User_001	70	37.06	18.6704
User_001	72	35.91	18.6704
User_001	73	35.93	18.6704
User_001	74	35.97	18.6704
User_001	75	36.05	18.6704
User_001	76	24.15	18.6704
User_001	77	24.11	18.6704
User_001	78	24.12	18.6704
User_001	79	23.975	18.6704
User_001	80	23.86	18.6704
User_001	16	64.89	23.4513
User_001	18	65.78	23.4513
User_001	19	66.5	23.4513
User_001	20	66.39	23.4513
User_001	21	67.02	23.4513
User_001	23	67.22	23.4513
User_001	25	67.36	23.4513
User_001	26	67.45	23.4513
User_001	28	68.07	23.4513
User_001	30	68.22	23.4513
User_001	31	68.11	23.4513
User_001	33	68.61	23.4513
User_001	34	68.15	23.4513
User_001	36	68.83	23.4513
User_001	38	68.48	23.4513
User_001	39	69.21	23.4513
User_001	41	69.31	23.4513
User_001	43	69.41	23.4513
User_001	44	69.54	23.4513
User_001	46	69.33	23.4513
User_001	47	69.98	23.4513
User_001	49	70.15	23.4513
User_001	51	70.13	23.4513
User_001	52	70.01	23.4513
User_001	54	56.53	23.4513
User_001	55	56.57	23.4513
User_001	57	56.87	23.4513
User_001	58	57.08	23.4513
User_001	59	57.16	23.4513
User_001	61	57.33	23.4513
User_001	62	57.61	23.4513
User_001	63	57.73	23.4513
User_001	65	57.98	23.4513
User_001	66	58.09	23.4513
User_001	67	58.35	23.4513
User_001	69	58.5	23.4513
User_001	70	58.75	23.4513
User_001	71	58.53	23.4513
User_001	72	37.47	23.4513
User_001	73	37.48	23.4513
User_001	65	56.69	21.1341
User_001	66	56.76	21.1341
User_001	67	57.51	21.1341
User_001	68	57.63	21.1341
User_001	69	58.32	21.1341
User_001	70	58.51	21.1341
User_001	72	58.78	21.1341
User_001	73	58.5	21.1341
User_001	74	35.57	21.1341
User_001	75	35.62	21.1341
User_001	76	35.73	21.1341
User_001	77	35.7	21.1341
User_001	29	51.73	20.4435
User_001	30	51.96	20.4435
User_001	31	52.12	20.4435
User_001	32	52.15	20.4435
User_001	33	52.33	20.4435
User_001	34	52.48	20.4435
User_001	35	74.22	20.4435
User_001	36	75.23	20.4435
User_001	38	75.56	20.4435
User_001	40	75.61	20.4435
User_001	42	75.87	20.4435
User_001	43	76.11	20.4435
User_001	45	76.26	20.4435
User_001	47	76.48	20.4435
User_001	49	76.66	20.4435
User_001	51	68.87	20.4435
User_001	52	56.12	20.4435
User_001	54	56.09	20.4435
User_001	55	56.55	20.4435
User_001	56	56.41	20.4435
User_001	58	57.1	20.4435
User_001	59	57.19	20.4435
User_001	60	57.02	20.4435
User_001	62	57.58	20.4435
User_001	63	57.87	20.4435
User_001	64	57.75	20.4435
User_001	66	57.96	20.4435
User_001	67	58.46	20.4435
User_001	68	58.47	20.4435
User_001	70	58.31	20.4435
User_001	71	36.37	20.4435
User_001	72	35.52	20.4435
User_001	73	35.96	20.4435
User_001	74	35.99	20.4435
User_001	75	35.74	20.4435
User_001	76	24.05	20.4435
[truncated: 8,149 more rows]

## Sheet: Figure 5a
	Metric: Normalised MAE in predicting charging profile
	Metric/Number of input points	1	2	3	4	5	6	7	8	9	10	11	12	13	14	15
	Test set 1 - mean	0.0423422	0.0300859	0.0274038	0.0237304	0.0208527	0.0188943	0.0172132	0.0158301	0.0146035	0.0136121	0.0125956	0.0116976	0.0109259	0.0102231	0.00955306
	Test set 1 - median	0.026445	0.017739	0.0158797	0.0135595	0.0119676	0.0108928	0.0099547	0.00915798	0.00842261	0.00776808	0.00722265	0.00667457	0.00621549	0.00573083	0.00530768
	Test set 2 - mean	0.0473077	0.0322184	0.0296725	0.0262555	0.0230596	0.0212395	0.0197165	0.0183006	0.0170272	0.0159733	0.0149687	0.0140753	0.0132197	0.0124416	0.0117135
	Test set 2 - median	0.0302631	0.0186747	0.0167585	0.0142164	0.01219	0.0110337	0.0101026	0.0092536	0.00859974	0.00800619	0.00737986	0.00687547	0.00642293	0.00598388	0.0056032
	Metric: Relative error in predicting charging profile
	Metric/Number of input points	1	2	3	4	5	6	7	8	9	10	11	12	13	14	15
	Test set 1 - mean	8.80936	5.76373	5.11852	4.29481	3.67381	3.25742	2.92041	2.617	2.37935	2.1804	1.98062	1.81122	1.67593	1.54393	1.427
	Test set 1 - median	4.63401	2.73445	2.3871	1.93342	1.65065	1.45076	1.27887	1.1573	1.03504	0.942731	0.849363	0.763713	0.691102	0.628202	0.566229
	Test set 2 - mean	10.1337	6.21219	5.59612	4.82087	4.146	3.749	3.43969	3.16023	2.90852	2.70914	2.51402	2.35273	2.19381	2.05503	1.92789
	Test set 2 - median	5.53787	2.94041	2.54842	2.07593	1.74431	1.54764	1.38586	1.27272	1.14667	1.05643	0.964144	0.884294	0.819455	0.745209	0.685269

## Sheet: Figure 5c
Number of input points/Accuracy ranges	<80	80-84	85-89	90-94	>=95
1	11.732	6.52377	10.3301	18.9061	52.508
2	6.05158	4.14431	7.33622	16.2795	66.1884
3	4.83315	3.54858	6.61975	15.2894	69.7091
4	3.66397	2.69692	5.3397	13.268	75.0314
5	2.56637	2.2588	4.41918	11.796	78.9597
6	2.03489	1.79868	3.73514	10.7158	81.7155
7	1.55754	1.52801	3.26025	9.62083	84.0334
8	1.21552	1.23275	2.90347	8.47912	86.1691
9	1.00389	1.05064	2.41622	7.78013	87.7491
10	0.816889	0.949756	2.13572	6.87958	89.2181
11	0.644653	0.718469	1.93642	6.20786	90.4926
12	0.524088	0.647114	1.60671	5.66409	91.558
13	0.462576	0.524088	1.44924	5.14492	92.4192
14	0.396142	0.467497	1.29423	4.5667	93.2754
15	0.33709	0.398602	1.13676	4.07214	94.0554

[truncated: 7 more sheets: Figure 5d, Figure 5e, Figure 6a, Figure 6c, Figure 6d, Figure 6e, Figure 6f]
