# Supplementary material for: Deep learning predicts real-world electric vehicle direct current charging profiles and durations
Source: Nat Commun. 2025 Dec 5;16:10921. doi: 10.1038/s41467-025-65970-y (PMC12680626; doi:10.1038/s41467-025-65970-y)
Supplement: Supplementary file 3 — Source Data [file 41467_2025_65970_MOESM3_ESM.zip › SourceData/SupplementaryInformation/Figure_S2_train.csv]

Step	s816h256b1024 - train_mae_masked_epoch	s816h256b1024 - train_mae_masked_epoch__MIN	s816h256b1024 - train_mae_masked_epoch__MAX	s123h256b1024 - train_mae_masked_epoch	s123h256b1024 - train_mae_masked_epoch__MIN	s123h256b1024 - train_mae_masked_epoch__MAX	s42h256b1024 - train_mae_masked_epoch	s42h256b1024 - train_mae_masked_epoch__MIN	s42h256b1024 - train_mae_masked_epoch__MAX
13	0.08238856494426727	0.08238856494426727	0.08238856494426727	0.079359270632267	0.079359270632267	0.079359270632267	0.0754033625125885	0.0754033625125885	0.0754033625125885
29	0.051564835011959076	0.051564835011959076	0.051564835011959076	0.052420724183321	0.052420724183321	0.052420724183321	0.05238454043865204	0.05238454043865204	0.05238454043865204
45	0.04869706183671951	0.04869706183671951	0.04869706183671951	0.04939247667789459	0.04939247667789459	0.04939247667789459	0.049397680908441544	0.049397680908441544	0.049397680908441544
61	0.04712545871734619	0.04712545871734619	0.04712545871734619	0.04816499352455139	0.04816499352455139	0.04816499352455139	0.04911930114030838	0.04911930114030838	0.04911930114030838
77	0.04585148021578789	0.04585148021578789	0.04585148021578789	0.047035906463861465	0.047035906463861465	0.047035906463861465	0.04600168764591217	0.04600168764591217	0.04600168764591217
93	0.0449555367231369	0.0449555367231369	0.0449555367231369	0.04516744241118431	0.04516744241118431	0.04516744241118431	0.046052947640419006	0.046052947640419006	0.046052947640419006
109	0.04386679083108902	0.04386679083108902	0.04386679083108902	0.0447068028151989	0.0447068028151989	0.0447068028151989	0.043485116213560104	0.043485116213560104	0.043485116213560104
125	0.04338346794247627	0.04338346794247627	0.04338346794247627	0.04293045774102211	0.04293045774102211	0.04293045774102211	0.0434277206659317	0.0434277206659317	0.0434277206659317
141	0.041707105934619904	0.041707105934619904	0.041707105934619904	0.042189840227365494	0.042189840227365494	0.042189840227365494	0.041930098086595535	0.041930098086595535	0.041930098086595535
157	0.04120434448122978	0.04120434448122978	0.04120434448122978	0.04131719470024109	0.04131719470024109	0.04131719470024109	0.04123818874359131	0.04123818874359131	0.04123818874359131
173	0.040639735758304596	0.040639735758304596	0.040639735758304596	0.04099256545305252	0.04099256545305252	0.04099256545305252	0.03983955830335617	0.03983955830335617	0.03983955830335617
189	0.039289552718400955	0.039289552718400955	0.039289552718400955	0.040191084146499634	0.040191084146499634	0.040191084146499634	0.04085813835263252	0.04085813835263252	0.04085813835263252
205	0.039709094911813736	0.039709094911813736	0.039709094911813736	0.04006068781018257	0.04006068781018257	0.04006068781018257	0.038871586322784424	0.038871586322784424	0.038871586322784424
221	0.038131386041641235	0.038131386041641235	0.038131386041641235	0.03855842724442482	0.03855842724442482	0.03855842724442482	0.03859179466962814	0.03859179466962814	0.03859179466962814
237	0.03754114732146263	0.03754114732146263	0.03754114732146263	0.03772646561264992	0.03772646561264992	0.03772646561264992	0.03745348006486893	0.03745348006486893	0.03745348006486893
253	0.03743140771985054	0.03743140771985054	0.03743140771985054	0.037307340651750565	0.037307340651750565	0.037307340651750565	0.0373380221426487	0.0373380221426487	0.0373380221426487
269	0.03635413944721222	0.03635413944721222	0.03635413944721222	0.03680608049035072	0.03680608049035072	0.03680608049035072	0.036388084292411804	0.036388084292411804	0.036388084292411804
285	0.03611210733652115	0.03611210733652115	0.03611210733652115	0.03604462370276451	0.03604462370276451	0.03604462370276451	0.03589058294892311	0.03589058294892311	0.03589058294892311
301	0.03593018278479576	0.03593018278479576	0.03593018278479576	0.03566297888755798	0.03566297888755798	0.03566297888755798	0.035641081631183624	0.035641081631183624	0.035641081631183624
317	0.035283248871564865	0.035283248871564865	0.035283248871564865	0.035764653235673904	0.035764653235673904	0.035764653235673904	0.03584448620676994	0.03584448620676994	0.03584448620676994
333	0.03504333645105362	0.03504333645105362	0.03504333645105362	0.03481941297650337	0.03481941297650337	0.03481941297650337	0.03451639413833618	0.03451639413833618	0.03451639413833618
349	0.0345722921192646	0.0345722921192646	0.0345722921192646	0.034349989145994186	0.034349989145994186	0.034349989145994186	0.03431970998644829	0.03431970998644829	0.03431970998644829
365	0.034106943756341934	0.034106943756341934	0.034106943756341934	0.03432633727788925	0.03432633727788925	0.03432633727788925	0.033984098583459854	0.033984098583459854	0.033984098583459854
381	0.03356677666306496	0.03356677666306496	0.03356677666306496	0.03400105610489845	0.03400105610489845	0.03400105610489845	0.03356170281767845	0.03356170281767845	0.03356170281767845
397	0.033420611172914505	0.033420611172914505	0.033420611172914505	0.03343847766518593	0.03343847766518593	0.03343847766518593	0.033264342695474625	0.033264342695474625	0.033264342695474625
411	0.032884981483221054	0.032884981483221054	0.032884981483221054	0.03357584401965141	0.03357584401965141	0.03357584401965141	0.03323953598737717	0.03323953598737717	0.03323953598737717
427	0.03277703374624252	0.03277703374624252	0.03277703374624252	0.03269217908382416	0.03269217908382416	0.03269217908382416	0.03286438807845116	0.03286438807845116	0.03286438807845116
443	0.032713502645492554	0.032713502645492554	0.032713502645492554	0.032762311398983	0.032762311398983	0.032762311398983	0.03248254582285881	0.03248254582285881	0.03248254582285881
459	0.0322391577064991	0.0322391577064991	0.0322391577064991	0.03237525001168251	0.03237525001168251	0.03237525001168251	0.03208112344145775	0.03208112344145775	0.03208112344145775
475	0.031990669667720795	0.031990669667720795	0.031990669667720795	0.032051969319581985	0.032051969319581985	0.032051969319581985	0.03199923411011696	0.03199923411011696	0.03199923411011696
491	0.03170334920287132	0.03170334920287132	0.03170334920287132	0.03188705071806908	0.03188705071806908	0.03188705071806908	0.03176127374172211	0.03176127374172211	0.03176127374172211
507	0.031647127121686935	0.031647127121686935	0.031647127121686935	0.03174664452672005	0.03174664452672005	0.03174664452672005	0.031458135694265366	0.031458135694265366	0.031458135694265366
523	0.03166256844997406	0.03166256844997406	0.03166256844997406	0.03182053938508034	0.03182053938508034	0.03182053938508034	0.03137091547250748	0.03137091547250748	0.03137091547250748
539	0.03135411813855171	0.03135411813855171	0.03135411813855171	0.031016908586025238	0.031016908586025238	0.031016908586025238	0.0310311708599329	0.0310311708599329	0.0310311708599329
555	0.030878162011504173	0.030878162011504173	0.030878162011504173	0.03087528795003891	0.03087528795003891	0.03087528795003891	0.03081595152616501	0.03081595152616501	0.03081595152616501
571	0.030963899567723274	0.030963899567723274	0.030963899567723274	0.03100460395216942	0.03100460395216942	0.03100460395216942	0.030503859743475914	0.030503859743475914	0.030503859743475914
587	0.030517786741256714	0.030517786741256714	0.030517786741256714	0.030478795990347862	0.030478795990347862	0.030478795990347862	0.030547527596354485	0.030547527596354485	0.030547527596354485
603	0.030628113076090813	0.030628113076090813	0.030628113076090813	0.030242037028074265	0.030242037028074265	0.030242037028074265	0.03022719733417034	0.03022719733417034	0.03022719733417034
619	0.030331110581755638	0.030331110581755638	0.030331110581755638	0.030266614630818367	0.030266614630818367	0.030266614630818367	0.029993213713169098	0.029993213713169098	0.029993213713169098
635	0.030124332755804062	0.030124332755804062	0.030124332755804062	0.030153274536132812	0.030153274536132812	0.030153274536132812	0.03003772348165512	0.03003772348165512	0.03003772348165512
651	0.029956957325339317	0.029956957325339317	0.029956957325339317	0.029916943982243538	0.029916943982243538	0.029916943982243538	0.029727498069405556	0.029727498069405556	0.029727498069405556
667	0.02974674105644226	0.02974674105644226	0.02974674105644226	0.029908955097198486	0.029908955097198486	0.029908955097198486	0.029618732631206512	0.029618732631206512	0.029618732631206512
683	0.02987784892320633	0.02987784892320633	0.02987784892320633	0.029584648087620735	0.029584648087620735	0.029584648087620735	0.029414083808660507	0.029414083808660507	0.029414083808660507
699	0.02945820428431034	0.02945820428431034	0.02945820428431034	0.029401620849967003	0.029401620849967003	0.029401620849967003	0.029425229877233505	0.029425229877233505	0.029425229877233505
715	0.029538549482822418	0.029538549482822418	0.029538549482822418	0.029309751465916634	0.029309751465916634	0.029309751465916634	0.029238397255539894	0.029238397255539894	0.029238397255539894
731	0.029396627098321915	0.029396627098321915	0.029396627098321915	0.029257217422127724	0.029257217422127724	0.029257217422127724	0.028918180614709854	0.028918180614709854	0.028918180614709854
747	0.02915322594344616	0.02915322594344616	0.02915322594344616	0.029184924438595772	0.029184924438595772	0.029184924438595772	0.029171867296099663	0.029171867296099663	0.029171867296099663
763	0.029203033074736595	0.029203033074736595	0.029203033074736595	0.028702974319458008	0.028702974319458008	0.028702974319458008	0.028685852885246277	0.028685852885246277	0.028685852885246277
779	0.029022224247455597	0.029022224247455597	0.029022224247455597	0.028916403651237488	0.028916403651237488	0.028916403651237488	0.028719423338770866	0.028719423338770866	0.028719423338770866
795	0.028932053595781326	0.028932053595781326	0.028932053595781326	0.02882227674126625	0.02882227674126625	0.02882227674126625	0.028418513014912605	0.028418513014912605	0.028418513014912605
809	0.028821514919400215	0.028821514919400215	0.028821514919400215	0.02868872880935669	0.02868872880935669	0.02868872880935669	0.028570175170898438	0.028570175170898438	0.028570175170898438
825	0.02853662334382534	0.02853662334382534	0.02853662334382534	0.028516892343759537	0.028516892343759537	0.028516892343759537	0.02842884510755539	0.02842884510755539	0.02842884510755539
841	0.02850402146577835	0.02850402146577835	0.02850402146577835	0.02830757573246956	0.02830757573246956	0.02830757573246956	0.028281928971409798	0.028281928971409798	0.028281928971409798
857	0.028404202312231064	0.028404202312231064	0.028404202312231064	0.028300167992711067	0.028300167992711067	0.028300167992711067	0.02827208675444126	0.02827208675444126	0.02827208675444126
873	0.02832990325987339	0.02832990325987339	0.02832990325987339	0.028247177600860596	0.028247177600860596	0.028247177600860596	0.028193730860948563	0.028193730860948563	0.028193730860948563
889	0.02828647568821907	0.02828647568821907	0.02828647568821907	0.02818703092634678	0.02818703092634678	0.02818703092634678	0.027904044836759567	0.027904044836759567	0.027904044836759567
905	0.02815714105963707	0.02815714105963707	0.02815714105963707	0.02809271588921547	0.02809271588921547	0.02809271588921547	0.02809975855052471	0.02809975855052471	0.02809975855052471
921	0.02795565314590931	0.02795565314590931	0.02795565314590931	0.027940670028328896	0.027940670028328896	0.027940670028328896	0.02800738997757435	0.02800738997757435	0.02800738997757435
937	0.027973640710115433	0.027973640710115433	0.027973640710115433	0.02789231203496456	0.02789231203496456	0.02789231203496456	0.027586715295910835	0.027586715295910835	0.027586715295910835
953	0.02785681001842022	0.02785681001842022	0.02785681001842022	0.027718903496861458	0.027718903496861458	0.027718903496861458	0.02776302397251129	0.02776302397251129	0.02776302397251129
969	0.027856454253196716	0.027856454253196716	0.027856454253196716	0.027583371847867966	0.027583371847867966	0.027583371847867966	0.02756449580192566	0.02756449580192566	0.02756449580192566
985	0.02773619443178177	0.02773619443178177	0.02773619443178177	0.02754397504031658	0.02754397504031658	0.02754397504031658	0.027558758854866028	0.027558758854866028	0.027558758854866028
1001	0.02746851183474064	0.02746851183474064	0.02746851183474064	0.027726968750357628	0.027726968750357628	0.027726968750357628	0.02727103978395462	0.02727103978395462	0.02727103978395462
1017	0.027767665684223175	0.027767665684223175	0.027767665684223175	0.02748919650912285	0.02748919650912285	0.02748919650912285	0.027363672852516174	0.027363672852516174	0.027363672852516174
1033	0.027423551306128502	0.027423551306128502	0.027423551306128502	0.02734072506427765	0.02734072506427765	0.02734072506427765	0.02720573917031288	0.02720573917031288	0.02720573917031288
1049	0.02743702568113804	0.02743702568113804	0.02743702568113804	0.02722710557281971	0.02722710557281971	0.02722710557281971	0.027205759659409523	0.027205759659409523	0.027205759659409523
1065	0.027575334534049034	0.027575334534049034	0.027575334534049034	0.026952913030982018	0.026952913030982018	0.026952913030982018	0.027021706104278564	0.027021706104278564	0.027021706104278564
1081	0.02732197754085064	0.02732197754085064	0.02732197754085064	0.02706407755613327	0.02706407755613327	0.02706407755613327	0.026965869590640068	0.026965869590640068	0.026965869590640068
1097	0.027217479422688484	0.027217479422688484	0.027217479422688484	0.027153505012392998	0.027153505012392998	0.027153505012392998	0.027065027505159378	0.027065027505159378	0.027065027505159378
1113	0.027230078354477882	0.027230078354477882	0.027230078354477882	0.027157729491591454	0.027157729491591454	0.027157729491591454	0.026751117780804634	0.026751117780804634	0.026751117780804634
1129	0.027260350063443184	0.027260350063443184	0.027260350063443184	0.02699502930045128	0.02699502930045128	0.02699502930045128	0.026828108355402946	0.026828108355402946	0.026828108355402946
1145	0.026922190561890602	0.026922190561890602	0.026922190561890602	0.026929715648293495	0.026929715648293495	0.026929715648293495	0.02692316845059395	0.02692316845059395	0.02692316845059395
1161	0.026890041306614876	0.026890041306614876	0.026890041306614876	0.02686217799782753	0.02686217799782753	0.02686217799782753	0.026618964970111847	0.026618964970111847	0.026618964970111847
1177	0.02676641196012497	0.02676641196012497	0.02676641196012497	0.026792235672473907	0.026792235672473907	0.026792235672473907	0.02679033949971199	0.02679033949971199	0.02679033949971199
1193	0.026722053065896034	0.026722053065896034	0.026722053065896034	0.02655530720949173	0.02655530720949173	0.02655530720949173	0.026578489691019058	0.026578489691019058	0.026578489691019058
1207	0.02690138854086399	0.02690138854086399	0.02690138854086399	0.026463503018021584	0.026463503018021584	0.026463503018021584	0.0265475083142519	0.0265475083142519	0.0265475083142519
1223	0.02658296748995781	0.02658296748995781	0.02658296748995781	0.02657477930188179	0.02657477930188179	0.02657477930188179	0.026515508070588112	0.026515508070588112	0.026515508070588112
1239	0.026778407394886017	0.026778407394886017	0.026778407394886017	0.026496682316064835	0.026496682316064835	0.026496682316064835	0.02646441012620926	0.02646441012620926	0.02646441012620926
1255	0.02653847262263298	0.02653847262263298	0.02653847262263298	0.02640681341290474	0.02640681341290474	0.02640681341290474	0.026186013594269753	0.026186013594269753	0.026186013594269753
1271	0.026464039459824562	0.026464039459824562	0.026464039459824562	0.0262073315680027	0.0262073315680027	0.0262073315680027	0.02627929300069809	0.02627929300069809	0.02627929300069809
1287	0.026417739689350128	0.026417739689350128	0.026417739689350128	0.026155496016144753	0.026155496016144753	0.026155496016144753	0.026269592344760895	0.026269592344760895	0.026269592344760895
1303	0.026321005076169968	0.026321005076169968	0.026321005076169968	0.026318926364183426	0.026318926364183426	0.026318926364183426	0.026164239272475243	0.026164239272475243	0.026164239272475243
1319	0.026327429339289665	0.026327429339289665	0.026327429339289665	0.026219118386507034	0.026219118386507034	0.026219118386507034	0.026072442531585693	0.026072442531585693	0.026072442531585693
1335	0.02632739022374153	0.02632739022374153	0.02632739022374153	0.026185261085629463	0.026185261085629463	0.026185261085629463	0.026180563494563103	0.026180563494563103	0.026180563494563103
1351	0.026306703686714172	0.026306703686714172	0.026306703686714172	0.02600083127617836	0.02600083127617836	0.02600083127617836	0.0261236559599638	0.0261236559599638	0.0261236559599638
1367	0.026159752160310745	0.026159752160310745	0.026159752160310745	0.02602345310151577	0.02602345310151577	0.02602345310151577	0.02605445683002472	0.02605445683002472	0.02605445683002472
1383	0.026234645396471024	0.026234645396471024	0.026234645396471024	0.026050899177789688	0.026050899177789688	0.026050899177789688	0.025897344574332237	0.025897344574332237	0.025897344574332237
1399	0.02604864165186882	0.02604864165186882	0.02604864165186882	0.02590128779411316	0.02590128779411316	0.02590128779411316	0.025845462456345558	0.025845462456345558	0.025845462456345558
1415	0.026171881705522537	0.026171881705522537	0.026171881705522537	0.02588747814297676	0.02588747814297676	0.02588747814297676	0.025889238342642784	0.025889238342642784	0.025889238342642784
1431	0.026167670264840126	0.026167670264840126	0.026167670264840126	0.02588888444006443	0.02588888444006443	0.02588888444006443	0.025853488594293594	0.025853488594293594	0.025853488594293594
1447	0.02605508454144001	0.02605508454144001	0.02605508454144001	0.025940533727407455	0.025940533727407455	0.025940533727407455	0.025891903787851334	0.025891903787851334	0.025891903787851334
1463	0.025898894295096397	0.025898894295096397	0.025898894295096397	0.025858592242002487	0.025858592242002487	0.025858592242002487	0.02567904070019722	0.02567904070019722	0.02567904070019722
1479	0.02593987062573433	0.02593987062573433	0.02593987062573433	0.025662243366241455	0.025662243366241455	0.025662243366241455	0.02569129876792431	0.02569129876792431	0.02569129876792431
1495	0.025780975818634033	0.025780975818634033	0.025780975818634033	0.02549884282052517	0.02549884282052517	0.02549884282052517	0.02560526132583618	0.02560526132583618	0.02560526132583618
1511	0.025859689339995384	0.025859689339995384	0.025859689339995384	0.025711258873343468	0.025711258873343468	0.025711258873343468	0.025629084557294846	0.025629084557294846	0.025629084557294846
1527	0.02574186399579048	0.02574186399579048	0.02574186399579048	0.025728603824973106	0.025728603824973106	0.025728603824973106	0.02561318501830101	0.02561318501830101	0.02561318501830101
1543	0.025701114907860756	0.025701114907860756	0.025701114907860756	0.02553776279091835	0.02553776279091835	0.02553776279091835	0.025535419583320618	0.025535419583320618	0.025535419583320618
1559	0.025722986087203026	0.025722986087203026	0.025722986087203026	0.025578638538718224	0.025578638538718224	0.025578638538718224	0.02539907954633236	0.02539907954633236	0.02539907954633236
1575	0.02559777721762657	0.02559777721762657	0.02559777721762657	0.025609446689486504	0.025609446689486504	0.025609446689486504	0.025356316938996315	0.025356316938996315	0.025356316938996315
1591	0.025447675958275795	0.025447675958275795	0.025447675958275795	0.025360291823744774	0.025360291823744774	0.025360291823744774	0.0253383070230484	0.0253383070230484	0.0253383070230484
1605	0.025639953091740608	0.025639953091740608	0.025639953091740608	0.02541590854525566	0.02541590854525566	0.02541590854525566	0.02526659332215786	0.02526659332215786	0.02526659332215786
1621	0.025454357266426086	0.025454357266426086	0.025454357266426086	0.025215566158294678	0.025215566158294678	0.025215566158294678	0.025519663468003273	0.025519663468003273	0.025519663468003273
1637	0.02548673003911972	0.02548673003911972	0.02548673003911972	0.02526623010635376	0.02526623010635376	0.02526623010635376	0.025170499458909035	0.025170499458909035	0.025170499458909035
1653	0.025465548038482666	0.025465548038482666	0.025465548038482666	0.02514627017080784	0.02514627017080784	0.02514627017080784	0.025236543267965317	0.025236543267965317	0.025236543267965317
1669	0.02543485350906849	0.02543485350906849	0.02543485350906849	0.025198593735694885	0.025198593735694885	0.025198593735694885	0.02507416345179081	0.02507416345179081	0.02507416345179081
1685	0.02536104805767536	0.02536104805767536	0.02536104805767536	0.02532397210597992	0.02532397210597992	0.02532397210597992	0.025150155648589134	0.025150155648589134	0.025150155648589134
1701	0.02537946030497551	0.02537946030497551	0.02537946030497551	0.02516293339431286	0.02516293339431286	0.02516293339431286	0.02500177174806595	0.02500177174806595	0.02500177174806595
1717	0.02527642250061035	0.02527642250061035	0.02527642250061035	0.02529611997306347	0.02529611997306347	0.02529611997306347	0.025014067068696022	0.025014067068696022	0.025014067068696022
1733	0.02539178356528282	0.02539178356528282	0.02539178356528282	0.02521592378616333	0.02521592378616333	0.02521592378616333	0.02511739172041416	0.02511739172041416	0.02511739172041416
1749	0.02522551268339157	0.02522551268339157	0.02522551268339157	0.024964645504951477	0.024964645504951477	0.024964645504951477	0.024905258789658546	0.024905258789658546	0.024905258789658546
1765	0.025302469730377197	0.025302469730377197	0.025302469730377197	0.025085877627134323	0.025085877627134323	0.025085877627134323	0.024953290820121765	0.024953290820121765	0.024953290820121765
1781	0.02516845241189003	0.02516845241189003	0.02516845241189003	0.025124480947852135	0.025124480947852135	0.025124480947852135	0.02498623915016651	0.02498623915016651	0.02498623915016651
1797	0.025217203423380852	0.025217203423380852	0.025217203423380852	0.024816466495394707	0.024816466495394707	0.024816466495394707	0.024925459176301956	0.024925459176301956	0.024925459176301956
1813	0.025182107463479042	0.025182107463479042	0.025182107463479042	0.024820588529109955	0.024820588529109955	0.024820588529109955	0.0248655267059803	0.0248655267059803	0.0248655267059803
1829	0.02516392432153225	0.02516392432153225	0.02516392432153225	0.024885661900043488	0.024885661900043488	0.024885661900043488	0.024849001318216324	0.024849001318216324	0.024849001318216324
1845	0.02513328567147255	0.02513328567147255	0.02513328567147255	0.024812696501612663	0.024812696501612663	0.024812696501612663	0.024717481806874275	0.024717481806874275	0.024717481806874275
1861	0.025014055892825127	0.025014055892825127	0.025014055892825127	0.024808652698993683	0.024808652698993683	0.024808652698993683	0.024792088195681572	0.024792088195681572	0.024792088195681572
1877	0.02498285472393036	0.02498285472393036	0.02498285472393036	0.024798255413770676	0.024798255413770676	0.024798255413770676	0.024740543216466904	0.024740543216466904	0.024740543216466904
1893	0.025026319548487663	0.025026319548487663	0.025026319548487663	0.024742698296904564	0.024742698296904564	0.024742698296904564	0.024552443996071815	0.024552443996071815	0.024552443996071815
1909	0.02499615214765072	0.02499615214765072	0.02499615214765072	0.024716448038816452	0.024716448038816452	0.024716448038816452	0.024638982489705086	0.024638982489705086	0.024638982489705086
1925	0.024980556219816208	0.024980556219816208	0.024980556219816208	0.024782292544841766	0.024782292544841766	0.024782292544841766	0.024599669501185417	0.024599669501185417	0.024599669501185417
1941	0.024880781769752502	0.024880781769752502	0.024880781769752502	0.02465071901679039	0.02465071901679039	0.02465071901679039	0.024528758600354195	0.024528758600354195	0.024528758600354195
1957	0.02480066567659378	0.02480066567659378	0.02480066567659378	0.02458696998655796	0.02458696998655796	0.02458696998655796	0.024427473545074463	0.024427473545074463	0.024427473545074463
1973	0.02472046948969364	0.02472046948969364	0.02472046948969364	0.02458086796104908	0.02458086796104908	0.02458086796104908	0.024291958659887314	0.024291958659887314	0.024291958659887314
1989	0.024711428210139275	0.024711428210139275	0.024711428210139275	0.024628030136227608	0.024628030136227608	0.024628030136227608	0.02445703186094761	0.02445703186094761	0.02445703186094761
2003	0.02465744875371456	0.02465744875371456	0.02465744875371456	0.02452789433300495	0.02452789433300495	0.02452789433300495	0.02454579807817936	0.02454579807817936	0.02454579807817936
2019	0.024717174470424652	0.024717174470424652	0.024717174470424652	0.024450475350022316	0.024450475350022316	0.024450475350022316	0.024349218234419823	0.024349218234419823	0.024349218234419823
2035	0.02459564246237278	0.02459564246237278	0.02459564246237278	0.024427849799394608	0.024427849799394608	0.024427849799394608	0.024416733533143997	0.024416733533143997	0.024416733533143997
2051	0.024673253297805786	0.024673253297805786	0.024673253297805786	0.024380531162023544	0.024380531162023544	0.024380531162023544	0.024343298748135567	0.024343298748135567	0.024343298748135567
2067	0.024551870301365852	0.024551870301365852	0.024551870301365852	0.02448495477437973	0.02448495477437973	0.02448495477437973	0.024246059358119965	0.024246059358119965	0.024246059358119965
2083	0.024735841900110245	0.024735841900110245	0.024735841900110245	0.024216722697019577	0.024216722697019577	0.024216722697019577	0.02428094483911991	0.02428094483911991	0.02428094483911991
2099	0.024443242698907852	0.024443242698907852	0.024443242698907852	0.024254845455288887	0.024254845455288887	0.024254845455288887	0.024167852476239204	0.024167852476239204	0.024167852476239204
2115	0.024653863161802292	0.024653863161802292	0.024653863161802292	0.024374356493353844	0.024374356493353844	0.024374356493353844	0.024166597053408623	0.024166597053408623	0.024166597053408623
2131	0.02455541118979454	0.02455541118979454	0.02455541118979454	0.02446243353188038	0.02446243353188038	0.02446243353188038	0.024367578327655792	0.024367578327655792	0.024367578327655792
2147	0.024554137140512466	0.024554137140512466	0.024554137140512466	0.024265218526124954	0.024265218526124954	0.024265218526124954	0.024061838164925575	0.024061838164925575	0.024061838164925575
2163	0.024480951949954033	0.024480951949954033	0.024480951949954033	0.024303190410137177	0.024303190410137177	0.024303190410137177	0.024173615500330925	0.024173615500330925	0.024173615500330925
2179	0.02440713532269001	0.02440713532269001	0.02440713532269001	0.024198561906814575	0.024198561906814575	0.024198561906814575	0.02410021238029003	0.02410021238029003	0.02410021238029003
2195	0.024471143260598183	0.024471143260598183	0.024471143260598183	0.024206195026636124	0.024206195026636124	0.024206195026636124	0.024019725620746613	0.024019725620746613	0.024019725620746613
2211	0.024442404508590698	0.024442404508590698	0.024442404508590698	0.02423061802983284	0.02423061802983284	0.02423061802983284	0.023988623172044754	0.023988623172044754	0.023988623172044754
2227	0.02433239482343197	0.02433239482343197	0.02433239482343197	0.024178296327590942	0.024178296327590942	0.024178296327590942	0.02407630905508995	0.02407630905508995	0.02407630905508995
2243	0.02433551289141178	0.02433551289141178	0.02433551289141178	0.024157455191016197	0.024157455191016197	0.024157455191016197	0.024034922942519188	0.024034922942519188	0.024034922942519188
2259	0.02434665337204933	0.02434665337204933	0.02434665337204933	0.023994481191039085	0.023994481191039085	0.023994481191039085	0.02399945817887783	0.02399945817887783	0.02399945817887783
2275	0.024220680817961693	0.024220680817961693	0.024220680817961693	0.024048687890172005	0.024048687890172005	0.024048687890172005	0.023966848850250244	0.023966848850250244	0.023966848850250244
2291	0.024223363026976585	0.024223363026976585	0.024223363026976585	0.024062201380729675	0.024062201380729675	0.024062201380729675	0.024025406688451767	0.024025406688451767	0.024025406688451767
2307	0.024305809289216995	0.024305809289216995	0.024305809289216995	0.0241670161485672	0.0241670161485672	0.0241670161485672	0.02384384162724018	0.02384384162724018	0.02384384162724018
2323	0.024218378588557243	0.024218378588557243	0.024218378588557243	0.024127088487148285	0.024127088487148285	0.024127088487148285	0.023952092975378036	0.023952092975378036	0.023952092975378036
2339	0.024210771545767784	0.024210771545767784	0.024210771545767784	0.024202002212405205	0.024202002212405205	0.024202002212405205	0.023913385346531868	0.023913385346531868	0.023913385346531868
2355	0.02405642345547676	0.02405642345547676	0.02405642345547676	0.024004610255360603	0.024004610255360603	0.024004610255360603	0.023906171321868896	0.023906171321868896	0.023906171321868896
2371	0.0241994746029377	0.0241994746029377	0.0241994746029377	0.024114621803164482	0.024114621803164482	0.024114621803164482	0.023805687204003334	0.023805687204003334	0.023805687204003334
2387	0.02411130629479885	0.02411130629479885	0.02411130629479885	0.023846568539738655	0.023846568539738655	0.023846568539738655	0.02381035126745701	0.02381035126745701	0.02381035126745701
2401	0.024101465940475464	0.024101465940475464	0.024101465940475464	0.024013932794332504	0.024013932794332504	0.024013932794332504	0.023715104907751083	0.023715104907751083	0.023715104907751083
2417	0.02411980740725994	0.02411980740725994	0.02411980740725994	0.023706000298261642	0.023706000298261642	0.023706000298261642	0.023792073130607605	0.023792073130607605	0.023792073130607605
2433	0.024111002683639526	0.024111002683639526	0.024111002683639526	0.02388782612979412	0.02388782612979412	0.02388782612979412	0.02372431568801403	0.02372431568801403	0.02372431568801403
2449	0.02408941276371479	0.02408941276371479	0.02408941276371479	0.02379302866756916	0.02379302866756916	0.02379302866756916	0.02366339974105358	0.02366339974105358	0.02366339974105358
2465	0.024096842855215073	0.024096842855215073	0.024096842855215073	0.023727305233478546	0.023727305233478546	0.023727305233478546	0.02378084696829319	0.02378084696829319	0.02378084696829319
2481	0.024055220186710358	0.024055220186710358	0.024055220186710358	0.02384812757372856	0.02384812757372856	0.02384812757372856	0.023573409765958786	0.023573409765958786	0.023573409765958786
2497	0.024022741243243217	0.024022741243243217	0.024022741243243217	0.023754259571433067	0.023754259571433067	0.023754259571433067	0.02366217039525509	0.02366217039525509	0.02366217039525509
2513	0.02407272718846798	0.02407272718846798	0.02407272718846798	0.023717937991023064	0.023717937991023064	0.023717937991023064	0.02376743219792843	0.02376743219792843	0.02376743219792843
2529	0.023937515914440155	0.023937515914440155	0.023937515914440155	0.023616546764969826	0.023616546764969826	0.023616546764969826	0.023575827479362488	0.023575827479362488	0.023575827479362488
2545	0.024007704108953476	0.024007704108953476	0.024007704108953476	0.023772837594151497	0.023772837594151497	0.023772837594151497	0.023649150505661964	0.023649150505661964	0.023649150505661964
2561	0.023842643946409225	0.023842643946409225	0.023842643946409225	0.02374851331114769	0.02374851331114769	0.02374851331114769	0.023774122819304466	0.023774122819304466	0.023774122819304466
2577	0.023898666724562645	0.023898666724562645	0.023898666724562645	0.02363852597773075	0.02363852597773075	0.02363852597773075	0.023615378886461258	0.023615378886461258	0.023615378886461258
2593	0.023765897378325462	0.023765897378325462	0.023765897378325462	0.02353440411388874	0.02353440411388874	0.02353440411388874	0.023456573486328125	0.023456573486328125	0.023456573486328125
2609	0.023802613839507103	0.023802613839507103	0.023802613839507103	0.023497866466641426	0.023497866466641426	0.023497866466641426	0.023358559235930443	0.023358559235930443	0.023358559235930443
2625	0.023667974397540092	0.023667974397540092	0.023667974397540092	0.02362341806292534	0.02362341806292534	0.02362341806292534	0.023480497300624847	0.023480497300624847	0.023480497300624847
2641	0.02384413592517376	0.02384413592517376	0.02384413592517376	0.023643406108021736	0.023643406108021736	0.023643406108021736	0.0235687755048275	0.0235687755048275	0.0235687755048275
2657	0.02381894178688526	0.02381894178688526	0.02381894178688526	0.023550206795334816	0.023550206795334816	0.023550206795334816	0.02331520803272724	0.02331520803272724	0.02331520803272724
2673	0.023770982399582863	0.023770982399582863	0.023770982399582863	0.02350311353802681	0.02350311353802681	0.02350311353802681	0.0235001053661108	0.0235001053661108	0.0235001053661108
2689	0.023869704455137253	0.023869704455137253	0.023869704455137253	0.02349494770169258	0.02349494770169258	0.02349494770169258	0.023503709584474564	0.023503709584474564	0.023503709584474564
2705	0.023648105561733246	0.023648105561733246	0.023648105561733246	0.023522648960351944	0.023522648960351944	0.023522648960351944	0.023258190602064133	0.023258190602064133	0.023258190602064133
2721	0.02362746000289917	0.02362746000289917	0.02362746000289917	0.02339874394237995	0.02339874394237995	0.02339874394237995	0.02336221933364868	0.02336221933364868	0.02336221933364868
2737	0.023635918274521828	0.023635918274521828	0.023635918274521828	0.023336045444011688	0.023336045444011688	0.023336045444011688	0.023324163630604744	0.023324163630604744	0.023324163630604744
2753	0.023594768717885017	0.023594768717885017	0.023594768717885017	0.023452473804354668	0.023452473804354668	0.023452473804354668	0.02339060604572296	0.02339060604572296	0.02339060604572296
2769	0.023607881739735603	0.023607881739735603	0.023607881739735603	0.023514533415436745	0.023514533415436745	0.023514533415436745	0.023411262780427933	0.023411262780427933	0.023411262780427933
2785	0.02356419898569584	0.02356419898569584	0.02356419898569584	0.023411262780427933	0.023411262780427933	0.023411262780427933	0.023365410044789314	0.023365410044789314	0.023365410044789314
2799	0.023539038375020027	0.023539038375020027	0.023539038375020027	0.02321215346455574	0.02321215346455574	0.02321215346455574	0.02333858422935009	0.02333858422935009	0.02333858422935009
2815	0.023954065516591072	0.023954065516591072	0.023954065516591072	0.02340804599225521	0.02340804599225521	0.02340804599225521	0.02329060435295105	0.02329060435295105	0.02329060435295105
2831	0.023715786635875702	0.023715786635875702	0.023715786635875702	0.023346425965428352	0.023346425965428352	0.023346425965428352	0.023244747892022133	0.023244747892022133	0.023244747892022133
2847	0.023478223010897636	0.023478223010897636	0.023478223010897636	0.023250702768564224	0.023250702768564224	0.023250702768564224	0.023269077762961388	0.023269077762961388	0.023269077762961388
2863	0.02355782687664032	0.02355782687664032	0.02355782687664032	0.02318081632256508	0.02318081632256508	0.02318081632256508	0.023274807259440422	0.023274807259440422	0.023274807259440422
2879	0.023525571450591087	0.023525571450591087	0.023525571450591087	0.023241810500621796	0.023241810500621796	0.023241810500621796	0.02330099232494831	0.02330099232494831	0.02330099232494831
2895	0.023422526195645332	0.023422526195645332	0.023422526195645332	0.02325478382408619	0.02325478382408619	0.02325478382408619	0.023191342130303383	0.023191342130303383	0.023191342130303383
2911	0.023632775992155075	0.023632775992155075	0.023632775992155075	0.02311846613883972	0.02311846613883972	0.02311846613883972	0.02319272980093956	0.02319272980093956	0.02319272980093956
2927	0.023330852389335632	0.023330852389335632	0.023330852389335632	0.023196186870336533	0.023196186870336533	0.023196186870336533	0.023187536746263504	0.023187536746263504	0.023187536746263504
2943	0.023468390107154846	0.023468390107154846	0.023468390107154846	0.02317436784505844	0.02317436784505844	0.02317436784505844	0.023259123787283897	0.023259123787283897	0.023259123787283897
2959	0.022471118718385696	0.022471118718385696	0.022471118718385696	0.023139774799346924	0.023139774799346924	0.023139774799346924	0.023071283474564552	0.023071283474564552	0.023071283474564552
2975	0.02228957787156105	0.02228957787156105	0.02228957787156105	0.023400038480758667	0.023400038480758667	0.023400038480758667	0.023099759593605995	0.023099759593605995	0.023099759593605995
2991	0.022235147655010223	0.022235147655010223	0.022235147655010223	0.023170484229922295	0.023170484229922295	0.023170484229922295	0.023049628362059593	0.023049628362059593	0.023049628362059593
3007	0.022198840975761414	0.022198840975761414	0.022198840975761414	0.023002823814749718	0.023002823814749718	0.023002823814749718	0.022992879152297974	0.022992879152297974	0.022992879152297974
3023	0.02215336635708809	0.02215336635708809	0.02215336635708809	0.023207811638712883	0.023207811638712883	0.023207811638712883	0.023051900789141655	0.023051900789141655	0.023051900789141655
3039	0.02206435427069664	0.02206435427069664	0.02206435427069664	0.023108307272195816	0.023108307272195816	0.023108307272195816	0.02300780639052391	0.02300780639052391	0.02300780639052391
3055	0.02204308472573757	0.02204308472573757	0.02204308472573757	0.023118773475289345	0.023118773475289345	0.023118773475289345	0.022991638630628586	0.022991638630628586	0.022991638630628586
3071	0.02206123247742653	0.02206123247742653	0.02206123247742653	0.02303151972591877	0.02303151972591877	0.02303151972591877	0.02296227216720581	0.02296227216720581	0.02296227216720581
3087	0.022010086104273796	0.022010086104273796	0.022010086104273796	0.022996438667178154	0.022996438667178154	0.022996438667178154	0.02314104698598385	0.02314104698598385	0.02314104698598385
3103	0.02192220650613308	0.02192220650613308	0.02192220650613308	0.023020949214696884	0.023020949214696884	0.023020949214696884	0.023131083697080612	0.023131083697080612	0.023131083697080612
3119	0.022023959085345268	0.022023959085345268	0.022023959085345268	0.022959880530834198	0.022959880530834198	0.022959880530834198	0.02299678698182106	0.02299678698182106	0.02299678698182106
3135	0.02193443477153778	0.02193443477153778	0.02193443477153778	0.02294769138097763	0.02294769138097763	0.02294769138097763	0.022796228528022766	0.022796228528022766	0.022796228528022766
3151	0.021945888176560402	0.021945888176560402	0.021945888176560402	0.022940618917346	0.022940618917346	0.022940618917346	0.02306222915649414	0.02306222915649414	0.02306222915649414
3167	0.021919289603829384	0.021919289603829384	0.021919289603829384	0.02302180975675583	0.02302180975675583	0.02302180975675583	0.022757232189178467	0.022757232189178467	0.022757232189178467
3183	0.02181733399629593	0.02181733399629593	0.02181733399629593	0.023057743906974792	0.023057743906974792	0.023057743906974792	0.022918710485100746	0.022918710485100746	0.022918710485100746
3197	0.02185380831360817	0.02185380831360817	0.02185380831360817	0.022993816062808037	0.022993816062808037	0.022993816062808037	0.022891493514180183	0.022891493514180183	0.022891493514180183
3213	0.021783718839287758	0.021783718839287758	0.021783718839287758	0.022899659350514412	0.022899659350514412	0.022899659350514412	0.022940712049603462	0.022940712049603462	0.022940712049603462
3229	0.021867014467716217	0.021867014467716217	0.021867014467716217	0.02284572459757328	0.02284572459757328	0.02284572459757328	0.02281269058585167	0.02281269058585167	0.02281269058585167
3245	0.021776804700493813	0.021776804700493813	0.021776804700493813	0.02279224619269371	0.02279224619269371	0.02279224619269371	0.022900497540831566	0.022900497540831566	0.022900497540831566
3261	0.021803731098771095	0.021803731098771095	0.021803731098771095	0.022822974249720573	0.022822974249720573	0.022822974249720573	0.022819513455033302	0.022819513455033302	0.022819513455033302
3277	0.021671287715435028	0.021671287715435028	0.021671287715435028	0.022998331114649773	0.022998331114649773	0.022998331114649773	0.02277611941099167	0.02277611941099167	0.02277611941099167
3293	0.021714363247156143	0.021714363247156143	0.021714363247156143	0.0229205172508955	0.0229205172508955	0.0229205172508955	0.022765126079320908	0.022765126079320908	0.022765126079320908
3309	0.021641572937369347	0.021641572937369347	0.021641572937369347	0.02299303375184536	0.02299303375184536	0.02299303375184536	0.02284974791109562	0.02284974791109562	0.02284974791109562
3325	0.02166307158768177	0.02166307158768177	0.02166307158768177	0.022795742377638817	0.022795742377638817	0.022795742377638817	0.022715548053383827	0.022715548053383827	0.022715548053383827
3341	0.021680176258087158	0.021680176258087158	0.021680176258087158	0.022875353693962097	0.022875353693962097	0.022875353693962097	0.02285679057240486	0.02285679057240486	0.02285679057240486
3357	0.021583762019872665	0.021583762019872665	0.021583762019872665	0.022751059383153915	0.022751059383153915	0.022751059383153915	0.022723544389009476	0.022723544389009476	0.022723544389009476
3373	0.02164424955844879	0.02164424955844879	0.02164424955844879	0.02273482270538807	0.02273482270538807	0.02273482270538807	0.02276792749762535	0.02276792749762535	0.02276792749762535
3389	0.02158604934811592	0.02158604934811592	0.02158604934811592	0.022675301879644394	0.022675301879644394	0.022675301879644394	0.022755488753318787	0.022755488753318787	0.022755488753318787
3405	0.02153627574443817	0.02153627574443817	0.02153627574443817	0.022724052891135216	0.022724052891135216	0.022724052891135216	0.022616026923060417	0.022616026923060417	0.022616026923060417
3421	0.021580711007118225	0.021580711007118225	0.021580711007118225	0.02266092225909233	0.02266092225909233	0.02266092225909233	0.022669333964586258	0.022669333964586258	0.022669333964586258
3437	0.021578241139650345	0.021578241139650345	0.021578241139650345	0.022775597870349884	0.022775597870349884	0.022775597870349884	0.0224645733833313	0.0224645733833313	0.0224645733833313
3453	0.021592281758785248	0.021592281758785248	0.021592281758785248	0.022638261318206787	0.022638261318206787	0.022638261318206787	0.022587625309824944	0.022587625309824944	0.022587625309824944
3469	0.021571451798081398	0.021571451798081398	0.021571451798081398	0.02249598130583763	0.02249598130583763	0.02249598130583763	0.022474516183137894	0.022474516183137894	0.022474516183137894
3485	0.021698487922549248	0.021698487922549248	0.021698487922549248	0.022596659138798714	0.022596659138798714	0.022596659138798714	0.02261989749968052	0.02261989749968052	0.02261989749968052
3501	0.021709466353058815	0.021709466353058815	0.021709466353058815	0.022688111290335655	0.022688111290335655	0.022688111290335655	0.02265496551990509	0.02265496551990509	0.02265496551990509
3517	0.021513355895876884	0.021513355895876884	0.021513355895876884	0.022568562999367714	0.022568562999367714	0.022568562999367714	0.022640058770775795	0.022640058770775795	0.022640058770775795
3533	0.021507564932107925	0.021507564932107925	0.021507564932107925	0.022499315440654755	0.022499315440654755	0.022499315440654755	0.02256537228822708	0.02256537228822708	0.02256537228822708
3549	0.02153163030743599	0.02153163030743599	0.02153163030743599	0.022525081411004066	0.022525081411004066	0.022525081411004066	0.022553125396370888	0.022553125396370888	0.022553125396370888
3565	0.02155476063489914	0.02155476063489914	0.02155476063489914	0.022635888308286667	0.022635888308286667	0.022635888308286667	0.02253875695168972	0.02253875695168972	0.02253875695168972
3581	0.02158401720225811	0.02158401720225811	0.02158401720225811	0.02247050777077675	0.02247050777077675	0.02247050777077675	0.022532129660248756	0.022532129660248756	0.022532129660248756
3595	0.02149778977036476	0.02149778977036476	0.02149778977036476	0.0225831251591444	0.0225831251591444	0.0225831251591444	0.022543422877788544	0.022543422877788544	0.022543422877788544
3611	0.021541817113757133	0.021541817113757133	0.021541817113757133	0.02166464924812317	0.02166464924812317	0.02166464924812317	0.022512082010507584	0.022512082010507584	0.022512082010507584
3627	0.021503886207938194	0.021503886207938194	0.021503886207938194	0.021463898941874504	0.021463898941874504	0.021463898941874504	0.022458970546722412	0.022458970546722412	0.022458970546722412
3643	0.021533798426389694	0.021533798426389694	0.021533798426389694	0.021370721980929375	0.021370721980929375	0.021370721980929375	0.022466473281383514	0.022466473281383514	0.022466473281383514
3659	0.021414371207356453	0.021414371207356453	0.021414371207356453	0.021416567265987396	0.021416567265987396	0.021416567265987396	0.02245301567018032	0.02245301567018032	0.02245301567018032
3675	0.021498212590813637	0.021498212590813637	0.021498212590813637	0.02127254195511341	0.02127254195511341	0.02127254195511341	0.022444387897849083	0.022444387897849083	0.022444387897849083
3691	0.021643636748194695	0.021643636748194695	0.021643636748194695	0.02124488167464733	0.02124488167464733	0.02124488167464733	0.02239927649497986	0.02239927649497986	0.02239927649497986
3707	0.021485118195414543	0.021485118195414543	0.021485118195414543	0.021239712834358215	0.021239712834358215	0.021239712834358215	0.022476986050605774	0.022476986050605774	0.022476986050605774
3723	0.02129354141652584	0.02129354141652584	0.02129354141652584	0.0211527980864048	0.0211527980864048	0.0211527980864048	0.022421346977353096	0.022421346977353096	0.022421346977353096
3739	0.021261559799313545	0.021261559799313545	0.021261559799313545	0.021148649975657463	0.021148649975657463	0.021148649975657463	0.022440830245614052	0.022440830245614052	0.022440830245614052
3755	0.021464619785547256	0.021464619785547256	0.021464619785547256	0.02117861621081829	0.02117861621081829	0.02117861621081829	0.02235076017677784	0.02235076017677784	0.02235076017677784
3771	0.02134673297405243	0.02134673297405243	0.02134673297405243	0.021213777363300323	0.021213777363300323	0.021213777363300323	0.022353071719408035	0.022353071719408035	0.022353071719408035
3787	0.02135734260082245	0.02135734260082245	0.02135734260082245	0.02102927677333355	0.02102927677333355	0.02102927677333355	0.022353341802954674	0.022353341802954674	0.022353341802954674
3803	0.021337993443012238	0.021337993443012238	0.021337993443012238	0.021162958815693855	0.021162958815693855	0.021162958815693855	0.022210178896784782	0.022210178896784782	0.022210178896784782
3819	0.021262114867568016	0.021262114867568016	0.021262114867568016	0.021030984818935394	0.021030984818935394	0.021030984818935394	0.022237785160541534	0.022237785160541534	0.022237785160541534
3835	0.021278109401464462	0.021278109401464462	0.021278109401464462	0.02108222246170044	0.02108222246170044	0.02108222246170044	0.022123226895928383	0.022123226895928383	0.022123226895928383
3851	0.02134763076901436	0.02134763076901436	0.02134763076901436	0.021054085344076157	0.021054085344076157	0.021054085344076157	0.022371456027030945	0.022371456027030945	0.022371456027030945
3867	0.021297166123986244	0.021297166123986244	0.021297166123986244	0.02096974104642868	0.02096974104642868	0.02096974104642868	0.022362953051924706	0.022362953051924706	0.022362953051924706
3883	0.021445058286190033	0.021445058286190033	0.021445058286190033	0.020960018038749695	0.020960018038749695	0.020960018038749695	0.022228311747312546	0.022228311747312546	0.022228311747312546
3899	0.021281782537698746	0.021281782537698746	0.021281782537698746	0.02109701931476593	0.02109701931476593	0.02109701931476593	0.022248400375247	0.022248400375247	0.022248400375247
3915	0.02143978141248226	0.02143978141248226	0.02143978141248226	0.02103104442358017	0.02103104442358017	0.02103104442358017	0.02223464660346508	0.02223464660346508	0.02223464660346508
3931	0.02135711908340454	0.02135711908340454	0.02135711908340454	0.021034730598330498	0.021034730598330498	0.021034730598330498	0.022178346291184425	0.022178346291184425	0.022178346291184425
3947	0.0208175890147686	0.0208175890147686	0.0208175890147686	0.02097143977880478	0.02097143977880478	0.02097143977880478	0.022146211937069893	0.022146211937069893	0.022146211937069893
3963	0.020667796954512596	0.020667796954512596	0.020667796954512596	0.020825902000069618	0.020825902000069618	0.020825902000069618	0.022241760045289993	0.022241760045289993	0.022241760045289993
3979	0.020587092265486717	0.020587092265486717	0.020587092265486717	0.02106785960495472	0.02106785960495472	0.02106785960495472	0.022288555279374123	0.022288555279374123	0.022288555279374123
3993	0.02063882164657116	0.02063882164657116	0.02063882164657116	0.020964274182915688	0.020964274182915688	0.020964274182915688	0.022228041663765907	0.022228041663765907	0.022228041663765907
4009	0.020553596317768097	0.020553596317768097	0.020553596317768097	0.020915567874908447	0.020915567874908447	0.020915567874908447	0.02199617214500904	0.02199617214500904	0.02199617214500904
4025	0.02052173763513565	0.02052173763513565	0.02052173763513565	0.020891867578029633	0.020891867578029633	0.020891867578029633	0.022163590416312218	0.022163590416312218	0.022163590416312218
4041	0.02047598920762539	0.02047598920762539	0.02047598920762539	0.020912770181894302	0.020912770181894302	0.020912770181894302	0.022117773070931435	0.022117773070931435	0.022117773070931435
4057	0.02046956494450569	0.02046956494450569	0.02046956494450569	0.02081374265253544	0.02081374265253544	0.02081374265253544	0.02223912812769413	0.02223912812769413	0.02223912812769413
4073	0.020647864788770676	0.020647864788770676	0.020647864788770676	0.020861223340034485	0.020861223340034485	0.020861223340034485	0.02207339182496071	0.02207339182496071	0.02207339182496071
4089	0.020460141822695732	0.020460141822695732	0.020460141822695732	0.020907720550894737	0.020907720550894737	0.020907720550894737	0.022131381556391716	0.022131381556391716	0.022131381556391716
4105	0.020457804203033447	0.020457804203033447	0.020457804203033447	0.020745785906910896	0.020745785906910896	0.020745785906910896	0.022184353321790695	0.022184353321790695	0.022184353321790695
4121	0.02048720233142376	0.02048720233142376	0.02048720233142376	0.02083476446568966	0.02083476446568966	0.02083476446568966	0.02206517569720745	0.02206517569720745	0.02206517569720745
4137	0.020663486793637276	0.020663486793637276	0.020663486793637276	0.020818868651986122	0.020818868651986122	0.020818868651986122	0.022103913128376007	0.022103913128376007	0.022103913128376007
4153	0.020532887428998947	0.020532887428998947	0.020532887428998947	0.0207601897418499	0.0207601897418499	0.0207601897418499	0.02209949679672718	0.02209949679672718	0.02209949679672718
4169	0.02044631354510784	0.02044631354510784	0.02044631354510784	0.02074209786951542	0.02074209786951542	0.02074209786951542	0.022095847874879837	0.022095847874879837	0.022095847874879837
4185	0.020501641556620598	0.020501641556620598	0.020501641556620598	0.020709196105599403	0.020709196105599403	0.020709196105599403	0.02211041934788227	0.02211041934788227	0.02211041934788227
4201	0.020398344844579697	0.020398344844579697	0.020398344844579697	0.02080882340669632	0.02080882340669632	0.02080882340669632	0.022151203826069832	0.022151203826069832	0.022151203826069832
4217	0.02042401023209095	0.02042401023209095	0.02042401023209095	0.020775206387043	0.020775206387043	0.020775206387043	0.022085150703787804	0.022085150703787804	0.022085150703787804
4233	0.020333334803581238	0.020333334803581238	0.020333334803581238	0.020783480256795883	0.020783480256795883	0.020783480256795883	0.022020278498530388	0.022020278498530388	0.022020278498530388
4249	0.020200736820697784	0.020200736820697784	0.020200736820697784	0.02090790495276451	0.02090790495276451	0.02090790495276451	0.021928846836090088	0.021928846836090088	0.021928846836090088
4265	0.02013995498418808	0.02013995498418808	0.02013995498418808	0.02076239511370659	0.02076239511370659	0.02076239511370659	0.02192198485136032	0.02192198485136032	0.02192198485136032
4281	0.020154738798737526	0.020154738798737526	0.020154738798737526	0.020811187103390694	0.020811187103390694	0.020811187103390694	0.02196148969233036	0.02196148969233036	0.02196148969233036
4297	0.02000691369175911	0.02000691369175911	0.02000691369175911	0.020706044510006905	0.020706044510006905	0.020706044510006905	0.021855507045984268	0.021855507045984268	0.021855507045984268
4313	0.020038152113556862	0.020038152113556862	0.020038152113556862	0.02075323648750782	0.02075323648750782	0.02075323648750782	0.02207045443356037	0.02207045443356037	0.02207045443356037
4329	0.020021919161081314	0.020021919161081314	0.020021919161081314	0.020593656226992607	0.020593656226992607	0.020593656226992607	0.021915355697274208	0.021915355697274208	0.021915355697274208
4345	0.02001439593732357	0.02001439593732357	0.02001439593732357	0.020581485703587532	0.020581485703587532	0.020581485703587532	0.022037548944354057	0.022037548944354057	0.022037548944354057
4361	0.01995612494647503	0.01995612494647503	0.01995612494647503	0.020593930035829544	0.020593930035829544	0.020593930035829544	0.02184337191283703	0.02184337191283703	0.02184337191283703
4377	0.01997245103120804	0.01997245103120804	0.01997245103120804	0.020671769976615906	0.020671769976615906	0.020671769976615906	0.02182690240442753	0.02182690240442753	0.02182690240442753
4391	0.019892921671271324	0.019892921671271324	0.019892921671271324	0.020589280873537064	0.020589280873537064	0.020589280873537064	0.021865878254175186	0.021865878254175186	0.021865878254175186
4407	0.01995949074625969	0.01995949074625969	0.01995949074625969	0.020638393238186836	0.020638393238186836	0.020638393238186836	0.02184995450079441	0.02184995450079441	0.02184995450079441
4423	0.019926881417632103	0.019926881417632103	0.019926881417632103	0.02070426195859909	0.02070426195859909	0.02070426195859909	0.021918969228863716	0.021918969228863716	0.021918969228863716
4439	0.01995929703116417	0.01995929703116417	0.01995929703116417	0.020745476707816124	0.020745476707816124	0.020745476707816124	0.022002240642905235	0.022002240642905235	0.022002240642905235
4455	0.019939206540584564	0.019939206540584564	0.019939206540584564	0.020666781812906265	0.020666781812906265	0.020666781812906265	0.021937096491456032	0.021937096491456032	0.021937096491456032
4471	0.019921185448765755	0.019921185448765755	0.019921185448765755	0.02067318931221962	0.02067318931221962	0.02067318931221962	0.021864738315343857	0.021864738315343857	0.021864738315343857
4487	0.019962357357144356	0.019962357357144356	0.019962357357144356	0.02062961459159851	0.02062961459159851	0.02062961459159851	0.021804235875606537	0.021804235875606537	0.021804235875606537
4503	0.01994919404387474	0.01994919404387474	0.01994919404387474	0.020612210035324097	0.020612210035324097	0.020612210035324097	0.021746555343270302	0.021746555343270302	0.021746555343270302
4519	0.019965188577771187	0.019965188577771187	0.019965188577771187	0.020642424002289772	0.020642424002289772	0.020642424002289772	0.02199704386293888	0.02199704386293888	0.02199704386293888
4535	0.019919592887163162	0.019919592887163162	0.019919592887163162	0.020616823807358742	0.020616823807358742	0.020616823807358742	0.02177920565009117	0.02177920565009117	0.02177920565009117
4551	0.019979095086455345	0.019979095086455345	0.019979095086455345	0.020594613626599312	0.020594613626599312	0.020594613626599312	0.02188919112086296	0.02188919112086296	0.02188919112086296
4567	0.019924890249967575	0.019924890249967575	0.019924890249967575	0.02062244340777397	0.02062244340777397	0.02062244340777397	0.02179110422730446	0.02179110422730446	0.02179110422730446
4583	0.019883668050169945	0.019883668050169945	0.019883668050169945	0.020677944645285606	0.020677944645285606	0.020677944645285606	0.021777275949716568	0.021777275949716568	0.021777275949716568
4599	0.019814053550362587	0.019814053550362587	0.019814053550362587	0.020616265013813972	0.020616265013813972	0.020616265013813972	0.021637680009007454	0.021637680009007454	0.021637680009007454
4615	0.019877037033438683	0.019877037033438683	0.019877037033438683	0.020559994503855705	0.020559994503855705	0.020559994503855705	0.02180616185069084	0.02180616185069084	0.02180616185069084
4631	0.019882259890437126	0.019882259890437126	0.019882259890437126	0.02054799534380436	0.02054799534380436	0.02054799534380436	0.02168361283838749	0.02168361283838749	0.02168361283838749
4647	0.019846199080348015	0.019846199080348015	0.019846199080348015	0.02054101787507534	0.02054101787507534	0.02054101787507534	0.021816669031977654	0.021816669031977654	0.021816669031977654
4663	0.019883252680301666	0.019883252680301666	0.019883252680301666	0.020472776144742966	0.020472776144742966	0.020472776144742966	0.021704373881220818	0.021704373881220818	0.021704373881220818
4679	0.019779352471232414	0.019779352471232414	0.019779352471232414	0.020419690757989883	0.020419690757989883	0.020419690757989883	0.021658601239323616	0.021658601239323616	0.021658601239323616
4695	0.01990783028304577	0.01990783028304577	0.01990783028304577	0.020049961283802986	0.020049961283802986	0.020049961283802986	0.021719317883253098	0.021719317883253098	0.021719317883253098
4711	0.019747275859117508	0.019747275859117508	0.019747275859117508	0.019917616620659828	0.019917616620659828	0.019917616620659828	0.02170727588236332	0.02170727588236332	0.02170727588236332
4727	0.019668197259306908	0.019668197259306908	0.019668197259306908	0.019852550700306892	0.019852550700306892	0.019852550700306892	0.020896967500448227	0.020896967500448227	0.020896967500448227
4743	0.019665023311972618	0.019665023311972618	0.019665023311972618	0.01975475437939167	0.01975475437939167	0.01975475437939167	0.020634498447179794	0.020634498447179794	0.020634498447179794
4759	0.01962495595216751	0.01962495595216751	0.01962495595216751	0.019804393872618675	0.019804393872618675	0.019804393872618675	0.02057686820626259	0.02057686820626259	0.02057686820626259
4775	0.0196464192122221	0.0196464192122221	0.0196464192122221	0.0197778157889843	0.0197778157889843	0.0197778157889843	0.02041921205818653	0.02041921205818653	0.02041921205818653
4789	0.019703024998307228	0.019703024998307228	0.019703024998307228	0.01973733678460121	0.01973733678460121	0.01973733678460121	0.020469898357987404	0.020469898357987404	0.020469898357987404
4805	0.019573746249079704	0.019573746249079704	0.019573746249079704	0.019696155562996864	0.019696155562996864	0.019696155562996864	0.020498842000961304	0.020498842000961304	0.020498842000961304
4821	0.019596237689256668	0.019596237689256668	0.019596237689256668	0.0197603777050972	0.0197603777050972	0.0197603777050972	0.02047893963754177	0.02047893963754177	0.02047893963754177
4837	0.01965131238102913	0.01965131238102913	0.01965131238102913	0.01979035884141922	0.01979035884141922	0.01979035884141922	0.020434163510799408	0.020434163510799408	0.020434163510799408
4853	0.019619768485426903	0.019619768485426903	0.019619768485426903	0.019704774022102356	0.019704774022102356	0.019704774022102356	0.02036665566265583	0.02036665566265583	0.02036665566265583
4869	0.019571809098124504	0.019571809098124504	0.019571809098124504	0.019621405750513077	0.019621405750513077	0.019621405750513077	0.020362669602036476	0.020362669602036476	0.020362669602036476
4885	0.019585207104682922	0.019585207104682922	0.019585207104682922	0.019716156646609306	0.019716156646609306	0.019716156646609306	0.02037448063492775	0.02037448063492775	0.02037448063492775
4901	0.01955777034163475	0.01955777034163475	0.01955777034163475	0.019637655466794968	0.019637655466794968	0.019637655466794968	0.020360756665468216	0.020360756665468216	0.020360756665468216
4917	0.01962978206574917	0.01962978206574917	0.01962978206574917	0.019573600962758064	0.019573600962758064	0.019573600962758064	0.02034873329102993	0.02034873329102993	0.02034873329102993
4933	0.01960880123078823	0.01960880123078823	0.01960880123078823	0.01966625638306141	0.01966625638306141	0.01966625638306141	0.020400185137987137	0.020400185137987137	0.020400185137987137
4949	0.019609615206718445	0.019609615206718445	0.019609615206718445	0.019697993993759155	0.019697993993759155	0.019697993993759155	0.020345140248537064	0.020345140248537064	0.020345140248537064
4965	0.01962181180715561	0.01962181180715561	0.01962181180715561	0.019671455025672913	0.019671455025672913	0.019671455025672913	0.020313655957579613	0.020313655957579613	0.020313655957579613
4981	0.019656188786029816	0.019656188786029816	0.019656188786029816	0.01976448856294155	0.01976448856294155	0.01976448856294155	0.02031477354466915	0.02031477354466915	0.02031477354466915
4997	0.019575847312808037	0.019575847312808037	0.019575847312808037	0.019605223089456558	0.019605223089456558	0.019605223089456558	0.020203497260808945	0.020203497260808945	0.020203497260808945
5013	0.019552040845155716	0.019552040845155716	0.019552040845155716	0.01960277371108532	0.01960277371108532	0.01960277371108532	0.020231053233146667	0.020231053233146667	0.020231053233146667
5029	0.019623855128884315	0.019623855128884315	0.019623855128884315	0.01961689256131649	0.01961689256131649	0.01961689256131649	0.0202528964728117	0.0202528964728117	0.0202528964728117
5045	0.019503455609083176	0.019503455609083176	0.019503455609083176	0.019634710624814034	0.019634710624814034	0.019634710624814034	0.02024431899189949	0.02024431899189949	0.02024431899189949
5061	0.01949133910238743	0.01949133910238743	0.01949133910238743	0.019605370238423347	0.019605370238423347	0.019605370238423347	0.020198369398713112	0.020198369398713112	0.020198369398713112
5077	0.019529519602656364	0.019529519602656364	0.019529519602656364	0.019560134038329124	0.019560134038329124	0.019560134038329124	0.02018745057284832	0.02018745057284832	0.02018745057284832
5093	0.019539786502718925	0.019539786502718925	0.019539786502718925	0.01960412599146366	0.01960412599146366	0.01960412599146366	0.02015739306807518	0.02015739306807518	0.02015739306807518
5109	0.01965905725955963	0.01965905725955963	0.01965905725955963	0.019507454708218575	0.019507454708218575	0.019507454708218575	0.020119400694966316	0.020119400694966316	0.020119400694966316
5125	0.019566578790545464	0.019566578790545464	0.019566578790545464	0.019591782242059708	0.019591782242059708	0.019591782242059708	0.02019168809056282	0.02019168809056282	0.02019168809056282
5141	0.01951821893453598	0.01951821893453598	0.01951821893453598	0.019661668688058853	0.019661668688058853	0.019661668688058853	0.020100174471735954	0.020100174471735954	0.020100174471735954
5157	0.019515063613653183	0.019515063613653183	0.019515063613653183	0.019480738788843155	0.019480738788843155	0.019480738788843155	0.020189737901091576	0.020189737901091576	0.020189737901091576
5173	0.019528061151504517	0.019528061151504517	0.019528061151504517	0.019544526934623718	0.019544526934623718	0.019544526934623718	0.02017856389284134	0.02017856389284134	0.02017856389284134
5187	0.01964946649968624	0.01964946649968624	0.01964946649968624	0.019463572651147842	0.019463572651147842	0.019463572651147842	0.02008921280503273	0.02008921280503273	0.02008921280503273
5203	0.019504999741911888	0.019504999741911888	0.019504999741911888	0.019488876685500145	0.019488876685500145	0.019488876685500145	0.020110344514250755	0.020110344514250755	0.020110344514250755
5219	0.019555678591132164	0.019555678591132164	0.019555678591132164	0.019534850493073463	0.019534850493073463	0.019534850493073463	0.020123880356550217	0.020123880356550217	0.020123880356550217
5235	0.01953023113310337	0.01953023113310337	0.01953023113310337	0.01954825036227703	0.01954825036227703	0.01954825036227703	0.020118406042456627	0.020118406042456627	0.020118406042456627
5251	0.019513601437211037	0.019513601437211037	0.019513601437211037	0.01946169137954712	0.01946169137954712	0.01946169137954712	0.020095760002732277	0.020095760002732277	0.020095760002732277
5267	0.019440721720457077	0.019440721720457077	0.019440721720457077	0.019423162564635277	0.019423162564635277	0.019423162564635277	0.020040633156895638	0.020040633156895638	0.020040633156895638
5283	0.019449284300208092	0.019449284300208092	0.019449284300208092	0.019569776952266693	0.019569776952266693	0.019569776952266693	0.02003852277994156	0.02003852277994156	0.02003852277994156
5299	0.0194875318557024	0.0194875318557024	0.0194875318557024	0.019438723102211952	0.019438723102211952	0.019438723102211952	0.020093034952878952	0.020093034952878952	0.020093034952878952
5315	0.019406449049711227	0.019406449049711227	0.019406449049711227	0.019477346912026405	0.019477346912026405	0.019477346912026405	0.020022785291075706	0.020022785291075706	0.020022785291075706
5331	0.019430549815297127	0.019430549815297127	0.019430549815297127	0.019526612013578415	0.019526612013578415	0.019526612013578415	0.02000167965888977	0.02000167965888977	0.02000167965888977
5347	0.019424375146627426	0.019424375146627426	0.019424375146627426	0.019501840695738792	0.019501840695738792	0.019501840695738792	0.020075445994734764	0.020075445994734764	0.020075445994734764
5363	0.019409265369176865	0.019409265369176865	0.019409265369176865	0.019461002200841904	0.019461002200841904	0.019461002200841904	0.019985968247056007	0.019985968247056007	0.019985968247056007
5379	0.019459042698144913	0.019459042698144913	0.019459042698144913	0.019411398097872734	0.019411398097872734	0.019411398097872734	0.020081356167793274	0.020081356167793274	0.020081356167793274
5395	0.019463658332824707	0.019463658332824707	0.019463658332824707	0.019410429522395134	0.019410429522395134	0.019410429522395134	0.019987652078270912	0.019987652078270912	0.019987652078270912
5411	0.019377177581191063	0.019377177581191063	0.019377177581191063	0.019444728270173073	0.019444728270173073	0.019444728270173073	0.019968492910265923	0.019968492910265923	0.019968492910265923
5427	0.01943049766123295	0.01943049766123295	0.01943049766123295	0.019454356282949448	0.019454356282949448	0.019454356282949448	0.01998309977352619	0.01998309977352619	0.01998309977352619
5443	0.019402047619223595	0.019402047619223595	0.019402047619223595	0.019403744488954544	0.019403744488954544	0.019403744488954544	0.019942235201597214	0.019942235201597214	0.019942235201597214
5459	0.019446248188614845	0.019446248188614845	0.019446248188614845	0.019370857626199722	0.019370857626199722	0.019370857626199722	0.019951215013861656	0.019951215013861656	0.019951215013861656
5475	0.019417880102992058	0.019417880102992058	0.019417880102992058	0.01922202855348587	0.01922202855348587	0.01922202855348587	0.019949594512581825	0.019949594512581825	0.019949594512581825
5491	0.019413800910115242	0.019413800910115242	0.019413800910115242	0.019132833927869797	0.019132833927869797	0.019132833927869797	0.01993870735168457	0.01993870735168457	0.01993870735168457
5507	0.019418815150856972	0.019418815150856972	0.019418815150856972	0.019102828577160835	0.019102828577160835	0.019102828577160835	0.019962474703788757	0.019962474703788757	0.019962474703788757
5523	0.019449159502983093	0.019449159502983093	0.019449159502983093	0.019137246534228325	0.019137246534228325	0.019137246534228325	0.019935335963964462	0.019935335963964462	0.019935335963964462
5539	0.01947658136487007	0.01947658136487007	0.01947658136487007	0.019062045961618423	0.019062045961618423	0.019062045961618423	0.019965454936027527	0.019965454936027527	0.019965454936027527
5555	0.019364073872566223	0.019364073872566223	0.019364073872566223	0.01898196153342724	0.01898196153342724	0.01898196153342724	0.01986881159245968	0.01986881159245968	0.01986881159245968
5571	0.019465910270810127	0.019465910270810127	0.019465910270810127	0.019055483862757683	0.019055483862757683	0.019055483862757683	0.019840478897094727	0.019840478897094727	0.019840478897094727
5585	0.019450927153229713	0.019450927153229713	0.019450927153229713	0.018935875967144966	0.018935875967144966	0.018935875967144966	0.019474023953080177	0.019474023953080177	0.019474023953080177
5601	0.019406333565711975	0.019406333565711975	0.019406333565711975	0.019052891060709953	0.019052891060709953	0.019052891060709953	0.019329985603690147	0.019329985603690147	0.019329985603690147
5617	0.019450576975941658	0.019450576975941658	0.019450576975941658	0.01904294826090336	0.01904294826090336	0.01904294826090336	0.019388841465115547	0.019388841465115547	0.019388841465115547
5633	0.019469307735562325	0.019469307735562325	0.019469307735562325	0.019037606194615364	0.019037606194615364	0.019037606194615364	0.01932200975716114	0.01932200975716114	0.01932200975716114
5649	0.01932409405708313	0.01932409405708313	0.01932409405708313	0.01904771849513054	0.01904771849513054	0.01904771849513054	0.019336828961968422	0.019336828961968422	0.019336828961968422
5665	0.01932375133037567	0.01932375133037567	0.01932375133037567	0.019034117460250854	0.019034117460250854	0.019034117460250854	0.01918034814298153	0.01918034814298153	0.01918034814298153
5681	0.019392121583223343	0.019392121583223343	0.019392121583223343	0.01900516264140606	0.01900516264140606	0.01900516264140606	0.01936168223619461	0.01936168223619461	0.01936168223619461
5697	0.019385458901524544	0.019385458901524544	0.019385458901524544	0.019014785066246986	0.019014785066246986	0.019014785066246986	0.01911146566271782	0.01911146566271782	0.01911146566271782
5713	0.01935945451259613	0.01935945451259613	0.01935945451259613	0.01892109401524067	0.01892109401524067	0.01892109401524067	0.01920473389327526	0.01920473389327526	0.01920473389327526
5729	0.019313927739858627	0.019313927739858627	0.019313927739858627	0.01898408681154251	0.01898408681154251	0.01898408681154251	0.01921558566391468	0.01921558566391468	0.01921558566391468
5745	0.019345825538039207	0.019345825538039207	0.019345825538039207	0.01892244443297386	0.01892244443297386	0.01892244443297386	0.019154159352183342	0.019154159352183342	0.019154159352183342
5761	0.01936964876949787	0.01936964876949787	0.01936964876949787	0.018924055621027946	0.018924055621027946	0.018924055621027946	0.01918966695666313	0.01918966695666313	0.01918966695666313
5777	0.01933138631284237	0.01933138631284237	0.01933138631284237	0.01889372244477272	0.01889372244477272	0.01889372244477272	0.019179491326212883	0.019179491326212883	0.019179491326212883
5793	0.01933440752327442	0.01933440752327442	0.01933440752327442	0.0189240463078022	0.0189240463078022	0.0189240463078022	0.019121596589684486	0.019121596589684486	0.019121596589684486
5809	0.019386958330869675	0.019386958330869675	0.019386958330869675	0.018762212246656418	0.018762212246656418	0.018762212246656418	0.019125664606690407	0.019125664606690407	0.019125664606690407
5825	0.019319040700793266	0.019319040700793266	0.019319040700793266	0.018794110044836998	0.018794110044836998	0.018794110044836998	0.019154509529471397	0.019154509529471397	0.019154509529471397
5841	0.01937386952340603	0.01937386952340603	0.01937386952340603	0.018730519339442253	0.018730519339442253	0.018730519339442253	0.01918898895382881	0.01918898895382881	0.01918898895382881
5857	0.01938755065202713	0.01938755065202713	0.01938755065202713	0.018783854320645332	0.018783854320645332	0.018783854320645332	0.019174298271536827	0.019174298271536827	0.019174298271536827
5873	0.01936597377061844	0.01936597377061844	0.01936597377061844	0.01868950016796589	0.01868950016796589	0.01868950016796589	0.019079091027379036	0.019079091027379036	0.019079091027379036
5889	0.019389668479561806	0.019389668479561806	0.019389668479561806	0.018740393221378326	0.018740393221378326	0.018740393221378326	0.01913830265402794	0.01913830265402794	0.01913830265402794
5905	0.019391296431422234	0.019391296431422234	0.019391296431422234	0.018855076283216476	0.018855076283216476	0.018855076283216476	0.01907103694975376	0.01907103694975376	0.01907103694975376
5921	0.01930016092956066	0.01930016092956066	0.01930016092956066	0.01879153773188591	0.01879153773188591	0.01879153773188591	0.019054468721151352	0.019054468721151352	0.019054468721151352
5937	0.019288640469312668	0.019288640469312668	0.019288640469312668	0.01879109814763069	0.01879109814763069	0.01879109814763069	0.01909373328089714	0.01909373328089714	0.01909373328089714
5953	0.019419429823756218	0.019419429823756218	0.019419429823756218	0.01865314692258835	0.01865314692258835	0.01865314692258835	0.01911175064742565	0.01911175064742565	0.01911175064742565
5969	0.019438382238149643	0.019438382238149643	0.019438382238149643	0.018682368099689484	0.018682368099689484	0.018682368099689484	0.019049057736992836	0.019049057736992836	0.019049057736992836
5983	0.019336117431521416	0.019336117431521416	0.019336117431521416	0.018769770860671997	0.018769770860671997	0.018769770860671997	0.01911219395697117	0.01911219395697117	0.01911219395697117
5999	0.019339947029948235	0.019339947029948235	0.019339947029948235	0.01870005391538143	0.01870005391538143	0.01870005391538143	0.019050125032663345	0.019050125032663345	0.019050125032663345
6015	0.019279928877949715	0.019279928877949715	0.019279928877949715	0.018731022253632545	0.018731022253632545	0.018731022253632545	0.019080663099884987	0.019080663099884987	0.019080663099884987
6031	0.01923968270421028	0.01923968270421028	0.01923968270421028	0.01873759925365448	0.01873759925365448	0.01873759925365448	0.018997324630618095	0.018997324630618095	0.018997324630618095
6047	0.01934303715825081	0.01934303715825081	0.01934303715825081	0.018763378262519836	0.018763378262519836	0.018763378262519836	0.01909540221095085	0.01909540221095085	0.01909540221095085
6063	0.019320417195558548	0.019320417195558548	0.019320417195558548	0.018727492541074753	0.018727492541074753	0.018727492541074753	0.018988782539963722	0.018988782539963722	0.018988782539963722
6079	0.019282342866063118	0.019282342866063118	0.019282342866063118	0.018710816279053688	0.018710816279053688	0.018710816279053688	0.01897965557873249	0.01897965557873249	0.01897965557873249
6095	0.019360458478331566	0.019360458478331566	0.019360458478331566	0.018710609525442123	0.018710609525442123	0.018710609525442123	0.019053660333156586	0.019053660333156586	0.019053660333156586
6111	0.019255323335528374	0.019255323335528374	0.019255323335528374	0.018681112676858902	0.018681112676858902	0.018681112676858902	0.019044211134314537	0.019044211134314537	0.019044211134314537
6127	0.019345328211784363	0.019345328211784363	0.019345328211784363	0.018626287579536438	0.018626287579536438	0.018626287579536438	0.018991706892848015	0.018991706892848015	0.018991706892848015
6143	0.019358061254024506	0.019358061254024506	0.019358061254024506	0.01858336664736271	0.01858336664736271	0.01858336664736271	0.018975233659148216	0.018975233659148216	0.018975233659148216
6159	0.019308898597955704	0.019308898597955704	0.019308898597955704	0.018623491749167442	0.018623491749167442	0.018623491749167442	0.0190295297652483	0.0190295297652483	0.0190295297652483
6175	0.019311266019940376	0.019311266019940376	0.019311266019940376	0.01856210269033909	0.01856210269033909	0.01856210269033909	0.01897658407688141	0.01897658407688141	0.01897658407688141
6191	0.019291751086711884	0.019291751086711884	0.019291751086711884	0.018593914806842804	0.018593914806842804	0.018593914806842804	0.018950888887047768	0.018950888887047768	0.018950888887047768
6207	0.01934307999908924	0.01934307999908924	0.01934307999908924	0.018546927720308304	0.018546927720308304	0.018546927720308304	0.018997738137841225	0.018997738137841225	0.018997738137841225
6223	0.01927453838288784	0.01927453838288784	0.01927453838288784	0.018555639311671257	0.018555639311671257	0.018555639311671257	0.0188706386834383	0.0188706386834383	0.0188706386834383
6239	0.019314754754304886	0.019314754754304886	0.019314754754304886	0.018569478765130043	0.018569478765130043	0.018569478765130043	0.018953388556838036	0.018953388556838036	0.018953388556838036
6255	0.019314587116241455	0.019314587116241455	0.019314587116241455	0.018541205674409866	0.018541205674409866	0.018541205674409866	0.018963152542710304	0.018963152542710304	0.018963152542710304
6271	0.019276751205325127	0.019276751205325127	0.019276751205325127	0.018584465608000755	0.018584465608000755	0.018584465608000755	0.01903277076780796	0.01903277076780796	0.01903277076780796
6287	0.01934170164167881	0.01934170164167881	0.01934170164167881	0.01863976940512657	0.01863976940512657	0.01863976940512657	0.01899571716785431	0.01899571716785431	0.01899571716785431
6303	0.01927286945283413	0.01927286945283413	0.01927286945283413	0.018642308190464973	0.018642308190464973	0.018642308190464973	0.018970368430018425	0.018970368430018425	0.018970368430018425
6319	0.01927153393626213	0.01927153393626213	0.01927153393626213	0.018568050116300583	0.018568050116300583	0.018568050116300583	0.01894090324640274	0.01894090324640274	0.01894090324640274
6335	0.019249679520726204	0.019249679520726204	0.019249679520726204	0.018607700243592262	0.018607700243592262	0.018607700243592262	0.018893908709287643	0.018893908709287643	0.018893908709287643
6351	0.019172275438904762	0.019172275438904762	0.019172275438904762	0.018598470836877823	0.018598470836877823	0.018598470836877823	0.018994132056832314	0.018994132056832314	0.018994132056832314
6367	0.019252488389611244	0.019252488389611244	0.019252488389611244	0.018633637577295303	0.018633637577295303	0.018633637577295303	0.01886141486465931	0.01886141486465931	0.01886141486465931
6381	0.01922459900379181	0.01922459900379181	0.01922459900379181	0.018651282414793968	0.018651282414793968	0.018651282414793968	0.018854904919862747	0.018854904919862747	0.018854904919862747
6397	0.01929251104593277	0.01929251104593277	0.01929251104593277	0.018532995134592056	0.018532995134592056	0.018532995134592056	0.01889585331082344	0.01889585331082344	0.01889585331082344
6413	0.01923404633998871	0.01923404633998871	0.01923404633998871	0.01850609853863716	0.01850609853863716	0.01850609853863716	0.01884952001273632	0.01884952001273632	0.01884952001273632
6429	0.019299672916531563	0.019299672916531563	0.019299672916531563	0.01853916235268116	0.01853916235268116	0.01853916235268116	0.018883801996707916	0.018883801996707916	0.018883801996707916
6445	0.01927921362221241	0.01927921362221241	0.01927921362221241	0.01853230968117714	0.01853230968117714	0.01853230968117714	0.018860064446926117	0.018860064446926117	0.018860064446926117
6461	0.019276604056358337	0.019276604056358337	0.019276604056358337	0.018702270463109016	0.018702270463109016	0.018702270463109016	0.018826933577656746	0.018826933577656746	0.018826933577656746
6477	0.019349846988916397	0.019349846988916397	0.019349846988916397	0.018586289137601852	0.018586289137601852	0.018586289137601852	0.018603624776005745	0.018603624776005745	0.018603624776005745
6493	0.019227879121899605	0.019227879121899605	0.019227879121899605	0.018515368923544884	0.018515368923544884	0.018515368923544884	0.01862161234021187	0.01862161234021187	0.01862161234021187
6509	0.019250743091106415	0.019250743091106415	0.019250743091106415	0.01855790987610817	0.01855790987610817	0.01855790987610817	0.018512463197112083	0.018512463197112083	0.018512463197112083
6525	0.019279276952147484	0.019279276952147484	0.019279276952147484	0.018531640991568565	0.018531640991568565	0.018531640991568565	0.01858079433441162	0.01858079433441162	0.01858079433441162
6541	0.019302165135741234	0.019302165135741234	0.019302165135741234	0.018632542341947556	0.018632542341947556	0.018632542341947556	0.018466051667928696	0.018466051667928696	0.018466051667928696
6557	0.019337859004735947	0.019337859004735947	0.019337859004735947	0.018529392778873444	0.018529392778873444	0.018529392778873444	0.01853543519973755	0.01853543519973755	0.01853543519973755
6573	0.019240228459239006	0.019240228459239006	0.019240228459239006	0.018539749085903168	0.018539749085903168	0.018539749085903168	0.01855173520743847	0.01855173520743847	0.01855173520743847
6589	0.019254520535469055	0.019254520535469055	0.019254520535469055	0.01859934628009796	0.01859934628009796	0.01859934628009796	0.01849236525595188	0.01849236525595188	0.01849236525595188
6605	0.0192828718572855	0.0192828718572855	0.0192828718572855	0.018533237278461456	0.018533237278461456	0.018533237278461456	0.018477685749530792	0.018477685749530792	0.018477685749530792
6621	0.01923268288373947	0.01923268288373947	0.01923268288373947	0.01851377822458744	0.01851377822458744	0.01851377822458744	0.018441664054989815	0.018441664054989815	0.018441664054989815
6637	0.019236644729971886	0.019236644729971886	0.019236644729971886	0.01854790933430195	0.01854790933430195	0.01854790933430195	0.018606286495923996	0.018606286495923996	0.018606286495923996
6653	0.01928763836622238	0.01928763836622238	0.01928763836622238	0.018566317856311798	0.018566317856311798	0.018566317856311798	0.01847817935049534	0.01847817935049534	0.01847817935049534
6669	0.019270848482847214	0.019270848482847214	0.019270848482847214	0.018487222492694855	0.018487222492694855	0.018487222492694855	0.01846730150282383	0.01846730150282383	0.01846730150282383
6685	0.019294146448373795	0.019294146448373795	0.019294146448373795	0.018434293568134308	0.018434293568134308	0.018434293568134308	0.018447916954755783	0.018447916954755783	0.018447916954755783
6701	0.019287200644612312	0.019287200644612312	0.019287200644612312	0.018444037064909935	0.018444037064909935	0.018444037064909935	0.018523719161748886	0.018523719161748886	0.018523719161748886
6717	0.01932562328875065	0.01932562328875065	0.01932562328875065	0.018454449251294136	0.018454449251294136	0.018454449251294136	0.01853773556649685	0.01853773556649685	0.01853773556649685
6733	0.019287025555968285	0.019287025555968285	0.019287025555968285	0.018519718199968338	0.018519718199968338	0.018519718199968338	0.01842869631946087	0.01842869631946087	0.01842869631946087
6749	0.019200399518013	0.019200399518013	0.019200399518013	0.018520575016736984	0.018520575016736984	0.018520575016736984	0.01838603988289833	0.01838603988289833	0.01838603988289833
6765	0.019258253276348114	0.019258253276348114	0.019258253276348114	0.018474319949746132	0.018474319949746132	0.018474319949746132	0.01837296597659588	0.01837296597659588	0.01837296597659588
6779	0.019239820539951324	0.019239820539951324	0.019239820539951324	0.0185263529419899	0.0185263529419899	0.0185263529419899	0.018495844677090645	0.018495844677090645	0.018495844677090645
6795	0.01929142326116562	0.01929142326116562	0.01929142326116562	0.01847277767956257	0.01847277767956257	0.01847277767956257	0.018544677644968033	0.018544677644968033	0.018544677644968033
6811	0.019276481121778488	0.019276481121778488	0.019276481121778488	0.01858207955956459	0.01858207955956459	0.01858207955956459	0.01827295310795307	0.01827295310795307	0.01827295310795307
6827	0.01916208676993847	0.01916208676993847	0.01916208676993847	0.018468216061592102	0.018468216061592102	0.018468216061592102	0.018294785171747208	0.018294785171747208	0.018294785171747208
6843	0.019191516563296318	0.019191516563296318	0.019191516563296318	0.01847108080983162	0.01847108080983162	0.01847108080983162	0.018281839787960052	0.018281839787960052	0.018281839787960052
6859	0.019241003319621086	0.019241003319621086	0.019241003319621086	0.01849224977195263	0.01849224977195263	0.01849224977195263	0.018266018480062485	0.018266018480062485	0.018266018480062485
6875	0.019288506358861923	0.019288506358861923	0.019288506358861923	0.01859854906797409	0.01859854906797409	0.01859854906797409	0.018220912665128708	0.018220912665128708	0.018220912665128708
6891	0.019218239933252335	0.019218239933252335	0.019218239933252335	0.018428266048431396	0.018428266048431396	0.018428266048431396	0.01833341456949711	0.01833341456949711	0.01833341456949711
6907	0.019202908501029015	0.019202908501029015	0.019202908501029015	0.01855165883898735	0.01855165883898735	0.01855165883898735	0.01824665255844593	0.01824665255844593	0.01824665255844593
6923	0.01923966594040394	0.01923966594040394	0.01923966594040394	0.018473712727427483	0.018473712727427483	0.018473712727427483	0.018278034403920174	0.018278034403920174	0.018278034403920174
6939	0.0191289484500885	0.0191289484500885	0.0191289484500885	0.018427621573209763	0.018427621573209763	0.018427621573209763	0.01815420761704445	0.01815420761704445	0.01815420761704445
6955	0.019239556044340134	0.019239556044340134	0.019239556044340134	0.018599586561322212	0.018599586561322212	0.018599586561322212	0.01830626092851162	0.01830626092851162	0.01830626092851162
6971	0.019194085150957108	0.019194085150957108	0.019194085150957108	0.018512573093175888	0.018512573093175888	0.018512573093175888	0.018320739269256592	0.018320739269256592	0.018320739269256592
6987	0.019220616668462753	0.019220616668462753	0.019220616668462753	0.01848776265978813	0.01848776265978813	0.01848776265978813	0.018234895542263985	0.018234895542263985	0.018234895542263985
7003	0.019220704212784767	0.019220704212784767	0.019220704212784767	0.018437491729855537	0.018437491729855537	0.018437491729855537	0.018185699358582497	0.018185699358582497	0.018185699358582497
7019	0.019222963601350784	0.019222963601350784	0.019222963601350784	0.018572859466075897	0.018572859466075897	0.018572859466075897	0.018312210217118263	0.018312210217118263	0.018312210217118263
7035	0.019174570217728615	0.019174570217728615	0.019174570217728615	0.018491147086024284	0.018491147086024284	0.018491147086024284	0.01825789362192154	0.01825789362192154	0.01825789362192154
7051	0.019298281520605087	0.019298281520605087	0.019298281520605087	0.018514765426516533	0.018514765426516533	0.018514765426516533	0.0182204507291317	0.0182204507291317	0.0182204507291317
7067	0.019276399165391922	0.019276399165391922	0.019276399165391922	0.01849338598549366	0.01849338598549366	0.01849338598549366	0.0181916281580925	0.0181916281580925	0.0181916281580925
7083	0.019155234098434448	0.019155234098434448	0.019155234098434448	0.01843203604221344	0.01843203604221344	0.01843203604221344	0.018189413473010063	0.018189413473010063	0.018189413473010063
7099	0.019160829484462738	0.019160829484462738	0.019160829484462738	0.018453434109687805	0.018453434109687805	0.018453434109687805	0.018176069483160973	0.018176069483160973	0.018176069483160973
7115	0.01927966997027397	0.01927966997027397	0.01927966997027397	0.018510926514863968	0.018510926514863968	0.018510926514863968	0.018249763175845146	0.018249763175845146	0.018249763175845146
7131	0.019211595878005028	0.019211595878005028	0.019211595878005028	0.018481139093637466	0.018481139093637466	0.018481139093637466	0.018144983798265457	0.018144983798265457	0.018144983798265457
7147	0.019220860674977303	0.019220860674977303	0.019220860674977303	0.01846727542579174	0.01846727542579174	0.01846727542579174	0.018245715647935867	0.018245715647935867	0.018245715647935867
7163	0.019237767904996872	0.019237767904996872	0.019237767904996872	0.01843878999352455	0.01843878999352455	0.01843878999352455	0.0181935615837574	0.0181935615837574	0.0181935615837574
7177	0.019214637577533722	0.019214637577533722	0.019214637577533722	0.018459247425198555	0.018459247425198555	0.018459247425198555	0.018196292221546173	0.018196292221546173	0.018196292221546173
7193	0.019175946712493896	0.019175946712493896	0.019175946712493896	0.018465206027030945	0.018465206027030945	0.018465206027030945	0.018187042325735092	0.018187042325735092	0.018187042325735092
7209	0.019180038943886757	0.019180038943886757	0.019180038943886757	0.018529413267970085	0.018529413267970085	0.018529413267970085	0.01819055713713169	0.01819055713713169	0.01819055713713169
7225	0.019193517044186592	0.019193517044186592	0.019193517044186592	0.018529372289776802	0.018529372289776802	0.018529372289776802	0.0181122999638319	0.0181122999638319	0.0181122999638319
7241	0.019228056073188782	0.019228056073188782	0.019228056073188782	0.018403470516204834	0.018403470516204834	0.018403470516204834	0.01823677495121956	0.01823677495121956	0.01823677495121956
7257	0.019215673208236694	0.019215673208236694	0.019215673208236694	0.018517455086112022	0.018517455086112022	0.018517455086112022	0.018142439424991608	0.018142439424991608	0.018142439424991608
7273	0.019254369661211967	0.019254369661211967	0.019254369661211967	0.018457403406500816	0.018457403406500816	0.018457403406500816	0.018211744725704193	0.018211744725704193	0.018211744725704193
7289	0.019156694412231445	0.019156694412231445	0.019156694412231445	0.01850176602602005	0.01850176602602005	0.01850176602602005	0.018189847469329834	0.018189847469329834	0.018189847469329834
7305	0.019209040328860283	0.019209040328860283	0.019209040328860283	0.018468165770173073	0.018468165770173073	0.018468165770173073	0.0181475467979908	0.0181475467979908	0.0181475467979908
7321	0.01917409896850586	0.01917409896850586	0.01917409896850586	0.018449921160936356	0.018449921160936356	0.018449921160936356	0.018158573657274246	0.018158573657274246	0.018158573657274246
7337	0.019319646060466766	0.019319646060466766	0.019319646060466766	0.018571587279438972	0.018571587279438972	0.018571587279438972	0.018026554957032204	0.018026554957032204	0.018026554957032204
7353	0.019210074096918106	0.019210074096918106	0.019210074096918106	0.018528776243329048	0.018528776243329048	0.018528776243329048	0.01803348958492279	0.01803348958492279	0.01803348958492279
7369	0.019232653081417084	0.019232653081417084	0.019232653081417084	0.018465453758835793	0.018465453758835793	0.018465453758835793	0.018113257363438606	0.018113257363438606	0.018113257363438606
7385	0.019147656857967377	0.019147656857967377	0.019147656857967377	0.018470946699380875	0.018470946699380875	0.018470946699380875	0.018063941970467567	0.018063941970467567	0.018063941970467567
7401	0.01918935589492321	0.01918935589492321	0.01918935589492321	0.018420694395899773	0.018420694395899773	0.018420694395899773	0.01815822906792164	0.01815822906792164	0.01815822906792164
7417	0.019187550991773605	0.019187550991773605	0.019187550991773605	0.018462873995304108	0.018462873995304108	0.018462873995304108	0.018049677833914757	0.018049677833914757	0.018049677833914757
7433	0.019220350310206413	0.019220350310206413	0.019220350310206413	0.01842273585498333	0.01842273585498333	0.01842273585498333	0.01817813329398632	0.01817813329398632	0.01817813329398632
7449	0.0191364623606205	0.0191364623606205	0.0191364623606205	0.01838643290102482	0.01838643290102482	0.01838643290102482	0.018088027834892273	0.018088027834892273	0.018088027834892273
7465	0.019190117716789246	0.019190117716789246	0.019190117716789246	0.018436050042510033	0.018436050042510033	0.018436050042510033	0.018072370439767838	0.018072370439767838	0.018072370439767838
7481	0.019228531047701836	0.019228531047701836	0.019228531047701836	0.01841864548623562	0.01841864548623562	0.01841864548623562	0.018075793981552124	0.018075793981552124	0.018075793981552124
7497	0.019199594855308533	0.019199594855308533	0.019199594855308533	0.018415702506899834	0.018415702506899834	0.018415702506899834	0.018075566738843918	0.018075566738843918	0.018075566738843918
7513	0.01929682306945324	0.01929682306945324	0.01929682306945324	0.018454547971487045	0.018454547971487045	0.018454547971487045	0.01799737475812435	0.01799737475812435	0.01799737475812435
7529	0.019245240837335587	0.019245240837335587	0.019245240837335587	0.01839546300470829	0.01839546300470829	0.01839546300470829	0.017969369888305664	0.017969369888305664	0.017969369888305664
7545				0.018445536494255066	0.018445536494255066	0.018445536494255066	0.018116923049092293	0.018116923049092293	0.018116923049092293
7561				0.018442101776599884	0.018442101776599884	0.018442101776599884	0.018076054751873016	0.018076054751873016	0.018076054751873016
7575				0.01846707984805107	0.01846707984805107	0.01846707984805107	0.018032236024737358	0.018032236024737358	0.018032236024737358
7591				0.018433010205626488	0.018433010205626488	0.018433010205626488	0.017942775040864944	0.017942775040864944	0.017942775040864944
7607				0.018482720479369164	0.018482720479369164	0.018482720479369164	0.018004365265369415	0.018004365265369415	0.018004365265369415
7623				0.018446946516633034	0.018446946516633034	0.018446946516633034	0.017972208559513092	0.017972208559513092	0.017972208559513092
7639				0.018531106412410736	0.018531106412410736	0.018531106412410736	0.017948627471923828	0.017948627471923828	0.017948627471923828
7655				0.01840382069349289	0.01840382069349289	0.01840382069349289	0.018026577308773994	0.018026577308773994	0.018026577308773994
7671				0.01847127452492714	0.01847127452492714	0.01847127452492714	0.017956772819161415	0.017956772819161415	0.017956772819161415
7687				0.01846020109951496	0.01846020109951496	0.01846020109951496	0.017997490242123604	0.017997490242123604	0.017997490242123604
7703				0.018365155905485153	0.018365155905485153	0.018365155905485153	0.01804329641163349	0.01804329641163349	0.01804329641163349
7719				0.018542585894465446	0.018542585894465446	0.018542585894465446	0.0180658008903265	0.0180658008903265	0.0180658008903265
7735				0.01843670755624771	0.01843670755624771	0.01843670755624771	0.017937662079930305	0.017937662079930305	0.017937662079930305
7751				0.018472034484148026	0.018472034484148026	0.018472034484148026	0.017979616299271584	0.017979616299271584	0.017979616299271584
7767				0.018454773351550102	0.018454773351550102	0.018454773351550102	0.017979474738240242	0.017979474738240242	0.017979474738240242
7783				0.018486350774765015	0.018486350774765015	0.018486350774765015	0.018010646104812622	0.018010646104812622	0.018010646104812622
7799				0.01851261407136917	0.01851261407136917	0.01851261407136917	0.0179729126393795	0.0179729126393795	0.0179729126393795
7815				0.01843290403485298	0.01843290403485298	0.01843290403485298	0.01804681122303009	0.01804681122303009	0.01804681122303009
7831				0.018449692055583	0.018449692055583	0.018449692055583	0.018018396571278572	0.018018396571278572	0.018018396571278572
7847				0.01845702901482582	0.01845702901482582	0.01845702901482582	0.018050983548164368	0.018050983548164368	0.018050983548164368
7863				0.018401609733700752	0.018401609733700752	0.018401609733700752	0.017937157303094864	0.017937157303094864	0.017937157303094864
7879				0.01844526082277298	0.01844526082277298	0.01844526082277298	0.0180556271225214	0.0180556271225214	0.0180556271225214
7895				0.018474232405424118	0.018474232405424118	0.018474232405424118	0.017974043264985085	0.017974043264985085	0.017974043264985085
7911				0.01852678321301937	0.01852678321301937	0.01852678321301937	0.018033573403954506	0.018033573403954506	0.018033573403954506
7927				0.018505297601222992	0.018505297601222992	0.018505297601222992	0.017984706908464432	0.017984706908464432	0.017984706908464432
7943				0.01839551329612732	0.01839551329612732	0.01839551329612732	0.017991285771131516	0.017991285771131516	0.017991285771131516
7959				0.01845450885593891	0.01845450885593891	0.01845450885593891	0.018088141456246376	0.018088141456246376	0.018088141456246376
7973				0.018453454598784447	0.018453454598784447	0.018453454598784447	0.017921773716807365	0.017921773716807365	0.017921773716807365
7989				0.018478769809007645	0.018478769809007645	0.018478769809007645	0.018045324832201004	0.018045324832201004	0.018045324832201004
8005				0.018477702513337135	0.018477702513337135	0.018477702513337135	0.018018411472439766	0.018018411472439766	0.018018411472439766
8021				0.018395468592643738	0.018395468592643738	0.018395468592643738	0.017948098480701447	0.017948098480701447	0.017948098480701447
8037				0.018486905843019485	0.018486905843019485	0.018486905843019485	0.018025504425168037	0.018025504425168037	0.018025504425168037
8053				0.018415527418255806	0.018415527418255806	0.018415527418255806	0.018036257475614548	0.018036257475614548	0.018036257475614548
8069				0.01846698485314846	0.01846698485314846	0.01846698485314846	0.01799173653125763	0.01799173653125763	0.01799173653125763
8085				0.018440738320350647	0.018440738320350647	0.018440738320350647	0.0179342832416296	0.0179342832416296	0.0179342832416296
8101				0.01844043657183647	0.01844043657183647	0.01844043657183647	0.018001655116677284	0.018001655116677284	0.018001655116677284
8117				0.018418962135910988	0.018418962135910988	0.018418962135910988	0.017952056601643562	0.017952056601643562	0.017952056601643562
8133				0.018434152007102966	0.018434152007102966	0.018434152007102966	0.017984403297305107	0.017984403297305107	0.017984403297305107
8149				0.018388884142041206	0.018388884142041206	0.018388884142041206	0.018005752936005592	0.018005752936005592	0.018005752936005592
8165				0.018367094919085503	0.018367094919085503	0.018367094919085503	0.01797572523355484	0.01797572523355484	0.01797572523355484
8181				0.018409376963973045	0.018409376963973045	0.018409376963973045	0.017923183739185333	0.017923183739185333	0.017923183739185333
8197				0.018407870084047318	0.018407870084047318	0.018407870084047318	0.017976678907871246	0.017976678907871246	0.017976678907871246
8213				0.018456047400832176	0.018456047400832176	0.018456047400832176	0.017946898937225342	0.017946898937225342	0.017946898937225342
8229							0.018006011843681335	0.018006011843681335	0.018006011843681335
8245							0.017952220514416695	0.017952220514416695	0.017952220514416695
8261							0.01800689660012722	0.01800689660012722	0.01800689660012722
8277							0.017888210713863373	0.017888210713863373	0.017888210713863373
8293							0.017951712012290955	0.017951712012290955	0.017951712012290955
8309							0.01789805479347706	0.01789805479347706	0.01789805479347706
8325							0.017897287383675575	0.017897287383675575	0.017897287383675575
8341							0.01806085743010044	0.01806085743010044	0.01806085743010044
8357							0.017984652891755104	0.017984652891755104	0.017984652891755104
8371							0.018016399815678596	0.018016399815678596	0.018016399815678596
8387							0.018125712871551514	0.018125712871551514	0.018125712871551514
8403							0.017995560541749	0.017995560541749	0.017995560541749
8419							0.017844514921307564	0.017844514921307564	0.017844514921307564
8435							0.017932632938027382	0.017932632938027382	0.017932632938027382
8451							0.01802920550107956	0.01802920550107956	0.01802920550107956
8467							0.017949627712368965	0.017949627712368965	0.017949627712368965
8483							0.01796485297381878	0.01796485297381878	0.01796485297381878
8499							0.0180034302175045	0.0180034302175045	0.0180034302175045
8515							0.018016953021287918	0.018016953021287918	0.018016953021287918
8531							0.017913784831762314	0.017913784831762314	0.017913784831762314
8547							0.0180368609726429	0.0180368609726429	0.0180368609726429
8563							0.017953312024474144	0.017953312024474144	0.017953312024474144
8579							0.018023628741502762	0.018023628741502762	0.018023628741502762
8595							0.01799796149134636	0.01799796149134636	0.01799796149134636
8611							0.0180372204631567	0.0180372204631567	0.0180372204631567
8627							0.018032750114798546	0.018032750114798546	0.018032750114798546
8643							0.017964983358979225	0.017964983358979225	0.017964983358979225
8659							0.017860058695077896	0.017860058695077896	0.017860058695077896
8675							0.01795135997235775	0.01795135997235775	0.01795135997235775
8691							0.017992204055190086	0.017992204055190086	0.017992204055190086
8707							0.017934536561369896	0.017934536561369896	0.017934536561369896
8723							0.018008600920438766	0.018008600920438766	0.018008600920438766
8739							0.017968589439988136	0.017968589439988136	0.017968589439988136
8755							0.017916366457939148	0.017916366457939148	0.017916366457939148
8769							0.017914127558469772	0.017914127558469772	0.017914127558469772
8785							0.017996037378907204	0.017996037378907204	0.017996037378907204
8801							0.017922624945640564	0.017922624945640564	0.017922624945640564
8817							0.01786307990550995	0.01786307990550995	0.01786307990550995
8833							0.01799284666776657	0.01799284666776657	0.01799284666776657
8849							0.017933573573827744	0.017933573573827744	0.017933573573827744
8865							0.017926478758454323	0.017926478758454323	0.017926478758454323
