# Supplementary material for: Deep learning predicts real-world electric vehicle direct current charging profiles and durations
Source: Nat Commun. 2025 Dec 5;16:10921. doi: 10.1038/s41467-025-65970-y (PMC12680626; doi:10.1038/s41467-025-65970-y)
Supplement: Supplementary file 3 — Source Data [file 41467_2025_65970_MOESM3_ESM.zip › SourceData/SupplementaryInformation/Figure_S2_val_input_10_points.csv]

Step	s816h256b1024 - validation_mae_masked_mask_10	s816h256b1024 - validation_mae_masked_mask_10__MIN	s816h256b1024 - validation_mae_masked_mask_10__MAX	s123h256b1024 - validation_mae_masked_mask_10	s123h256b1024 - validation_mae_masked_mask_10__MIN	s123h256b1024 - validation_mae_masked_mask_10__MAX	s42h256b1024 - validation_mae_masked_mask_10	s42h256b1024 - validation_mae_masked_mask_10__MIN	s42h256b1024 - validation_mae_masked_mask_10__MAX
12	0.05412980541586876	0.05412980541586876	0.05412980541586876	0.06573899835348129	0.06573899835348129	0.06573899835348129	0.05256094038486481	0.05256094038486481	0.05256094038486481
28	0.057851217687129974	0.057851217687129974	0.057851217687129974	0.05350880324840546	0.05350880324840546	0.05350880324840546	0.05272149294614792	0.05272149294614792	0.05272149294614792
44	0.04912712797522545	0.04912712797522545	0.04912712797522545	0.048959989100694656	0.048959989100694656	0.048959989100694656	0.05089518800377846	0.05089518800377846	0.05089518800377846
60	0.04835406318306923	0.04835406318306923	0.04835406318306923	0.048956312239170074	0.048956312239170074	0.048956312239170074	0.04832073301076889	0.04832073301076889	0.04832073301076889
76	0.04700256511569023	0.04700256511569023	0.04700256511569023	0.04851008206605911	0.04851008206605911	0.04851008206605911	0.05024423077702522	0.05024423077702522	0.05024423077702522
92	0.04826699569821358	0.04826699569821358	0.04826699569821358	0.047383688390254974	0.047383688390254974	0.047383688390254974	0.04577444866299629	0.04577444866299629	0.04577444866299629
108	0.04502689465880394	0.04502689465880394	0.04502689465880394	0.04590563103556633	0.04590563103556633	0.04590563103556633	0.04573569446802139	0.04573569446802139	0.04573569446802139
124	0.04516173154115677	0.04516173154115677	0.04516173154115677	0.04369461163878441	0.04369461163878441	0.04369461163878441	0.04827410355210304	0.04827410355210304	0.04827410355210304
140	0.043557871133089066	0.043557871133089066	0.043557871133089066	0.043827157467603683	0.043827157467603683	0.043827157467603683	0.04287910461425781	0.04287910461425781	0.04287910461425781
156	0.04236327484250069	0.04236327484250069	0.04236327484250069	0.04347219318151474	0.04347219318151474	0.04347219318151474	0.04344971850514412	0.04344971850514412	0.04344971850514412
172	0.042418744415044785	0.042418744415044785	0.042418744415044785	0.042092204093933105	0.042092204093933105	0.042092204093933105	0.0411800779402256	0.0411800779402256	0.0411800779402256
188	0.040480103343725204	0.040480103343725204	0.040480103343725204	0.040703777223825455	0.040703777223825455	0.040703777223825455	0.04157298430800438	0.04157298430800438	0.04157298430800438
204	0.045162755995988846	0.045162755995988846	0.045162755995988846	0.03995467349886894	0.03995467349886894	0.03995467349886894	0.04051893204450607	0.04051893204450607	0.04051893204450607
220	0.03916063532233238	0.03916063532233238	0.03916063532233238	0.03961426392197609	0.03961426392197609	0.03961426392197609	0.03936713933944702	0.03936713933944702	0.03936713933944702
236	0.03814052790403366	0.03814052790403366	0.03814052790403366	0.03929862752556801	0.03929862752556801	0.03929862752556801	0.03809795901179314	0.03809795901179314	0.03809795901179314
252	0.03846880793571472	0.03846880793571472	0.03846880793571472	0.04004662111401558	0.04004662111401558	0.04004662111401558	0.03774083033204079	0.03774083033204079	0.03774083033204079
268	0.038026005029678345	0.038026005029678345	0.038026005029678345	0.042087312787771225	0.042087312787771225	0.042087312787771225	0.038605187088251114	0.038605187088251114	0.038605187088251114
284	0.03753811493515968	0.03753811493515968	0.03753811493515968	0.03694726154208183	0.03694726154208183	0.03694726154208183	0.036705177277326584	0.036705177277326584	0.036705177277326584
300	0.036381155252456665	0.036381155252456665	0.036381155252456665	0.03840206190943718	0.03840206190943718	0.03840206190943718	0.037837911397218704	0.037837911397218704	0.037837911397218704
316	0.0372045524418354	0.0372045524418354	0.0372045524418354	0.0358661450445652	0.0358661450445652	0.0358661450445652	0.03661268949508667	0.03661268949508667	0.03661268949508667
332	0.03689996525645256	0.03689996525645256	0.03689996525645256	0.03590533137321472	0.03590533137321472	0.03590533137321472	0.03642451763153076	0.03642451763153076	0.03642451763153076
348	0.034768760204315186	0.034768760204315186	0.034768760204315186	0.03604380041360855	0.03604380041360855	0.03604380041360855	0.035178523510694504	0.035178523510694504	0.035178523510694504
364	0.034024618566036224	0.034024618566036224	0.034024618566036224	0.034905169159173965	0.034905169159173965	0.034905169159173965	0.03517863526940346	0.03517863526940346	0.03517863526940346
380	0.03426622226834297	0.03426622226834297	0.03426622226834297	0.034211572259664536	0.034211572259664536	0.034211572259664536	0.03693491593003273	0.03693491593003273	0.03693491593003273
396	0.03424401581287384	0.03424401581287384	0.03424401581287384	0.03445990011096001	0.03445990011096001	0.03445990011096001	0.03548763692378998	0.03548763692378998	0.03548763692378998
410	0.034143123775720596	0.034143123775720596	0.034143123775720596	0.0334894061088562	0.0334894061088562	0.0334894061088562	0.03477148339152336	0.03477148339152336	0.03477148339152336
426	0.03710034117102623	0.03710034117102623	0.03710034117102623	0.033909667283296585	0.033909667283296585	0.033909667283296585	0.033161599189043045	0.033161599189043045	0.033161599189043045
442	0.03354522958397865	0.03354522958397865	0.03354522958397865	0.033097486943006516	0.033097486943006516	0.033097486943006516	0.03281848877668381	0.03281848877668381	0.03281848877668381
458	0.034511499106884	0.034511499106884	0.034511499106884	0.03338594362139702	0.03338594362139702	0.03338594362139702	0.032000649720430374	0.032000649720430374	0.032000649720430374
474	0.03244614228606224	0.03244614228606224	0.03244614228606224	0.03297913447022438	0.03297913447022438	0.03297913447022438	0.031840432435274124	0.031840432435274124	0.031840432435274124
490	0.03451776131987572	0.03451776131987572	0.03451776131987572	0.03272087499499321	0.03272087499499321	0.03272087499499321	0.033287227153778076	0.033287227153778076	0.033287227153778076
506	0.03508450835943222	0.03508450835943222	0.03508450835943222	0.033212561160326004	0.033212561160326004	0.033212561160326004	0.03281610831618309	0.03281610831618309	0.03281610831618309
522	0.032594382762908936	0.032594382762908936	0.032594382762908936	0.03166626766324043	0.03166626766324043	0.03166626766324043	0.03175782784819603	0.03175782784819603	0.03175782784819603
538	0.032348331063985825	0.032348331063985825	0.032348331063985825	0.0313216969370842	0.0313216969370842	0.0313216969370842	0.03158961609005928	0.03158961609005928	0.03158961609005928
554	0.032349538058042526	0.032349538058042526	0.032349538058042526	0.030650941655039787	0.030650941655039787	0.030650941655039787	0.03194151073694229	0.03194151073694229	0.03194151073694229
570	0.03130258992314339	0.03130258992314339	0.03130258992314339	0.031452275812625885	0.031452275812625885	0.031452275812625885	0.031206851825118065	0.031206851825118065	0.031206851825118065
586	0.03138754516839981	0.03138754516839981	0.03138754516839981	0.031128615140914917	0.031128615140914917	0.031128615140914917	0.031120551750063896	0.031120551750063896	0.031120551750063896
602	0.03126845881342888	0.03126845881342888	0.03126845881342888	0.030261095613241196	0.030261095613241196	0.030261095613241196	0.030772214755415916	0.030772214755415916	0.030772214755415916
618	0.03131062537431717	0.03131062537431717	0.03131062537431717	0.031030746176838875	0.031030746176838875	0.031030746176838875	0.03040437027812004	0.03040437027812004	0.03040437027812004
634	0.031012900173664093	0.031012900173664093	0.031012900173664093	0.03067120350897312	0.03067120350897312	0.03067120350897312	0.0302219670265913	0.0302219670265913	0.0302219670265913
650	0.03115031123161316	0.03115031123161316	0.03115031123161316	0.03092408925294876	0.03092408925294876	0.03092408925294876	0.03032105416059494	0.03032105416059494	0.03032105416059494
666	0.03156682103872299	0.03156682103872299	0.03156682103872299	0.030515601858496666	0.030515601858496666	0.030515601858496666	0.0313112698495388	0.0313112698495388	0.0313112698495388
682	0.030602382495999336	0.030602382495999336	0.030602382495999336	0.02960794046521187	0.02960794046521187	0.02960794046521187	0.0293243657797575	0.0293243657797575	0.0293243657797575
698	0.03139858692884445	0.03139858692884445	0.03139858692884445	0.029837647452950478	0.029837647452950478	0.029837647452950478	0.02963467687368393	0.02963467687368393	0.02963467687368393
714	0.0296100452542305	0.0296100452542305	0.0296100452542305	0.03021370619535446	0.03021370619535446	0.03021370619535446	0.030149566009640694	0.030149566009640694	0.030149566009640694
730	0.029564613476395607	0.029564613476395607	0.029564613476395607	0.029489846900105476	0.029489846900105476	0.029489846900105476	0.02957683987915516	0.02957683987915516	0.02957683987915516
746	0.029520131647586823	0.029520131647586823	0.029520131647586823	0.02998615801334381	0.02998615801334381	0.02998615801334381	0.029508640989661217	0.029508640989661217	0.029508640989661217
762	0.029287423938512802	0.029287423938512802	0.029287423938512802	0.029654502868652344	0.029654502868652344	0.029654502868652344	0.02923366241157055	0.02923366241157055	0.02923366241157055
778	0.02945645898580551	0.02945645898580551	0.02945645898580551	0.029231896623969078	0.029231896623969078	0.029231896623969078	0.029062878340482712	0.029062878340482712	0.029062878340482712
794	0.029424211010336876	0.029424211010336876	0.029424211010336876	0.028831753879785538	0.028831753879785538	0.028831753879785538	0.02903825417160988	0.02903825417160988	0.02903825417160988
808	0.028980692848563194	0.028980692848563194	0.028980692848563194	0.029344497248530388	0.029344497248530388	0.029344497248530388	0.02886403165757656	0.02886403165757656	0.02886403165757656
824	0.02873154729604721	0.02873154729604721	0.02873154729604721	0.02893817611038685	0.02893817611038685	0.02893817611038685	0.03006630949676037	0.03006630949676037	0.03006630949676037
840	0.030072027817368507	0.030072027817368507	0.030072027817368507	0.02866947092115879	0.02866947092115879	0.02866947092115879	0.028801556676626205	0.028801556676626205	0.028801556676626205
856	0.029226846992969513	0.029226846992969513	0.029226846992969513	0.02949739433825016	0.02949739433825016	0.02949739433825016	0.02912754751741886	0.02912754751741886	0.02912754751741886
872	0.02845345437526703	0.02845345437526703	0.02845345437526703	0.029794251546263695	0.029794251546263695	0.029794251546263695	0.029212050139904022	0.029212050139904022	0.029212050139904022
888	0.030078543350100517	0.030078543350100517	0.030078543350100517	0.028896743431687355	0.028896743431687355	0.028896743431687355	0.028263995423913002	0.028263995423913002	0.028263995423913002
904	0.02830803394317627	0.02830803394317627	0.02830803394317627	0.029281018301844597	0.029281018301844597	0.029281018301844597	0.02849370427429676	0.02849370427429676	0.02849370427429676
920	0.02839125320315361	0.02839125320315361	0.02839125320315361	0.028620388358831406	0.028620388358831406	0.028620388358831406	0.028407588601112366	0.028407588601112366	0.028407588601112366
936	0.028504464775323868	0.028504464775323868	0.028504464775323868	0.027923308312892914	0.027923308312892914	0.027923308312892914	0.02835814654827118	0.02835814654827118	0.02835814654827118
952	0.028267476707696915	0.028267476707696915	0.028267476707696915	0.028330614790320396	0.028330614790320396	0.028330614790320396	0.027702193707227707	0.027702193707227707	0.027702193707227707
968	0.02816617116332054	0.02816617116332054	0.02816617116332054	0.02824549190700054	0.02824549190700054	0.02824549190700054	0.02796456590294838	0.02796456590294838	0.02796456590294838
984	0.028307966887950897	0.028307966887950897	0.028307966887950897	0.02800242230296135	0.02800242230296135	0.02800242230296135	0.027699243277311325	0.027699243277311325	0.027699243277311325
1000	0.02801656536757946	0.02801656536757946	0.02801656536757946	0.028123538941144943	0.028123538941144943	0.028123538941144943	0.02744336426258087	0.02744336426258087	0.02744336426258087
1016	0.028414510190486908	0.028414510190486908	0.028414510190486908	0.027925383299589157	0.027925383299589157	0.027925383299589157	0.02848856709897518	0.02848856709897518	0.02848856709897518
1032	0.02739901840686798	0.02739901840686798	0.02739901840686798	0.02793819084763527	0.02793819084763527	0.02793819084763527	0.02835264801979065	0.02835264801979065	0.02835264801979065
1048	0.02787964604794979	0.02787964604794979	0.02787964604794979	0.027629893273115158	0.027629893273115158	0.027629893273115158	0.02766922302544117	0.02766922302544117	0.02766922302544117
1064	0.027416350319981575	0.027416350319981575	0.027416350319981575	0.027649160474538803	0.027649160474538803	0.027649160474538803	0.027410894632339478	0.027410894632339478	0.027410894632339478
1080	0.02750949002802372	0.02750949002802372	0.02750949002802372	0.028433477506041527	0.028433477506041527	0.028433477506041527	0.027031470090150833	0.027031470090150833	0.027031470090150833
1096	0.028052689507603645	0.028052689507603645	0.028052689507603645	0.026969194412231445	0.026969194412231445	0.026969194412231445	0.02733631432056427	0.02733631432056427	0.02733631432056427
1112	0.027652045711874962	0.027652045711874962	0.027652045711874962	0.026950962841510773	0.026950962841510773	0.026950962841510773	0.02719593606889248	0.02719593606889248	0.02719593606889248
1128	0.02745826542377472	0.02745826542377472	0.02745826542377472	0.027225300669670105	0.027225300669670105	0.027225300669670105	0.02756362408399582	0.02756362408399582	0.02756362408399582
1144	0.027355749160051346	0.027355749160051346	0.027355749160051346	0.027683304622769356	0.027683304622769356	0.027683304622769356	0.027928343042731285	0.027928343042731285	0.027928343042731285
1160	0.02722983807325363	0.02722983807325363	0.02722983807325363	0.027467673644423485	0.027467673644423485	0.027467673644423485	0.02755935862660408	0.02755935862660408	0.02755935862660408
1176	0.026875456795096397	0.026875456795096397	0.026875456795096397	0.027763618156313896	0.027763618156313896	0.027763618156313896	0.026758326217532158	0.026758326217532158	0.026758326217532158
1192	0.0272118728607893	0.0272118728607893	0.0272118728607893	0.026572953909635544	0.026572953909635544	0.026572953909635544	0.0266251377761364	0.0266251377761364	0.0266251377761364
1206	0.02700621820986271	0.02700621820986271	0.02700621820986271	0.026649653911590576	0.026649653911590576	0.026649653911590576	0.02801707573235035	0.02801707573235035	0.02801707573235035
1222	0.026925913989543915	0.026925913989543915	0.026925913989543915	0.027813825756311417	0.027813825756311417	0.027813825756311417	0.027010828256607056	0.027010828256607056	0.027010828256607056
1238	0.026673316955566406	0.026673316955566406	0.026673316955566406	0.026652878150343895	0.026652878150343895	0.026652878150343895	0.026715293526649475	0.026715293526649475	0.026715293526649475
1254	0.027168482542037964	0.027168482542037964	0.027168482542037964	0.02688395231962204	0.02688395231962204	0.02688395231962204	0.026605281978845596	0.026605281978845596	0.026605281978845596
1270	0.02698100358247757	0.02698100358247757	0.02698100358247757	0.026279110461473465	0.026279110461473465	0.026279110461473465	0.026506518945097923	0.026506518945097923	0.026506518945097923
1286	0.027773646637797356	0.027773646637797356	0.027773646637797356	0.027006186544895172	0.027006186544895172	0.027006186544895172	0.02658865414559841	0.02658865414559841	0.02658865414559841
1302	0.02671784721314907	0.02671784721314907	0.02671784721314907	0.02722160890698433	0.02722160890698433	0.02722160890698433	0.026765702292323112	0.026765702292323112	0.026765702292323112
1318	0.026690702885389328	0.026690702885389328	0.026690702885389328	0.026358211413025856	0.026358211413025856	0.026358211413025856	0.026487482711672783	0.026487482711672783	0.026487482711672783
1334	0.026690835133194923	0.026690835133194923	0.026690835133194923	0.02623753435909748	0.02623753435909748	0.02623753435909748	0.027112504467368126	0.027112504467368126	0.027112504467368126
1350	0.027045680209994316	0.027045680209994316	0.027045680209994316	0.02592932991683483	0.02592932991683483	0.02592932991683483	0.02674257569015026	0.02674257569015026	0.02674257569015026
1366	0.026931636035442352	0.026931636035442352	0.026931636035442352	0.027085036039352417	0.027085036039352417	0.027085036039352417	0.026114746928215027	0.026114746928215027	0.026114746928215027
1382	0.026901163160800934	0.026901163160800934	0.026901163160800934	0.026133226230740547	0.026133226230740547	0.026133226230740547	0.02656656689941883	0.02656656689941883	0.02656656689941883
1398	0.02661091648042202	0.02661091648042202	0.02661091648042202	0.026285044848918915	0.026285044848918915	0.026285044848918915	0.02620033547282219	0.02620033547282219	0.02620033547282219
1414	0.026567211374640465	0.026567211374640465	0.026567211374640465	0.0259969811886549	0.0259969811886549	0.0259969811886549	0.026173638179898262	0.026173638179898262	0.026173638179898262
1430	0.026379011571407318	0.026379011571407318	0.026379011571407318	0.02598886750638485	0.02598886750638485	0.02598886750638485	0.026496591046452522	0.026496591046452522	0.026496591046452522
1446	0.026713626459240913	0.026713626459240913	0.026713626459240913	0.026150677353143692	0.026150677353143692	0.026150677353143692	0.026315847411751747	0.026315847411751747	0.026315847411751747
1462	0.026922445744276047	0.026922445744276047	0.026922445744276047	0.02603323385119438	0.02603323385119438	0.02603323385119438	0.025875592604279518	0.025875592604279518	0.025875592604279518
1478	0.026425588876008987	0.026425588876008987	0.026425588876008987	0.025968234986066818	0.025968234986066818	0.025968234986066818	0.02635226771235466	0.02635226771235466	0.02635226771235466
1494	0.02666262537240982	0.02666262537240982	0.02666262537240982	0.02574022114276886	0.02574022114276886	0.02574022114276886	0.026440978050231934	0.026440978050231934	0.026440978050231934
1510	0.02638815902173519	0.02638815902173519	0.02638815902173519	0.025808770209550858	0.025808770209550858	0.025808770209550858	0.026278337463736534	0.026278337463736534	0.026278337463736534
1526	0.026014547795057297	0.026014547795057297	0.026014547795057297	0.02595757134258747	0.02595757134258747	0.02595757134258747	0.025824405252933502	0.025824405252933502	0.025824405252933502
1542	0.02600133791565895	0.02600133791565895	0.02600133791565895	0.02547260746359825	0.02547260746359825	0.02547260746359825	0.02651277929544449	0.02651277929544449	0.02651277929544449
1558	0.026265006512403488	0.026265006512403488	0.026265006512403488	0.025895893573760986	0.025895893573760986	0.025895893573760986	0.025786636397242546	0.025786636397242546	0.025786636397242546
1574	0.026451075449585915	0.026451075449585915	0.026451075449585915	0.02577204629778862	0.02577204629778862	0.02577204629778862	0.025842396542429924	0.025842396542429924	0.025842396542429924
1590	0.02635919861495495	0.02635919861495495	0.02635919861495495	0.02587270922958851	0.02587270922958851	0.02587270922958851	0.02545945718884468	0.02545945718884468	0.02545945718884468
1604	0.026049040257930756	0.026049040257930756	0.026049040257930756	0.025523340329527855	0.025523340329527855	0.025523340329527855	0.026325570419430733	0.026325570419430733	0.026325570419430733
1620	0.026015128940343857	0.026015128940343857	0.026015128940343857	0.02615884132683277	0.02615884132683277	0.02615884132683277	0.025917034596204758	0.025917034596204758	0.025917034596204758
1636	0.026029981672763824	0.026029981672763824	0.026029981672763824	0.02615119330585003	0.02615119330585003	0.02615119330585003	0.025805052369832993	0.025805052369832993	0.025805052369832993
1652	0.025911515578627586	0.025911515578627586	0.025911515578627586	0.0256719458848238	0.0256719458848238	0.0256719458848238	0.02532833069562912	0.02532833069562912	0.02532833069562912
1668	0.025777168571949005	0.025777168571949005	0.025777168571949005	0.02564374729990959	0.02564374729990959	0.02564374729990959	0.02575078420341015	0.02575078420341015	0.02575078420341015
1684	0.02585390955209732	0.02585390955209732	0.02585390955209732	0.026241285726428032	0.026241285726428032	0.026241285726428032	0.02528703399002552	0.02528703399002552	0.02528703399002552
1700	0.026211820542812347	0.026211820542812347	0.026211820542812347	0.02564314752817154	0.02564314752817154	0.02564314752817154	0.02589159831404686	0.02589159831404686	0.02589159831404686
1716	0.025931373238563538	0.025931373238563538	0.025931373238563538	0.02569223754107952	0.02569223754107952	0.02569223754107952	0.025580164045095444	0.025580164045095444	0.025580164045095444
1732	0.02592500112950802	0.02592500112950802	0.02592500112950802	0.0253280159085989	0.0253280159085989	0.0253280159085989	0.025846246629953384	0.025846246629953384	0.025846246629953384
1748	0.025634409859776497	0.025634409859776497	0.025634409859776497	0.02529926411807537	0.02529926411807537	0.02529926411807537	0.02508978359401226	0.02508978359401226	0.02508978359401226
1764	0.02553575672209263	0.02553575672209263	0.02553575672209263	0.025712020695209503	0.025712020695209503	0.025712020695209503	0.02612452581524849	0.02612452581524849	0.02612452581524849
1780	0.025464799255132675	0.025464799255132675	0.025464799255132675	0.025256015360355377	0.025256015360355377	0.025256015360355377	0.025453204289078712	0.025453204289078712	0.025453204289078712
1796	0.025877203792333603	0.025877203792333603	0.025877203792333603	0.025348685681819916	0.025348685681819916	0.025348685681819916	0.025044593960046768	0.025044593960046768	0.025044593960046768
1812	0.026409940794110298	0.026409940794110298	0.026409940794110298	0.02597646228969097	0.02597646228969097	0.02597646228969097	0.025410253554582596	0.025410253554582596	0.025410253554582596
1828	0.02555534429848194	0.02555534429848194	0.02555534429848194	0.02508738823235035	0.02508738823235035	0.02508738823235035	0.025444112718105316	0.025444112718105316	0.025444112718105316
1844	0.025570997968316078	0.025570997968316078	0.025570997968316078	0.0265636183321476	0.0265636183321476	0.0265636183321476	0.025219574570655823	0.025219574570655823	0.025219574570655823
1860	0.025152741000056267	0.025152741000056267	0.025152741000056267	0.02557387202978134	0.02557387202978134	0.02557387202978134	0.025091178715229034	0.025091178715229034	0.025091178715229034
1876	0.02537470869719982	0.02537470869719982	0.02537470869719982	0.02519625425338745	0.02519625425338745	0.02519625425338745	0.02522069402039051	0.02522069402039051	0.02522069402039051
1892	0.02525743842124939	0.02525743842124939	0.02525743842124939	0.02496962621808052	0.02496962621808052	0.02496962621808052	0.025193896144628525	0.025193896144628525	0.025193896144628525
1908	0.025266418233513832	0.025266418233513832	0.025266418233513832	0.026289956644177437	0.026289956644177437	0.026289956644177437	0.02515738271176815	0.02515738271176815	0.02515738271176815
1924	0.025365669280290604	0.025365669280290604	0.025365669280290604	0.025705484673380852	0.025705484673380852	0.025705484673380852	0.02511388622224331	0.02511388622224331	0.02511388622224331
1940	0.02512337453663349	0.02512337453663349	0.02512337453663349	0.024935143068432808	0.024935143068432808	0.024935143068432808	0.025046801194548607	0.025046801194548607	0.025046801194548607
1956	0.025605760514736176	0.025605760514736176	0.025605760514736176	0.025279536843299866	0.025279536843299866	0.025279536843299866	0.02520793117582798	0.02520793117582798	0.02520793117582798
1972	0.0257492046803236	0.0257492046803236	0.0257492046803236	0.024901270866394043	0.024901270866394043	0.024901270866394043	0.025036649778485298	0.025036649778485298	0.025036649778485298
1988	0.025261303409934044	0.025261303409934044	0.025261303409934044	0.025194311514496803	0.025194311514496803	0.025194311514496803	0.025202779099345207	0.025202779099345207	0.025202779099345207
2002	0.025201929733157158	0.025201929733157158	0.025201929733157158	0.024962494149804115	0.024962494149804115	0.024962494149804115	0.024772347882390022	0.024772347882390022	0.024772347882390022
2018	0.02500934898853302	0.02500934898853302	0.02500934898853302	0.02513028122484684	0.02513028122484684	0.02513028122484684	0.02527194283902645	0.02527194283902645	0.02527194283902645
2034	0.025210658088326454	0.025210658088326454	0.025210658088326454	0.024795474484562874	0.024795474484562874	0.024795474484562874	0.025228425860404968	0.025228425860404968	0.025228425860404968
2050	0.025235991925001144	0.025235991925001144	0.025235991925001144	0.024650871753692627	0.024650871753692627	0.024650871753692627	0.025145195424556732	0.025145195424556732	0.025145195424556732
2066	0.025059929117560387	0.025059929117560387	0.025059929117560387	0.024602998048067093	0.024602998048067093	0.024602998048067093	0.025166809558868408	0.025166809558868408	0.025166809558868408
2082	0.024966219440102577	0.024966219440102577	0.024966219440102577	0.025144055485725403	0.025144055485725403	0.025144055485725403	0.024922117590904236	0.024922117590904236	0.024922117590904236
2098	0.025015510618686676	0.025015510618686676	0.025015510618686676	0.025738375261425972	0.025738375261425972	0.025738375261425972	0.02487894892692566	0.02487894892692566	0.02487894892692566
2114	0.025281013920903206	0.025281013920903206	0.025281013920903206	0.024401210248470306	0.024401210248470306	0.024401210248470306	0.025480249896645546	0.025480249896645546	0.025480249896645546
2130	0.0248610507696867	0.0248610507696867	0.0248610507696867	0.0249706469476223	0.0249706469476223	0.0249706469476223	0.024989355355501175	0.024989355355501175	0.024989355355501175
2146	0.02543649636209011	0.02543649636209011	0.02543649636209011	0.024736128747463226	0.024736128747463226	0.024736128747463226	0.024967512115836143	0.024967512115836143	0.024967512115836143
2162	0.02494821883738041	0.02494821883738041	0.02494821883738041	0.02494676224887371	0.02494676224887371	0.02494676224887371	0.024591753259301186	0.024591753259301186	0.024591753259301186
2178	0.025046486407518387	0.025046486407518387	0.025046486407518387	0.024694377556443214	0.024694377556443214	0.024694377556443214	0.024966225028038025	0.024966225028038025	0.024966225028038025
2194	0.025051062926650047	0.025051062926650047	0.025051062926650047	0.025556083768606186	0.025556083768606186	0.025556083768606186	0.024526698514819145	0.024526698514819145	0.024526698514819145
2210	0.024625517427921295	0.024625517427921295	0.024625517427921295	0.02493232674896717	0.02493232674896717	0.02493232674896717	0.02470874786376953	0.02470874786376953	0.02470874786376953
2226	0.024668337777256966	0.024668337777256966	0.024668337777256966	0.024554681032896042	0.024554681032896042	0.024554681032896042	0.024697283282876015	0.024697283282876015	0.024697283282876015
2242	0.02476520650088787	0.02476520650088787	0.02476520650088787	0.02464105188846588	0.02464105188846588	0.02464105188846588	0.02454731985926628	0.02454731985926628	0.02454731985926628
2258	0.02533639408648014	0.02533639408648014	0.02533639408648014	0.025531817227602005	0.025531817227602005	0.025531817227602005	0.02456551417708397	0.02456551417708397	0.02456551417708397
2274	0.024803977459669113	0.024803977459669113	0.024803977459669113	0.024459589272737503	0.024459589272737503	0.024459589272737503	0.024663405492901802	0.024663405492901802	0.024663405492901802
2290	0.02461564913392067	0.02461564913392067	0.02461564913392067	0.024477297440171242	0.024477297440171242	0.024477297440171242	0.024598293006420135	0.024598293006420135	0.024598293006420135
2306	0.025036325678229332	0.025036325678229332	0.025036325678229332	0.024698445573449135	0.024698445573449135	0.024698445573449135	0.024820685386657715	0.024820685386657715	0.024820685386657715
2322	0.024520983919501305	0.024520983919501305	0.024520983919501305	0.02437111735343933	0.02437111735343933	0.02437111735343933	0.02444269135594368	0.02444269135594368	0.02444269135594368
2338	0.024421105161309242	0.024421105161309242	0.024421105161309242	0.02443055436015129	0.02443055436015129	0.02443055436015129	0.02443278580904007	0.02443278580904007	0.02443278580904007
2354	0.024658547714352608	0.024658547714352608	0.024658547714352608	0.02436191961169243	0.02436191961169243	0.02436191961169243	0.024452243000268936	0.024452243000268936	0.024452243000268936
2370	0.024812426418066025	0.024812426418066025	0.024812426418066025	0.024448582902550697	0.024448582902550697	0.024448582902550697	0.0244327150285244	0.0244327150285244	0.0244327150285244
2386	0.02448512241244316	0.02448512241244316	0.02448512241244316	0.02461477369070053	0.02461477369070053	0.02461477369070053	0.024422412738204002	0.024422412738204002	0.024422412738204002
2400	0.02456657402217388	0.02456657402217388	0.02456657402217388	0.024401778355240822	0.024401778355240822	0.024401778355240822	0.02461821772158146	0.02461821772158146	0.02461821772158146
2416	0.024694999679923058	0.024694999679923058	0.024694999679923058	0.024141943082213402	0.024141943082213402	0.024141943082213402	0.02434219978749752	0.02434219978749752	0.02434219978749752
2432	0.024442465975880623	0.024442465975880623	0.024442465975880623	0.024703769013285637	0.024703769013285637	0.024703769013285637	0.02434142678976059	0.02434142678976059	0.02434142678976059
2448	0.026122713461518288	0.026122713461518288	0.026122713461518288	0.02421083115041256	0.02421083115041256	0.02421083115041256	0.024239657446742058	0.024239657446742058	0.024239657446742058
2464	0.024615680798888206	0.024615680798888206	0.024615680798888206	0.02407810650765896	0.02407810650765896	0.02407810650765896	0.02462553232908249	0.02462553232908249	0.02462553232908249
2480	0.0244838148355484	0.0244838148355484	0.0244838148355484	0.024367667734622955	0.024367667734622955	0.024367667734622955	0.024179894477128983	0.024179894477128983	0.024179894477128983
2496	0.024297717958688736	0.024297717958688736	0.024297717958688736	0.0241908710449934	0.0241908710449934	0.0241908710449934	0.024278661236166954	0.024278661236166954	0.024278661236166954
2512	0.026061831042170525	0.026061831042170525	0.026061831042170525	0.024488218128681183	0.024488218128681183	0.024488218128681183	0.024494126439094543	0.024494126439094543	0.024494126439094543
2528	0.024464819580316544	0.024464819580316544	0.024464819580316544	0.024096421897411346	0.024096421897411346	0.024096421897411346	0.024250581860542297	0.024250581860542297	0.024250581860542297
2544	0.024556448683142662	0.024556448683142662	0.024556448683142662	0.024541707709431648	0.024541707709431648	0.024541707709431648	0.024505943059921265	0.024505943059921265	0.024505943059921265
2560	0.02419668808579445	0.02419668808579445	0.02419668808579445	0.024153567850589752	0.024153567850589752	0.024153567850589752	0.024526435881853104	0.024526435881853104	0.024526435881853104
2576	0.024995405226945877	0.024995405226945877	0.024995405226945877	0.024250350892543793	0.024250350892543793	0.024250350892543793	0.024743881076574326	0.024743881076574326	0.024743881076574326
2592	0.02439982444047928	0.02439982444047928	0.02439982444047928	0.023995032534003258	0.023995032534003258	0.023995032534003258	0.0241648368537426	0.0241648368537426	0.0241648368537426
2608	0.02472584880888462	0.02472584880888462	0.02472584880888462	0.02422650344669819	0.02422650344669819	0.02422650344669819	0.024484451860189438	0.024484451860189438	0.024484451860189438
2624	0.02482590824365616	0.02482590824365616	0.02482590824365616	0.023958977311849594	0.023958977311849594	0.023958977311849594	0.02425706759095192	0.02425706759095192	0.02425706759095192
2640	0.02411092445254326	0.02411092445254326	0.02411092445254326	0.024097461253404617	0.024097461253404617	0.024097461253404617	0.024062389507889748	0.024062389507889748	0.024062389507889748
2656	0.02462255023419857	0.02462255023419857	0.02462255023419857	0.023831108585000038	0.023831108585000038	0.023831108585000038	0.024166719987988472	0.024166719987988472	0.024166719987988472
2672	0.024423617869615555	0.024423617869615555	0.024423617869615555	0.023982012644410133	0.023982012644410133	0.023982012644410133	0.02405114658176899	0.02405114658176899	0.02405114658176899
2688	0.02399507910013199	0.02399507910013199	0.02399507910013199	0.02455606311559677	0.02455606311559677	0.02455606311559677	0.02389233373105526	0.02389233373105526	0.02389233373105526
2704	0.024466024711728096	0.024466024711728096	0.024466024711728096	0.024171994999051094	0.024171994999051094	0.024171994999051094	0.02417425625026226	0.02417425625026226	0.02417425625026226
2720	0.0242296252399683	0.0242296252399683	0.0242296252399683	0.023683033883571625	0.023683033883571625	0.023683033883571625	0.02411753125488758	0.02411753125488758	0.02411753125488758
2736	0.024144938215613365	0.024144938215613365	0.024144938215613365	0.023842863738536835	0.023842863738536835	0.023842863738536835	0.02417534403502941	0.02417534403502941	0.02417534403502941
2752	0.024151047691702843	0.024151047691702843	0.024151047691702843	0.023870669305324554	0.023870669305324554	0.023870669305324554	0.023615796118974686	0.023615796118974686	0.023615796118974686
2768	0.02421184815466404	0.02421184815466404	0.02421184815466404	0.02394656091928482	0.02394656091928482	0.02394656091928482	0.024404795840382576	0.024404795840382576	0.024404795840382576
2784	0.024092473089694977	0.024092473089694977	0.024092473089694977	0.0237746424973011	0.0237746424973011	0.0237746424973011	0.02386348694562912	0.02386348694562912	0.02386348694562912
2798	0.02459602616727352	0.02459602616727352	0.02459602616727352	0.0239906944334507	0.0239906944334507	0.0239906944334507	0.023941874504089355	0.023941874504089355	0.023941874504089355
2814	0.024756738916039467	0.024756738916039467	0.024756738916039467	0.023808913305401802	0.023808913305401802	0.023808913305401802	0.02411949820816517	0.02411949820816517	0.02411949820816517
2830	0.023957639932632446	0.023957639932632446	0.023957639932632446	0.02410350926220417	0.02410350926220417	0.02410350926220417	0.024066384881734848	0.024066384881734848	0.024066384881734848
2846	0.02468094974756241	0.02468094974756241	0.02468094974756241	0.02389458194375038	0.02389458194375038	0.02389458194375038	0.02377764880657196	0.02377764880657196	0.02377764880657196
2862	0.024163521826267242	0.024163521826267242	0.024163521826267242	0.023862462490797043	0.023862462490797043	0.023862462490797043	0.023954015225172043	0.023954015225172043	0.023954015225172043
2878	0.02389424294233322	0.02389424294233322	0.02389424294233322	0.023973863571882248	0.023973863571882248	0.023973863571882248	0.023871179670095444	0.023871179670095444	0.023871179670095444
2894	0.02474079094827175	0.02474079094827175	0.02474079094827175	0.02382383868098259	0.02382383868098259	0.02382383868098259	0.023942288011312485	0.023942288011312485	0.023942288011312485
2910	0.024290291592478752	0.024290291592478752	0.024290291592478752	0.023815883323550224	0.023815883323550224	0.023815883323550224	0.023928677663207054	0.023928677663207054	0.023928677663207054
2926	0.024416113272309303	0.024416113272309303	0.024416113272309303	0.023585738614201546	0.023585738614201546	0.023585738614201546	0.024018023163080215	0.024018023163080215	0.024018023163080215
2942	0.02441585063934326	0.02441585063934326	0.02441585063934326	0.02385479211807251	0.02385479211807251	0.02385479211807251	0.023889079689979553	0.023889079689979553	0.023889079689979553
2958	0.02290923148393631	0.02290923148393631	0.02290923148393631	0.023644333705306053	0.023644333705306053	0.023644333705306053	0.02392827533185482	0.02392827533185482	0.02392827533185482
2974	0.02298748679459095	0.02298748679459095	0.02298748679459095	0.023883294314146042	0.023883294314146042	0.023883294314146042	0.023991482332348824	0.023991482332348824	0.023991482332348824
2990	0.02284093014895916	0.02284093014895916	0.02284093014895916	0.023761946707963943	0.023761946707963943	0.023761946707963943	0.023520130664110184	0.023520130664110184	0.023520130664110184
3006	0.022879263386130333	0.022879263386130333	0.022879263386130333	0.023819575086236	0.023819575086236	0.023819575086236	0.024092912673950195	0.024092912673950195	0.024092912673950195
3022	0.02280011773109436	0.02280011773109436	0.02280011773109436	0.023679792881011963	0.023679792881011963	0.023679792881011963	0.024117913097143173	0.024117913097143173	0.024117913097143173
3038	0.022776441648602486	0.022776441648602486	0.022776441648602486	0.023675821721553802	0.023675821721553802	0.023675821721553802	0.02366192825138569	0.02366192825138569	0.02366192825138569
3054	0.022775057703256607	0.022775057703256607	0.022775057703256607	0.02408912032842636	0.02408912032842636	0.02408912032842636	0.0237775556743145	0.0237775556743145	0.0237775556743145
3070	0.02252134121954441	0.02252134121954441	0.02252134121954441	0.023728659376502037	0.023728659376502037	0.023728659376502037	0.024116430431604385	0.024116430431604385	0.024116430431604385
3086	0.02278239279985428	0.02278239279985428	0.02278239279985428	0.023747999221086502	0.023747999221086502	0.023747999221086502	0.023855432868003845	0.023855432868003845	0.023855432868003845
3102	0.022769682109355927	0.022769682109355927	0.022769682109355927	0.023948630318045616	0.023948630318045616	0.023948630318045616	0.02400016039609909	0.02400016039609909	0.02400016039609909
3118	0.02248665876686573	0.02248665876686573	0.02248665876686573	0.023757312446832657	0.023757312446832657	0.023757312446832657	0.023559140041470528	0.023559140041470528	0.023559140041470528
3134	0.022609565407037735	0.022609565407037735	0.022609565407037735	0.023517701774835587	0.023517701774835587	0.023517701774835587	0.023756710812449455	0.023756710812449455	0.023756710812449455
3150	0.02266118861734867	0.02266118861734867	0.02266118861734867	0.023511173203587532	0.023511173203587532	0.023511173203587532	0.023971576243638992	0.023971576243638992	0.023971576243638992
3166	0.022471707314252853	0.022471707314252853	0.022471707314252853	0.02352539449930191	0.02352539449930191	0.02352539449930191	0.023949529975652695	0.023949529975652695	0.023949529975652695
3182	0.022639043629169464	0.022639043629169464	0.022639043629169464	0.02370590716600418	0.02370590716600418	0.02370590716600418	0.02400502748787403	0.02400502748787403	0.02400502748787403
3196	0.022474776953458786	0.022474776953458786	0.022474776953458786	0.023324305191636086	0.023324305191636086	0.023324305191636086	0.023790305480360985	0.023790305480360985	0.023790305480360985
3212	0.02263464219868183	0.02263464219868183	0.02263464219868183	0.023610135540366173	0.023610135540366173	0.023610135540366173	0.02362990565598011	0.02362990565598011	0.02362990565598011
3228	0.02255735918879509	0.02255735918879509	0.02255735918879509	0.023765498772263527	0.023765498772263527	0.023765498772263527	0.024127360433340073	0.024127360433340073	0.024127360433340073
3244	0.022250283509492874	0.022250283509492874	0.022250283509492874	0.023523561656475067	0.023523561656475067	0.023523561656475067	0.02378298155963421	0.02378298155963421	0.02378298155963421
3260	0.022517362609505653	0.022517362609505653	0.022517362609505653	0.02364874631166458	0.02364874631166458	0.02364874631166458	0.023833801969885826	0.023833801969885826	0.023833801969885826
3276	0.022368283942341805	0.022368283942341805	0.022368283942341805	0.023552168160676956	0.023552168160676956	0.023552168160676956	0.02371799945831299	0.02371799945831299	0.02371799945831299
3292	0.022485893219709396	0.022485893219709396	0.022485893219709396	0.023755080997943878	0.023755080997943878	0.023755080997943878	0.023417985066771507	0.023417985066771507	0.023417985066771507
3308	0.022518690675497055	0.022518690675497055	0.022518690675497055	0.02366964891552925	0.02366964891552925	0.02366964891552925	0.023498384281992912	0.023498384281992912	0.023498384281992912
3324	0.022411691024899483	0.022411691024899483	0.022411691024899483	0.02419334463775158	0.02419334463775158	0.02419334463775158	0.023768680170178413	0.023768680170178413	0.023768680170178413
3340	0.022435378283262253	0.022435378283262253	0.022435378283262253	0.023133540526032448	0.023133540526032448	0.023133540526032448	0.02355055883526802	0.02355055883526802	0.02355055883526802
3356	0.022719547152519226	0.022719547152519226	0.022719547152519226	0.023257587105035782	0.023257587105035782	0.023257587105035782	0.023811014369130135	0.023811014369130135	0.023811014369130135
3372	0.022461185231804848	0.022461185231804848	0.022461185231804848	0.023430751636624336	0.023430751636624336	0.023430751636624336	0.023674558848142624	0.023674558848142624	0.023674558848142624
3388	0.02237020991742611	0.02237020991742611	0.02237020991742611	0.02370510995388031	0.02370510995388031	0.02370510995388031	0.02345104143023491	0.02345104143023491	0.02345104143023491
3404	0.02255653217434883	0.02255653217434883	0.02255653217434883	0.023723015561699867	0.023723015561699867	0.023723015561699867	0.023832038044929504	0.023832038044929504	0.023832038044929504
3420	0.02236528880894184	0.02236528880894184	0.02236528880894184	0.02340986579656601	0.02340986579656601	0.02340986579656601	0.024157516658306122	0.024157516658306122	0.024157516658306122
3436	0.022459736093878746	0.022459736093878746	0.022459736093878746	0.02363666333258152	0.02363666333258152	0.02363666333258152	0.02350185066461563	0.02350185066461563	0.02350185066461563
3452	0.022282550111413002	0.022282550111413002	0.022282550111413002	0.023477021604776382	0.023477021604776382	0.023477021604776382	0.023571863770484924	0.023571863770484924	0.023571863770484924
3468	0.02250475250184536	0.02250475250184536	0.02250475250184536	0.02341734990477562	0.02341734990477562	0.02341734990477562	0.023286448791623116	0.023286448791623116	0.023286448791623116
3484	0.022689705714583397	0.022689705714583397	0.022689705714583397	0.02323477901518345	0.02323477901518345	0.02323477901518345	0.02337103709578514	0.02337103709578514	0.02337103709578514
3500	0.022592728957533836	0.022592728957533836	0.022592728957533836	0.02337750233709812	0.02337750233709812	0.02337750233709812	0.023523647338151932	0.023523647338151932	0.023523647338151932
3516	0.022480998188257217	0.022480998188257217	0.022480998188257217	0.02347625233232975	0.02347625233232975	0.02347625233232975	0.0235563013702631	0.0235563013702631	0.0235563013702631
3532	0.02234124019742012	0.02234124019742012	0.02234124019742012	0.023680347949266434	0.023680347949266434	0.023680347949266434	0.023664042353630066	0.023664042353630066	0.023664042353630066
3548	0.02241954393684864	0.02241954393684864	0.02241954393684864	0.02316172420978546	0.02316172420978546	0.02316172420978546	0.023484960198402405	0.023484960198402405	0.023484960198402405
3564	0.022402681410312653	0.022402681410312653	0.022402681410312653	0.02318655699491501	0.02318655699491501	0.02318655699491501	0.02336815372109413	0.02336815372109413	0.02336815372109413
3580	0.022367289289832115	0.022367289289832115	0.022367289289832115	0.02355329692363739	0.02355329692363739	0.02355329692363739	0.0237287450581789	0.0237287450581789	0.0237287450581789
3594	0.022509446367621422	0.022509446367621422	0.022509446367621422	0.023310832679271698	0.023310832679271698	0.023310832679271698	0.02355656400322914	0.02355656400322914	0.02355656400322914
3610	0.022609850391745567	0.022609850391745567	0.022609850391745567	0.02228458598256111	0.02228458598256111	0.02228458598256111	0.023398224264383316	0.023398224264383316	0.023398224264383316
3626	0.02261013723909855	0.02261013723909855	0.02261013723909855	0.022212015464901924	0.022212015464901924	0.022212015464901924	0.02314632572233677	0.02314632572233677	0.02314632572233677
3642	0.022265346720814705	0.022265346720814705	0.022265346720814705	0.022159148007631302	0.022159148007631302	0.022159148007631302	0.02345394529402256	0.02345394529402256	0.02345394529402256
3658	0.022363418713212013	0.022363418713212013	0.022363418713212013	0.02222285605967045	0.02222285605967045	0.02222285605967045	0.023570001125335693	0.023570001125335693	0.023570001125335693
3674	0.022067073732614517	0.022067073732614517	0.022067073732614517	0.022179014980793	0.022179014980793	0.022179014980793	0.023330407217144966	0.023330407217144966	0.023330407217144966
3690	0.02266283519566059	0.02266283519566059	0.02266283519566059	0.022290261462330818	0.022290261462330818	0.022290261462330818	0.02333219163119793	0.02333219163119793	0.02333219163119793
3706	0.022260665893554688	0.022260665893554688	0.022260665893554688	0.02205628715455532	0.02205628715455532	0.02205628715455532	0.023266207426786423	0.023266207426786423	0.023266207426786423
3722	0.022323109209537506	0.022323109209537506	0.022323109209537506	0.022097395732998848	0.022097395732998848	0.022097395732998848	0.023443441838026047	0.023443441838026047	0.023443441838026047
3738	0.022220760583877563	0.022220760583877563	0.022220760583877563	0.02220746874809265	0.02220746874809265	0.02220746874809265	0.02332555130124092	0.02332555130124092	0.02332555130124092
3754	0.022414496168494225	0.022414496168494225	0.022414496168494225	0.022250710055232048	0.022250710055232048	0.022250710055232048	0.02355961874127388	0.02355961874127388	0.02355961874127388
3770	0.022231267765164375	0.022231267765164375	0.022231267765164375	0.022307706996798515	0.022307706996798515	0.022307706996798515	0.02303961291909218	0.02303961291909218	0.02303961291909218
3786	0.022322768345475197	0.022322768345475197	0.022322768345475197	0.022255219519138336	0.022255219519138336	0.022255219519138336	0.02334750071167946	0.02334750071167946	0.02334750071167946
3802	0.022497069090604782	0.022497069090604782	0.022497069090604782	0.022080188617110252	0.022080188617110252	0.022080188617110252	0.023169243708252907	0.023169243708252907	0.023169243708252907
3818	0.022346192970871925	0.022346192970871925	0.022346192970871925	0.02241770178079605	0.02241770178079605	0.02241770178079605	0.023035919293761253	0.023035919293761253	0.023035919293761253
3834	0.022213710471987724	0.022213710471987724	0.022213710471987724	0.022084474563598633	0.022084474563598633	0.022084474563598633	0.023350659757852554	0.023350659757852554	0.023350659757852554
3850	0.022245317697525024	0.022245317697525024	0.022245317697525024	0.021964166313409805	0.021964166313409805	0.021964166313409805	0.022854086011648178	0.022854086011648178	0.022854086011648178
3866	0.022069565951824188	0.022069565951824188	0.022069565951824188	0.02191748283803463	0.02191748283803463	0.02191748283803463	0.023061946034431458	0.023061946034431458	0.023061946034431458
3882	0.022414080798625946	0.022414080798625946	0.022414080798625946	0.02203049138188362	0.02203049138188362	0.02203049138188362	0.02311914600431919	0.02311914600431919	0.02311914600431919
3898	0.022071165964007378	0.022071165964007378	0.022071165964007378	0.021992461755871773	0.021992461755871773	0.021992461755871773	0.023309122771024704	0.023309122771024704	0.023309122771024704
3914	0.022350065410137177	0.022350065410137177	0.022350065410137177	0.021989736706018448	0.021989736706018448	0.021989736706018448	0.02298489771783352	0.02298489771783352	0.02298489771783352
3930	0.02242985926568508	0.02242985926568508	0.02242985926568508	0.02182810753583908	0.02182810753583908	0.02182810753583908	0.02333582006394863	0.02333582006394863	0.02333582006394863
3946	0.021566253155469894	0.021566253155469894	0.021566253155469894	0.02188481204211712	0.02188481204211712	0.02188481204211712	0.022923480719327927	0.022923480719327927	0.022923480719327927
3962	0.021644767373800278	0.021644767373800278	0.021644767373800278	0.02200152538716793	0.02200152538716793	0.02200152538716793	0.02303825132548809	0.02303825132548809	0.02303825132548809
3978	0.021493898704648018	0.021493898704648018	0.021493898704648018	0.021989302709698677	0.021989302709698677	0.021989302709698677	0.023166127502918243	0.023166127502918243	0.023166127502918243
3992	0.021717946976423264	0.021717946976423264	0.021717946976423264	0.022010408341884613	0.022010408341884613	0.022010408341884613	0.02294265851378441	0.02294265851378441	0.02294265851378441
4008	0.021534280851483345	0.021534280851483345	0.021534280851483345	0.022005844861268997	0.022005844861268997	0.022005844861268997	0.023065300658345222	0.023065300658345222	0.023065300658345222
4024	0.02161453291773796	0.02161453291773796	0.02161453291773796	0.022309863939881325	0.022309863939881325	0.022309863939881325	0.023331940174102783	0.023331940174102783	0.023331940174102783
4040	0.021626194939017296	0.021626194939017296	0.021626194939017296	0.0218585766851902	0.0218585766851902	0.0218585766851902	0.023433754220604897	0.023433754220604897	0.023433754220604897
4056	0.021641502156853676	0.021641502156853676	0.021641502156853676	0.02198844589293003	0.02198844589293003	0.02198844589293003	0.023136906325817108	0.023136906325817108	0.023136906325817108
4072	0.021649902686476707	0.021649902686476707	0.021649902686476707	0.022169649600982666	0.022169649600982666	0.022169649600982666	0.02323417365550995	0.02323417365550995	0.02323417365550995
4088	0.021543996408581734	0.021543996408581734	0.021543996408581734	0.02219247817993164	0.02219247817993164	0.02219247817993164	0.022943681105971336	0.022943681105971336	0.022943681105971336
4104	0.021658819168806076	0.021658819168806076	0.021658819168806076	0.021923469379544258	0.021923469379544258	0.021923469379544258	0.02312288247048855	0.02312288247048855	0.02312288247048855
4120	0.02155357599258423	0.02155357599258423	0.02155357599258423	0.022028911858797073	0.022028911858797073	0.022028911858797073	0.02308391034603119	0.02308391034603119	0.02308391034603119
4136	0.02153537981212139	0.02153537981212139	0.02153537981212139	0.021920815110206604	0.021920815110206604	0.021920815110206604	0.023289214819669724	0.023289214819669724	0.023289214819669724
4152	0.02159939892590046	0.02159939892590046	0.02159939892590046	0.02185709960758686	0.02185709960758686	0.02185709960758686	0.02314428798854351	0.02314428798854351	0.02314428798854351
4168	0.021526748314499855	0.021526748314499855	0.021526748314499855	0.022024502977728844	0.022024502977728844	0.022024502977728844	0.023117011412978172	0.023117011412978172	0.023117011412978172
4184	0.021457431837916374	0.021457431837916374	0.021457431837916374	0.02180493250489235	0.02180493250489235	0.02180493250489235	0.02293480932712555	0.02293480932712555	0.02293480932712555
4200	0.021531766280531883	0.021531766280531883	0.021531766280531883	0.02178347110748291	0.02178347110748291	0.02178347110748291	0.02332223206758499	0.02332223206758499	0.02332223206758499
4216	0.021541491150856018	0.021541491150856018	0.021541491150856018	0.021856022998690605	0.021856022998690605	0.021856022998690605	0.023228811100125313	0.023228811100125313	0.023228811100125313
4232	0.02151799388229847	0.02151799388229847	0.02151799388229847	0.02185726724565029	0.02185726724565029	0.02185726724565029	0.023222288116812706	0.023222288116812706	0.023222288116812706
4248	0.02119620330631733	0.02119620330631733	0.02119620330631733	0.02199278026819229	0.02199278026819229	0.02199278026819229	0.022799573838710785	0.022799573838710785	0.022799573838710785
4264	0.021155787631869316	0.021155787631869316	0.021155787631869316	0.021938087418675423	0.021938087418675423	0.021938087418675423	0.023121364414691925	0.023121364414691925	0.023121364414691925
4280	0.021147072315216064	0.021147072315216064	0.021147072315216064	0.021907277405261993	0.021907277405261993	0.021907277405261993	0.0229546669870615	0.0229546669870615	0.0229546669870615
4296	0.021153902634978294	0.021153902634978294	0.021153902634978294	0.02192712016403675	0.02192712016403675	0.02192712016403675	0.023044651374220848	0.023044651374220848	0.023044651374220848
4312	0.021162770688533783	0.021162770688533783	0.021162770688533783	0.021788766607642174	0.021788766607642174	0.021788766607642174	0.022984884679317474	0.022984884679317474	0.022984884679317474
4328	0.021125484257936478	0.021125484257936478	0.021125484257936478	0.021775558590888977	0.021775558590888977	0.021775558590888977	0.02333897538483143	0.02333897538483143	0.02333897538483143
4344	0.021192196756601334	0.021192196756601334	0.021192196756601334	0.02181178331375122	0.02181178331375122	0.02181178331375122	0.022992286831140518	0.022992286831140518	0.022992286831140518
4360	0.02104690670967102	0.02104690670967102	0.02104690670967102	0.021826058626174927	0.021826058626174927	0.021826058626174927	0.022987663745880127	0.022987663745880127	0.022987663745880127
4376	0.02110622450709343	0.02110622450709343	0.02110622450709343	0.02200421132147312	0.02200421132147312	0.02200421132147312	0.023058462888002396	0.023058462888002396	0.023058462888002396
4390	0.021152570843696594	0.021152570843696594	0.021152570843696594	0.021680690348148346	0.021680690348148346	0.021680690348148346	0.023134369403123856	0.023134369403123856	0.023134369403123856
4406	0.02117091603577137	0.02117091603577137	0.02117091603577137	0.021873917430639267	0.021873917430639267	0.021873917430639267	0.02277599461376667	0.02277599461376667	0.02277599461376667
4422	0.021283136680722237	0.021283136680722237	0.021283136680722237	0.021703198552131653	0.021703198552131653	0.021703198552131653	0.0227206964045763	0.0227206964045763	0.0227206964045763
4438	0.021070802584290504	0.021070802584290504	0.021070802584290504	0.02178069017827511	0.02178069017827511	0.02178069017827511	0.023804759606719017	0.023804759606719017	0.023804759606719017
4454	0.02107306197285652	0.02107306197285652	0.02107306197285652	0.021663885563611984	0.021663885563611984	0.021663885563611984	0.02278716117143631	0.02278716117143631	0.02278716117143631
4470	0.021116288378834724	0.021116288378834724	0.021116288378834724	0.021645519882440567	0.021645519882440567	0.021645519882440567	0.0233770702034235	0.0233770702034235	0.0233770702034235
4486	0.021143391728401184	0.021143391728401184	0.021143391728401184	0.021907459944486618	0.021907459944486618	0.021907459944486618	0.02297314815223217	0.02297314815223217	0.02297314815223217
4502	0.021160516887903214	0.021160516887903214	0.021160516887903214	0.021887417882680893	0.021887417882680893	0.021887417882680893	0.022740639746189117	0.022740639746189117	0.022740639746189117
4518	0.021028365939855576	0.021028365939855576	0.021028365939855576	0.02174040675163269	0.02174040675163269	0.02174040675163269	0.02282584458589554	0.02282584458589554	0.02282584458589554
4534	0.021116109564900398	0.021116109564900398	0.021116109564900398	0.02175738848745823	0.02175738848745823	0.02175738848745823	0.022913901135325432	0.022913901135325432	0.022913901135325432
4550	0.021059855818748474	0.021059855818748474	0.021059855818748474	0.021972443908452988	0.021972443908452988	0.021972443908452988	0.023061132058501244	0.023061132058501244	0.023061132058501244
4566	0.021109329536557198	0.021109329536557198	0.021109329536557198	0.021781370043754578	0.021781370043754578	0.021781370043754578	0.02313903532922268	0.02313903532922268	0.02313903532922268
4582	0.02117827720940113	0.02117827720940113	0.02117827720940113	0.02189030684530735	0.02189030684530735	0.02189030684530735	0.023207588121294975	0.023207588121294975	0.023207588121294975
4598	0.021040404215455055	0.021040404215455055	0.021040404215455055	0.021943308413028717	0.021943308413028717	0.021943308413028717	0.02275184355676174	0.02275184355676174	0.02275184355676174
4614	0.021068839356303215	0.021068839356303215	0.021068839356303215	0.021791232749819756	0.021791232749819756	0.021791232749819756	0.022810643538832664	0.022810643538832664	0.022810643538832664
4630	0.021080834791064262	0.021080834791064262	0.021080834791064262	0.02171975001692772	0.02171975001692772	0.02171975001692772	0.023138560354709625	0.023138560354709625	0.023138560354709625
4646	0.02118031121790409	0.02118031121790409	0.02118031121790409	0.0217945147305727	0.0217945147305727	0.0217945147305727	0.022983213886618614	0.022983213886618614	0.022983213886618614
4662	0.021118419244885445	0.021118419244885445	0.021118419244885445	0.02172902226448059	0.02172902226448059	0.02172902226448059	0.0230243057012558	0.0230243057012558	0.0230243057012558
4678	0.02105850540101528	0.02105850540101528	0.02105850540101528	0.021958494558930397	0.021958494558930397	0.021958494558930397	0.022787295281887054	0.022787295281887054	0.022787295281887054
4694	0.021146219223737717	0.021146219223737717	0.021146219223737717	0.021228322759270668	0.021228322759270668	0.021228322759270668	0.022706659510731697	0.022706659510731697	0.022706659510731697
4710	0.02098299190402031	0.02098299190402031	0.02098299190402031	0.021454639732837677	0.021454639732837677	0.021454639732837677	0.023070933297276497	0.023070933297276497	0.023070933297276497
4726	0.02086728624999523	0.02086728624999523	0.02086728624999523	0.021248221397399902	0.021248221397399902	0.021248221397399902	0.02194969728589058	0.02194969728589058	0.02194969728589058
4742	0.02089972048997879	0.02089972048997879	0.02089972048997879	0.021330177783966064	0.021330177783966064	0.021330177783966064	0.021939553320407867	0.021939553320407867	0.021939553320407867
4758	0.02092266082763672	0.02092266082763672	0.02092266082763672	0.02131231315433979	0.02131231315433979	0.02131231315433979	0.021823102608323097	0.021823102608323097	0.021823102608323097
4774	0.020937573164701462	0.020937573164701462	0.020937573164701462	0.021296357735991478	0.021296357735991478	0.021296357735991478	0.021827075630426407	0.021827075630426407	0.021827075630426407
4788	0.02094624750316143	0.02094624750316143	0.02094624750316143	0.021260593086481094	0.021260593086481094	0.021260593086481094	0.02182670868933201	0.02182670868933201	0.02182670868933201
4804	0.020932449027895927	0.020932449027895927	0.020932449027895927	0.021275918930768967	0.021275918930768967	0.021275918930768967	0.021881472319364548	0.021881472319364548	0.021881472319364548
4820	0.02089802175760269	0.02089802175760269	0.02089802175760269	0.02128978632390499	0.02128978632390499	0.02128978632390499	0.021888136863708496	0.021888136863708496	0.021888136863708496
4836	0.02087966538965702	0.02087966538965702	0.02087966538965702	0.021372122690081596	0.021372122690081596	0.021372122690081596	0.021846111863851547	0.021846111863851547	0.021846111863851547
4852	0.02093055658042431	0.02093055658042431	0.02093055658042431	0.02125759795308113	0.02125759795308113	0.02125759795308113	0.021993128582835197	0.021993128582835197	0.021993128582835197
4868	0.021000856533646584	0.021000856533646584	0.021000856533646584	0.021364159882068634	0.021364159882068634	0.021364159882068634	0.02216818928718567	0.02216818928718567	0.02216818928718567
4884	0.020974677056074142	0.020974677056074142	0.020974677056074142	0.021226482465863228	0.021226482465863228	0.021226482465863228	0.021865133196115494	0.021865133196115494	0.021865133196115494
4900	0.020918671041727066	0.020918671041727066	0.020918671041727066	0.021261584013700485	0.021261584013700485	0.021261584013700485	0.021728552877902985	0.021728552877902985	0.021728552877902985
4916	0.02097276970744133	0.02097276970744133	0.02097276970744133	0.021209200844168663	0.021209200844168663	0.021209200844168663	0.02197170816361904	0.02197170816361904	0.02197170816361904
4932	0.020928798243403435	0.020928798243403435	0.020928798243403435	0.02112795040011406	0.02112795040011406	0.02112795040011406	0.02166374772787094	0.02166374772787094	0.02166374772787094
4948	0.020920759066939354	0.020920759066939354	0.020920759066939354	0.021309806033968925	0.021309806033968925	0.021309806033968925	0.02172972448170185	0.02172972448170185	0.02172972448170185
4964	0.020992757752537727	0.020992757752537727	0.020992757752537727	0.021236397325992584	0.021236397325992584	0.021236397325992584	0.021741507574915886	0.021741507574915886	0.021741507574915886
4980	0.020886089652776718	0.020886089652776718	0.020886089652776718	0.021383581683039665	0.021383581683039665	0.021383581683039665	0.021757930517196655	0.021757930517196655	0.021757930517196655
4996	0.0208588857203722	0.0208588857203722	0.0208588857203722	0.021260173991322517	0.021260173991322517	0.021260173991322517	0.02177240140736103	0.02177240140736103	0.02177240140736103
5012	0.020915616303682327	0.020915616303682327	0.020915616303682327	0.021264279261231422	0.021264279261231422	0.021264279261231422	0.021691471338272095	0.021691471338272095	0.021691471338272095
5028	0.02098832279443741	0.02098832279443741	0.02098832279443741	0.021183494478464127	0.021183494478464127	0.021183494478464127	0.02168366126716137	0.02168366126716137	0.02168366126716137
5044	0.020892519503831863	0.020892519503831863	0.020892519503831863	0.021196428686380386	0.021196428686380386	0.021196428686380386	0.02181662619113922	0.02181662619113922	0.02181662619113922
5060	0.02089427039027214	0.02089427039027214	0.02089427039027214	0.021228406578302383	0.021228406578302383	0.021228406578302383	0.021709535270929337	0.021709535270929337	0.021709535270929337
5076	0.020916875451803207	0.020916875451803207	0.020916875451803207	0.021197784692049026	0.021197784692049026	0.021197784692049026	0.021750200539827347	0.021750200539827347	0.021750200539827347
5092	0.020877240225672722	0.020877240225672722	0.020877240225672722	0.02121846005320549	0.02121846005320549	0.02121846005320549	0.021813806146383286	0.021813806146383286	0.021813806146383286
5108	0.020922649651765823	0.020922649651765823	0.020922649651765823	0.02123088203370571	0.02123088203370571	0.02123088203370571	0.02151627279818058	0.02151627279818058	0.02151627279818058
5124	0.020878247916698456	0.020878247916698456	0.020878247916698456	0.021308835595846176	0.021308835595846176	0.021308835595846176	0.02167614735662937	0.02167614735662937	0.02167614735662937
5140	0.020937103778123856	0.020937103778123856	0.020937103778123856	0.02114601619541645	0.02114601619541645	0.02114601619541645	0.021754039451479912	0.021754039451479912	0.021754039451479912
5156	0.02086586505174637	0.02086586505174637	0.02086586505174637	0.021216806024312973	0.021216806024312973	0.021216806024312973	0.02181566134095192	0.02181566134095192	0.02181566134095192
5172	0.02088545449078083	0.02088545449078083	0.02088545449078083	0.021113406866788864	0.021113406866788864	0.021113406866788864	0.021792329847812653	0.021792329847812653	0.021792329847812653
5186	0.02093522995710373	0.02093522995710373	0.02093522995710373	0.02118121273815632	0.02118121273815632	0.02118121273815632	0.02160697616636753	0.02160697616636753	0.02160697616636753
5202	0.02086014300584793	0.02086014300584793	0.02086014300584793	0.021152392029762268	0.021152392029762268	0.021152392029762268	0.021558167412877083	0.021558167412877083	0.021558167412877083
5218	0.020904868841171265	0.020904868841171265	0.020904868841171265	0.02120158262550831	0.02120158262550831	0.02120158262550831	0.021644115447998047	0.021644115447998047	0.021644115447998047
5234	0.020871829241514206	0.020871829241514206	0.020871829241514206	0.021312205120921135	0.021312205120921135	0.021312205120921135	0.02159012109041214	0.02159012109041214	0.02159012109041214
5250	0.020898858085274696	0.020898858085274696	0.020898858085274696	0.021195601671934128	0.021195601671934128	0.021195601671934128	0.021725943312048912	0.021725943312048912	0.021725943312048912
5266	0.020892085507512093	0.020892085507512093	0.020892085507512093	0.021251710131764412	0.021251710131764412	0.021251710131764412	0.021694468334317207	0.021694468334317207	0.021694468334317207
5282	0.020861279219388962	0.020861279219388962	0.020861279219388962	0.02123177982866764	0.02123177982866764	0.02123177982866764	0.02162448689341545	0.02162448689341545	0.02162448689341545
5298	0.020853949710726738	0.020853949710726738	0.020853949710726738	0.021180598065257072	0.021180598065257072	0.021180598065257072	0.021653510630130768	0.021653510630130768	0.021653510630130768
5314	0.020839545875787735	0.020839545875787735	0.020839545875787735	0.021344009786844254	0.021344009786844254	0.021344009786844254	0.021417131647467613	0.021417131647467613	0.021417131647467613
5330	0.02078532613813877	0.02078532613813877	0.02078532613813877	0.02122373692691326	0.02122373692691326	0.02122373692691326	0.021674666553735733	0.021674666553735733	0.021674666553735733
5346	0.02079993113875389	0.02079993113875389	0.02079993113875389	0.021199531853199005	0.021199531853199005	0.021199531853199005	0.021647099405527115	0.021647099405527115	0.021647099405527115
5362	0.020798172801733017	0.020798172801733017	0.020798172801733017	0.021244268864393234	0.021244268864393234	0.021244268864393234	0.021587947383522987	0.021587947383522987	0.021587947383522987
5378	0.020762916654348373	0.020762916654348373	0.020762916654348373	0.021296290680766106	0.021296290680766106	0.021296290680766106	0.021587129682302475	0.021587129682302475	0.021587129682302475
5394	0.020805945619940758	0.020805945619940758	0.020805945619940758	0.02114315889775753	0.02114315889775753	0.02114315889775753	0.021518465131521225	0.021518465131521225	0.021518465131521225
5410	0.020805759355425835	0.020805759355425835	0.020805759355425835	0.021276123821735382	0.021276123821735382	0.021276123821735382	0.02162184566259384	0.02162184566259384	0.02162184566259384
5426	0.020804330706596375	0.020804330706596375	0.020804330706596375	0.021250946447253227	0.021250946447253227	0.021250946447253227	0.02165536768734455	0.02165536768734455	0.02165536768734455
5442	0.020777149125933647	0.020777149125933647	0.020777149125933647	0.02119712345302105	0.02119712345302105	0.02119712345302105	0.021586010232567787	0.021586010232567787	0.021586010232567787
5458	0.02079460211098194	0.02079460211098194	0.02079460211098194	0.021369267255067825	0.021369267255067825	0.021369267255067825	0.021684041246771812	0.021684041246771812	0.021684041246771812
5474	0.020852627232670784	0.020852627232670784	0.020852627232670784	0.021069692447781563	0.021069692447781563	0.021069692447781563	0.021647106856107712	0.021647106856107712	0.021647106856107712
5490	0.02078709378838539	0.02078709378838539	0.02078709378838539	0.02098325826227665	0.02098325826227665	0.02098325826227665	0.021624812856316566	0.021624812856316566	0.021624812856316566
5506	0.020792562514543533	0.020792562514543533	0.020792562514543533	0.020952191203832626	0.020952191203832626	0.020952191203832626	0.02149328961968422	0.02149328961968422	0.02149328961968422
5522	0.020827634260058403	0.020827634260058403	0.020827634260058403	0.020864907652139664	0.020864907652139664	0.020864907652139664	0.02175072953104973	0.02175072953104973	0.02175072953104973
5538	0.02077968791127205	0.02077968791127205	0.02077968791127205	0.020981157198548317	0.020981157198548317	0.020981157198548317	0.021539930254220963	0.021539930254220963	0.021539930254220963
5554	0.020843813195824623	0.020843813195824623	0.020843813195824623	0.021002810448408127	0.021002810448408127	0.021002810448408127	0.02157129906117916	0.02157129906117916	0.02157129906117916
5570	0.020781362429261208	0.020781362429261208	0.020781362429261208	0.020922241732478142	0.020922241732478142	0.020922241732478142	0.021638857200741768	0.021638857200741768	0.021638857200741768
5584	0.020803041756153107	0.020803041756153107	0.020803041756153107	0.020952140912413597	0.020952140912413597	0.020952140912413597	0.021202120929956436	0.021202120929956436	0.021202120929956436
5600	0.020816104486584663	0.020816104486584663	0.020816104486584663	0.02096434310078621	0.02096434310078621	0.02096434310078621	0.021196559071540833	0.021196559071540833	0.021196559071540833
5616	0.02079903334379196	0.02079903334379196	0.02079903334379196	0.020914949476718903	0.020914949476718903	0.020914949476718903	0.021083340048789978	0.021083340048789978	0.021083340048789978
5632	0.020834773778915405	0.020834773778915405	0.020834773778915405	0.020898932591080666	0.020898932591080666	0.020898932591080666	0.021083302795886993	0.021083302795886993	0.021083302795886993
5648	0.020785219967365265	0.020785219967365265	0.020785219967365265	0.020948711782693863	0.020948711782693863	0.020948711782693863	0.02111463062465191	0.02111463062465191	0.02111463062465191
5664	0.020795559510588646	0.020795559510588646	0.020795559510588646	0.020981887355446815	0.020981887355446815	0.020981887355446815	0.021049724891781807	0.021049724891781807	0.021049724891781807
5680	0.020785832777619362	0.020785832777619362	0.020785832777619362	0.02093692123889923	0.02093692123889923	0.02093692123889923	0.021068891510367393	0.021068891510367393	0.021068891510367393
5696	0.02077789604663849	0.02077789604663849	0.02077789604663849	0.020936649292707443	0.020936649292707443	0.020936649292707443	0.021066125482320786	0.021066125482320786	0.021066125482320786
5712	0.020790567621588707	0.020790567621588707	0.020790567621588707	0.02089296467602253	0.02089296467602253	0.02089296467602253	0.02116491086781025	0.02116491086781025	0.02116491086781025
5728	0.02080913446843624	0.02080913446843624	0.02080913446843624	0.020890887826681137	0.020890887826681137	0.020890887826681137	0.021055595949292183	0.021055595949292183	0.021055595949292183
5744	0.020833170041441917	0.020833170041441917	0.020833170041441917	0.0208988469094038	0.0208988469094038	0.0208988469094038	0.021090855821967125	0.021090855821967125	0.021090855821967125
5760	0.020838147029280663	0.020838147029280663	0.020838147029280663	0.020874207839369774	0.020874207839369774	0.020874207839369774	0.02098953165113926	0.02098953165113926	0.02098953165113926
5776	0.020813021808862686	0.020813021808862686	0.020813021808862686	0.020913349464535713	0.020913349464535713	0.020913349464535713	0.020968565717339516	0.020968565717339516	0.020968565717339516
5792	0.020778881385922432	0.020778881385922432	0.020778881385922432	0.02080310694873333	0.02080310694873333	0.02080310694873333	0.020973021164536476	0.020973021164536476	0.020973021164536476
5808	0.02078825794160366	0.02078825794160366	0.02078825794160366	0.020820004865527153	0.020820004865527153	0.020820004865527153	0.02122345007956028	0.02122345007956028	0.02122345007956028
5824	0.02079109288752079	0.02079109288752079	0.02079109288752079	0.02077430672943592	0.02077430672943592	0.02077430672943592	0.021032212302088737	0.021032212302088737	0.021032212302088737
5840	0.02077440172433853	0.02077440172433853	0.02077440172433853	0.020791467279195786	0.020791467279195786	0.020791467279195786	0.02102319709956646	0.02102319709956646	0.02102319709956646
5856	0.020775603130459785	0.020775603130459785	0.020775603130459785	0.020745646208524704	0.020745646208524704	0.020745646208524704	0.021182412281632423	0.021182412281632423	0.021182412281632423
5872	0.020769374445080757	0.020769374445080757	0.020769374445080757	0.020778056234121323	0.020778056234121323	0.020778056234121323	0.0210289116948843	0.0210289116948843	0.0210289116948843
5888	0.020799141377210617	0.020799141377210617	0.020799141377210617	0.0207670945674181	0.0207670945674181	0.0207670945674181	0.02089386060833931	0.02089386060833931	0.02089386060833931
5904	0.02076406590640545	0.02076406590640545	0.02076406590640545	0.020773909986019135	0.020773909986019135	0.020773909986019135	0.020934581756591797	0.020934581756591797	0.020934581756591797
5920	0.020810801535844803	0.020810801535844803	0.020810801535844803	0.02077735774219036	0.02077735774219036	0.02077735774219036	0.020919328555464745	0.020919328555464745	0.020919328555464745
5936	0.020787587389349937	0.020787587389349937	0.020787587389349937	0.02077552117407322	0.02077552117407322	0.02077552117407322	0.021041326224803925	0.021041326224803925	0.021041326224803925
5952	0.020824935287237167	0.020824935287237167	0.020824935287237167	0.02084227092564106	0.02084227092564106	0.02084227092564106	0.020910022780299187	0.020910022780299187	0.020910022780299187
5968	0.02077006734907627	0.02077006734907627	0.02077006734907627	0.020775631070137024	0.020775631070137024	0.020775631070137024	0.021001150831580162	0.021001150831580162	0.021001150831580162
5982	0.02077222242951393	0.02077222242951393	0.02077222242951393	0.020757710561156273	0.020757710561156273	0.020757710561156273	0.020988505333662033	0.020988505333662033	0.020988505333662033
5998	0.020776871591806412	0.020776871591806412	0.020776871591806412	0.020771300420165062	0.020771300420165062	0.020771300420165062	0.020998749881982803	0.020998749881982803	0.020998749881982803
6014	0.020758088678121567	0.020758088678121567	0.020758088678121567	0.020791001617908478	0.020791001617908478	0.020791001617908478	0.020981471985578537	0.020981471985578537	0.020981471985578537
6030	0.020764019340276718	0.020764019340276718	0.020764019340276718	0.020755557343363762	0.020755557343363762	0.020755557343363762	0.02116704173386097	0.02116704173386097	0.02116704173386097
6046	0.02075059339404106	0.02075059339404106	0.02075059339404106	0.02079836092889309	0.02079836092889309	0.02079836092889309	0.021069008857011795	0.021069008857011795	0.021069008857011795
6062	0.020735038444399834	0.020735038444399834	0.020735038444399834	0.020777545869350433	0.020777545869350433	0.020777545869350433	0.02102275751531124	0.02102275751531124	0.02102275751531124
6078	0.020744837820529938	0.020744837820529938	0.020744837820529938	0.020791426301002502	0.020791426301002502	0.020791426301002502	0.021103864535689354	0.021103864535689354	0.021103864535689354
6094	0.02074825018644333	0.02074825018644333	0.02074825018644333	0.020743461325764656	0.020743461325764656	0.020743461325764656	0.021015651524066925	0.021015651524066925	0.021015651524066925
6110	0.020788468420505524	0.020788468420505524	0.020788468420505524	0.020800847560167313	0.020800847560167313	0.020800847560167313	0.02097046561539173	0.02097046561539173	0.02097046561539173
6126	0.0207917932420969	0.0207917932420969	0.0207917932420969	0.02073035016655922	0.02073035016655922	0.02073035016655922	0.02095888927578926	0.02095888927578926	0.02095888927578926
6142	0.020763056352734566	0.020763056352734566	0.020763056352734566	0.020740723237395287	0.020740723237395287	0.020740723237395287	0.020964298397302628	0.020964298397302628	0.020964298397302628
6158	0.02075568586587906	0.02075568586587906	0.02075568586587906	0.020747773349285126	0.020747773349285126	0.020747773349285126	0.02111155539751053	0.02111155539751053	0.02111155539751053
6174	0.020751480013132095	0.020751480013132095	0.020751480013132095	0.020751839503645897	0.020751839503645897	0.020751839503645897	0.020956844091415405	0.020956844091415405	0.020956844091415405
6190	0.020758582279086113	0.020758582279086113	0.020758582279086113	0.020781992003321648	0.020781992003321648	0.020781992003321648	0.021058961749076843	0.021058961749076843	0.021058961749076843
6206	0.020772546529769897	0.020772546529769897	0.020772546529769897	0.020754322409629822	0.020754322409629822	0.020754322409629822	0.02083982154726982	0.02083982154726982	0.02083982154726982
6222	0.020742561668157578	0.020742561668157578	0.020742561668157578	0.02073441445827484	0.02073441445827484	0.02073441445827484	0.02125524915754795	0.02125524915754795	0.02125524915754795
6238	0.02079472877085209	0.02079472877085209	0.02079472877085209	0.02071644924581051	0.02071644924581051	0.02071644924581051	0.02102694660425186	0.02102694660425186	0.02102694660425186
6254	0.020758958533406258	0.020758958533406258	0.020758958533406258	0.020718442276120186	0.020718442276120186	0.020718442276120186	0.021011026576161385	0.021011026576161385	0.021011026576161385
6270	0.020772233605384827	0.020772233605384827	0.020772233605384827	0.020765338093042374	0.020765338093042374	0.020765338093042374	0.021014761179685593	0.021014761179685593	0.021014761179685593
6286	0.02075202390551567	0.02075202390551567	0.02075202390551567	0.020793896168470383	0.020793896168470383	0.020793896168470383	0.02098718471825123	0.02098718471825123	0.02098718471825123
6302	0.020749086514115334	0.020749086514115334	0.020749086514115334	0.020731434226036072	0.020731434226036072	0.020731434226036072	0.021018454805016518	0.021018454805016518	0.021018454805016518
6318	0.020766470581293106	0.020766470581293106	0.020766470581293106	0.020724190399050713	0.020724190399050713	0.020724190399050713	0.021079668775200844	0.021079668775200844	0.021079668775200844
6334	0.020757587626576424	0.020757587626576424	0.020757587626576424	0.020732907578349113	0.020732907578349113	0.020732907578349113	0.021031882613897324	0.021031882613897324	0.021031882613897324
6350	0.02074282057583332	0.02074282057583332	0.02074282057583332	0.020767008885741234	0.020767008885741234	0.020767008885741234	0.02100302465260029	0.02100302465260029	0.02100302465260029
6366	0.020737627521157265	0.020737627521157265	0.020737627521157265	0.020716045051813126	0.020716045051813126	0.020716045051813126	0.020911073312163353	0.020911073312163353	0.020911073312163353
6380	0.02074270509183407	0.02074270509183407	0.02074270509183407	0.020771844312548637	0.020771844312548637	0.020771844312548637	0.020869629457592964	0.020869629457592964	0.020869629457592964
6396	0.020728370174765587	0.020728370174765587	0.020728370174765587	0.02078012377023697	0.02078012377023697	0.02078012377023697	0.02086140215396881	0.02086140215396881	0.02086140215396881
6412	0.020725298672914505	0.020725298672914505	0.020725298672914505	0.02078496292233467	0.02078496292233467	0.02078496292233467	0.020933344960212708	0.020933344960212708	0.020933344960212708
6428	0.02073921263217926	0.02073921263217926	0.02073921263217926	0.020768696442246437	0.020768696442246437	0.020768696442246437	0.021048884838819504	0.021048884838819504	0.021048884838819504
6444	0.020716091617941856	0.020716091617941856	0.020716091617941856	0.020769473165273666	0.020769473165273666	0.020769473165273666	0.021011531352996826	0.021011531352996826	0.021011531352996826
6460	0.020722297951579094	0.020722297951579094	0.020722297951579094	0.020722180604934692	0.020722180604934692	0.020722180604934692	0.02101951092481613	0.02101951092481613	0.02101951092481613
6476	0.020713472738862038	0.020713472738862038	0.020713472738862038	0.02076748199760914	0.02076748199760914	0.02076748199760914	0.020685885101556778	0.020685885101556778	0.020685885101556778
6492	0.020727066323161125	0.020727066323161125	0.020727066323161125	0.02073768898844719	0.02073768898844719	0.02073768898844719	0.02079024538397789	0.02079024538397789	0.02079024538397789
6508	0.020707547664642334	0.020707547664642334	0.020707547664642334	0.02070600539445877	0.02070600539445877	0.02070600539445877	0.02076776884496212	0.02076776884496212	0.02076776884496212
6524	0.020714864134788513	0.020714864134788513	0.020714864134788513	0.02078045718371868	0.02078045718371868	0.02078045718371868	0.020718246698379517	0.020718246698379517	0.020718246698379517
6540	0.020732367411255836	0.020732367411255836	0.020732367411255836	0.020792514085769653	0.020792514085769653	0.020792514085769653	0.02066366747021675	0.02066366747021675	0.02066366747021675
6556	0.020750995725393295	0.020750995725393295	0.020750995725393295	0.020755646750330925	0.020755646750330925	0.020755646750330925	0.02073502354323864	0.02073502354323864	0.02073502354323864
6572	0.020712895318865776	0.020712895318865776	0.020712895318865776	0.020720945671200752	0.020720945671200752	0.020720945671200752	0.020671237260103226	0.020671237260103226	0.020671237260103226
6588	0.020734379068017006	0.020734379068017006	0.020734379068017006	0.020723888650536537	0.020723888650536537	0.020723888650536537	0.020755253732204437	0.020755253732204437	0.020755253732204437
6604	0.020715579390525818	0.020715579390525818	0.020715579390525818	0.020703254267573357	0.020703254267573357	0.020703254267573357	0.020653152838349342	0.020653152838349342	0.020653152838349342
6620	0.020706938579678535	0.020706938579678535	0.020706938579678535	0.020740898326039314	0.020740898326039314	0.020740898326039314	0.020749922841787338	0.020749922841787338	0.020749922841787338
6636	0.02072327397763729	0.02072327397763729	0.02072327397763729	0.02074083313345909	0.02074083313345909	0.02074083313345909	0.020737944170832634	0.020737944170832634	0.020737944170832634
6652	0.02073109894990921	0.02073109894990921	0.02073109894990921	0.020733900368213654	0.020733900368213654	0.020733900368213654	0.020798062905669212	0.020798062905669212	0.020798062905669212
6668	0.020726831629872322	0.020726831629872322	0.020726831629872322	0.02071739360690117	0.02071739360690117	0.02071739360690117	0.020823251456022263	0.020823251456022263	0.020823251456022263
6684	0.02072354592382908	0.02072354592382908	0.02072354592382908	0.020726289600133896	0.020726289600133896	0.020726289600133896	0.020740969106554985	0.020740969106554985	0.020740969106554985
6700	0.02073538675904274	0.02073538675904274	0.02073538675904274	0.020706329494714737	0.020706329494714737	0.020706329494714737	0.020809760317206383	0.020809760317206383	0.020809760317206383
6716	0.020711662247776985	0.020711662247776985	0.020711662247776985	0.020770402625203133	0.020770402625203133	0.020770402625203133	0.020676033571362495	0.020676033571362495	0.020676033571362495
6732	0.020699381828308105	0.020699381828308105	0.020699381828308105	0.020705945789813995	0.020705945789813995	0.020705945789813995	0.02073742263019085	0.02073742263019085	0.02073742263019085
6748	0.02071010321378708	0.02071010321378708	0.02071010321378708	0.020702026784420013	0.020702026784420013	0.020702026784420013	0.02074134163558483	0.02074134163558483	0.02074134163558483
6764	0.020718535408377647	0.020718535408377647	0.020718535408377647	0.02071315050125122	0.02071315050125122	0.02071315050125122	0.020660974085330963	0.020660974085330963	0.020660974085330963
6778	0.02072388119995594	0.02072388119995594	0.02072388119995594	0.020728467032313347	0.020728467032313347	0.020728467032313347	0.020715992897748947	0.020715992897748947	0.020715992897748947
6794	0.020726332440972328	0.020726332440972328	0.020726332440972328	0.02073608711361885	0.02073608711361885	0.02073608711361885	0.02077941969037056	0.02077941969037056	0.02077941969037056
6810	0.02072726935148239	0.02072726935148239	0.02072726935148239	0.02070828340947628	0.02070828340947628	0.02070828340947628	0.020639803260564804	0.020639803260564804	0.020639803260564804
6826	0.020725447684526443	0.020725447684526443	0.020725447684526443	0.020715126767754555	0.020715126767754555	0.020715126767754555	0.020627005025744438	0.020627005025744438	0.020627005025744438
6842	0.02071581408381462	0.02071581408381462	0.02071581408381462	0.02072302997112274	0.02072302997112274	0.02072302997112274	0.02059084363281727	0.02059084363281727	0.02059084363281727
6858	0.020714176818728447	0.020714176818728447	0.020714176818728447	0.0206962451338768	0.0206962451338768	0.0206962451338768	0.020620591938495636	0.020620591938495636	0.020620591938495636
6874	0.020735513418912888	0.020735513418912888	0.020735513418912888	0.020707689225673676	0.020707689225673676	0.020707689225673676	0.0206128116697073	0.0206128116697073	0.0206128116697073
6890	0.02071884274482727	0.02071884274482727	0.02071884274482727	0.020697182044386864	0.020697182044386864	0.020697182044386864	0.020610906183719635	0.020610906183719635	0.020610906183719635
6906	0.02069748006761074	0.02069748006761074	0.02069748006761074	0.02072112262248993	0.02072112262248993	0.02072112262248993	0.02066226303577423	0.02066226303577423	0.02066226303577423
6922	0.02069399133324623	0.02069399133324623	0.02069399133324623	0.020718062296509743	0.020718062296509743	0.020718062296509743	0.02067885547876358	0.02067885547876358	0.02067885547876358
6938	0.02070721797645092	0.02070721797645092	0.02070721797645092	0.02071613259613514	0.02071613259613514	0.02071613259613514	0.020674582570791245	0.020674582570791245	0.020674582570791245
6954	0.0207165889441967	0.0207165889441967	0.0207165889441967	0.020698701962828636	0.020698701962828636	0.020698701962828636	0.020613867789506912	0.020613867789506912	0.020613867789506912
6970	0.020718399435281754	0.020718399435281754	0.020718399435281754	0.020708385854959488	0.020708385854959488	0.020708385854959488	0.02062124013900757	0.02062124013900757	0.02062124013900757
6986	0.020711949095129967	0.020711949095129967	0.020711949095129967	0.0207331795245409	0.0207331795245409	0.0207331795245409	0.020585408434271812	0.020585408434271812	0.020585408434271812
7002	0.020728232339024544	0.020728232339024544	0.020728232339024544	0.020711973309516907	0.020711973309516907	0.020711973309516907	0.020604489371180534	0.020604489371180534	0.020604489371180534
7018	0.020708126947283745	0.020708126947283745	0.020708126947283745	0.020712194964289665	0.020712194964289665	0.020712194964289665	0.02062050811946392	0.02062050811946392	0.02062050811946392
7034	0.0206914059817791	0.0206914059817791	0.0206914059817791	0.020716719329357147	0.020716719329357147	0.020716719329357147	0.020616326481103897	0.020616326481103897	0.020616326481103897
7050	0.02072310261428356	0.02072310261428356	0.02072310261428356	0.02071467787027359	0.02071467787027359	0.02071467787027359	0.020559124648571014	0.020559124648571014	0.020559124648571014
7066	0.020690439268946648	0.020690439268946648	0.020690439268946648	0.02070339024066925	0.02070339024066925	0.02070339024066925	0.020583635196089745	0.020583635196089745	0.020583635196089745
7082	0.020721742883324623	0.020721742883324623	0.020721742883324623	0.020732024684548378	0.020732024684548378	0.020732024684548378	0.020631177350878716	0.020631177350878716	0.020631177350878716
7098	0.020714011043310165	0.020714011043310165	0.020714011043310165	0.02072419784963131	0.02072419784963131	0.02072419784963131	0.020626230165362358	0.020626230165362358	0.020626230165362358
7114	0.020712697878479958	0.020712697878479958	0.020712697878479958	0.0207073837518692	0.0207073837518692	0.0207073837518692	0.02062990516424179	0.02062990516424179	0.02062990516424179
7130	0.0207175612449646	0.0207175612449646	0.0207175612449646	0.020700983703136444	0.020700983703136444	0.020700983703136444	0.0206113550812006	0.0206113550812006	0.0206113550812006
7146	0.020704297348856926	0.020704297348856926	0.020704297348856926	0.020707320421934128	0.020707320421934128	0.020707320421934128	0.020595118403434753	0.020595118403434753	0.020595118403434753
7162	0.020699311047792435	0.020699311047792435	0.020699311047792435	0.02072567120194435	0.02072567120194435	0.02072567120194435	0.02058335952460766	0.02058335952460766	0.02058335952460766
7176	0.02068406715989113	0.02068406715989113	0.02068406715989113	0.020693663507699966	0.020693663507699966	0.020693663507699966	0.02065492421388626	0.02065492421388626	0.02065492421388626
7192	0.020698431879281998	0.020698431879281998	0.020698431879281998	0.02070365846157074	0.02070365846157074	0.02070365846157074	0.020617427304387093	0.020617427304387093	0.020617427304387093
7208	0.02070382796227932	0.02070382796227932	0.02070382796227932	0.02070867083966732	0.02070867083966732	0.02070867083966732	0.02072443999350071	0.02072443999350071	0.02072443999350071
7224	0.0206932183355093	0.0206932183355093	0.0206932183355093	0.020706864073872566	0.020706864073872566	0.020706864073872566	0.020601119846105576	0.020601119846105576	0.020601119846105576
7240	0.020717725157737732	0.020717725157737732	0.020717725157737732	0.020710820332169533	0.020710820332169533	0.020710820332169533	0.020650742575526237	0.020650742575526237	0.020650742575526237
7256	0.02070286124944687	0.02070286124944687	0.02070286124944687	0.020696574822068214	0.020696574822068214	0.020696574822068214	0.02065933868288994	0.02065933868288994	0.02065933868288994
7272	0.02071983739733696	0.02071983739733696	0.02071983739733696	0.020698171108961105	0.020698171108961105	0.020698171108961105	0.02056889608502388	0.02056889608502388	0.02056889608502388
7288	0.02073800005018711	0.02073800005018711	0.02073800005018711	0.020714838057756424	0.020714838057756424	0.020714838057756424	0.020589567720890045	0.020589567720890045	0.020589567720890045
7304	0.020712748169898987	0.020712748169898987	0.020712748169898987	0.020718688145279884	0.020718688145279884	0.020718688145279884	0.020583080127835274	0.020583080127835274	0.020583080127835274
7320	0.02072611078619957	0.02072611078619957	0.02072611078619957	0.02070867456495762	0.02070867456495762	0.02070867456495762	0.02055951952934265	0.02055951952934265	0.02055951952934265
7336	0.020716659724712372	0.020716659724712372	0.020716659724712372	0.020701749250292778	0.020701749250292778	0.020701749250292778	0.020576003938913345	0.020576003938913345	0.020576003938913345
7352	0.02072463557124138	0.02072463557124138	0.02072463557124138	0.020694606006145477	0.020694606006145477	0.020694606006145477	0.020527910441160202	0.020527910441160202	0.020527910441160202
7368	0.020698200911283493	0.020698200911283493	0.020698200911283493	0.020678820088505745	0.020678820088505745	0.020678820088505745	0.020525198429822922	0.020525198429822922	0.020525198429822922
7384	0.020692288875579834	0.020692288875579834	0.020692288875579834	0.02070595510303974	0.02070595510303974	0.02070595510303974	0.020550299435853958	0.020550299435853958	0.020550299435853958
7400	0.020712273195385933	0.020712273195385933	0.020712273195385933	0.02069029211997986	0.02069029211997986	0.02069029211997986	0.02056889422237873	0.02056889422237873	0.02056889422237873
7416	0.02070131152868271	0.02070131152868271	0.02070131152868271	0.020678451284766197	0.020678451284766197	0.020678451284766197	0.020524121820926666	0.020524121820926666	0.020524121820926666
7432	0.020708004012703896	0.020708004012703896	0.020708004012703896	0.020705264061689377	0.020705264061689377	0.020705264061689377	0.020528124645352364	0.020528124645352364	0.020528124645352364
7448	0.020700762048363686	0.020700762048363686	0.020700762048363686	0.020723160356283188	0.020723160356283188	0.020723160356283188	0.02054019644856453	0.02054019644856453	0.02054019644856453
7464	0.020710496231913567	0.020710496231913567	0.020710496231913567	0.02069440670311451	0.02069440670311451	0.02069440670311451	0.020541919395327568	0.020541919395327568	0.020541919395327568
7480	0.020728573203086853	0.020728573203086853	0.020728573203086853	0.020703017711639404	0.020703017711639404	0.020703017711639404	0.020531659945845604	0.020531659945845604	0.020531659945845604
7496	0.020717740058898926	0.020717740058898926	0.020717740058898926	0.02069719508290291	0.02069719508290291	0.02069719508290291	0.020564543083310127	0.020564543083310127	0.020564543083310127
7512	0.020716166123747826	0.020716166123747826	0.020716166123747826	0.020708797499537468	0.020708797499537468	0.020708797499537468	0.02054690569639206	0.02054690569639206	0.02054690569639206
7528	0.0207122340798378	0.0207122340798378	0.0207122340798378	0.02068285085260868	0.02068285085260868	0.02068285085260868	0.020545821636915207	0.020545821636915207	0.020545821636915207
7544				0.02066904492676258	0.02066904492676258	0.02066904492676258	0.020582452416419983	0.020582452416419983	0.020582452416419983
7560				0.02069799229502678	0.02069799229502678	0.02069799229502678	0.02057010680437088	0.02057010680437088	0.02057010680437088
7574				0.020677171647548676	0.020677171647548676	0.020677171647548676	0.020511914044618607	0.020511914044618607	0.020511914044618607
7590				0.02069733664393425	0.02069733664393425	0.02069733664393425	0.020487982779741287	0.020487982779741287	0.020487982779741287
7606				0.020688757300376892	0.020688757300376892	0.020688757300376892	0.02052059955894947	0.02052059955894947	0.02052059955894947
7622				0.020698362961411476	0.020698362961411476	0.020698362961411476	0.020564265549182892	0.020564265549182892	0.020564265549182892
7638				0.020678123459219933	0.020678123459219933	0.020678123459219933	0.020530618727207184	0.020530618727207184	0.020530618727207184
7654				0.020680425688624382	0.020680425688624382	0.020680425688624382	0.020527902990579605	0.020527902990579605	0.020527902990579605
7670				0.020687956362962723	0.020687956362962723	0.020687956362962723	0.02052835375070572	0.02052835375070572	0.02052835375070572
7686				0.020683787763118744	0.020683787763118744	0.020683787763118744	0.020535001531243324	0.020535001531243324	0.020535001531243324
7702				0.020703034475445747	0.020703034475445747	0.020703034475445747	0.020524175837635994	0.020524175837635994	0.020524175837635994
7718				0.02068769931793213	0.02068769931793213	0.02068769931793213	0.02048390917479992	0.02048390917479992	0.02048390917479992
7734				0.020703036338090897	0.020703036338090897	0.020703036338090897	0.02048693411052227	0.02048693411052227	0.02048693411052227
7750				0.020705144852399826	0.020705144852399826	0.020705144852399826	0.02050619199872017	0.02050619199872017	0.02050619199872017
7766				0.020701803267002106	0.020701803267002106	0.020701803267002106	0.020497029647231102	0.020497029647231102	0.020497029647231102
7782				0.02070487290620804	0.02070487290620804	0.02070487290620804	0.02050485834479332	0.02050485834479332	0.02050485834479332
7798				0.02069825679063797	0.02069825679063797	0.02069825679063797	0.02054821513593197	0.02054821513593197	0.02054821513593197
7814				0.020689379423856735	0.020689379423856735	0.020689379423856735	0.02052305079996586	0.02052305079996586	0.02052305079996586
7830				0.020675960928201675	0.020675960928201675	0.020675960928201675	0.02049477957189083	0.02049477957189083	0.02049477957189083
7846				0.020683927461504936	0.020683927461504936	0.020683927461504936	0.020496830344200134	0.020496830344200134	0.020496830344200134
7862				0.020695460960268974	0.020695460960268974	0.020695460960268974	0.020499801263213158	0.020499801263213158	0.020499801263213158
7878				0.020700881257653236	0.020700881257653236	0.020700881257653236	0.02053026482462883	0.02053026482462883	0.02053026482462883
7894				0.020672813057899475	0.020672813057899475	0.020672813057899475	0.020519498735666275	0.020519498735666275	0.020519498735666275
7910				0.02069285698235035	0.02069285698235035	0.02069285698235035	0.020513949915766716	0.020513949915766716	0.020513949915766716
7926				0.02070707455277443	0.02070707455277443	0.02070707455277443	0.020519226789474487	0.020519226789474487	0.020519226789474487
7942				0.02070714719593525	0.02070714719593525	0.02070714719593525	0.020503200590610504	0.020503200590610504	0.020503200590610504
7958				0.02070026658475399	0.02070026658475399	0.02070026658475399	0.020516512915492058	0.020516512915492058	0.020516512915492058
7972				0.02071157656610012	0.02071157656610012	0.02071157656610012	0.020564401522278786	0.020564401522278786	0.020564401522278786
7988				0.02071894146502018	0.02071894146502018	0.02071894146502018	0.020520377904176712	0.020520377904176712	0.020520377904176712
8004				0.020708344876766205	0.020708344876766205	0.020708344876766205	0.020491892471909523	0.020491892471909523	0.020491892471909523
8020				0.020691974088549614	0.020691974088549614	0.020691974088549614	0.020537417382001877	0.020537417382001877	0.020537417382001877
8036				0.020694442093372345	0.020694442093372345	0.020694442093372345	0.02053440362215042	0.02053440362215042	0.02053440362215042
8052				0.020709458738565445	0.020709458738565445	0.020709458738565445	0.020487003028392792	0.020487003028392792	0.020487003028392792
8068				0.02071385271847248	0.02071385271847248	0.02071385271847248	0.020477479323744774	0.020477479323744774	0.020477479323744774
8084				0.020687991753220558	0.020687991753220558	0.020687991753220558	0.020488498732447624	0.020488498732447624	0.020488498732447624
8100				0.020680520683526993	0.020680520683526993	0.020680520683526993	0.02052360028028488	0.02052360028028488	0.02052360028028488
8116				0.020696770399808884	0.020696770399808884	0.020696770399808884	0.02051515132188797	0.02051515132188797	0.02051515132188797
8132				0.02070576883852482	0.02070576883852482	0.02070576883852482	0.02052982896566391	0.02052982896566391	0.02052982896566391
8148				0.020684707909822464	0.020684707909822464	0.020684707909822464	0.02050265483558178	0.02050265483558178	0.02050265483558178
8164				0.020685972645878792	0.020685972645878792	0.020685972645878792	0.020495690405368805	0.020495690405368805	0.020495690405368805
8180				0.020696984604001045	0.020696984604001045	0.020696984604001045	0.020510440692305565	0.020510440692305565	0.020510440692305565
8196				0.02069644071161747	0.02069644071161747	0.02069644071161747	0.02048908732831478	0.02048908732831478	0.02048908732831478
8212				0.020693613216280937	0.020693613216280937	0.020693613216280937	0.020522767677903175	0.020522767677903175	0.020522767677903175
8228							0.020510351285338402	0.020510351285338402	0.020510351285338402
8244							0.02048450894653797	0.02048450894653797	0.02048450894653797
8260							0.020466433838009834	0.020466433838009834	0.020466433838009834
8276							0.020487304776906967	0.020487304776906967	0.020487304776906967
8292							0.020518586039543152	0.020518586039543152	0.020518586039543152
8308							0.020493442192673683	0.020493442192673683	0.020493442192673683
8324							0.020486749708652496	0.020486749708652496	0.020486749708652496
8340							0.020479142665863037	0.020479142665863037	0.020479142665863037
8356							0.02047944813966751	0.02047944813966751	0.02047944813966751
8370							0.020526165142655373	0.020526165142655373	0.020526165142655373
8386							0.020506219938397408	0.020506219938397408	0.020506219938397408
8402							0.020505689084529877	0.020505689084529877	0.020505689084529877
8418							0.020521223545074463	0.020521223545074463	0.020521223545074463
8434							0.02052120678126812	0.02052120678126812	0.02052120678126812
8450							0.020500237122178078	0.020500237122178078	0.020500237122178078
8466							0.020485075190663338	0.020485075190663338	0.020485075190663338
8482							0.020493464544415474	0.020493464544415474	0.020493464544415474
8498							0.020481476560235023	0.020481476560235023	0.020481476560235023
8514							0.02047288790345192	0.02047288790345192	0.02047288790345192
8530							0.0204995796084404	0.0204995796084404	0.0204995796084404
8546							0.020480720326304436	0.020480720326304436	0.020480720326304436
8562							0.0205106008797884	0.0205106008797884	0.0205106008797884
8578							0.02048100158572197	0.02048100158572197	0.02048100158572197
8594							0.02049259841442108	0.02049259841442108	0.02049259841442108
8610							0.020523983985185623	0.020523983985185623	0.020523983985185623
8626							0.020525915548205376	0.020525915548205376	0.020525915548205376
8642							0.020520826801657677	0.020520826801657677	0.020520826801657677
8658							0.020502682775259018	0.020502682775259018	0.020502682775259018
8674							0.020511949434876442	0.020511949434876442	0.020511949434876442
8690							0.02049841731786728	0.02049841731786728	0.02049841731786728
8706							0.02052137814462185	0.02052137814462185	0.02052137814462185
8722							0.020544717088341713	0.020544717088341713	0.020544717088341713
8738							0.020518610253930092	0.020518610253930092	0.020518610253930092
8754							0.02051183022558689	0.02051183022558689	0.02051183022558689
8768							0.020524343475699425	0.020524343475699425	0.020524343475699425
8784							0.020507339388132095	0.020507339388132095	0.020507339388132095
8800							0.020483944565057755	0.020483944565057755	0.020483944565057755
8816							0.02050446905195713	0.02050446905195713	0.02050446905195713
8832							0.020523156970739365	0.020523156970739365	0.020523156970739365
8848							0.020514901727437973	0.020514901727437973	0.020514901727437973
8864							0.020517634227871895	0.020517634227871895	0.020517634227871895
