# Supplementary material for: Deep learning predicts real-world electric vehicle direct current charging profiles and durations
Source: Nat Commun. 2025 Dec 5;16:10921. doi: 10.1038/s41467-025-65970-y (PMC12680626; doi:10.1038/s41467-025-65970-y)
Supplement: Supplementary file 3 — Source Data [file 41467_2025_65970_MOESM3_ESM.zip › SourceData/SupplementaryInformation/Figure_S2_val_input_15_points.csv]

Step	s816h256b1024 - validation_mae_masked_mask_15	s816h256b1024 - validation_mae_masked_mask_15__MIN	s816h256b1024 - validation_mae_masked_mask_15__MAX	s123h256b1024 - validation_mae_masked_mask_15	s123h256b1024 - validation_mae_masked_mask_15__MIN	s123h256b1024 - validation_mae_masked_mask_15__MAX	s42h256b1024 - validation_mae_masked_mask_15	s42h256b1024 - validation_mae_masked_mask_15__MIN	s42h256b1024 - validation_mae_masked_mask_15__MAX
12	0.052313730120658875	0.052313730120658875	0.052313730120658875	0.06314478069543839	0.06314478069543839	0.06314478069543839	0.050740085542201996	0.050740085542201996	0.050740085542201996
28	0.05515816807746887	0.05515816807746887	0.05515816807746887	0.05146118253469467	0.05146118253469467	0.05146118253469467	0.05049297213554382	0.05049297213554382	0.05049297213554382
44	0.046735309064388275	0.046735309064388275	0.046735309064388275	0.04679802060127258	0.04679802060127258	0.04679802060127258	0.04886537790298462	0.04886537790298462	0.04886537790298462
60	0.046158406883478165	0.046158406883478165	0.046158406883478165	0.046867627650499344	0.046867627650499344	0.046867627650499344	0.04679500311613083	0.04679500311613083	0.04679500311613083
76	0.04470651596784592	0.04470651596784592	0.04470651596784592	0.0464763417840004	0.0464763417840004	0.0464763417840004	0.04760057479143143	0.04760057479143143	0.04760057479143143
92	0.04632839933037758	0.04632839933037758	0.04632839933037758	0.04471706971526146	0.04471706971526146	0.04471706971526146	0.04328019917011261	0.04328019917011261	0.04328019917011261
108	0.04212323948740959	0.04212323948740959	0.04212323948740959	0.043306853622198105	0.043306853622198105	0.043306853622198105	0.04313001409173012	0.04313001409173012	0.04313001409173012
124	0.04260571673512459	0.04260571673512459	0.04260571673512459	0.041314758360385895	0.041314758360385895	0.041314758360385895	0.045652203261852264	0.045652203261852264	0.045652203261852264
140	0.040856312960386276	0.040856312960386276	0.040856312960386276	0.04096611589193344	0.04096611589193344	0.04096611589193344	0.04009018838405609	0.04009018838405609	0.04009018838405609
156	0.03946399688720703	0.03946399688720703	0.03946399688720703	0.04082611948251724	0.04082611948251724	0.04082611948251724	0.04073106870055199	0.04073106870055199	0.04073106870055199
172	0.0395907461643219	0.0395907461643219	0.0395907461643219	0.03951700031757355	0.03951700031757355	0.03951700031757355	0.038252297788858414	0.038252297788858414	0.038252297788858414
188	0.03740973025560379	0.03740973025560379	0.03740973025560379	0.03782235458493233	0.03782235458493233	0.03782235458493233	0.03852342069149017	0.03852342069149017	0.03852342069149017
204	0.042202383279800415	0.042202383279800415	0.042202383279800415	0.03690849989652634	0.03690849989652634	0.03690849989652634	0.03751642256975174	0.03751642256975174	0.03751642256975174
220	0.035977691411972046	0.035977691411972046	0.035977691411972046	0.03661792352795601	0.03661792352795601	0.03661792352795601	0.03653595224022865	0.03653595224022865	0.03653595224022865
236	0.03489244729280472	0.03489244729280472	0.03489244729280472	0.036405909806489944	0.036405909806489944	0.036405909806489944	0.0352848619222641	0.0352848619222641	0.0352848619222641
252	0.03525206446647644	0.03525206446647644	0.03525206446647644	0.03713981807231903	0.03713981807231903	0.03713981807231903	0.0347534716129303	0.0347534716129303	0.0347534716129303
268	0.034563519060611725	0.034563519060611725	0.034563519060611725	0.0393143966794014	0.0393143966794014	0.0393143966794014	0.03533425182104111	0.03533425182104111	0.03533425182104111
284	0.03418281301856041	0.03418281301856041	0.03418281301856041	0.03363949432969093	0.03363949432969093	0.03363949432969093	0.03340643644332886	0.03340643644332886	0.03340643644332886
300	0.033047594130039215	0.033047594130039215	0.033047594130039215	0.03537585213780403	0.03537585213780403	0.03537585213780403	0.03453650698065758	0.03453650698065758	0.03453650698065758
316	0.03380851820111275	0.03380851820111275	0.03380851820111275	0.03279374539852142	0.03279374539852142	0.03279374539852142	0.03338738903403282	0.03338738903403282	0.03338738903403282
332	0.033570244908332825	0.033570244908332825	0.033570244908332825	0.03291061893105507	0.03291061893105507	0.03291061893105507	0.03303522989153862	0.03303522989153862	0.03303522989153862
348	0.03152710944414139	0.03152710944414139	0.03152710944414139	0.03290833532810211	0.03290833532810211	0.03290833532810211	0.03198695555329323	0.03198695555329323	0.03198695555329323
364	0.03073018044233322	0.03073018044233322	0.03073018044233322	0.031591858714818954	0.031591858714818954	0.031591858714818954	0.031959619373083115	0.031959619373083115	0.031959619373083115
380	0.030982855707406998	0.030982855707406998	0.030982855707406998	0.03104662522673607	0.03104662522673607	0.03104662522673607	0.03362175077199936	0.03362175077199936	0.03362175077199936
396	0.03100760467350483	0.03100760467350483	0.03100760467350483	0.03137163445353508	0.03137163445353508	0.03137163445353508	0.03198494389653206	0.03198494389653206	0.03198494389653206
410	0.03056812472641468	0.03056812472641468	0.03056812472641468	0.030209897086024284	0.030209897086024284	0.030209897086024284	0.03169618919491768	0.03169618919491768	0.03169618919491768
426	0.03372110426425934	0.03372110426425934	0.03372110426425934	0.03067089430987835	0.03067089430987835	0.03067089430987835	0.030168239027261734	0.030168239027261734	0.030168239027261734
442	0.030184321105480194	0.030184321105480194	0.030184321105480194	0.029733754694461823	0.029733754694461823	0.029733754694461823	0.029695672914385796	0.029695672914385796	0.029695672914385796
458	0.03133382648229599	0.03133382648229599	0.03133382648229599	0.03001631610095501	0.03001631610095501	0.03001631610095501	0.028847917914390564	0.028847917914390564	0.028847917914390564
474	0.029045630246400833	0.029045630246400833	0.029045630246400833	0.029654402285814285	0.029654402285814285	0.029654402285814285	0.028482362627983093	0.028482362627983093	0.028482362627983093
490	0.03126683458685875	0.03126683458685875	0.03126683458685875	0.02956157922744751	0.02956157922744751	0.02956157922744751	0.030024975538253784	0.030024975538253784	0.030024975538253784
506	0.031718458980321884	0.031718458980321884	0.031718458980321884	0.02980390191078186	0.02980390191078186	0.02980390191078186	0.029463812708854675	0.029463812708854675	0.029463812708854675
522	0.028955910354852676	0.028955910354852676	0.028955910354852676	0.02856721542775631	0.02856721542775631	0.02856721542775631	0.02843528799712658	0.02843528799712658	0.02843528799712658
538	0.029197070747613907	0.029197070747613907	0.029197070747613907	0.027964720502495766	0.027964720502495766	0.027964720502495766	0.02846241183578968	0.02846241183578968	0.02846241183578968
554	0.0289912149310112	0.0289912149310112	0.0289912149310112	0.027407972142100334	0.027407972142100334	0.027407972142100334	0.02861405722796917	0.02861405722796917	0.02861405722796917
570	0.027891855686903	0.027891855686903	0.027891855686903	0.028033750131726265	0.028033750131726265	0.028033750131726265	0.02780538611114025	0.02780538611114025	0.02780538611114025
586	0.027958637103438377	0.027958637103438377	0.027958637103438377	0.0277895275503397	0.0277895275503397	0.0277895275503397	0.027701858431100845	0.027701858431100845	0.027701858431100845
602	0.027763178572058678	0.027763178572058678	0.027763178572058678	0.027044309303164482	0.027044309303164482	0.027044309303164482	0.027834296226501465	0.027834296226501465	0.027834296226501465
618	0.02793329954147339	0.02793329954147339	0.02793329954147339	0.027696222066879272	0.027696222066879272	0.027696222066879272	0.027233030647039413	0.027233030647039413	0.027233030647039413
634	0.02731291763484478	0.02731291763484478	0.02731291763484478	0.027197113260626793	0.027197113260626793	0.027197113260626793	0.026832183822989464	0.026832183822989464	0.026832183822989464
650	0.027531545609235764	0.027531545609235764	0.027531545609235764	0.02741520293056965	0.02741520293056965	0.02741520293056965	0.026882054284214973	0.026882054284214973	0.026882054284214973
666	0.028081942349672318	0.028081942349672318	0.028081942349672318	0.02716321125626564	0.02716321125626564	0.02716321125626564	0.02836023084819317	0.02836023084819317	0.02836023084819317
682	0.02706949971616268	0.02706949971616268	0.02706949971616268	0.026140360161662102	0.026140360161662102	0.026140360161662102	0.02626572735607624	0.02626572735607624	0.02626572735607624
698	0.028016379103064537	0.028016379103064537	0.028016379103064537	0.026671461760997772	0.026671461760997772	0.026671461760997772	0.026446988806128502	0.026446988806128502	0.026446988806128502
714	0.026067307218909264	0.026067307218909264	0.026067307218909264	0.026877762749791145	0.026877762749791145	0.026877762749791145	0.026850039139389992	0.026850039139389992	0.026850039139389992
730	0.026001470163464546	0.026001470163464546	0.026001470163464546	0.02621469832956791	0.02621469832956791	0.02621469832956791	0.026369206607341766	0.026369206607341766	0.026369206607341766
746	0.026143303140997887	0.026143303140997887	0.026143303140997887	0.02673882618546486	0.02673882618546486	0.02673882618546486	0.02631424367427826	0.02631424367427826	0.02631424367427826
762	0.02582385763525963	0.02582385763525963	0.02582385763525963	0.026219572871923447	0.026219572871923447	0.026219572871923447	0.0261581651866436	0.0261581651866436	0.0261581651866436
778	0.0258432999253273	0.0258432999253273	0.0258432999253273	0.025875946506857872	0.025875946506857872	0.025875946506857872	0.025962980464100838	0.025962980464100838	0.025962980464100838
794	0.025711512193083763	0.025711512193083763	0.025711512193083763	0.025491049513220787	0.025491049513220787	0.025491049513220787	0.02572350576519966	0.02572350576519966	0.02572350576519966
808	0.025443749502301216	0.025443749502301216	0.025443749502301216	0.02597454935312271	0.02597454935312271	0.02597454935312271	0.025534670799970627	0.025534670799970627	0.025534670799970627
824	0.02527906559407711	0.02527906559407711	0.02527906559407711	0.02549769915640354	0.02549769915640354	0.02549769915640354	0.02659069374203682	0.02659069374203682	0.02659069374203682
840	0.026451338082551956	0.026451338082551956	0.026451338082551956	0.025323906913399696	0.025323906913399696	0.025323906913399696	0.025516225025057793	0.025516225025057793	0.025516225025057793
856	0.025598138570785522	0.025598138570785522	0.025598138570785522	0.02587670087814331	0.02587670087814331	0.02587670087814331	0.025888249278068542	0.025888249278068542	0.025888249278068542
872	0.025217967107892036	0.025217967107892036	0.025217967107892036	0.026180867105722427	0.026180867105722427	0.026180867105722427	0.025857269763946533	0.025857269763946533	0.025857269763946533
888	0.0263258945196867	0.0263258945196867	0.0263258945196867	0.025592803955078125	0.025592803955078125	0.025592803955078125	0.025105111300945282	0.025105111300945282	0.025105111300945282
904	0.024708066135644913	0.024708066135644913	0.024708066135644913	0.026050817221403122	0.026050817221403122	0.026050817221403122	0.0252834539860487	0.0252834539860487	0.0252834539860487
920	0.024960098788142204	0.024960098788142204	0.024960098788142204	0.025235047563910484	0.025235047563910484	0.025235047563910484	0.025204777717590332	0.025204777717590332	0.025204777717590332
936	0.024966275319457054	0.024966275319457054	0.024966275319457054	0.024756988510489464	0.024756988510489464	0.024756988510489464	0.02507873997092247	0.02507873997092247	0.02507873997092247
952	0.024761945009231567	0.024761945009231567	0.024761945009231567	0.024965975433588028	0.024965975433588028	0.024965975433588028	0.024509090930223465	0.024509090930223465	0.024509090930223465
968	0.02467823587357998	0.02467823587357998	0.02467823587357998	0.02483358606696129	0.02483358606696129	0.02483358606696129	0.02470926009118557	0.02470926009118557	0.02470926009118557
984	0.024877235293388367	0.024877235293388367	0.024877235293388367	0.024658534675836563	0.024658534675836563	0.024658534675836563	0.024603959172964096	0.024603959172964096	0.024603959172964096
1000	0.02461632341146469	0.02461632341146469	0.02461632341146469	0.024922627955675125	0.024922627955675125	0.024922627955675125	0.02423315867781639	0.02423315867781639	0.02423315867781639
1016	0.025105781853199005	0.025105781853199005	0.025105781853199005	0.02463510073721409	0.02463510073721409	0.02463510073721409	0.025228561833500862	0.025228561833500862	0.025228561833500862
1032	0.024069832637906075	0.024069832637906075	0.024069832637906075	0.024526506662368774	0.024526506662368774	0.024526506662368774	0.02510075271129608	0.02510075271129608	0.02510075271129608
1048	0.024633293971419334	0.024633293971419334	0.024633293971419334	0.024371430277824402	0.024371430277824402	0.024371430277824402	0.024459488689899445	0.024459488689899445	0.024459488689899445
1064	0.023923024535179138	0.023923024535179138	0.023923024535179138	0.024286961182951927	0.024286961182951927	0.024286961182951927	0.024252580478787422	0.024252580478787422	0.024252580478787422
1080	0.02417185716331005	0.02417185716331005	0.02417185716331005	0.025228586047887802	0.025228586047887802	0.025228586047887802	0.02395028807222843	0.02395028807222843	0.02395028807222843
1096	0.024669278413057327	0.024669278413057327	0.024669278413057327	0.023761877790093422	0.023761877790093422	0.023761877790093422	0.024369947612285614	0.024369947612285614	0.024369947612285614
1112	0.024321457371115685	0.024321457371115685	0.024321457371115685	0.023499011993408203	0.023499011993408203	0.023499011993408203	0.023974118754267693	0.023974118754267693	0.023974118754267693
1128	0.02405240200459957	0.02405240200459957	0.02405240200459957	0.024075249210000038	0.024075249210000038	0.024075249210000038	0.02453727275133133	0.02453727275133133	0.02453727275133133
1144	0.023980194702744484	0.023980194702744484	0.023980194702744484	0.02426750957965851	0.02426750957965851	0.02426750957965851	0.02499924972653389	0.02499924972653389	0.02499924972653389
1160	0.02377525344491005	0.02377525344491005	0.02377525344491005	0.024122798815369606	0.024122798815369606	0.024122798815369606	0.024191418662667274	0.024191418662667274	0.024191418662667274
1176	0.023571819067001343	0.023571819067001343	0.023571819067001343	0.024328958243131638	0.024328958243131638	0.024328958243131638	0.023734200745821	0.023734200745821	0.023734200745821
1192	0.023818403482437134	0.023818403482437134	0.023818403482437134	0.023387109860777855	0.023387109860777855	0.023387109860777855	0.02354661002755165	0.02354661002755165	0.02354661002755165
1206	0.023813070729374886	0.023813070729374886	0.023813070729374886	0.023329125717282295	0.023329125717282295	0.023329125717282295	0.02491747960448265	0.02491747960448265	0.02491747960448265
1222	0.023592796176671982	0.023592796176671982	0.023592796176671982	0.02468258887529373	0.02468258887529373	0.02468258887529373	0.023697039112448692	0.023697039112448692	0.023697039112448692
1238	0.02324431762099266	0.02324431762099266	0.02324431762099266	0.02340538240969181	0.02340538240969181	0.02340538240969181	0.02352038584649563	0.02352038584649563	0.02352038584649563
1254	0.023863349109888077	0.023863349109888077	0.023863349109888077	0.02353789284825325	0.02353789284825325	0.02353789284825325	0.023447534069418907	0.023447534069418907	0.023447534069418907
1270	0.02360190637409687	0.02360190637409687	0.02360190637409687	0.02315797470510006	0.02315797470510006	0.02315797470510006	0.023410074412822723	0.023410074412822723	0.023410074412822723
1286	0.02442741021513939	0.02442741021513939	0.02442741021513939	0.023638736456632614	0.023638736456632614	0.023638736456632614	0.02339637093245983	0.02339637093245983	0.02339637093245983
1302	0.023420533165335655	0.023420533165335655	0.023420533165335655	0.02380603924393654	0.02380603924393654	0.02380603924393654	0.02376861497759819	0.02376861497759819	0.02376861497759819
1318	0.023546967655420303	0.023546967655420303	0.023546967655420303	0.023102760314941406	0.023102760314941406	0.023102760314941406	0.023347526788711548	0.023347526788711548	0.023347526788711548
1334	0.023370938375592232	0.023370938375592232	0.023370938375592232	0.02308129519224167	0.02308129519224167	0.02308129519224167	0.023975178599357605	0.023975178599357605	0.023975178599357605
1350	0.023517945781350136	0.023517945781350136	0.023517945781350136	0.022714395076036453	0.022714395076036453	0.022714395076036453	0.023461418226361275	0.023461418226361275	0.023461418226361275
1366	0.023524640128016472	0.023524640128016472	0.023524640128016472	0.023672478273510933	0.023672478273510933	0.023672478273510933	0.022976772859692574	0.022976772859692574	0.022976772859692574
1382	0.023538881912827492	0.023538881912827492	0.023538881912827492	0.022975170984864235	0.022975170984864235	0.022975170984864235	0.023294653743505478	0.023294653743505478	0.023294653743505478
1398	0.023163622245192528	0.023163622245192528	0.023163622245192528	0.022905033081769943	0.022905033081769943	0.022905033081769943	0.023136787116527557	0.023136787116527557	0.023136787116527557
1414	0.02303396351635456	0.02303396351635456	0.02303396351635456	0.022654466331005096	0.022654466331005096	0.022654466331005096	0.023121967911720276	0.023121967911720276	0.023121967911720276
1430	0.022892151027917862	0.022892151027917862	0.022892151027917862	0.02287161722779274	0.02287161722779274	0.02287161722779274	0.02330247312784195	0.02330247312784195	0.02330247312784195
1446	0.023276275023818016	0.023276275023818016	0.023276275023818016	0.02298043668270111	0.02298043668270111	0.02298043668270111	0.023123621940612793	0.023123621940612793	0.023123621940612793
1462	0.02371557615697384	0.02371557615697384	0.02371557615697384	0.022794188931584358	0.022794188931584358	0.022794188931584358	0.022768275812268257	0.022768275812268257	0.022768275812268257
1478	0.02307627908885479	0.02307627908885479	0.02307627908885479	0.022663170471787453	0.022663170471787453	0.022663170471787453	0.023142803460359573	0.023142803460359573	0.023142803460359573
1494	0.02339015156030655	0.02339015156030655	0.02339015156030655	0.0222722589969635	0.0222722589969635	0.0222722589969635	0.02322503738105297	0.02322503738105297	0.02322503738105297
1510	0.0231636855751276	0.0231636855751276	0.0231636855751276	0.02258247323334217	0.02258247323334217	0.02258247323334217	0.023120127618312836	0.023120127618312836	0.023120127618312836
1526	0.022678686305880547	0.022678686305880547	0.022678686305880547	0.022677147760987282	0.022677147760987282	0.022677147760987282	0.02283155359327793	0.02283155359327793	0.02283155359327793
1542	0.02256457321345806	0.02256457321345806	0.02256457321345806	0.02225073240697384	0.02225073240697384	0.02225073240697384	0.023337041959166527	0.023337041959166527	0.023337041959166527
1558	0.02281193435192108	0.02281193435192108	0.02281193435192108	0.022509610280394554	0.022509610280394554	0.022509610280394554	0.022714756429195404	0.022714756429195404	0.022714756429195404
1574	0.022908078506588936	0.022908078506588936	0.022908078506588936	0.022621145471930504	0.022621145471930504	0.022621145471930504	0.02276019938290119	0.02276019938290119	0.02276019938290119
1590	0.023067425936460495	0.023067425936460495	0.023067425936460495	0.022647622972726822	0.022647622972726822	0.022647622972726822	0.022459018975496292	0.022459018975496292	0.022459018975496292
1604	0.022659815847873688	0.022659815847873688	0.022659815847873688	0.022353393957018852	0.022353393957018852	0.022353393957018852	0.02313433773815632	0.02313433773815632	0.02313433773815632
1620	0.022823166102170944	0.022823166102170944	0.022823166102170944	0.023005031049251556	0.023005031049251556	0.023005031049251556	0.022910138592123985	0.022910138592123985	0.022910138592123985
1636	0.02263953723013401	0.02263953723013401	0.02263953723013401	0.02283361181616783	0.02283361181616783	0.02283361181616783	0.022576136514544487	0.022576136514544487	0.022576136514544487
1652	0.02272370457649231	0.02272370457649231	0.02272370457649231	0.022491786628961563	0.022491786628961563	0.022491786628961563	0.022337045520544052	0.022337045520544052	0.022337045520544052
1668	0.022438278421759605	0.022438278421759605	0.022438278421759605	0.022579576820135117	0.022579576820135117	0.022579576820135117	0.022582896053791046	0.022582896053791046	0.022582896053791046
1684	0.0225900337100029	0.0225900337100029	0.0225900337100029	0.022865597158670425	0.022865597158670425	0.022865597158670425	0.022210916504263878	0.022210916504263878	0.022210916504263878
1700	0.02277281880378723	0.02277281880378723	0.02277281880378723	0.02241046167910099	0.02241046167910099	0.02241046167910099	0.022783836349844933	0.022783836349844933	0.022783836349844933
1716	0.022678498178720474	0.022678498178720474	0.022678498178720474	0.022530123591423035	0.022530123591423035	0.022530123591423035	0.022519312798976898	0.022519312798976898	0.022519312798976898
1732	0.022611692547798157	0.022611692547798157	0.022611692547798157	0.02211962826550007	0.02211962826550007	0.02211962826550007	0.022878028452396393	0.022878028452396393	0.022878028452396393
1748	0.02221434749662876	0.02221434749662876	0.02221434749662876	0.022134575992822647	0.022134575992822647	0.022134575992822647	0.022000789642333984	0.022000789642333984	0.022000789642333984
1764	0.022313924506306648	0.022313924506306648	0.022313924506306648	0.02231454662978649	0.02231454662978649	0.02231454662978649	0.022901274263858795	0.022901274263858795	0.022901274263858795
1780	0.022274048998951912	0.022274048998951912	0.022274048998951912	0.022091520950198174	0.022091520950198174	0.022091520950198174	0.022420156747102737	0.022420156747102737	0.022420156747102737
1796	0.02241610176861286	0.02241610176861286	0.02241610176861286	0.022134173661470413	0.022134173661470413	0.022134173661470413	0.021956507116556168	0.021956507116556168	0.021956507116556168
1812	0.022944139316678047	0.022944139316678047	0.022944139316678047	0.022828146815299988	0.022828146815299988	0.022828146815299988	0.02223328873515129	0.02223328873515129	0.02223328873515129
1828	0.02227109484374523	0.02227109484374523	0.02227109484374523	0.021830476820468903	0.021830476820468903	0.021830476820468903	0.022463660687208176	0.022463660687208176	0.022463660687208176
1844	0.02229049801826477	0.02229049801826477	0.02229049801826477	0.02345096319913864	0.02345096319913864	0.02345096319913864	0.022211376577615738	0.022211376577615738	0.022211376577615738
1860	0.021898483857512474	0.021898483857512474	0.021898483857512474	0.022344253957271576	0.022344253957271576	0.022344253957271576	0.022056235000491142	0.022056235000491142	0.022056235000491142
1876	0.02218741737306118	0.02218741737306118	0.02218741737306118	0.021995909512043	0.021995909512043	0.021995909512043	0.022191621363162994	0.022191621363162994	0.022191621363162994
1892	0.02205461449921131	0.02205461449921131	0.02205461449921131	0.02179362066090107	0.02179362066090107	0.02179362066090107	0.022157294675707817	0.022157294675707817	0.022157294675707817
1908	0.02212599851191044	0.02212599851191044	0.02212599851191044	0.022927770391106606	0.022927770391106606	0.022927770391106606	0.022119902074337006	0.022119902074337006	0.022119902074337006
1924	0.022027868777513504	0.022027868777513504	0.022027868777513504	0.022435709834098816	0.022435709834098816	0.022435709834098816	0.022181697189807892	0.022181697189807892	0.022181697189807892
1940	0.021744733676314354	0.021744733676314354	0.021744733676314354	0.02173946052789688	0.02173946052789688	0.02173946052789688	0.022054260596632957	0.022054260596632957	0.022054260596632957
1956	0.02234107442200184	0.02234107442200184	0.02234107442200184	0.022150421515107155	0.022150421515107155	0.022150421515107155	0.0221635103225708	0.0221635103225708	0.0221635103225708
1972	0.02256571687757969	0.02256571687757969	0.02256571687757969	0.021854838356375694	0.021854838356375694	0.021854838356375694	0.022003833204507828	0.022003833204507828	0.022003833204507828
1988	0.02196401171386242	0.02196401171386242	0.02196401171386242	0.022096848115324974	0.022096848115324974	0.022096848115324974	0.022140435874462128	0.022140435874462128	0.022140435874462128
2002	0.021873032674193382	0.021873032674193382	0.021873032674193382	0.021891532465815544	0.021891532465815544	0.021891532465815544	0.02185993641614914	0.02185993641614914	0.02185993641614914
2018	0.021791573613882065	0.021791573613882065	0.021791573613882065	0.02198053151369095	0.02198053151369095	0.02198053151369095	0.022153746336698532	0.022153746336698532	0.022153746336698532
2034	0.02191087417304516	0.02191087417304516	0.02191087417304516	0.021563464775681496	0.021563464775681496	0.021563464775681496	0.02224275842308998	0.02224275842308998	0.02224275842308998
2050	0.021943533793091774	0.021943533793091774	0.021943533793091774	0.021461106836795807	0.021461106836795807	0.021461106836795807	0.022149449214339256	0.022149449214339256	0.022149449214339256
2066	0.021759631112217903	0.021759631112217903	0.021759631112217903	0.021420368924736977	0.021420368924736977	0.021420368924736977	0.02216770499944687	0.02216770499944687	0.02216770499944687
2082	0.021836819127202034	0.021836819127202034	0.021836819127202034	0.022005731239914894	0.022005731239914894	0.022005731239914894	0.021984944120049477	0.021984944120049477	0.021984944120049477
2098	0.021776018664240837	0.021776018664240837	0.021776018664240837	0.022346949204802513	0.022346949204802513	0.022346949204802513	0.021858805790543556	0.021858805790543556	0.021858805790543556
2114	0.02184985764324665	0.02184985764324665	0.02184985764324665	0.021373016759753227	0.021373016759753227	0.021373016759753227	0.022553235292434692	0.022553235292434692	0.022553235292434692
2130	0.021625740453600883	0.021625740453600883	0.021625740453600883	0.021893519908189774	0.021893519908189774	0.021893519908189774	0.021911365911364555	0.021911365911364555	0.021911365911364555
2146	0.02217710018157959	0.02217710018157959	0.02217710018157959	0.021624615415930748	0.021624615415930748	0.021624615415930748	0.022000690922141075	0.022000690922141075	0.022000690922141075
2162	0.021783890202641487	0.021783890202641487	0.021783890202641487	0.02179483138024807	0.02179483138024807	0.02179483138024807	0.021597497165203094	0.021597497165203094	0.021597497165203094
2178	0.021795010194182396	0.021795010194182396	0.021795010194182396	0.021490715444087982	0.021490715444087982	0.021490715444087982	0.021934233605861664	0.021934233605861664	0.021934233605861664
2194	0.02179497480392456	0.02179497480392456	0.02179497480392456	0.022228684276342392	0.022228684276342392	0.022228684276342392	0.02155268006026745	0.02155268006026745	0.02155268006026745
2210	0.021429331973195076	0.021429331973195076	0.021429331973195076	0.021674014627933502	0.021674014627933502	0.021674014627933502	0.02158362977206707	0.02158362977206707	0.02158362977206707
2226	0.021519199013710022	0.021519199013710022	0.021519199013710022	0.021294215694069862	0.021294215694069862	0.021294215694069862	0.021689660847187042	0.021689660847187042	0.021689660847187042
2242	0.021552354097366333	0.021552354097366333	0.021552354097366333	0.02157178521156311	0.02157178521156311	0.02157178521156311	0.021536212414503098	0.021536212414503098	0.021536212414503098
2258	0.02210354246199131	0.02210354246199131	0.02210354246199131	0.02253107540309429	0.02253107540309429	0.02253107540309429	0.02149250917136669	0.02149250917136669	0.02149250917136669
2274	0.021538885310292244	0.021538885310292244	0.021538885310292244	0.021222736686468124	0.021222736686468124	0.021222736686468124	0.02167603000998497	0.02167603000998497	0.02167603000998497
2290	0.021625462919473648	0.021625462919473648	0.021625462919473648	0.02132270485162735	0.02132270485162735	0.02132270485162735	0.021501818671822548	0.021501818671822548	0.021501818671822548
2306	0.021806543692946434	0.021806543692946434	0.021806543692946434	0.021535685285925865	0.021535685285925865	0.021535685285925865	0.021766599267721176	0.021766599267721176	0.021766599267721176
2322	0.021378612145781517	0.021378612145781517	0.021378612145781517	0.021314654499292374	0.021314654499292374	0.021314654499292374	0.021292084828019142	0.021292084828019142	0.021292084828019142
2338	0.02127234824001789	0.02127234824001789	0.02127234824001789	0.02148205228149891	0.02148205228149891	0.02148205228149891	0.02154926210641861	0.02154926210641861	0.02154926210641861
2354	0.021481938660144806	0.021481938660144806	0.021481938660144806	0.021098066121339798	0.021098066121339798	0.021098066121339798	0.021452344954013824	0.021452344954013824	0.021452344954013824
2370	0.021454209461808205	0.021454209461808205	0.021454209461808205	0.02136779949069023	0.02136779949069023	0.02136779949069023	0.021368177607655525	0.021368177607655525	0.021368177607655525
2386	0.02122681401669979	0.02122681401669979	0.02122681401669979	0.021414823830127716	0.021414823830127716	0.021414823830127716	0.02142818085849285	0.02142818085849285	0.02142818085849285
2400	0.021365713328123093	0.021365713328123093	0.021365713328123093	0.021379178389906883	0.021379178389906883	0.021379178389906883	0.021498342975974083	0.021498342975974083	0.021498342975974083
2416	0.021376630291342735	0.021376630291342735	0.021376630291342735	0.02100762352347374	0.02100762352347374	0.02100762352347374	0.021289268508553505	0.021289268508553505	0.021289268508553505
2432	0.02128535509109497	0.02128535509109497	0.02128535509109497	0.02158736251294613	0.02158736251294613	0.02158736251294613	0.02146710641682148	0.02146710641682148	0.02146710641682148
2448	0.022650791332125664	0.022650791332125664	0.022650791332125664	0.021036142483353615	0.021036142483353615	0.021036142483353615	0.021270718425512314	0.021270718425512314	0.021270718425512314
2464	0.021377792581915855	0.021377792581915855	0.021377792581915855	0.02097284607589245	0.02097284607589245	0.02097284607589245	0.021454976871609688	0.021454976871609688	0.021454976871609688
2480	0.021324703469872475	0.021324703469872475	0.021324703469872475	0.021290989592671394	0.021290989592671394	0.021290989592671394	0.021174786612391472	0.021174786612391472	0.021174786612391472
2496	0.021223658695816994	0.021223658695816994	0.021223658695816994	0.020991764962673187	0.020991764962673187	0.020991764962673187	0.02136821486055851	0.02136821486055851	0.02136821486055851
2512	0.0227785836905241	0.0227785836905241	0.0227785836905241	0.021362531930208206	0.021362531930208206	0.021362531930208206	0.02156280167400837	0.02156280167400837	0.02156280167400837
2528	0.021199600771069527	0.021199600771069527	0.021199600771069527	0.02095300704240799	0.02095300704240799	0.02095300704240799	0.021253587678074837	0.021253587678074837	0.021253587678074837
2544	0.021358909085392952	0.021358909085392952	0.021358909085392952	0.021305721253156662	0.021305721253156662	0.021305721253156662	0.021396629512310028	0.021396629512310028	0.021396629512310028
2560	0.021031534299254417	0.021031534299254417	0.021031534299254417	0.02093777060508728	0.02093777060508728	0.02093777060508728	0.021622996777296066	0.021622996777296066	0.021622996777296066
2576	0.021703729405999184	0.021703729405999184	0.021703729405999184	0.021112868562340736	0.021112868562340736	0.021112868562340736	0.02154233120381832	0.02154233120381832	0.02154233120381832
2592	0.021252114325761795	0.021252114325761795	0.021252114325761795	0.020852647721767426	0.020852647721767426	0.020852647721767426	0.02118404395878315	0.02118404395878315	0.02118404395878315
2608	0.021429797634482384	0.021429797634482384	0.021429797634482384	0.021021578460931778	0.021021578460931778	0.021021578460931778	0.02138468064367771	0.02138468064367771	0.02138468064367771
2624	0.021564185619354248	0.021564185619354248	0.021564185619354248	0.020861752331256866	0.020861752331256866	0.020861752331256866	0.02136508747935295	0.02136508747935295	0.02136508747935295
2640	0.020953329280018806	0.020953329280018806	0.020953329280018806	0.021027041599154472	0.021027041599154472	0.021027041599154472	0.021127579733729362	0.021127579733729362	0.021127579733729362
2656	0.02139769122004509	0.02139769122004509	0.02139769122004509	0.020846879109740257	0.020846879109740257	0.020846879109740257	0.0210785660892725	0.0210785660892725	0.0210785660892725
2672	0.02103624865412712	0.02103624865412712	0.02103624865412712	0.020969253033399582	0.020969253033399582	0.020969253033399582	0.021163808181881905	0.021163808181881905	0.021163808181881905
2688	0.020783156156539917	0.020783156156539917	0.020783156156539917	0.021311601623892784	0.021311601623892784	0.021311601623892784	0.02104872651398182	0.02104872651398182	0.02104872651398182
2704	0.021333826705813408	0.021333826705813408	0.021333826705813408	0.02092210203409195	0.02092210203409195	0.02092210203409195	0.02113042213022709	0.02113042213022709	0.02113042213022709
2720	0.02106420509517193	0.02106420509517193	0.02106420509517193	0.02052740938961506	0.02052740938961506	0.02052740938961506	0.021090136840939522	0.021090136840939522	0.021090136840939522
2736	0.0208890363574028	0.0208890363574028	0.0208890363574028	0.020653285086154938	0.020653285086154938	0.020653285086154938	0.021109767258167267	0.021109767258167267	0.021109767258167267
2752	0.021015645936131477	0.021015645936131477	0.021015645936131477	0.020815890282392502	0.020815890282392502	0.020815890282392502	0.020805655047297478	0.020805655047297478	0.020805655047297478
2768	0.02112732268869877	0.02112732268869877	0.02112732268869877	0.020745472982525826	0.020745472982525826	0.020745472982525826	0.021197030320763588	0.021197030320763588	0.021197030320763588
2784	0.020847486332058907	0.020847486332058907	0.020847486332058907	0.020576924085617065	0.020576924085617065	0.020576924085617065	0.020884498953819275	0.020884498953819275	0.020884498953819275
2798	0.02142568863928318	0.02142568863928318	0.02142568863928318	0.02084009163081646	0.02084009163081646	0.02084009163081646	0.020952410995960236	0.020952410995960236	0.020952410995960236
2814	0.021501487120985985	0.021501487120985985	0.021501487120985985	0.02069968916475773	0.02069968916475773	0.02069968916475773	0.02125239558517933	0.02125239558517933	0.02125239558517933
2830	0.020854799076914787	0.020854799076914787	0.020854799076914787	0.02083662338554859	0.02083662338554859	0.02083662338554859	0.020989345386624336	0.020989345386624336	0.020989345386624336
2846	0.021388232707977295	0.021388232707977295	0.021388232707977295	0.020818883553147316	0.020818883553147316	0.020818883553147316	0.020931603386998177	0.020931603386998177	0.020931603386998177
2862	0.02095828577876091	0.02095828577876091	0.02095828577876091	0.02080862782895565	0.02080862782895565	0.02080862782895565	0.021086206659674644	0.021086206659674644	0.021086206659674644
2878	0.020689161494374275	0.020689161494374275	0.020689161494374275	0.020806539803743362	0.020806539803743362	0.020806539803743362	0.020947815850377083	0.020947815850377083	0.020947815850377083
2894	0.021562254056334496	0.021562254056334496	0.021562254056334496	0.02065136842429638	0.02065136842429638	0.02065136842429638	0.020913857966661453	0.020913857966661453	0.020913857966661453
2910	0.021095208823680878	0.021095208823680878	0.021095208823680878	0.020603962242603302	0.020603962242603302	0.020603962242603302	0.02102954126894474	0.02102954126894474	0.02102954126894474
2926	0.0212226752191782	0.0212226752191782	0.0212226752191782	0.020473197102546692	0.020473197102546692	0.020473197102546692	0.021040653809905052	0.021040653809905052	0.021040653809905052
2942	0.021070506423711777	0.021070506423711777	0.021070506423711777	0.020791999995708466	0.020791999995708466	0.020791999995708466	0.020908769220113754	0.020908769220113754	0.020908769220113754
2958	0.019860446453094482	0.019860446453094482	0.019860446453094482	0.020483795553445816	0.020483795553445816	0.020483795553445816	0.021020658314228058	0.021020658314228058	0.021020658314228058
2974	0.019962312653660774	0.019962312653660774	0.019962312653660774	0.020807791501283646	0.020807791501283646	0.020807791501283646	0.021058134734630585	0.021058134734630585	0.021058134734630585
2990	0.019971290603280067	0.019971290603280067	0.019971290603280067	0.020606359466910362	0.020606359466910362	0.020606359466910362	0.020583033561706543	0.020583033561706543	0.020583033561706543
3006	0.019864918664097786	0.019864918664097786	0.019864918664097786	0.02070664055645466	0.02070664055645466	0.02070664055645466	0.020979713648557663	0.020979713648557663	0.020979713648557663
3022	0.019782427698373795	0.019782427698373795	0.019782427698373795	0.02046724036335945	0.02046724036335945	0.02046724036335945	0.021004581823945045	0.021004581823945045	0.021004581823945045
3038	0.019680507481098175	0.019680507481098175	0.019680507481098175	0.02057027630507946	0.02057027630507946	0.02057027630507946	0.020814236253499985	0.020814236253499985	0.020814236253499985
3054	0.019782552495598793	0.019782552495598793	0.019782552495598793	0.020825479179620743	0.020825479179620743	0.020825479179620743	0.020806215703487396	0.020806215703487396	0.020806215703487396
3070	0.019507652148604393	0.019507652148604393	0.019507652148604393	0.020533356815576553	0.020533356815576553	0.020533356815576553	0.021182017400860786	0.021182017400860786	0.021182017400860786
3086	0.01967301033437252	0.01967301033437252	0.01967301033437252	0.02068828046321869	0.02068828046321869	0.02068828046321869	0.02094445563852787	0.02094445563852787	0.02094445563852787
3102	0.019849857315421104	0.019849857315421104	0.019849857315421104	0.020806867629289627	0.020806867629289627	0.020806867629289627	0.020913682878017426	0.020913682878017426	0.020913682878017426
3118	0.01955895870923996	0.01955895870923996	0.01955895870923996	0.02061302587389946	0.02061302587389946	0.02061302587389946	0.02059316076338291	0.02059316076338291	0.02059316076338291
3134	0.01965995319187641	0.01965995319187641	0.01965995319187641	0.02032383158802986	0.02032383158802986	0.02032383158802986	0.020691420882940292	0.020691420882940292	0.020691420882940292
3150	0.01965259201824665	0.01965259201824665	0.01965259201824665	0.02031860128045082	0.02031860128045082	0.02031860128045082	0.020948415622115135	0.020948415622115135	0.020948415622115135
3166	0.019409293308854103	0.019409293308854103	0.019409293308854103	0.02033553272485733	0.02033553272485733	0.02033553272485733	0.02080697938799858	0.02080697938799858	0.02080697938799858
3182	0.019652754068374634	0.019652754068374634	0.019652754068374634	0.020694728940725327	0.020694728940725327	0.020694728940725327	0.02091234363615513	0.02091234363615513	0.02091234363615513
3196	0.019459335133433342	0.019459335133433342	0.019459335133433342	0.02026228979229927	0.02026228979229927	0.02026228979229927	0.02086097002029419	0.02086097002029419	0.02086097002029419
3212	0.019608277827501297	0.019608277827501297	0.019608277827501297	0.020530400797724724	0.020530400797724724	0.020530400797724724	0.020772259682416916	0.020772259682416916	0.020772259682416916
3228	0.019705895334482193	0.019705895334482193	0.019705895334482193	0.020653022453188896	0.020653022453188896	0.020653022453188896	0.021239429712295532	0.021239429712295532	0.021239429712295532
3244	0.019349707290530205	0.019349707290530205	0.019349707290530205	0.020290855318307877	0.020290855318307877	0.020290855318307877	0.020772919058799744	0.020772919058799744	0.020772919058799744
3260	0.019554758444428444	0.019554758444428444	0.019554758444428444	0.020445119589567184	0.020445119589567184	0.020445119589567184	0.02074865810573101	0.02074865810573101	0.02074865810573101
3276	0.01942952536046505	0.01942952536046505	0.01942952536046505	0.020376551896333694	0.020376551896333694	0.020376551896333694	0.020854588598012924	0.020854588598012924	0.020854588598012924
3292	0.019509393721818924	0.019509393721818924	0.019509393721818924	0.020591288805007935	0.020591288805007935	0.020591288805007935	0.020542889833450317	0.020542889833450317	0.020542889833450317
3308	0.019466955214738846	0.019466955214738846	0.019466955214738846	0.020709306001663208	0.020709306001663208	0.020709306001663208	0.02053782530128956	0.02053782530128956	0.02053782530128956
3324	0.019455598667263985	0.019455598667263985	0.019455598667263985	0.020799310877919197	0.020799310877919197	0.020799310877919197	0.02078186348080635	0.02078186348080635	0.02078186348080635
3340	0.019476404413580894	0.019476404413580894	0.019476404413580894	0.02021036669611931	0.02021036669611931	0.02021036669611931	0.020627539604902267	0.020627539604902267	0.020627539604902267
3356	0.0196651853621006	0.0196651853621006	0.0196651853621006	0.020177766680717468	0.020177766680717468	0.020177766680717468	0.020811056718230247	0.020811056718230247	0.020811056718230247
3372	0.019487936049699783	0.019487936049699783	0.019487936049699783	0.020382925868034363	0.020382925868034363	0.020382925868034363	0.020839957520365715	0.020839957520365715	0.020839957520365715
3388	0.019418396055698395	0.019418396055698395	0.019418396055698395	0.02056770958006382	0.02056770958006382	0.02056770958006382	0.020482022315263748	0.020482022315263748	0.020482022315263748
3404	0.0195928867906332	0.0195928867906332	0.0195928867906332	0.020578674972057343	0.020578674972057343	0.020578674972057343	0.0207044780254364	0.0207044780254364	0.0207044780254364
3420	0.019458569586277008	0.019458569586277008	0.019458569586277008	0.02024727314710617	0.02024727314710617	0.02024727314710617	0.02131110243499279	0.02131110243499279	0.02131110243499279
3436	0.019524024799466133	0.019524024799466133	0.019524024799466133	0.020572418347001076	0.020572418347001076	0.020572418347001076	0.020552868023514748	0.020552868023514748	0.020552868023514748
3452	0.01947508193552494	0.01947508193552494	0.01947508193552494	0.020324906334280968	0.020324906334280968	0.020324906334280968	0.020640822127461433	0.020640822127461433	0.020640822127461433
3468	0.019539497792720795	0.019539497792720795	0.019539497792720795	0.020318353548645973	0.020318353548645973	0.020318353548645973	0.020407993346452713	0.020407993346452713	0.020407993346452713
3484	0.019667230546474457	0.019667230546474457	0.019667230546474457	0.02016519568860531	0.02016519568860531	0.02016519568860531	0.020536942407488823	0.020536942407488823	0.020536942407488823
3500	0.019553279504179955	0.019553279504179955	0.019553279504179955	0.02026393823325634	0.02026393823325634	0.02026393823325634	0.020606935024261475	0.020606935024261475	0.020606935024261475
3516	0.0195700041949749	0.0195700041949749	0.0195700041949749	0.02027578465640545	0.02027578465640545	0.02027578465640545	0.02076129801571369	0.02076129801571369	0.02076129801571369
3532	0.019318288192152977	0.019318288192152977	0.019318288192152977	0.02087423764169216	0.02087423764169216	0.02087423764169216	0.020815037190914154	0.020815037190914154	0.020815037190914154
3548	0.019548919051885605	0.019548919051885605	0.019548919051885605	0.02006111666560173	0.02006111666560173	0.02006111666560173	0.020443081855773926	0.020443081855773926	0.020443081855773926
3564	0.01942453533411026	0.01942453533411026	0.01942453533411026	0.02006452903151512	0.02006452903151512	0.02006452903151512	0.02052570879459381	0.02052570879459381	0.02052570879459381
3580	0.019289784133434296	0.019289784133434296	0.019289784133434296	0.02042941004037857	0.02042941004037857	0.02042941004037857	0.02077079564332962	0.02077079564332962	0.02077079564332962
3594	0.019479496404528618	0.019479496404528618	0.019479496404528618	0.020137976855039597	0.020137976855039597	0.020137976855039597	0.020560136064887047	0.020560136064887047	0.020560136064887047
3610	0.019658124074339867	0.019658124074339867	0.019658124074339867	0.019246375188231468	0.019246375188231468	0.019246375188231468	0.02038746327161789	0.02038746327161789	0.02038746327161789
3626	0.019470762461423874	0.019470762461423874	0.019470762461423874	0.01925697922706604	0.01925697922706604	0.01925697922706604	0.020260443910956383	0.020260443910956383	0.020260443910956383
3642	0.019267845898866653	0.019267845898866653	0.019267845898866653	0.019148744642734528	0.019148744642734528	0.019148744642734528	0.020613763481378555	0.020613763481378555	0.020613763481378555
3658	0.019408466294407845	0.019408466294407845	0.019408466294407845	0.019268643110990524	0.019268643110990524	0.019268643110990524	0.020615259185433388	0.020615259185433388	0.020615259185433388
3674	0.019104182720184326	0.019104182720184326	0.019104182720184326	0.01929248683154583	0.01929248683154583	0.01929248683154583	0.020315119996666908	0.020315119996666908	0.020315119996666908
3690	0.019686803221702576	0.019686803221702576	0.019686803221702576	0.019230779260396957	0.019230779260396957	0.019230779260396957	0.02026570588350296	0.02026570588350296	0.02026570588350296
3706	0.019222119823098183	0.019222119823098183	0.019222119823098183	0.019102580845355988	0.019102580845355988	0.019102580845355988	0.020220916718244553	0.020220916718244553	0.020220916718244553
3722	0.019416047260165215	0.019416047260165215	0.019416047260165215	0.01912432163953781	0.01912432163953781	0.01912432163953781	0.020505836233496666	0.020505836233496666	0.020505836233496666
3738	0.019217491149902344	0.019217491149902344	0.019217491149902344	0.019275404512882233	0.019275404512882233	0.019275404512882233	0.020442089065909386	0.020442089065909386	0.020442089065909386
3754	0.019352810457348824	0.019352810457348824	0.019352810457348824	0.019304048269987106	0.019304048269987106	0.019304048269987106	0.020597703754901886	0.020597703754901886	0.020597703754901886
3770	0.01920836605131626	0.01920836605131626	0.01920836605131626	0.019286205992102623	0.019286205992102623	0.019286205992102623	0.02002318762242794	0.02002318762242794	0.02002318762242794
3786	0.019288796931505203	0.019288796931505203	0.019288796931505203	0.01924770139157772	0.01924770139157772	0.01924770139157772	0.020342253148555756	0.020342253148555756	0.020342253148555756
3802	0.019423311576247215	0.019423311576247215	0.019423311576247215	0.019115693867206573	0.019115693867206573	0.019115693867206573	0.020205937325954437	0.020205937325954437	0.020205937325954437
3818	0.01936858706176281	0.01936858706176281	0.01936858706176281	0.019362568855285645	0.019362568855285645	0.019362568855285645	0.02017153427004814	0.02017153427004814	0.02017153427004814
3834	0.019286755472421646	0.019286755472421646	0.019286755472421646	0.019130704924464226	0.019130704924464226	0.019130704924464226	0.02035442367196083	0.02035442367196083	0.02035442367196083
3850	0.019287271425127983	0.019287271425127983	0.019287271425127983	0.019041214138269424	0.019041214138269424	0.019041214138269424	0.020064130425453186	0.020064130425453186	0.020064130425453186
3866	0.019239701330661774	0.019239701330661774	0.019239701330661774	0.01898658275604248	0.01898658275604248	0.01898658275604248	0.020215442404150963	0.020215442404150963	0.020215442404150963
3882	0.019478730857372284	0.019478730857372284	0.019478730857372284	0.01906711608171463	0.01906711608171463	0.01906711608171463	0.020297685638070107	0.020297685638070107	0.020297685638070107
3898	0.019134053960442543	0.019134053960442543	0.019134053960442543	0.018970074132084846	0.018970074132084846	0.018970074132084846	0.020189961418509483	0.020189961418509483	0.020189961418509483
3914	0.01951179839670658	0.01951179839670658	0.01951179839670658	0.019134825095534325	0.019134825095534325	0.019134825095534325	0.02017771452665329	0.02017771452665329	0.02017771452665329
3930	0.019377166405320168	0.019377166405320168	0.019377166405320168	0.018853479996323586	0.018853479996323586	0.018853479996323586	0.02047363482415676	0.02047363482415676	0.02047363482415676
3946	0.018734727054834366	0.018734727054834366	0.018734727054834366	0.019019639119505882	0.019019639119505882	0.019019639119505882	0.0201201681047678	0.0201201681047678	0.0201201681047678
3962	0.018769841641187668	0.018769841641187668	0.018769841641187668	0.01902618817985058	0.01902618817985058	0.01902618817985058	0.020053856074810028	0.020053856074810028	0.020053856074810028
3978	0.018694918602705002	0.018694918602705002	0.018694918602705002	0.01903524436056614	0.01903524436056614	0.01903524436056614	0.02022746577858925	0.02022746577858925	0.02022746577858925
3992	0.018845519050955772	0.018845519050955772	0.018845519050955772	0.019064083695411682	0.019064083695411682	0.019064083695411682	0.020086871460080147	0.020086871460080147	0.020086871460080147
4008	0.018693523481488228	0.018693523481488228	0.018693523481488228	0.019026340916752815	0.019026340916752815	0.019026340916752815	0.020213600248098373	0.020213600248098373	0.020213600248098373
4024	0.01873835176229477	0.01873835176229477	0.01873835176229477	0.019240325316786766	0.019240325316786766	0.019240325316786766	0.02044173702597618	0.02044173702597618	0.02044173702597618
4040	0.018725860863924026	0.018725860863924026	0.018725860863924026	0.01892862841486931	0.01892862841486931	0.01892862841486931	0.02057206630706787	0.02057206630706787	0.02057206630706787
4056	0.01877703331410885	0.01877703331410885	0.01877703331410885	0.019022269174456596	0.019022269174456596	0.019022269174456596	0.02029789425432682	0.02029789425432682	0.02029789425432682
4072	0.018726473674178123	0.018726473674178123	0.018726473674178123	0.01916818879544735	0.01916818879544735	0.01916818879544735	0.020339278504252434	0.020339278504252434	0.020339278504252434
4088	0.018758516758680344	0.018758516758680344	0.018758516758680344	0.019229842349886894	0.019229842349886894	0.019229842349886894	0.020080478861927986	0.020080478861927986	0.020080478861927986
4104	0.018814049661159515	0.018814049661159515	0.018814049661159515	0.018930628895759583	0.018930628895759583	0.018930628895759583	0.02020600065588951	0.02020600065588951	0.02020600065588951
4120	0.01869156025350094	0.01869156025350094	0.01869156025350094	0.019063180312514305	0.019063180312514305	0.019063180312514305	0.020222963765263557	0.020222963765263557	0.020222963765263557
4136	0.018722841516137123	0.018722841516137123	0.018722841516137123	0.019023362547159195	0.019023362547159195	0.019023362547159195	0.020389819517731667	0.020389819517731667	0.020389819517731667
4152	0.018738774582743645	0.018738774582743645	0.018738774582743645	0.018892645835876465	0.018892645835876465	0.018892645835876465	0.0202527716755867	0.0202527716755867	0.0202527716755867
4168	0.018683254718780518	0.018683254718780518	0.018683254718780518	0.019006939604878426	0.019006939604878426	0.019006939604878426	0.02017149142920971	0.02017149142920971	0.02017149142920971
4184	0.018674056977033615	0.018674056977033615	0.018674056977033615	0.018857832998037338	0.018857832998037338	0.018857832998037338	0.019962189719080925	0.019962189719080925	0.019962189719080925
4200	0.018717173486948013	0.018717173486948013	0.018717173486948013	0.01891164854168892	0.01891164854168892	0.01891164854168892	0.02054171822965145	0.02054171822965145	0.02054171822965145
4216	0.018643325194716454	0.018643325194716454	0.018643325194716454	0.01900019496679306	0.01900019496679306	0.01900019496679306	0.020299939438700676	0.020299939438700676	0.020299939438700676
4232	0.01868216134607792	0.01868216134607792	0.01868216134607792	0.018984893336892128	0.018984893336892128	0.018984893336892128	0.02037017047405243	0.02037017047405243	0.02037017047405243
4248	0.018387209624052048	0.018387209624052048	0.018387209624052048	0.019040288403630257	0.019040288403630257	0.019040288403630257	0.020036710426211357	0.020036710426211357	0.020036710426211357
4264	0.018416251987218857	0.018416251987218857	0.018416251987218857	0.01903577707707882	0.01903577707707882	0.01903577707707882	0.020165391266345978	0.020165391266345978	0.020165391266345978
4280	0.018367014825344086	0.018367014825344086	0.018367014825344086	0.019000018015503883	0.019000018015503883	0.019000018015503883	0.02012467011809349	0.02012467011809349	0.02012467011809349
4296	0.018430456519126892	0.018430456519126892	0.018430456519126892	0.018960703164339066	0.018960703164339066	0.018960703164339066	0.02034084126353264	0.02034084126353264	0.02034084126353264
4312	0.018422836437821388	0.018422836437821388	0.018422836437821388	0.01891716942191124	0.01891716942191124	0.01891716942191124	0.020127348601818085	0.020127348601818085	0.020127348601818085
4328	0.01834489218890667	0.01834489218890667	0.01834489218890667	0.01889093965291977	0.01889093965291977	0.01889093965291977	0.020383445546030998	0.020383445546030998	0.020383445546030998
4344	0.018414786085486412	0.018414786085486412	0.018414786085486412	0.018810855224728584	0.018810855224728584	0.018810855224728584	0.020140908658504486	0.020140908658504486	0.020140908658504486
4360	0.01830223947763443	0.01830223947763443	0.01830223947763443	0.018897663801908493	0.018897663801908493	0.018897663801908493	0.020066944882273674	0.020066944882273674	0.020066944882273674
4376	0.018375268206000328	0.018375268206000328	0.018375268206000328	0.019058965146541595	0.019058965146541595	0.019058965146541595	0.020218314602971077	0.020218314602971077	0.020218314602971077
4390	0.018386507406830788	0.018386507406830788	0.018386507406830788	0.018789613619446754	0.018789613619446754	0.018789613619446754	0.020143773406744003	0.020143773406744003	0.020143773406744003
4406	0.01845189556479454	0.01845189556479454	0.01845189556479454	0.01894225925207138	0.01894225925207138	0.01894225925207138	0.019865216687321663	0.019865216687321663	0.019865216687321663
4422	0.01852250099182129	0.01852250099182129	0.01852250099182129	0.01880841888487339	0.01880841888487339	0.01880841888487339	0.01988273859024048	0.01988273859024048	0.01988273859024048
4438	0.01840316690504551	0.01840316690504551	0.01840316690504551	0.018867211416363716	0.018867211416363716	0.018867211416363716	0.020943045616149902	0.020943045616149902	0.020943045616149902
4454	0.018326379358768463	0.018326379358768463	0.018326379358768463	0.018751267343759537	0.018751267343759537	0.018751267343759537	0.01982841081917286	0.01982841081917286	0.01982841081917286
4470	0.018384825438261032	0.018384825438261032	0.018384825438261032	0.018756257370114326	0.018756257370114326	0.018756257370114326	0.020373109728097916	0.020373109728097916	0.020373109728097916
4486	0.01837489753961563	0.01837489753961563	0.01837489753961563	0.018898943439126015	0.018898943439126015	0.018898943439126015	0.020013388246297836	0.020013388246297836	0.020013388246297836
4502	0.018417466431856155	0.018417466431856155	0.018417466431856155	0.019023472443223	0.019023472443223	0.019023472443223	0.01998872123658657	0.01998872123658657	0.01998872123658657
4518	0.018304305151104927	0.018304305151104927	0.018304305151104927	0.01884949579834938	0.01884949579834938	0.01884949579834938	0.01993112824857235	0.01993112824857235	0.01993112824857235
4534	0.01840023323893547	0.01840023323893547	0.01840023323893547	0.01887519098818302	0.01887519098818302	0.01887519098818302	0.020066112279891968	0.020066112279891968	0.020066112279891968
4550	0.01837875135242939	0.01837875135242939	0.01837875135242939	0.01892167516052723	0.01892167516052723	0.01892167516052723	0.020080119371414185	0.020080119371414185	0.020080119371414185
4566	0.018398193642497063	0.018398193642497063	0.018398193642497063	0.018867632374167442	0.018867632374167442	0.018867632374167442	0.020252443850040436	0.020252443850040436	0.020252443850040436
4582	0.018435539677739143	0.018435539677739143	0.018435539677739143	0.018981032073497772	0.018981032073497772	0.018981032073497772	0.020215308293700218	0.020215308293700218	0.020215308293700218
4598	0.018296856433153152	0.018296856433153152	0.018296856433153152	0.018950311467051506	0.018950311467051506	0.018950311467051506	0.0199542548507452	0.0199542548507452	0.0199542548507452
4614	0.01833036169409752	0.01833036169409752	0.01833036169409752	0.0188804529607296	0.0188804529607296	0.0188804529607296	0.019956139847636223	0.019956139847636223	0.019956139847636223
4630	0.018378479406237602	0.018378479406237602	0.018378479406237602	0.018800657242536545	0.018800657242536545	0.018800657242536545	0.02016553282737732	0.02016553282737732	0.02016553282737732
4646	0.018364110961556435	0.018364110961556435	0.018364110961556435	0.018901921808719635	0.018901921808719635	0.018901921808719635	0.020098067820072174	0.020098067820072174	0.020098067820072174
4662	0.018352242186665535	0.018352242186665535	0.018352242186665535	0.018793446943163872	0.018793446943163872	0.018793446943163872	0.020234227180480957	0.020234227180480957	0.020234227180480957
4678	0.018291572108864784	0.018291572108864784	0.018291572108864784	0.018999088555574417	0.018999088555574417	0.018999088555574417	0.02001996338367462	0.02001996338367462	0.02001996338367462
4694	0.018415093421936035	0.018415093421936035	0.018415093421936035	0.01842000149190426	0.01842000149190426	0.01842000149190426	0.019966648891568184	0.019966648891568184	0.019966648891568184
4710	0.018254078924655914	0.018254078924655914	0.018254078924655914	0.018609346821904182	0.018609346821904182	0.018609346821904182	0.020201580598950386	0.020201580598950386	0.020201580598950386
4726	0.01821204647421837	0.01821204647421837	0.01821204647421837	0.01841655932366848	0.01841655932366848	0.01841655932366848	0.019243650138378143	0.019243650138378143	0.019243650138378143
4742	0.01818820647895336	0.01818820647895336	0.01818820647895336	0.018467867746949196	0.018467867746949196	0.018467867746949196	0.019233113154768944	0.019233113154768944	0.019233113154768944
4758	0.01821608655154705	0.01821608655154705	0.01821608655154705	0.018491452559828758	0.018491452559828758	0.018491452559828758	0.019103888422250748	0.019103888422250748	0.019103888422250748
4774	0.018208276480436325	0.018208276480436325	0.018208276480436325	0.0184007678180933	0.0184007678180933	0.0184007678180933	0.019090561196208	0.019090561196208	0.019090561196208
4788	0.018191887065768242	0.018191887065768242	0.018191887065768242	0.018437260761857033	0.018437260761857033	0.018437260761857033	0.019087018445134163	0.019087018445134163	0.019087018445134163
4804	0.01819554530084133	0.01819554530084133	0.01819554530084133	0.018499277532100677	0.018499277532100677	0.018499277532100677	0.019199803471565247	0.019199803471565247	0.019199803471565247
4820	0.01820388063788414	0.01820388063788414	0.01820388063788414	0.01846570335328579	0.01846570335328579	0.01846570335328579	0.019179359078407288	0.019179359078407288	0.019179359078407288
4836	0.018203124403953552	0.018203124403953552	0.018203124403953552	0.01848655194044113	0.01848655194044113	0.01848655194044113	0.0192718505859375	0.0192718505859375	0.0192718505859375
4852	0.018198654055595398	0.018198654055595398	0.018198654055595398	0.018404005095362663	0.018404005095362663	0.018404005095362663	0.019154146313667297	0.019154146313667297	0.019154146313667297
4868	0.018218250945210457	0.018218250945210457	0.018218250945210457	0.018472889438271523	0.018472889438271523	0.018472889438271523	0.019524823874235153	0.019524823874235153	0.019524823874235153
4884	0.018209660425782204	0.018209660425782204	0.018209660425782204	0.01840611919760704	0.01840611919760704	0.01840611919760704	0.01910676434636116	0.01910676434636116	0.01910676434636116
4900	0.01819620467722416	0.01819620467722416	0.01819620467722416	0.01841023750603199	0.01841023750603199	0.01841023750603199	0.019032545387744904	0.019032545387744904	0.019032545387744904
4916	0.01825379580259323	0.01825379580259323	0.01825379580259323	0.01836063340306282	0.01836063340306282	0.01836063340306282	0.01922164298593998	0.01922164298593998	0.01922164298593998
4932	0.01819993555545807	0.01819993555545807	0.01819993555545807	0.018342705443501472	0.018342705443501472	0.018342705443501472	0.018994837999343872	0.018994837999343872	0.018994837999343872
4948	0.01823817379772663	0.01823817379772663	0.01823817379772663	0.01841721311211586	0.01841721311211586	0.01841721311211586	0.019054504111409187	0.019054504111409187	0.019054504111409187
4964	0.018258577212691307	0.018258577212691307	0.018258577212691307	0.01834952086210251	0.01834952086210251	0.01834952086210251	0.019045738503336906	0.019045738503336906	0.019045738503336906
4980	0.018164250999689102	0.018164250999689102	0.018164250999689102	0.018443675711750984	0.018443675711750984	0.018443675711750984	0.019029362127184868	0.019029362127184868	0.019029362127184868
4996	0.018132217228412628	0.018132217228412628	0.018132217228412628	0.01843229867517948	0.01843229867517948	0.01843229867517948	0.018994765356183052	0.018994765356183052	0.018994765356183052
5012	0.01821543276309967	0.01821543276309967	0.01821543276309967	0.01834883727133274	0.01834883727133274	0.01834883727133274	0.01888500340282917	0.01888500340282917	0.01888500340282917
5028	0.01824101246893406	0.01824101246893406	0.01824101246893406	0.018303491175174713	0.018303491175174713	0.018303491175174713	0.0189750287681818	0.0189750287681818	0.0189750287681818
5044	0.018169064074754715	0.018169064074754715	0.018169064074754715	0.0183809045702219	0.0183809045702219	0.0183809045702219	0.019047416746616364	0.019047416746616364	0.019047416746616364
5060	0.018154969438910484	0.018154969438910484	0.018154969438910484	0.01841818355023861	0.01841818355023861	0.01841818355023861	0.018982037901878357	0.018982037901878357	0.018982037901878357
5076	0.01820538565516472	0.01820538565516472	0.01820538565516472	0.0183662511408329	0.0183662511408329	0.0183662511408329	0.01903856359422207	0.01903856359422207	0.01903856359422207
5092	0.018155336380004883	0.018155336380004883	0.018155336380004883	0.018414538353681564	0.018414538353681564	0.018414538353681564	0.019069276750087738	0.019069276750087738	0.019069276750087738
5108	0.018167953938245773	0.018167953938245773	0.018167953938245773	0.018439890816807747	0.018439890816807747	0.018439890816807747	0.018835101276636124	0.018835101276636124	0.018835101276636124
5124	0.018137725070118904	0.018137725070118904	0.018137725070118904	0.018393531441688538	0.018393531441688538	0.018393531441688538	0.018965594470500946	0.018965594470500946	0.018965594470500946
5140	0.01819080486893654	0.01819080486893654	0.01819080486893654	0.018280262127518654	0.018280262127518654	0.018280262127518654	0.018981115892529488	0.018981115892529488	0.018981115892529488
5156	0.01815124787390232	0.01815124787390232	0.01815124787390232	0.01836511306464672	0.01836511306464672	0.01836511306464672	0.019115598872303963	0.019115598872303963	0.019115598872303963
5172	0.0181642584502697	0.0181642584502697	0.0181642584502697	0.018307814374566078	0.018307814374566078	0.018307814374566078	0.019021054729819298	0.019021054729819298	0.019021054729819298
5186	0.018195439130067825	0.018195439130067825	0.018195439130067825	0.018330082297325134	0.018330082297325134	0.018330082297325134	0.018873637542128563	0.018873637542128563	0.018873637542128563
5202	0.018130021169781685	0.018130021169781685	0.018130021169781685	0.018299447372555733	0.018299447372555733	0.018299447372555733	0.018863964825868607	0.018863964825868607	0.018863964825868607
5218	0.01819588802754879	0.01819588802754879	0.01819588802754879	0.018359625712037086	0.018359625712037086	0.018359625712037086	0.018966542556881905	0.018966542556881905	0.018966542556881905
5234	0.018175628036260605	0.018175628036260605	0.018175628036260605	0.018514975905418396	0.018514975905418396	0.018514975905418396	0.018866559490561485	0.018866559490561485	0.018866559490561485
5250	0.01819424517452717	0.01819424517452717	0.01819424517452717	0.018355196341872215	0.018355196341872215	0.018355196341872215	0.01910185068845749	0.01910185068845749	0.01910185068845749
5266	0.01813538745045662	0.01813538745045662	0.01813538745045662	0.018403662368655205	0.018403662368655205	0.018403662368655205	0.01902906969189644	0.01902906969189644	0.01902906969189644
5282	0.018133319914340973	0.018133319914340973	0.018133319914340973	0.018360357731580734	0.018360357731580734	0.018360357731580734	0.01896955445408821	0.01896955445408821	0.01896955445408821
5298	0.0181397944688797	0.0181397944688797	0.0181397944688797	0.018405528739094734	0.018405528739094734	0.018405528739094734	0.019005611538887024	0.019005611538887024	0.019005611538887024
5314	0.018120160326361656	0.018120160326361656	0.018120160326361656	0.018415886908769608	0.018415886908769608	0.018415886908769608	0.01877533458173275	0.01877533458173275	0.01877533458173275
5330	0.01812995783984661	0.01812995783984661	0.01812995783984661	0.018417593091726303	0.018417593091726303	0.018417593091726303	0.0190284326672554	0.0190284326672554	0.0190284326672554
5346	0.01812032237648964	0.01812032237648964	0.01812032237648964	0.018368741497397423	0.018368741497397423	0.018368741497397423	0.019003169611096382	0.019003169611096382	0.019003169611096382
5362	0.018116142600774765	0.018116142600774765	0.018116142600774765	0.018392464146018028	0.018392464146018028	0.018392464146018028	0.018888993188738823	0.018888993188738823	0.018888993188738823
5378	0.018100107088685036	0.018100107088685036	0.018100107088685036	0.01838434301316738	0.01838434301316738	0.01838434301316738	0.01889507658779621	0.01889507658779621	0.01889507658779621
5394	0.018113380298018456	0.018113380298018456	0.018113380298018456	0.01834794133901596	0.01834794133901596	0.01834794133901596	0.018819881603121758	0.018819881603121758	0.018819881603121758
5410	0.018130715936422348	0.018130715936422348	0.018130715936422348	0.01840480975806713	0.01840480975806713	0.01840480975806713	0.018947841599583626	0.018947841599583626	0.018947841599583626
5426	0.018116610124707222	0.018116610124707222	0.018116610124707222	0.018418649211525917	0.018418649211525917	0.018418649211525917	0.01896263100206852	0.01896263100206852	0.01896263100206852
5442	0.018107406795024872	0.018107406795024872	0.018107406795024872	0.018361184746026993	0.018361184746026993	0.018361184746026993	0.018955571576952934	0.018955571576952934	0.018955571576952934
5458	0.01811402104794979	0.01811402104794979	0.01811402104794979	0.0184929296374321	0.0184929296374321	0.0184929296374321	0.019078068435192108	0.019078068435192108	0.019078068435192108
5474	0.018147312104701996	0.018147312104701996	0.018147312104701996	0.018209153786301613	0.018209153786301613	0.018209153786301613	0.019077034667134285	0.019077034667134285	0.019077034667134285
5490	0.018105411902070045	0.018105411902070045	0.018105411902070045	0.018175868317484856	0.018175868317484856	0.018175868317484856	0.01888200268149376	0.01888200268149376	0.01888200268149376
5506	0.018092406913638115	0.018092406913638115	0.018092406913638115	0.01814747042953968	0.01814747042953968	0.01814747042953968	0.01880408264696598	0.01880408264696598	0.01880408264696598
5522	0.018096553161740303	0.018096553161740303	0.018096553161740303	0.0180346742272377	0.0180346742272377	0.0180346742272377	0.019032010808587074	0.019032010808587074	0.019032010808587074
5538	0.018101099878549576	0.018101099878549576	0.018101099878549576	0.01810450479388237	0.01810450479388237	0.01810450479388237	0.018909666687250137	0.018909666687250137	0.018909666687250137
5554	0.01811870187520981	0.01811870187520981	0.01811870187520981	0.018181683495640755	0.018181683495640755	0.018181683495640755	0.018877817317843437	0.018877817317843437	0.018877817317843437
5570	0.018082039430737495	0.018082039430737495	0.018082039430737495	0.0181601420044899	0.0181601420044899	0.0181601420044899	0.01886731944978237	0.01886731944978237	0.01886731944978237
5584	0.018114164471626282	0.018114164471626282	0.018114164471626282	0.018135691061615944	0.018135691061615944	0.018135691061615944	0.018547281622886658	0.018547281622886658	0.018547281622886658
5600	0.018147777765989304	0.018147777765989304	0.018147777765989304	0.018218837678432465	0.018218837678432465	0.018218837678432465	0.0185574758797884	0.0185574758797884	0.0185574758797884
5616	0.018124742433428764	0.018124742433428764	0.018124742433428764	0.018103625625371933	0.018103625625371933	0.018103625625371933	0.018477948382496834	0.018477948382496834	0.018477948382496834
5632	0.018125182017683983	0.018125182017683983	0.018125182017683983	0.01809866912662983	0.01809866912662983	0.01809866912662983	0.018438532948493958	0.018438532948493958	0.018438532948493958
5648	0.018117720261216164	0.018117720261216164	0.018117720261216164	0.018133709207177162	0.018133709207177162	0.018133709207177162	0.018497459590435028	0.018497459590435028	0.018497459590435028
5664	0.018102040514349937	0.018102040514349937	0.018102040514349937	0.01815367117524147	0.01815367117524147	0.01815367117524147	0.018410397693514824	0.018410397693514824	0.018410397693514824
5680	0.018099119886755943	0.018099119886755943	0.018099119886755943	0.018160244449973106	0.018160244449973106	0.018160244449973106	0.018496157601475716	0.018496157601475716	0.018496157601475716
5696	0.01810445450246334	0.01810445450246334	0.01810445450246334	0.01813872903585434	0.01813872903585434	0.01813872903585434	0.018413696438074112	0.018413696438074112	0.018413696438074112
5712	0.018098365515470505	0.018098365515470505	0.018098365515470505	0.01810634694993496	0.01810634694993496	0.01810634694993496	0.018637854605913162	0.018637854605913162	0.018637854605913162
5728	0.018095018342137337	0.018095018342137337	0.018095018342137337	0.01810789853334427	0.01810789853334427	0.01810789853334427	0.01847691647708416	0.01847691647708416	0.01847691647708416
5744	0.018108069896697998	0.018108069896697998	0.018108069896697998	0.018095510080456734	0.018095510080456734	0.018095510080456734	0.018498213961720467	0.018498213961720467	0.018498213961720467
5760	0.0181387048214674	0.0181387048214674	0.0181387048214674	0.01811101846396923	0.01811101846396923	0.01811101846396923	0.018400000408291817	0.018400000408291817	0.018400000408291817
5776	0.018084608018398285	0.018084608018398285	0.018084608018398285	0.01812603697180748	0.01812603697180748	0.01812603697180748	0.018342066556215286	0.018342066556215286	0.018342066556215286
5792	0.018083296716213226	0.018083296716213226	0.018083296716213226	0.018036076799035072	0.018036076799035072	0.018036076799035072	0.01840631105005741	0.01840631105005741	0.01840631105005741
5808	0.018108081072568893	0.018108081072568893	0.018108081072568893	0.01804998889565468	0.01804998889565468	0.01804998889565468	0.01856803707778454	0.01856803707778454	0.01856803707778454
5824	0.018109779804944992	0.018109779804944992	0.018109779804944992	0.017994754016399384	0.017994754016399384	0.017994754016399384	0.01843647100031376	0.01843647100031376	0.01843647100031376
5840	0.01807425357401371	0.01807425357401371	0.01807425357401371	0.01801534928381443	0.01801534928381443	0.01801534928381443	0.018412010744214058	0.018412010744214058	0.018412010744214058
5856	0.018091248348355293	0.018091248348355293	0.018091248348355293	0.017977550625801086	0.017977550625801086	0.017977550625801086	0.018535958603024483	0.018535958603024483	0.018535958603024483
5872	0.018058205023407936	0.018058205023407936	0.018058205023407936	0.018000643700361252	0.018000643700361252	0.018000643700361252	0.01847214251756668	0.01847214251756668	0.01847214251756668
5888	0.018104836344718933	0.018104836344718933	0.018104836344718933	0.018040228635072708	0.018040228635072708	0.018040228635072708	0.018327901139855385	0.018327901139855385	0.018327901139855385
5904	0.018049878999590874	0.018049878999590874	0.018049878999590874	0.017975326627492905	0.017975326627492905	0.017975326627492905	0.01841522939503193	0.01841522939503193	0.01841522939503193
5920	0.0181318037211895	0.0181318037211895	0.0181318037211895	0.018015699461102486	0.018015699461102486	0.018015699461102486	0.01837187446653843	0.01837187446653843	0.01837187446653843
5936	0.018083620816469193	0.018083620816469193	0.018083620816469193	0.01799963042140007	0.01799963042140007	0.01799963042140007	0.018459377810359	0.018459377810359	0.018459377810359
5952	0.018090957775712013	0.018090957775712013	0.018090957775712013	0.018096724525094032	0.018096724525094032	0.018096724525094032	0.01833329163491726	0.01833329163491726	0.01833329163491726
5968	0.018075579777359962	0.018075579777359962	0.018075579777359962	0.01802520826458931	0.01802520826458931	0.01802520826458931	0.01838982105255127	0.01838982105255127	0.01838982105255127
5982	0.01809300296008587	0.01809300296008587	0.01809300296008587	0.018012063577771187	0.018012063577771187	0.018012063577771187	0.018398769199848175	0.018398769199848175	0.018398769199848175
5998	0.018086981028318405	0.018086981028318405	0.018086981028318405	0.018034327775239944	0.018034327775239944	0.018034327775239944	0.018452150747179985	0.018452150747179985	0.018452150747179985
6014	0.018059074878692627	0.018059074878692627	0.018059074878692627	0.018019841983914375	0.018019841983914375	0.018019841983914375	0.018380623310804367	0.018380623310804367	0.018380623310804367
6030	0.018054289743304253	0.018054289743304253	0.018054289743304253	0.01801917888224125	0.01801917888224125	0.01801917888224125	0.018575090914964676	0.018575090914964676	0.018575090914964676
6046	0.01805616170167923	0.01805616170167923	0.01805616170167923	0.01804889738559723	0.01804889738559723	0.01804889738559723	0.018427440896630287	0.018427440896630287	0.018427440896630287
6062	0.018039187416434288	0.018039187416434288	0.018039187416434288	0.01801658235490322	0.01801658235490322	0.01801658235490322	0.01835440844297409	0.01835440844297409	0.01835440844297409
6078	0.01804717257618904	0.01804717257618904	0.01804717257618904	0.018008843064308167	0.018008843064308167	0.018008843064308167	0.018480712547898293	0.018480712547898293	0.018480712547898293
6094	0.018049564212560654	0.018049564212560654	0.018049564212560654	0.017988838255405426	0.017988838255405426	0.017988838255405426	0.018359504640102386	0.018359504640102386	0.018359504640102386
6110	0.018055150285363197	0.018055150285363197	0.018055150285363197	0.01801442727446556	0.01801442727446556	0.01801442727446556	0.018415726721286774	0.018415726721286774	0.018415726721286774
6126	0.018039364367723465	0.018039364367723465	0.018039364367723465	0.017972487956285477	0.017972487956285477	0.017972487956285477	0.01837017573416233	0.01837017573416233	0.01837017573416233
6142	0.018053289502859116	0.018053289502859116	0.018053289502859116	0.01799607090651989	0.01799607090651989	0.01799607090651989	0.01839296892285347	0.01839296892285347	0.01839296892285347
6158	0.018080316483974457	0.018080316483974457	0.018080316483974457	0.018022485077381134	0.018022485077381134	0.018022485077381134	0.01850714534521103	0.01850714534521103	0.01850714534521103
6174	0.018071800470352173	0.018071800470352173	0.018071800470352173	0.018003271892666817	0.018003271892666817	0.018003271892666817	0.018326623365283012	0.018326623365283012	0.018326623365283012
6190	0.018048694357275963	0.018048694357275963	0.018048694357275963	0.01804267428815365	0.01804267428815365	0.01804267428815365	0.01841743476688862	0.01841743476688862	0.01841743476688862
6206	0.01808013953268528	0.01808013953268528	0.01808013953268528	0.01799384318292141	0.01799384318292141	0.01799384318292141	0.01830619014799595	0.01830619014799595	0.01830619014799595
6222	0.018051723018288612	0.018051723018288612	0.018051723018288612	0.018009353429079056	0.018009353429079056	0.018009353429079056	0.018647288903594017	0.018647288903594017	0.018647288903594017
6238	0.018068689852952957	0.018068689852952957	0.018068689852952957	0.017987769097089767	0.017987769097089767	0.017987769097089767	0.018491463735699654	0.018491463735699654	0.018491463735699654
6254	0.01806163229048252	0.01806163229048252	0.01806163229048252	0.01797257363796234	0.01797257363796234	0.01797257363796234	0.018435215577483177	0.018435215577483177	0.018435215577483177
6270	0.018065260723233223	0.018065260723233223	0.018065260723233223	0.018010128289461136	0.018010128289461136	0.018010128289461136	0.01843360625207424	0.01843360625207424	0.01843360625207424
6286	0.018059661611914635	0.018059661611914635	0.018059661611914635	0.017994798719882965	0.017994798719882965	0.017994798719882965	0.01839492656290531	0.01839492656290531	0.01839492656290531
6302	0.0180638637393713	0.0180638637393713	0.0180638637393713	0.017984431236982346	0.017984431236982346	0.017984431236982346	0.018385807052254677	0.018385807052254677	0.018385807052254677
6318	0.018062876537442207	0.018062876537442207	0.018062876537442207	0.017982108518481255	0.017982108518481255	0.017982108518481255	0.01837366446852684	0.01837366446852684	0.01837366446852684
6334	0.018063513562083244	0.018063513562083244	0.018063513562083244	0.01799173280596733	0.01799173280596733	0.01799173280596733	0.01845415309071541	0.01845415309071541	0.01845415309071541
6350	0.018047114834189415	0.018047114834189415	0.018047114834189415	0.01799946092069149	0.01799946092069149	0.01799946092069149	0.01843622699379921	0.01843622699379921	0.01843622699379921
6366	0.01805334910750389	0.01805334910750389	0.01805334910750389	0.017968755215406418	0.017968755215406418	0.017968755215406418	0.018329929560422897	0.018329929560422897	0.018329929560422897
6380	0.018062535673379898	0.018062535673379898	0.018062535673379898	0.01799672842025757	0.01799672842025757	0.01799672842025757	0.018316056579351425	0.018316056579351425	0.018316056579351425
6396	0.01805991493165493	0.01805991493165493	0.01805991493165493	0.018007438629865646	0.018007438629865646	0.018007438629865646	0.018328556790947914	0.018328556790947914	0.018328556790947914
6412	0.01805790513753891	0.01805790513753891	0.01805790513753891	0.017985234037041664	0.017985234037041664	0.017985234037041664	0.018332593142986298	0.018332593142986298	0.018332593142986298
6428	0.01804952695965767	0.01804952695965767	0.01804952695965767	0.017984718084335327	0.017984718084335327	0.017984718084335327	0.01836794801056385	0.01836794801056385	0.01836794801056385
6444	0.01802968606352806	0.01802968606352806	0.01802968606352806	0.018002361059188843	0.018002361059188843	0.018002361059188843	0.018433857709169388	0.018433857709169388	0.018433857709169388
6460	0.018040921539068222	0.018040921539068222	0.018040921539068222	0.017970452085137367	0.017970452085137367	0.017970452085137367	0.018392374739050865	0.018392374739050865	0.018392374739050865
6476	0.018041549250483513	0.018041549250483513	0.018041549250483513	0.018000267446041107	0.018000267446041107	0.018000267446041107	0.018162313848733902	0.018162313848733902	0.018162313848733902
6492	0.018047960475087166	0.018047960475087166	0.018047960475087166	0.017970280721783638	0.017970280721783638	0.017970280721783638	0.01819673925638199	0.01819673925638199	0.01819673925638199
6508	0.01804152876138687	0.01804152876138687	0.01804152876138687	0.01795792765915394	0.01795792765915394	0.01795792765915394	0.018237469717860222	0.018237469717860222	0.018237469717860222
6524	0.01803579553961754	0.01803579553961754	0.01803579553961754	0.018013983964920044	0.018013983964920044	0.018013983964920044	0.018137851729989052	0.018137851729989052	0.018137851729989052
6540	0.0180493351072073	0.0180493351072073	0.0180493351072073	0.018008185550570488	0.018008185550570488	0.018008185550570488	0.018120020627975464	0.018120020627975464	0.018120020627975464
6556	0.01805516704916954	0.01805516704916954	0.01805516704916954	0.01798667572438717	0.01798667572438717	0.01798667572438717	0.01812792755663395	0.01812792755663395	0.01812792755663395
6572	0.018025338649749756	0.018025338649749756	0.018025338649749756	0.017958275973796844	0.017958275973796844	0.017958275973796844	0.01809808984398842	0.01809808984398842	0.01809808984398842
6588	0.01803998276591301	0.01803998276591301	0.01803998276591301	0.01796812005341053	0.01796812005341053	0.01796812005341053	0.018183501437306404	0.018183501437306404	0.018183501437306404
6604	0.0180398877710104	0.0180398877710104	0.0180398877710104	0.01795077882707119	0.01795077882707119	0.01795077882707119	0.018111607059836388	0.018111607059836388	0.018111607059836388
6620	0.018032247200608253	0.018032247200608253	0.018032247200608253	0.0179622583091259	0.0179622583091259	0.0179622583091259	0.018277155235409737	0.018277155235409737	0.018277155235409737
6636	0.018046244978904724	0.018046244978904724	0.018046244978904724	0.0179572943598032	0.0179572943598032	0.0179572943598032	0.018140263855457306	0.018140263855457306	0.018140263855457306
6652	0.018048297613859177	0.018048297613859177	0.018048297613859177	0.01793157123029232	0.01793157123029232	0.01793157123029232	0.018224671483039856	0.018224671483039856	0.018224671483039856
6668	0.018056541681289673	0.018056541681289673	0.018056541681289673	0.01793760061264038	0.01793760061264038	0.01793760061264038	0.018229180946946144	0.018229180946946144	0.018229180946946144
6684	0.018026886507868767	0.018026886507868767	0.018026886507868767	0.017955373972654343	0.017955373972654343	0.017955373972654343	0.01815221831202507	0.01815221831202507	0.01815221831202507
6700	0.018033280968666077	0.018033280968666077	0.018033280968666077	0.01794070191681385	0.01794070191681385	0.01794070191681385	0.01825074665248394	0.01825074665248394	0.01825074665248394
6716	0.01804189197719097	0.01804189197719097	0.01804189197719097	0.017990827560424805	0.017990827560424805	0.017990827560424805	0.018177412450313568	0.018177412450313568	0.018177412450313568
6732	0.018017731606960297	0.018017731606960297	0.018017731606960297	0.01793154515326023	0.01793154515326023	0.01793154515326023	0.018167644739151	0.018167644739151	0.018167644739151
6748	0.018035680055618286	0.018035680055618286	0.018035680055618286	0.017935633659362793	0.017935633659362793	0.017935633659362793	0.018190225586295128	0.018190225586295128	0.018190225586295128
6764	0.018045732751488686	0.018045732751488686	0.018045732751488686	0.017946641892194748	0.017946641892194748	0.017946641892194748	0.018160339444875717	0.018160339444875717	0.018160339444875717
6778	0.018047692254185677	0.018047692254185677	0.018047692254185677	0.017950253561139107	0.017950253561139107	0.017950253561139107	0.018160808831453323	0.018160808831453323	0.018160808831453323
6794	0.018048381432890892	0.018048381432890892	0.018048381432890892	0.017949368804693222	0.017949368804693222	0.017949368804693222	0.018186312168836594	0.018186312168836594	0.018186312168836594
6810	0.018054364249110222	0.018054364249110222	0.018054364249110222	0.0179340410977602	0.0179340410977602	0.0179340410977602	0.01808110997080803	0.01808110997080803	0.01808110997080803
6826	0.018058108165860176	0.018058108165860176	0.018058108165860176	0.017940374091267586	0.017940374091267586	0.017940374091267586	0.018074100837111473	0.018074100837111473	0.018074100837111473
6842	0.01805724762380123	0.01805724762380123	0.01805724762380123	0.017964044585824013	0.017964044585824013	0.017964044585824013	0.018060296773910522	0.018060296773910522	0.018060296773910522
6858	0.01804046332836151	0.01804046332836151	0.01804046332836151	0.017916323617100716	0.017916323617100716	0.017916323617100716	0.018087590113282204	0.018087590113282204	0.018087590113282204
6874	0.018055839464068413	0.018055839464068413	0.018055839464068413	0.017936600372195244	0.017936600372195244	0.017936600372195244	0.018052609637379646	0.018052609637379646	0.018052609637379646
6890	0.01804431900382042	0.01804431900382042	0.01804431900382042	0.017923856154084206	0.017923856154084206	0.017923856154084206	0.018084237352013588	0.018084237352013588	0.018084237352013588
6906	0.01804342307150364	0.01804342307150364	0.01804342307150364	0.01794150099158287	0.01794150099158287	0.01794150099158287	0.018127242103219032	0.018127242103219032	0.018127242103219032
6922	0.018026744946837425	0.018026744946837425	0.018026744946837425	0.01794310100376606	0.01794310100376606	0.01794310100376606	0.018078094348311424	0.018078094348311424	0.018078094348311424
6938	0.01801658794283867	0.01801658794283867	0.01801658794283867	0.0179374311119318	0.0179374311119318	0.0179374311119318	0.018095897510647774	0.018095897510647774	0.018095897510647774
6954	0.018035337328910828	0.018035337328910828	0.018035337328910828	0.0179365836083889	0.0179365836083889	0.0179365836083889	0.018058059737086296	0.018058059737086296	0.018058059737086296
6970	0.018032047897577286	0.018032047897577286	0.018032047897577286	0.017947474494576454	0.017947474494576454	0.017947474494576454	0.018067538738250732	0.018067538738250732	0.018067538738250732
6986	0.018024083226919174	0.018024083226919174	0.018024083226919174	0.017952721565961838	0.017952721565961838	0.017952721565961838	0.018072471022605896	0.018072471022605896	0.018072471022605896
7002	0.018038248643279076	0.018038248643279076	0.018038248643279076	0.017931530252099037	0.017931530252099037	0.017931530252099037	0.018083104863762856	0.018083104863762856	0.018083104863762856
7018	0.018024956807494164	0.018024956807494164	0.018024956807494164	0.017931846901774406	0.017931846901774406	0.017931846901774406	0.01809481531381607	0.01809481531381607	0.01809481531381607
7034	0.0180301945656538	0.0180301945656538	0.0180301945656538	0.017933059483766556	0.017933059483766556	0.017933059483766556	0.018111249431967735	0.018111249431967735	0.018111249431967735
7050	0.018033050000667572	0.018033050000667572	0.018033050000667572	0.017910931259393692	0.017910931259393692	0.017910931259393692	0.01804337278008461	0.01804337278008461	0.01804337278008461
7066	0.018021775409579277	0.018021775409579277	0.018021775409579277	0.017926668748259544	0.017926668748259544	0.017926668748259544	0.01806316338479519	0.01806316338479519	0.01806316338479519
7082	0.018043242394924164	0.018043242394924164	0.018043242394924164	0.01794126257300377	0.01794126257300377	0.01794126257300377	0.018121004104614258	0.018121004104614258	0.018121004104614258
7098	0.018035681918263435	0.018035681918263435	0.018035681918263435	0.017946509644389153	0.017946509644389153	0.017946509644389153	0.018065327778458595	0.018065327778458595	0.018065327778458595
7114	0.018033890053629875	0.018033890053629875	0.018033890053629875	0.01794331520795822	0.01794331520795822	0.01794331520795822	0.018084051087498665	0.018084051087498665	0.018084051087498665
7130	0.018029123544692993	0.018029123544692993	0.018029123544692993	0.017936229705810547	0.017936229705810547	0.017936229705810547	0.018026454374194145	0.018026454374194145	0.018026454374194145
7146	0.018035423010587692	0.018035423010587692	0.018035423010587692	0.017933161929249763	0.017933161929249763	0.017933161929249763	0.01802102103829384	0.01802102103829384	0.01802102103829384
7162	0.01803429238498211	0.01803429238498211	0.01803429238498211	0.0179473627358675	0.0179473627358675	0.0179473627358675	0.01802990399301052	0.01802990399301052	0.01802990399301052
7176	0.018008101731538773	0.018008101731538773	0.018008101731538773	0.017932714894413948	0.017932714894413948	0.017932714894413948	0.018115917220711708	0.018115917220711708	0.018115917220711708
7192	0.01802814193069935	0.01802814193069935	0.01802814193069935	0.017940305173397064	0.017940305173397064	0.017940305173397064	0.018058322370052338	0.018058322370052338	0.018058322370052338
7208	0.018040182068943977	0.018040182068943977	0.018040182068943977	0.017946798354387283	0.017946798354387283	0.017946798354387283	0.018128162249922752	0.018128162249922752	0.018128162249922752
7224	0.018027465790510178	0.018027465790510178	0.018027465790510178	0.017929790541529655	0.017929790541529655	0.017929790541529655	0.018025724217295647	0.018025724217295647	0.018025724217295647
7240	0.01803242415189743	0.01803242415189743	0.01803242415189743	0.017936209216713905	0.017936209216713905	0.017936209216713905	0.018089715391397476	0.018089715391397476	0.018089715391397476
7256	0.01804368756711483	0.01804368756711483	0.01804368756711483	0.017942864447832108	0.017942864447832108	0.017942864447832108	0.018097246065735817	0.018097246065735817	0.018097246065735817
7272	0.018039150163531303	0.018039150163531303	0.018039150163531303	0.017945637926459312	0.017945637926459312	0.017945637926459312	0.018053047358989716	0.018053047358989716	0.018053047358989716
7288	0.01805528625845909	0.01805528625845909	0.01805528625845909	0.017952976748347282	0.017952976748347282	0.017952976748347282	0.01808035932481289	0.01808035932481289	0.01808035932481289
7304	0.018022678792476654	0.018022678792476654	0.018022678792476654	0.017958423122763634	0.017958423122763634	0.017958423122763634	0.018039215356111526	0.018039215356111526	0.018039215356111526
7320	0.018042651936411858	0.018042651936411858	0.018042651936411858	0.017936181277036667	0.017936181277036667	0.017936181277036667	0.0180414579808712	0.0180414579808712	0.0180414579808712
7336	0.018038220703601837	0.018038220703601837	0.018038220703601837	0.017935415729880333	0.017935415729880333	0.017935415729880333	0.01803075708448887	0.01803075708448887	0.01803075708448887
7352	0.01804225891828537	0.01804225891828537	0.01804225891828537	0.017933273687958717	0.017933273687958717	0.017933273687958717	0.01801372691988945	0.01801372691988945	0.01801372691988945
7368	0.018042566254734993	0.018042566254734993	0.018042566254734993	0.01792461797595024	0.01792461797595024	0.01792461797595024	0.01801469177007675	0.01801469177007675	0.01801469177007675
7384	0.018029911443591118	0.018029911443591118	0.018029911443591118	0.017952056601643562	0.017952056601643562	0.017952056601643562	0.01800394617021084	0.01800394617021084	0.01800394617021084
7400	0.018031001091003418	0.018031001091003418	0.018031001091003418	0.017936725169420242	0.017936725169420242	0.017936725169420242	0.01803751476109028	0.01803751476109028	0.01803751476109028
7416	0.018039081245660782	0.018039081245660782	0.018039081245660782	0.017927099019289017	0.017927099019289017	0.017927099019289017	0.018005220219492912	0.018005220219492912	0.018005220219492912
7432	0.018026992678642273	0.018026992678642273	0.018026992678642273	0.017938749864697456	0.017938749864697456	0.017938749864697456	0.01801837608218193	0.01801837608218193	0.01801837608218193
7448	0.018029864877462387	0.018029864877462387	0.018029864877462387	0.01795434206724167	0.01795434206724167	0.01795434206724167	0.018008165061473846	0.018008165061473846	0.018008165061473846
7464	0.018040409311652184	0.018040409311652184	0.018040409311652184	0.017926733940839767	0.017926733940839767	0.017926733940839767	0.018016604706645012	0.018016604706645012	0.018016604706645012
7480	0.0180460587143898	0.0180460587143898	0.0180460587143898	0.017932657152414322	0.017932657152414322	0.017932657152414322	0.018016574904322624	0.018016574904322624	0.018016574904322624
7496	0.018054546788334846	0.018054546788334846	0.018054546788334846	0.0179321076720953	0.0179321076720953	0.0179321076720953	0.018055012449622154	0.018055012449622154	0.018055012449622154
7512	0.01804499141871929	0.01804499141871929	0.01804499141871929	0.017936987802386284	0.017936987802386284	0.017936987802386284	0.01802259311079979	0.01802259311079979	0.01802259311079979
7528	0.01803046464920044	0.01803046464920044	0.01803046464920044	0.01792963035404682	0.01792963035404682	0.01792963035404682	0.018004782497882843	0.018004782497882843	0.018004782497882843
7544				0.017935985699295998	0.017935985699295998	0.017935985699295998	0.01805269531905651	0.01805269531905651	0.01805269531905651
7560				0.017950819805264473	0.017950819805264473	0.017950819805264473	0.018038388341665268	0.018038388341665268	0.018038388341665268
7574				0.017944052815437317	0.017944052815437317	0.017944052815437317	0.01800130121409893	0.01800130121409893	0.01800130121409893
7590				0.017958030104637146	0.017958030104637146	0.017958030104637146	0.017965931445360184	0.017965931445360184	0.017965931445360184
7606				0.01794440485537052	0.01794440485537052	0.01794440485537052	0.017995771020650864	0.017995771020650864	0.017995771020650864
7622				0.017951926216483116	0.017951926216483116	0.017951926216483116	0.01802329532802105	0.01802329532802105	0.01802329532802105
7638				0.017936961725354195	0.017936961725354195	0.017936961725354195	0.017986366525292397	0.017986366525292397	0.017986366525292397
7654				0.01795881986618042	0.01795881986618042	0.01795881986618042	0.017991801723837852	0.017991801723837852	0.017991801723837852
7670				0.017949741333723068	0.017949741333723068	0.017949741333723068	0.01798880472779274	0.01798880472779274	0.01798880472779274
7686				0.01794425956904888	0.01794425956904888	0.01794425956904888	0.017996497452259064	0.017996497452259064	0.017996497452259064
7702				0.017953921109437943	0.017953921109437943	0.017953921109437943	0.01800023578107357	0.01800023578107357	0.01800023578107357
7718				0.017936035990715027	0.017936035990715027	0.017936035990715027	0.01795470528304577	0.01795470528304577	0.01795470528304577
7734				0.0179604459553957	0.0179604459553957	0.0179604459553957	0.017962563782930374	0.017962563782930374	0.017962563782930374
7750				0.01796397566795349	0.01796397566795349	0.01796397566795349	0.017985979095101357	0.017985979095101357	0.017985979095101357
7766				0.017945783212780952	0.017945783212780952	0.017945783212780952	0.017957767471671104	0.017957767471671104	0.017957767471671104
7782				0.01795089617371559	0.01795089617371559	0.01795089617371559	0.01797417178750038	0.01797417178750038	0.01797417178750038
7798				0.01794442906975746	0.01794442906975746	0.01794442906975746	0.018021615222096443	0.018021615222096443	0.018021615222096443
7814				0.017950790002942085	0.017950790002942085	0.017950790002942085	0.017993830144405365	0.017993830144405365	0.017993830144405365
7830				0.017928050830960274	0.017928050830960274	0.017928050830960274	0.01796572655439377	0.01796572655439377	0.01796572655439377
7846				0.01795022003352642	0.01795022003352642	0.01795022003352642	0.01795780286192894	0.01795780286192894	0.01795780286192894
7862				0.017961500212550163	0.017961500212550163	0.017961500212550163	0.01795308105647564	0.01795308105647564	0.01795308105647564
7878				0.017962662503123283	0.017962662503123283	0.017962662503123283	0.017985044047236443	0.017985044047236443	0.017985044047236443
7894				0.01794189028441906	0.01794189028441906	0.01794189028441906	0.017974263057112694	0.017974263057112694	0.017974263057112694
7910				0.017949357628822327	0.017949357628822327	0.017949357628822327	0.017963562160730362	0.017963562160730362	0.017963562160730362
7926				0.017960703000426292	0.017960703000426292	0.017960703000426292	0.017972726374864578	0.017972726374864578	0.017972726374864578
7942				0.017956530675292015	0.017956530675292015	0.017956530675292015	0.017970338463783264	0.017970338463783264	0.017970338463783264
7958				0.01796056143939495	0.01796056143939495	0.01796056143939495	0.01797804981470108	0.01797804981470108	0.01797804981470108
7972				0.01796562783420086	0.01796562783420086	0.01796562783420086	0.017995167523622513	0.017995167523622513	0.017995167523622513
7988				0.017976073548197746	0.017976073548197746	0.017976073548197746	0.017978990450501442	0.017978990450501442	0.017978990450501442
8004				0.017967738211154938	0.017967738211154938	0.017967738211154938	0.01795797422528267	0.01795797422528267	0.01795797422528267
8020				0.017949532717466354	0.017949532717466354	0.017949532717466354	0.017996082082390785	0.017996082082390785	0.017996082082390785
8036				0.01795465312898159	0.01795465312898159	0.01795465312898159	0.017999283969402313	0.017999283969402313	0.017999283969402313
8052				0.017946073785424232	0.017946073785424232	0.017946073785424232	0.017956051975488663	0.017956051975488663	0.017956051975488663
8068				0.01794240064918995	0.01794240064918995	0.01794240064918995	0.017949389293789864	0.017949389293789864	0.017949389293789864
8084				0.01793726161122322	0.01793726161122322	0.01793726161122322	0.017966492101550102	0.017966492101550102	0.017966492101550102
8100				0.017931004986166954	0.017931004986166954	0.017931004986166954	0.0179878119379282	0.0179878119379282	0.0179878119379282
8116				0.017932409420609474	0.017932409420609474	0.017932409420609474	0.017964696511626244	0.017964696511626244	0.017964696511626244
8132				0.01795566827058792	0.01795566827058792	0.01795566827058792	0.017984241247177124	0.017984241247177124	0.017984241247177124
8148				0.01794392243027687	0.01794392243027687	0.01794392243027687	0.017955007031559944	0.017955007031559944	0.017955007031559944
8164				0.01794533059000969	0.01794533059000969	0.01794533059000969	0.017962085083127022	0.017962085083127022	0.017962085083127022
8180				0.01795361004769802	0.01795361004769802	0.01795361004769802	0.01798025704920292	0.01798025704920292	0.01798025704920292
8196				0.017941433936357498	0.017941433936357498	0.017941433936357498	0.017962424084544182	0.017962424084544182	0.017962424084544182
8212				0.017939208075404167	0.017939208075404167	0.017939208075404167	0.017978979274630547	0.017978979274630547	0.017978979274630547
8228							0.017977196723222733	0.017977196723222733	0.017977196723222733
8244							0.01797175593674183	0.01797175593674183	0.01797175593674183
8260							0.017941046506166458	0.017941046506166458	0.017941046506166458
8276							0.017966125160455704	0.017966125160455704	0.017966125160455704
8292							0.01799262873828411	0.01799262873828411	0.01799262873828411
8308							0.017963392660021782	0.017963392660021782	0.017963392660021782
8324							0.017946140840649605	0.017946140840649605	0.017946140840649605
8340							0.017939986661076546	0.017939986661076546	0.017939986661076546
8356							0.01794622093439102	0.01794622093439102	0.01794622093439102
8370							0.01798922009766102	0.01798922009766102	0.01798922009766102
8386							0.017961934208869934	0.017961934208869934	0.017961934208869934
8402							0.017970718443393707	0.017970718443393707	0.017970718443393707
8418							0.017990266904234886	0.017990266904234886	0.017990266904234886
8434							0.017993802204728127	0.017993802204728127	0.017993802204728127
8450							0.017958667129278183	0.017958667129278183	0.017958667129278183
8466							0.017944948747754097	0.017944948747754097	0.017944948747754097
8482							0.017968052998185158	0.017968052998185158	0.017968052998185158
8498							0.017942406237125397	0.017942406237125397	0.017942406237125397
8514							0.01794670708477497	0.01794670708477497	0.01794670708477497
8530							0.017955735325813293	0.017955735325813293	0.017955735325813293
8546							0.017944034188985825	0.017944034188985825	0.017944034188985825
8562							0.01796785555779934	0.01796785555779934	0.01796785555779934
8578							0.017943989485502243	0.017943989485502243	0.017943989485502243
8594							0.017954859882593155	0.017954859882593155	0.017954859882593155
8610							0.01796521618962288	0.01796521618962288	0.01796521618962288
8626							0.01796322502195835	0.01796322502195835	0.01796322502195835
8642							0.017969870939850807	0.017969870939850807	0.017969870939850807
8658							0.017951995134353638	0.017951995134353638	0.017951995134353638
8674							0.017963387072086334	0.017963387072086334	0.017963387072086334
8690							0.017964988946914673	0.017964988946914673	0.017964988946914673
8706							0.0179858710616827	0.0179858710616827	0.0179858710616827
8722							0.01800106279551983	0.01800106279551983	0.01800106279551983
8738							0.01796262338757515	0.01796262338757515	0.01796262338757515
8754							0.017956752330064774	0.017956752330064774	0.017956752330064774
8768							0.01796881854534149	0.01796881854534149	0.01796881854534149
8784							0.01795385032892227	0.01795385032892227	0.01795385032892227
8800							0.017940465360879898	0.017940465360879898	0.017940465360879898
8816							0.017976583912968636	0.017976583912968636	0.017976583912968636
8832							0.017975207418203354	0.017975207418203354	0.017975207418203354
8848							0.017951369285583496	0.017951369285583496	0.017951369285583496
8864							0.017956113442778587	0.017956113442778587	0.017956113442778587
