# Supplementary material for: Deep learning predicts real-world electric vehicle direct current charging profiles and durations
Source: Nat Commun. 2025 Dec 5;16:10921. doi: 10.1038/s41467-025-65970-y (PMC12680626; doi:10.1038/s41467-025-65970-y)
Supplement: Supplementary file 3 — Source Data [file 41467_2025_65970_MOESM3_ESM.zip › SourceData/SupplementaryInformation/Figure_S2_val_input_1_points.csv]

Step	s816h256b1024 - validation_mae_masked_mask_1	s816h256b1024 - validation_mae_masked_mask_1__MIN	s816h256b1024 - validation_mae_masked_mask_1__MAX	s123h256b1024 - validation_mae_masked_mask_1	s123h256b1024 - validation_mae_masked_mask_1__MIN	s123h256b1024 - validation_mae_masked_mask_1__MAX	s42h256b1024 - validation_mae_masked_mask_1	s42h256b1024 - validation_mae_masked_mask_1__MIN	s42h256b1024 - validation_mae_masked_mask_1__MAX
12	0.06586791574954987	0.06586791574954987	0.06586791574954987	0.07292067259550095	0.07292067259550095	0.07292067259550095	0.06681431084871292	0.06681431084871292	0.06681431084871292
28	0.07063176482915878	0.07063176482915878	0.07063176482915878	0.06566434353590012	0.06566434353590012	0.06566434353590012	0.06525649130344391	0.06525649130344391	0.06525649130344391
44	0.06244849041104317	0.06244849041104317	0.06244849041104317	0.062005333602428436	0.062005333602428436	0.062005333602428436	0.06473316252231598	0.06473316252231598	0.06473316252231598
60	0.06334363669157028	0.06334363669157028	0.06334363669157028	0.06299521028995514	0.06299521028995514	0.06299521028995514	0.062210455536842346	0.062210455536842346	0.062210455536842346
76	0.06185340881347656	0.06185340881347656	0.06185340881347656	0.061938799917697906	0.061938799917697906	0.061938799917697906	0.06344380229711533	0.06344380229711533	0.06344380229711533
92	0.06151430681347847	0.06151430681347847	0.06151430681347847	0.06384115666151047	0.06384115666151047	0.06384115666151047	0.06165308877825737	0.06165308877825737	0.06165308877825737
108	0.06082696095108986	0.06082696095108986	0.06082696095108986	0.06118705868721008	0.06118705868721008	0.06118705868721008	0.060796674340963364	0.060796674340963364	0.060796674340963364
124	0.05988078564405441	0.05988078564405441	0.05988078564405441	0.05905596539378166	0.05905596539378166	0.05905596539378166	0.06404715031385422	0.06404715031385422	0.06404715031385422
140	0.058918457478284836	0.058918457478284836	0.058918457478284836	0.058609675616025925	0.058609675616025925	0.058609675616025925	0.058270156383514404	0.058270156383514404	0.058270156383514404
156	0.05799013376235962	0.05799013376235962	0.05799013376235962	0.060182806104421616	0.060182806104421616	0.060182806104421616	0.058137569576501846	0.058137569576501846	0.058137569576501846
172	0.05870857834815979	0.05870857834815979	0.05870857834815979	0.05754312127828598	0.05754312127828598	0.05754312127828598	0.05781958997249603	0.05781958997249603	0.05781958997249603
188	0.05719991400837898	0.05719991400837898	0.05719991400837898	0.05709091201424599	0.05709091201424599	0.05709091201424599	0.05845816805958748	0.05845816805958748	0.05845816805958748
204	0.060329630970954895	0.060329630970954895	0.060329630970954895	0.057164959609508514	0.057164959609508514	0.057164959609508514	0.058577295392751694	0.058577295392751694	0.058577295392751694
220	0.05582543462514877	0.05582543462514877	0.05582543462514877	0.05675913393497467	0.05675913393497467	0.05675913393497467	0.05600458011031151	0.05600458011031151	0.05600458011031151
236	0.05670379102230072	0.05670379102230072	0.05670379102230072	0.05590647831559181	0.05590647831559181	0.05590647831559181	0.05632156878709793	0.05632156878709793	0.05632156878709793
252	0.057104889303445816	0.057104889303445816	0.057104889303445816	0.05644242465496063	0.05644242465496063	0.05644242465496063	0.054995425045490265	0.054995425045490265	0.054995425045490265
268	0.05574210360646248	0.05574210360646248	0.05574210360646248	0.05936234071850777	0.05936234071850777	0.05936234071850777	0.05612333118915558	0.05612333118915558	0.05612333118915558
284	0.05686815828084946	0.05686815828084946	0.05686815828084946	0.05494142323732376	0.05494142323732376	0.05494142323732376	0.05497409403324127	0.05497409403324127	0.05497409403324127
300	0.05535361170768738	0.05535361170768738	0.05535361170768738	0.05552801489830017	0.05552801489830017	0.05552801489830017	0.058250799775123596	0.058250799775123596	0.058250799775123596
316	0.05489107966423035	0.05489107966423035	0.05489107966423035	0.05465193837881088	0.05465193837881088	0.05465193837881088	0.0546722374856472	0.0546722374856472	0.0546722374856472
332	0.05583233758807182	0.05583233758807182	0.05583233758807182	0.054942358285188675	0.054942358285188675	0.054942358285188675	0.054848894476890564	0.054848894476890564	0.054848894476890564
348	0.05388317629694939	0.05388317629694939	0.05388317629694939	0.05463002994656563	0.05463002994656563	0.05463002994656563	0.05446670576930046	0.05446670576930046	0.05446670576930046
364	0.05365876480937004	0.05365876480937004	0.05365876480937004	0.05448642000555992	0.05448642000555992	0.05448642000555992	0.053598206490278244	0.053598206490278244	0.053598206490278244
380	0.0541972890496254	0.0541972890496254	0.0541972890496254	0.053734492510557175	0.053734492510557175	0.053734492510557175	0.05487672984600067	0.05487672984600067	0.05487672984600067
396	0.05377275496721268	0.05377275496721268	0.05377275496721268	0.054065071046352386	0.054065071046352386	0.054065071046352386	0.05434436351060867	0.05434436351060867	0.05434436351060867
410	0.054437268525362015	0.054437268525362015	0.054437268525362015	0.05263834819197655	0.05263834819197655	0.05263834819197655	0.054093968123197556	0.054093968123197556	0.054093968123197556
426	0.057510387152433395	0.057510387152433395	0.057510387152433395	0.05327994003891945	0.05327994003891945	0.05327994003891945	0.05357291176915169	0.05357291176915169	0.05357291176915169
442	0.05338481813669205	0.05338481813669205	0.05338481813669205	0.05276643857359886	0.05276643857359886	0.05276643857359886	0.0530783012509346	0.0530783012509346	0.0530783012509346
458	0.05367249995470047	0.05367249995470047	0.05367249995470047	0.053619034588336945	0.053619034588336945	0.053619034588336945	0.05345162749290466	0.05345162749290466	0.05345162749290466
474	0.05332963168621063	0.05332963168621063	0.05332963168621063	0.05332467705011368	0.05332467705011368	0.05332467705011368	0.052530188113451004	0.052530188113451004	0.052530188113451004
490	0.05379590764641762	0.05379590764641762	0.05379590764641762	0.05276834964752197	0.05276834964752197	0.05276834964752197	0.05368528515100479	0.05368528515100479	0.05368528515100479
506	0.05395166575908661	0.05395166575908661	0.05395166575908661	0.053816791623830795	0.053816791623830795	0.053816791623830795	0.05478540435433388	0.05478540435433388	0.05478540435433388
522	0.05466589331626892	0.05466589331626892	0.05466589331626892	0.05170757323503494	0.05170757323503494	0.05170757323503494	0.05299345776438713	0.05299345776438713	0.05299345776438713
538	0.05328642576932907	0.05328642576932907	0.05328642576932907	0.0520336739718914	0.0520336739718914	0.0520336739718914	0.05247538164258003	0.05247538164258003	0.05247538164258003
554	0.05404580011963844	0.05404580011963844	0.05404580011963844	0.051376134157180786	0.051376134157180786	0.051376134157180786	0.0522911474108696	0.0522911474108696	0.0522911474108696
570	0.05295170098543167	0.05295170098543167	0.05295170098543167	0.05219559744000435	0.05219559744000435	0.05219559744000435	0.05193609371781349	0.05193609371781349	0.05193609371781349
586	0.05274095758795738	0.05274095758795738	0.05274095758795738	0.052373357117176056	0.052373357117176056	0.052373357117176056	0.05197637528181076	0.05197637528181076	0.05197637528181076
602	0.05306294187903404	0.05306294187903404	0.05306294187903404	0.05177208408713341	0.05177208408713341	0.05177208408713341	0.05141494795680046	0.05141494795680046	0.05141494795680046
618	0.05275465175509453	0.05275465175509453	0.05275465175509453	0.0521918348968029	0.0521918348968029	0.0521918348968029	0.051791220903396606	0.051791220903396606	0.051791220903396606
634	0.05300776660442352	0.05300776660442352	0.05300776660442352	0.05265513062477112	0.05265513062477112	0.05265513062477112	0.05213635042309761	0.05213635042309761	0.05213635042309761
650	0.05233365297317505	0.05233365297317505	0.05233365297317505	0.05192725360393524	0.05192725360393524	0.05192725360393524	0.0515233539044857	0.0515233539044857	0.0515233539044857
666	0.05320725589990616	0.05320725589990616	0.05320725589990616	0.05148674175143242	0.05148674175143242	0.05148674175143242	0.05179162323474884	0.05179162323474884	0.05179162323474884
682	0.053426343947649	0.053426343947649	0.053426343947649	0.05077172443270683	0.05077172443270683	0.05077172443270683	0.05138664320111275	0.05138664320111275	0.05138664320111275
698	0.052038535475730896	0.052038535475730896	0.052038535475730896	0.05120155215263367	0.05120155215263367	0.05120155215263367	0.05115383118391037	0.05115383118391037	0.05115383118391037
714	0.05161763355135918	0.05161763355135918	0.05161763355135918	0.05134494975209236	0.05134494975209236	0.05134494975209236	0.051760680973529816	0.051760680973529816	0.051760680973529816
730	0.05174705758690834	0.05174705758690834	0.05174705758690834	0.05084579437971115	0.05084579437971115	0.05084579437971115	0.05136509984731674	0.05136509984731674	0.05136509984731674
746	0.05192665755748749	0.05192665755748749	0.05192665755748749	0.05131450667977333	0.05131450667977333	0.05131450667977333	0.05125974491238594	0.05125974491238594	0.05125974491238594
762	0.05185522511601448	0.05185522511601448	0.05185522511601448	0.05068044736981392	0.05068044736981392	0.05068044736981392	0.05077936127781868	0.05077936127781868	0.05077936127781868
778	0.051559388637542725	0.051559388637542725	0.051559388637542725	0.05092470720410347	0.05092470720410347	0.05092470720410347	0.051479749381542206	0.051479749381542206	0.051479749381542206
794	0.052610091865062714	0.052610091865062714	0.052610091865062714	0.051249150186777115	0.051249150186777115	0.051249150186777115	0.05079052969813347	0.05079052969813347	0.05079052969813347
808	0.051465172320604324	0.051465172320604324	0.051465172320604324	0.05074312910437584	0.05074312910437584	0.05074312910437584	0.05081849917769432	0.05081849917769432	0.05081849917769432
824	0.050953350961208344	0.050953350961208344	0.050953350961208344	0.050931721925735474	0.050931721925735474	0.050931721925735474	0.05184115469455719	0.05184115469455719	0.05184115469455719
840	0.05354226753115654	0.05354226753115654	0.05354226753115654	0.05074996501207352	0.05074996501207352	0.05074996501207352	0.050503481179475784	0.050503481179475784	0.050503481179475784
856	0.050874631851911545	0.050874631851911545	0.050874631851911545	0.051372211426496506	0.051372211426496506	0.051372211426496506	0.051267772912979126	0.051267772912979126	0.051267772912979126
872	0.05111462622880936	0.05111462622880936	0.05111462622880936	0.05222388356924057	0.05222388356924057	0.05222388356924057	0.05227663367986679	0.05227663367986679	0.05227663367986679
888	0.05201299488544464	0.05201299488544464	0.05201299488544464	0.051136672496795654	0.051136672496795654	0.051136672496795654	0.050117332488298416	0.050117332488298416	0.050117332488298416
904	0.051125798374414444	0.051125798374414444	0.051125798374414444	0.05097416415810585	0.05097416415810585	0.05097416415810585	0.05075056850910187	0.05075056850910187	0.05075056850910187
920	0.050789158791303635	0.050789158791303635	0.050789158791303635	0.05023125931620598	0.05023125931620598	0.05023125931620598	0.05020064488053322	0.05020064488053322	0.05020064488053322
936	0.051178980618715286	0.051178980618715286	0.051178980618715286	0.05013896897435188	0.05013896897435188	0.05013896897435188	0.05050499364733696	0.05050499364733696	0.05050499364733696
952	0.05178114399313927	0.05178114399313927	0.05178114399313927	0.0512462854385376	0.0512462854385376	0.0512462854385376	0.050173912197351456	0.050173912197351456	0.050173912197351456
968	0.05098280310630798	0.05098280310630798	0.05098280310630798	0.05055936053395271	0.05055936053395271	0.05055936053395271	0.050168368965387344	0.050168368965387344	0.050168368965387344
984	0.05134722590446472	0.05134722590446472	0.05134722590446472	0.0504613034427166	0.0504613034427166	0.0504613034427166	0.05058581009507179	0.05058581009507179	0.05058581009507179
1000	0.05076824873685837	0.05076824873685837	0.05076824873685837	0.04980095103383064	0.04980095103383064	0.04980095103383064	0.05015834420919418	0.05015834420919418	0.05015834420919418
1016	0.05070092901587486	0.05070092901587486	0.05070092901587486	0.050239380449056625	0.050239380449056625	0.050239380449056625	0.05041048303246498	0.05041048303246498	0.05041048303246498
1032	0.050465866923332214	0.050465866923332214	0.050465866923332214	0.0497722327709198	0.0497722327709198	0.0497722327709198	0.05044884234666824	0.05044884234666824	0.05044884234666824
1048	0.05066688731312752	0.05066688731312752	0.05066688731312752	0.05040934309363365	0.05040934309363365	0.05040934309363365	0.050807248800992966	0.050807248800992966	0.050807248800992966
1064	0.05027465894818306	0.05027465894818306	0.05027465894818306	0.05023108422756195	0.05023108422756195	0.05023108422756195	0.05046078935265541	0.05046078935265541	0.05046078935265541
1080	0.05084206536412239	0.05084206536412239	0.05084206536412239	0.05042370408773422	0.05042370408773422	0.05042370408773422	0.04999132454395294	0.04999132454395294	0.04999132454395294
1096	0.05080457776784897	0.05080457776784897	0.05080457776784897	0.049760039895772934	0.049760039895772934	0.049760039895772934	0.049952905625104904	0.049952905625104904	0.049952905625104904
1112	0.051013145595788956	0.051013145595788956	0.051013145595788956	0.04946715757250786	0.04946715757250786	0.04946715757250786	0.04988795891404152	0.04988795891404152	0.04988795891404152
1128	0.05047991871833801	0.05047991871833801	0.05047991871833801	0.0496487095952034	0.0496487095952034	0.0496487095952034	0.0506012998521328	0.0506012998521328	0.0506012998521328
1144	0.050396766513586044	0.050396766513586044	0.050396766513586044	0.04974668473005295	0.04974668473005295	0.04974668473005295	0.04997172951698303	0.04997172951698303	0.04997172951698303
1160	0.05040375143289566	0.05040375143289566	0.05040375143289566	0.05008412152528763	0.05008412152528763	0.05008412152528763	0.050238341093063354	0.050238341093063354	0.050238341093063354
1176	0.05016198754310608	0.05016198754310608	0.05016198754310608	0.05056168884038925	0.05056168884038925	0.05056168884038925	0.049513012170791626	0.049513012170791626	0.049513012170791626
1192	0.050635453313589096	0.050635453313589096	0.050635453313589096	0.049451425671577454	0.049451425671577454	0.049451425671577454	0.049984581768512726	0.049984581768512726	0.049984581768512726
1206	0.05068594589829445	0.05068594589829445	0.05068594589829445	0.04937639459967613	0.04937639459967613	0.04937639459967613	0.05039530619978905	0.05039530619978905	0.05039530619978905
1222	0.05002391338348389	0.05002391338348389	0.05002391338348389	0.05054216459393501	0.05054216459393501	0.05054216459393501	0.05009401962161064	0.05009401962161064	0.05009401962161064
1238	0.050067685544490814	0.050067685544490814	0.050067685544490814	0.04988234490156174	0.04988234490156174	0.04988234490156174	0.049704600125551224	0.049704600125551224	0.049704600125551224
1254	0.05012563243508339	0.05012563243508339	0.05012563243508339	0.050239305943250656	0.050239305943250656	0.050239305943250656	0.04971683770418167	0.04971683770418167	0.04971683770418167
1270	0.050695519894361496	0.050695519894361496	0.050695519894361496	0.04905599728226662	0.04905599728226662	0.04905599728226662	0.04955281317234039	0.04955281317234039	0.04955281317234039
1286	0.05056264251470566	0.05056264251470566	0.05056264251470566	0.05041920766234398	0.05041920766234398	0.05041920766234398	0.04960592836141586	0.04960592836141586	0.04960592836141586
1302	0.04979722946882248	0.04979722946882248	0.04979722946882248	0.04988344758749008	0.04988344758749008	0.04988344758749008	0.050252966582775116	0.050252966582775116	0.050252966582775116
1318	0.04976795241236687	0.04976795241236687	0.04976795241236687	0.04963487386703491	0.04963487386703491	0.04963487386703491	0.049161601811647415	0.049161601811647415	0.049161601811647415
1334	0.04994488134980202	0.04994488134980202	0.04994488134980202	0.049605611711740494	0.049605611711740494	0.049605611711740494	0.05000007897615433	0.05000007897615433	0.05000007897615433
1350	0.0506940558552742	0.0506940558552742	0.0506940558552742	0.04877041280269623	0.04877041280269623	0.04877041280269623	0.0497911311686039	0.0497911311686039	0.0497911311686039
1366	0.05027487874031067	0.05027487874031067	0.05027487874031067	0.04980628192424774	0.04980628192424774	0.04980628192424774	0.049321819096803665	0.049321819096803665	0.049321819096803665
1382	0.05067488178610802	0.05067488178610802	0.05067488178610802	0.048971254378557205	0.048971254378557205	0.048971254378557205	0.04990173876285553	0.04990173876285553	0.04990173876285553
1398	0.050192948430776596	0.050192948430776596	0.050192948430776596	0.049607548862695694	0.049607548862695694	0.049607548862695694	0.04988344758749008	0.04988344758749008	0.04988344758749008
1414	0.050429005175828934	0.050429005175828934	0.050429005175828934	0.04865739122033119	0.04865739122033119	0.04865739122033119	0.04951311647891998	0.04951311647891998	0.04951311647891998
1430	0.05033562704920769	0.05033562704920769	0.05033562704920769	0.049581434577703476	0.049581434577703476	0.049581434577703476	0.04943479597568512	0.04943479597568512	0.04943479597568512
1446	0.04967866837978363	0.04967866837978363	0.04967866837978363	0.04968320205807686	0.04968320205807686	0.04968320205807686	0.049828752875328064	0.049828752875328064	0.049828752875328064
1462	0.05075148120522499	0.05075148120522499	0.05075148120522499	0.04914878308773041	0.04914878308773041	0.04914878308773041	0.04888411611318588	0.04888411611318588	0.04888411611318588
1478	0.04997935891151428	0.04997935891151428	0.04997935891151428	0.048812899738550186	0.048812899738550186	0.048812899738550186	0.04962142929434776	0.04962142929434776	0.04962142929434776
1494	0.050505973398685455	0.050505973398685455	0.050505973398685455	0.048758864402770996	0.048758864402770996	0.048758864402770996	0.04940466582775116	0.04940466582775116	0.04940466582775116
1510	0.04971837252378464	0.04971837252378464	0.04971837252378464	0.04957716539502144	0.04957716539502144	0.04957716539502144	0.049256302416324615	0.049256302416324615	0.049256302416324615
1526	0.04980311542749405	0.04980311542749405	0.04980311542749405	0.049231868237257004	0.049231868237257004	0.049231868237257004	0.04897838458418846	0.04897838458418846	0.04897838458418846
1542	0.049761902540922165	0.049761902540922165	0.049761902540922165	0.04908245801925659	0.04908245801925659	0.04908245801925659	0.04951091855764389	0.04951091855764389	0.04951091855764389
1558	0.05005414038896561	0.05005414038896561	0.05005414038896561	0.0487482063472271	0.0487482063472271	0.0487482063472271	0.049044400453567505	0.049044400453567505	0.049044400453567505
1574	0.05034444108605385	0.05034444108605385	0.05034444108605385	0.04928458109498024	0.04928458109498024	0.04928458109498024	0.04901907965540886	0.04901907965540886	0.04901907965540886
1590	0.050246547907590866	0.050246547907590866	0.050246547907590866	0.0490877665579319	0.0490877665579319	0.0490877665579319	0.04924967885017395	0.04924967885017395	0.04924967885017395
1604	0.04949383810162544	0.04949383810162544	0.04949383810162544	0.0487142875790596	0.0487142875790596	0.0487142875790596	0.04949420318007469	0.04949420318007469	0.04949420318007469
1620	0.049997031688690186	0.049997031688690186	0.049997031688690186	0.049283795058727264	0.049283795058727264	0.049283795058727264	0.049259252846241	0.049259252846241	0.049259252846241
1636	0.05011675879359245	0.05011675879359245	0.05011675879359245	0.049588948488235474	0.049588948488235474	0.049588948488235474	0.049198925495147705	0.049198925495147705	0.049198925495147705
1652	0.04956362023949623	0.04956362023949623	0.04956362023949623	0.049077410250902176	0.049077410250902176	0.049077410250902176	0.04869852215051651	0.04869852215051651	0.04869852215051651
1668	0.04943012818694115	0.04943012818694115	0.04943012818694115	0.048659611493349075	0.048659611493349075	0.048659611493349075	0.04971441999077797	0.04971441999077797	0.04971441999077797
1684	0.05038752406835556	0.05038752406835556	0.05038752406835556	0.05004072189331055	0.05004072189331055	0.05004072189331055	0.04954167827963829	0.04954167827963829	0.04954167827963829
1700	0.04999867454171181	0.04999867454171181	0.04999867454171181	0.04860147088766098	0.04860147088766098	0.04860147088766098	0.04884108901023865	0.04884108901023865	0.04884108901023865
1716	0.04950857162475586	0.04950857162475586	0.04950857162475586	0.048871200531721115	0.048871200531721115	0.048871200531721115	0.04867228865623474	0.04867228865623474	0.04867228865623474
1732	0.04991568997502327	0.04991568997502327	0.04991568997502327	0.04875047132372856	0.04875047132372856	0.04875047132372856	0.049044378101825714	0.049044378101825714	0.049044378101825714
1748	0.0497824065387249	0.0497824065387249	0.0497824065387249	0.04847950115799904	0.04847950115799904	0.04847950115799904	0.04854365065693855	0.04854365065693855	0.04854365065693855
1764	0.05010329559445381	0.05010329559445381	0.05010329559445381	0.04892566800117493	0.04892566800117493	0.04892566800117493	0.04906371608376503	0.04906371608376503	0.04906371608376503
1780	0.04966583102941513	0.04966583102941513	0.04966583102941513	0.04846930876374245	0.04846930876374245	0.04846930876374245	0.04941118508577347	0.04941118508577347	0.04941118508577347
1796	0.04941695183515549	0.04941695183515549	0.04941695183515549	0.04822937771677971	0.04822937771677971	0.04822937771677971	0.04900752753019333	0.04900752753019333	0.04900752753019333
1812	0.049884263426065445	0.049884263426065445	0.049884263426065445	0.04884239658713341	0.04884239658713341	0.04884239658713341	0.04867647960782051	0.04867647960782051	0.04867647960782051
1828	0.04976320639252663	0.04976320639252663	0.04976320639252663	0.04844767972826958	0.04844767972826958	0.04844767972826958	0.04879521578550339	0.04879521578550339	0.04879521578550339
1844	0.049856413155794144	0.049856413155794144	0.049856413155794144	0.04939848557114601	0.04939848557114601	0.04939848557114601	0.04962979257106781	0.04962979257106781	0.04962979257106781
1860	0.04909728839993477	0.04909728839993477	0.04909728839993477	0.04859660938382149	0.04859660938382149	0.04859660938382149	0.0484902560710907	0.0484902560710907	0.0484902560710907
1876	0.04930175095796585	0.04930175095796585	0.04930175095796585	0.048320043832063675	0.048320043832063675	0.048320043832063675	0.04878353327512741	0.04878353327512741	0.04878353327512741
1892	0.0492691732943058	0.0492691732943058	0.0492691732943058	0.04838385805487633	0.04838385805487633	0.04838385805487633	0.04914509132504463	0.04914509132504463	0.04914509132504463
1908	0.049191974103450775	0.049191974103450775	0.049191974103450775	0.04956015199422836	0.04956015199422836	0.04956015199422836	0.04846981167793274	0.04846981167793274	0.04846981167793274
1924	0.04952210560441017	0.04952210560441017	0.04952210560441017	0.04889461398124695	0.04889461398124695	0.04889461398124695	0.0483882836997509	0.0483882836997509	0.0483882836997509
1940	0.049571748822927475	0.049571748822927475	0.049571748822927475	0.04822859540581703	0.04822859540581703	0.04822859540581703	0.04869962856173515	0.04869962856173515	0.04869962856173515
1956	0.04928081855177879	0.04928081855177879	0.04928081855177879	0.04915300011634827	0.04915300011634827	0.04915300011634827	0.04884764552116394	0.04884764552116394	0.04884764552116394
1972	0.04939347133040428	0.04939347133040428	0.04939347133040428	0.04860640689730644	0.04860640689730644	0.04860640689730644	0.04900921881198883	0.04900921881198883	0.04900921881198883
1988	0.04935728758573532	0.04935728758573532	0.04935728758573532	0.04839744418859482	0.04839744418859482	0.04839744418859482	0.048609282821416855	0.048609282821416855	0.048609282821416855
2002	0.049665357917547226	0.049665357917547226	0.049665357917547226	0.048266004770994186	0.048266004770994186	0.048266004770994186	0.048819493502378464	0.048819493502378464	0.048819493502378464
2018	0.049750689417123795	0.049750689417123795	0.049750689417123795	0.04836214706301689	0.04836214706301689	0.04836214706301689	0.048694875091314316	0.048694875091314316	0.048694875091314316
2034	0.04972686991095543	0.04972686991095543	0.04972686991095543	0.04876210540533066	0.04876210540533066	0.04876210540533066	0.048442739993333817	0.048442739993333817	0.048442739993333817
2050	0.04954702407121658	0.04954702407121658	0.04954702407121658	0.04810740798711777	0.04810740798711777	0.04810740798711777	0.04940459132194519	0.04940459132194519	0.04940459132194519
2066	0.04918047413229942	0.04918047413229942	0.04918047413229942	0.04838366433978081	0.04838366433978081	0.04838366433978081	0.04850728437304497	0.04850728437304497	0.04850728437304497
2082	0.049978964030742645	0.049978964030742645	0.049978964030742645	0.048635825514793396	0.048635825514793396	0.048635825514793396	0.048770032823085785	0.048770032823085785	0.048770032823085785
2098	0.04925387725234032	0.04925387725234032	0.04925387725234032	0.04875260218977928	0.04875260218977928	0.04875260218977928	0.04875806346535683	0.04875806346535683	0.04875806346535683
2114	0.04901612550020218	0.04901612550020218	0.04901612550020218	0.04790707677602768	0.04790707677602768	0.04790707677602768	0.04914894700050354	0.04914894700050354	0.04914894700050354
2130	0.049187902361154556	0.049187902361154556	0.049187902361154556	0.04853491112589836	0.04853491112589836	0.04853491112589836	0.04945062845945358	0.04945062845945358	0.04945062845945358
2146	0.04996851831674576	0.04996851831674576	0.04996851831674576	0.04799629747867584	0.04799629747867584	0.04799629747867584	0.0486406534910202	0.0486406534910202	0.0486406534910202
2162	0.049002405256032944	0.049002405256032944	0.049002405256032944	0.048247747123241425	0.048247747123241425	0.048247747123241425	0.04867592453956604	0.04867592453956604	0.04867592453956604
2178	0.04966799542307854	0.04966799542307854	0.04966799542307854	0.04824905842542648	0.04824905842542648	0.04824905842542648	0.04846210405230522	0.04846210405230522	0.04846210405230522
2194	0.05010797828435898	0.05010797828435898	0.05010797828435898	0.04930000379681587	0.04930000379681587	0.04930000379681587	0.04805350303649902	0.04805350303649902	0.04805350303649902
2210	0.04859133064746857	0.04859133064746857	0.04859133064746857	0.04896948114037514	0.04896948114037514	0.04896948114037514	0.04819267988204956	0.04819267988204956	0.04819267988204956
2226	0.048704538494348526	0.048704538494348526	0.048704538494348526	0.0485418401658535	0.0485418401658535	0.0485418401658535	0.048526350408792496	0.048526350408792496	0.048526350408792496
2242	0.04882859066128731	0.04882859066128731	0.04882859066128731	0.04797026515007019	0.04797026515007019	0.04797026515007019	0.04831426218152046	0.04831426218152046	0.04831426218152046
2258	0.04954938590526581	0.04954938590526581	0.04954938590526581	0.04872046411037445	0.04872046411037445	0.04872046411037445	0.04868068918585777	0.04868068918585777	0.04868068918585777
2274	0.0486411415040493	0.0486411415040493	0.0486411415040493	0.04800527170300484	0.04800527170300484	0.04800527170300484	0.04809065908193588	0.04809065908193588	0.04809065908193588
2290	0.04846356436610222	0.04846356436610222	0.04846356436610222	0.048318471759557724	0.048318471759557724	0.048318471759557724	0.04899998754262924	0.04899998754262924	0.04899998754262924
2306	0.04893738031387329	0.04893738031387329	0.04893738031387329	0.04828431457281113	0.04828431457281113	0.04828431457281113	0.04832357168197632	0.04832357168197632	0.04832357168197632
2322	0.04861718416213989	0.04861718416213989	0.04861718416213989	0.047897279262542725	0.047897279262542725	0.047897279262542725	0.0487840361893177	0.0487840361893177	0.0487840361893177
2338	0.04878903180360794	0.04878903180360794	0.04878903180360794	0.04824013635516167	0.04824013635516167	0.04824013635516167	0.048478905111551285	0.048478905111551285	0.048478905111551285
2354	0.049446407705545425	0.049446407705545425	0.049446407705545425	0.04764561727643013	0.04764561727643013	0.04764561727643013	0.04842892661690712	0.04842892661690712	0.04842892661690712
2370	0.048456400632858276	0.048456400632858276	0.048456400632858276	0.04814944416284561	0.04814944416284561	0.04814944416284561	0.04862354323267937	0.04862354323267937	0.04862354323267937
2386	0.04918767139315605	0.04918767139315605	0.04918767139315605	0.048287127166986465	0.048287127166986465	0.048287127166986465	0.047971755266189575	0.047971755266189575	0.047971755266189575
2400	0.04852413758635521	0.04852413758635521	0.04852413758635521	0.048015084117650986	0.048015084117650986	0.048015084117650986	0.04835418611764908	0.04835418611764908	0.04835418611764908
2416	0.04949868097901344	0.04949868097901344	0.04949868097901344	0.047833286225795746	0.047833286225795746	0.047833286225795746	0.04820075258612633	0.04820075258612633	0.04820075258612633
2432	0.049162376672029495	0.049162376672029495	0.049162376672029495	0.04823349788784981	0.04823349788784981	0.04823349788784981	0.047870226204395294	0.047870226204395294	0.047870226204395294
2448	0.050007861107587814	0.050007861107587814	0.050007861107587814	0.04792381823062897	0.04792381823062897	0.04792381823062897	0.04816263169050217	0.04816263169050217	0.04816263169050217
2464	0.0484619177877903	0.0484619177877903	0.0484619177877903	0.04772953689098358	0.04772953689098358	0.04772953689098358	0.049321725964546204	0.049321725964546204	0.049321725964546204
2480	0.048432085663080215	0.048432085663080215	0.048432085663080215	0.04811880365014076	0.04811880365014076	0.04811880365014076	0.04839150235056877	0.04839150235056877	0.04839150235056877
2496	0.04846356809139252	0.04846356809139252	0.04846356809139252	0.047896310687065125	0.047896310687065125	0.047896310687065125	0.04792378842830658	0.04792378842830658	0.04792378842830658
2512	0.050273727625608444	0.050273727625608444	0.050273727625608444	0.047910816967487335	0.047910816967487335	0.047910816967487335	0.04843816161155701	0.04843816161155701	0.04843816161155701
2528	0.048438746482133865	0.048438746482133865	0.048438746482133865	0.04787736386060715	0.04787736386060715	0.04787736386060715	0.04836593568325043	0.04836593568325043	0.04836593568325043
2544	0.04867447912693024	0.04867447912693024	0.04867447912693024	0.048254601657390594	0.048254601657390594	0.048254601657390594	0.048488739877939224	0.048488739877939224	0.048488739877939224
2560	0.04840794950723648	0.04840794950723648	0.04840794950723648	0.047628145664930344	0.047628145664930344	0.047628145664930344	0.04847222566604614	0.04847222566604614	0.04847222566604614
2576	0.04865501448512077	0.04865501448512077	0.04865501448512077	0.04805605113506317	0.04805605113506317	0.04805605113506317	0.048438917845487595	0.048438917845487595	0.048438917845487595
2592	0.048757635056972504	0.048757635056972504	0.048757635056972504	0.047995179891586304	0.047995179891586304	0.047995179891586304	0.04812958464026451	0.04812958464026451	0.04812958464026451
2608	0.04928525909781456	0.04928525909781456	0.04928525909781456	0.04831073433160782	0.04831073433160782	0.04831073433160782	0.04872598126530647	0.04872598126530647	0.04872598126530647
2624	0.049028702080249786	0.049028702080249786	0.049028702080249786	0.04743402823805809	0.04743402823805809	0.04743402823805809	0.04849843308329582	0.04849843308329582	0.04849843308329582
2640	0.04869885742664337	0.04869885742664337	0.04869885742664337	0.04821862652897835	0.04821862652897835	0.04821862652897835	0.04781327769160271	0.04781327769160271	0.04781327769160271
2656	0.04891476407647133	0.04891476407647133	0.04891476407647133	0.04772529751062393	0.04772529751062393	0.04772529751062393	0.04790523648262024	0.04790523648262024	0.04790523648262024
2672	0.048343777656555176	0.048343777656555176	0.048343777656555176	0.04754030331969261	0.04754030331969261	0.04754030331969261	0.048468999564647675	0.048468999564647675	0.048468999564647675
2688	0.04827805235981941	0.04827805235981941	0.04827805235981941	0.04844706505537033	0.04844706505537033	0.04844706505537033	0.04762857407331467	0.04762857407331467	0.04762857407331467
2704	0.048616472631692886	0.048616472631692886	0.048616472631692886	0.048378750681877136	0.048378750681877136	0.048378750681877136	0.04830998182296753	0.04830998182296753	0.04830998182296753
2720	0.04815564304590225	0.04815564304590225	0.04815564304590225	0.047832004725933075	0.047832004725933075	0.047832004725933075	0.04810458794236183	0.04810458794236183	0.04810458794236183
2736	0.04843946918845177	0.04843946918845177	0.04843946918845177	0.048066627234220505	0.048066627234220505	0.048066627234220505	0.04819018021225929	0.04819018021225929	0.04819018021225929
2752	0.04843601956963539	0.04843601956963539	0.04843601956963539	0.048124220222234726	0.048124220222234726	0.048124220222234726	0.04783046618103981	0.04783046618103981	0.04783046618103981
2768	0.048351552337408066	0.048351552337408066	0.048351552337408066	0.047924771904945374	0.047924771904945374	0.047924771904945374	0.04840584471821785	0.04840584471821785	0.04840584471821785
2784	0.04836997389793396	0.04836997389793396	0.04836997389793396	0.047449931502342224	0.047449931502342224	0.047449931502342224	0.047537244856357574	0.047537244856357574	0.047537244856357574
2798	0.04857257753610611	0.04857257753610611	0.04857257753610611	0.04792959243059158	0.04792959243059158	0.04792959243059158	0.048074617981910706	0.048074617981910706	0.048074617981910706
2814	0.04927048832178116	0.04927048832178116	0.04927048832178116	0.047671519219875336	0.047671519219875336	0.047671519219875336	0.04834268242120743	0.04834268242120743	0.04834268242120743
2830	0.04888290539383888	0.04888290539383888	0.04888290539383888	0.047538209706544876	0.047538209706544876	0.047538209706544876	0.048447392880916595	0.048447392880916595	0.048447392880916595
2846	0.04917154088616371	0.04917154088616371	0.04917154088616371	0.04784885793924332	0.04784885793924332	0.04784885793924332	0.0477607399225235	0.0477607399225235	0.0477607399225235
2862	0.04841064289212227	0.04841064289212227	0.04841064289212227	0.04777028039097786	0.04777028039097786	0.04777028039097786	0.04808542877435684	0.04808542877435684	0.04808542877435684
2878	0.048531729727983475	0.048531729727983475	0.048531729727983475	0.04780125245451927	0.04780125245451927	0.04780125245451927	0.04787026718258858	0.04787026718258858	0.04787026718258858
2894	0.04929427430033684	0.04929427430033684	0.04929427430033684	0.04758640006184578	0.04758640006184578	0.04758640006184578	0.04790050536394119	0.04790050536394119	0.04790050536394119
2910	0.04843946918845177	0.04843946918845177	0.04843946918845177	0.04727688804268837	0.04727688804268837	0.04727688804268837	0.047859445214271545	0.047859445214271545	0.047859445214271545
2926	0.04835178330540657	0.04835178330540657	0.04835178330540657	0.04735059291124344	0.04735059291124344	0.04735059291124344	0.04816286638379097	0.04816286638379097	0.04816286638379097
2942	0.049474749714136124	0.049474749714136124	0.049474749714136124	0.04754643142223358	0.04754643142223358	0.04754643142223358	0.04807911813259125	0.04807911813259125	0.04807911813259125
2958	0.04763813689351082	0.04763813689351082	0.04763813689351082	0.04772525280714035	0.04772525280714035	0.04772525280714035	0.04794654995203018	0.04794654995203018	0.04794654995203018
2974	0.04772515594959259	0.04772515594959259	0.04772515594959259	0.047649089246988297	0.047649089246988297	0.047649089246988297	0.04777033254504204	0.04777033254504204	0.04777033254504204
2990	0.04711754247546196	0.04711754247546196	0.04711754247546196	0.048025473952293396	0.048025473952293396	0.048025473952293396	0.047948580235242844	0.047948580235242844	0.047948580235242844
3006	0.04714260995388031	0.04714260995388031	0.04714260995388031	0.04787589609622955	0.04787589609622955	0.04787589609622955	0.04820426553487778	0.04820426553487778	0.04820426553487778
3022	0.047583937644958496	0.047583937644958496	0.047583937644958496	0.04792935028672218	0.04792935028672218	0.04792935028672218	0.047682985663414	0.047682985663414	0.047682985663414
3038	0.047121621668338776	0.047121621668338776	0.047121621668338776	0.047865502536296844	0.047865502536296844	0.047865502536296844	0.04770336672663689	0.04770336672663689	0.04770336672663689
3054	0.047527916729450226	0.047527916729450226	0.047527916729450226	0.04779844731092453	0.04779844731092453	0.04779844731092453	0.047632403671741486	0.047632403671741486	0.047632403671741486
3070	0.04706445708870888	0.04706445708870888	0.04706445708870888	0.04717070236802101	0.04717070236802101	0.04717070236802101	0.04794253036379814	0.04794253036379814	0.04794253036379814
3086	0.04706762358546257	0.04706762358546257	0.04706762358546257	0.047288935631513596	0.047288935631513596	0.047288935631513596	0.04831049218773842	0.04831049218773842	0.04831049218773842
3102	0.04734917730093002	0.04734917730093002	0.04734917730093002	0.04783960059285164	0.04783960059285164	0.04783960059285164	0.04786323010921478	0.04786323010921478	0.04786323010921478
3118	0.04703332856297493	0.04703332856297493	0.04703332856297493	0.048479318618774414	0.048479318618774414	0.048479318618774414	0.04764567315578461	0.04764567315578461	0.04764567315578461
3134	0.04679062217473984	0.04679062217473984	0.04679062217473984	0.04716256633400917	0.04716256633400917	0.04716256633400917	0.04740609973669052	0.04740609973669052	0.04740609973669052
3150	0.04682315140962601	0.04682315140962601	0.04682315140962601	0.047337885946035385	0.047337885946035385	0.047337885946035385	0.048048630356788635	0.048048630356788635	0.048048630356788635
3166	0.047024909406900406	0.047024909406900406	0.047024909406900406	0.04712948575615883	0.04712948575615883	0.04712948575615883	0.04809433966875076	0.04809433966875076	0.04809433966875076
3182	0.04765313118696213	0.04765313118696213	0.04765313118696213	0.04795265197753906	0.04795265197753906	0.04795265197753906	0.04808255285024643	0.04808255285024643	0.04808255285024643
3196	0.0471683032810688	0.0471683032810688	0.0471683032810688	0.04761826619505882	0.04761826619505882	0.04761826619505882	0.04774969071149826	0.04774969071149826	0.04774969071149826
3212	0.047052644193172455	0.047052644193172455	0.047052644193172455	0.04777015373110771	0.04777015373110771	0.04777015373110771	0.04820078983902931	0.04820078983902931	0.04820078983902931
3228	0.04688489809632301	0.04688489809632301	0.04688489809632301	0.04768029972910881	0.04768029972910881	0.04768029972910881	0.04787593334913254	0.04787593334913254	0.04787593334913254
3244	0.04720588028430939	0.04720588028430939	0.04720588028430939	0.04734398424625397	0.04734398424625397	0.04734398424625397	0.047974176704883575	0.047974176704883575	0.047974176704883575
3260	0.0472249872982502	0.0472249872982502	0.0472249872982502	0.047443799674510956	0.047443799674510956	0.047443799674510956	0.04788200184702873	0.04788200184702873	0.04788200184702873
3276	0.0471060574054718	0.0471060574054718	0.0471060574054718	0.047601182013750076	0.047601182013750076	0.047601182013750076	0.04775300621986389	0.04775300621986389	0.04775300621986389
3292	0.04673350229859352	0.04673350229859352	0.04673350229859352	0.04806511849164963	0.04806511849164963	0.04806511849164963	0.04752733185887337	0.04752733185887337	0.04752733185887337
3308	0.047046076506376266	0.047046076506376266	0.047046076506376266	0.047600436955690384	0.047600436955690384	0.047600436955690384	0.04777210205793381	0.04777210205793381	0.04777210205793381
3324	0.047007400542497635	0.047007400542497635	0.047007400542497635	0.04860922694206238	0.04860922694206238	0.04860922694206238	0.04801158234477043	0.04801158234477043	0.04801158234477043
3340	0.047064408659935	0.047064408659935	0.047064408659935	0.047069039195775986	0.047069039195775986	0.047069039195775986	0.04742833599448204	0.04742833599448204	0.04742833599448204
3356	0.046936407685279846	0.046936407685279846	0.046936407685279846	0.04766004905104637	0.04766004905104637	0.04766004905104637	0.047649774700403214	0.047649774700403214	0.047649774700403214
3372	0.04738392308354378	0.04738392308354378	0.04738392308354378	0.047608233988285065	0.047608233988285065	0.047608233988285065	0.047590531408786774	0.047590531408786774	0.047590531408786774
3388	0.04683448001742363	0.04683448001742363	0.04683448001742363	0.04787968099117279	0.04787968099117279	0.04787968099117279	0.04766947031021118	0.04766947031021118	0.04766947031021118
3404	0.04701688140630722	0.04701688140630722	0.04701688140630722	0.047745902091264725	0.047745902091264725	0.047745902091264725	0.048230815678834915	0.048230815678834915	0.048230815678834915
3420	0.04671037942171097	0.04671037942171097	0.04671037942171097	0.04741960018873215	0.04741960018873215	0.04741960018873215	0.048749979585409164	0.048749979585409164	0.048749979585409164
3436	0.04718688875436783	0.04718688875436783	0.04718688875436783	0.04764808714389801	0.04764808714389801	0.04764808714389801	0.04801098629832268	0.04801098629832268	0.04801098629832268
3452	0.04670543223619461	0.04670543223619461	0.04670543223619461	0.04730100929737091	0.04730100929737091	0.04730100929737091	0.047626934945583344	0.047626934945583344	0.047626934945583344
3468	0.04670177400112152	0.04670177400112152	0.04670177400112152	0.04759005457162857	0.04759005457162857	0.04759005457162857	0.04768400639295578	0.04768400639295578	0.04768400639295578
3484	0.04721025377511978	0.04721025377511978	0.04721025377511978	0.04725624620914459	0.04725624620914459	0.04725624620914459	0.047766298055648804	0.047766298055648804	0.047766298055648804
3500	0.04717543348670006	0.04717543348670006	0.04717543348670006	0.04727056622505188	0.04727056622505188	0.04727056622505188	0.04755394905805588	0.04755394905805588	0.04755394905805588
3516	0.04685591161251068	0.04685591161251068	0.04685591161251068	0.04782978445291519	0.04782978445291519	0.04782978445291519	0.047670889645814896	0.047670889645814896	0.047670889645814896
3532	0.04681820794939995	0.04681820794939995	0.04681820794939995	0.04731705039739609	0.04731705039739609	0.04731705039739609	0.048203304409980774	0.048203304409980774	0.048203304409980774
3548	0.0470690056681633	0.0470690056681633	0.0470690056681633	0.047235023230314255	0.047235023230314255	0.047235023230314255	0.04771247133612633	0.04771247133612633	0.04771247133612633
3564	0.04716525226831436	0.04716525226831436	0.04716525226831436	0.04760563001036644	0.04760563001036644	0.04760563001036644	0.04817188158631325	0.04817188158631325	0.04817188158631325
3580	0.04744606465101242	0.04744606465101242	0.04744606465101242	0.048276305198669434	0.048276305198669434	0.048276305198669434	0.04796117916703224	0.04796117916703224	0.04796117916703224
3594	0.04679904133081436	0.04679904133081436	0.04679904133081436	0.04731236770749092	0.04731236770749092	0.04731236770749092	0.04734968766570091	0.04734968766570091	0.04734968766570091
3610	0.04695533588528633	0.04695533588528633	0.04695533588528633	0.046293873339891434	0.046293873339891434	0.046293873339891434	0.04757993295788765	0.04757993295788765	0.04757993295788765
3626	0.04683758318424225	0.04683758318424225	0.04683758318424225	0.04623958468437195	0.04623958468437195	0.04623958468437195	0.04719825088977814	0.04719825088977814	0.04719825088977814
3642	0.046575892716646194	0.046575892716646194	0.046575892716646194	0.04634411260485649	0.04634411260485649	0.04634411260485649	0.047547031193971634	0.047547031193971634	0.047547031193971634
3658	0.046916257590055466	0.046916257590055466	0.046916257590055466	0.04640479385852814	0.04640479385852814	0.04640479385852814	0.047809116542339325	0.047809116542339325	0.047809116542339325
3674	0.04647113010287285	0.04647113010287285	0.04647113010287285	0.046375103294849396	0.046375103294849396	0.046375103294849396	0.04773179814219475	0.04773179814219475	0.04773179814219475
3690	0.04697413370013237	0.04697413370013237	0.04697413370013237	0.0462147481739521	0.0462147481739521	0.0462147481739521	0.04729805141687393	0.04729805141687393	0.04729805141687393
3706	0.046680063009262085	0.046680063009262085	0.046680063009262085	0.046398673206567764	0.046398673206567764	0.046398673206567764	0.047149840742349625	0.047149840742349625	0.047149840742349625
3722	0.046582791954278946	0.046582791954278946	0.046582791954278946	0.04618818312883377	0.04618818312883377	0.04618818312883377	0.04730711877346039	0.04730711877346039	0.04730711877346039
3738	0.04661889374256134	0.04661889374256134	0.04661889374256134	0.046353988349437714	0.046353988349437714	0.046353988349437714	0.04751701280474663	0.04751701280474663	0.04751701280474663
3754	0.046820078045129776	0.046820078045129776	0.046820078045129776	0.046402014791965485	0.046402014791965485	0.046402014791965485	0.047726891934871674	0.047726891934871674	0.047726891934871674
3770	0.04678691551089287	0.04678691551089287	0.04678691551089287	0.046418506652116776	0.046418506652116776	0.046418506652116776	0.04749614745378494	0.04749614745378494	0.04749614745378494
3786	0.04685451462864876	0.04685451462864876	0.04685451462864876	0.045952893793582916	0.045952893793582916	0.045952893793582916	0.04755231365561485	0.04755231365561485	0.04755231365561485
3802	0.04657332971692085	0.04657332971692085	0.04657332971692085	0.04628438130021095	0.04628438130021095	0.04628438130021095	0.04755258187651634	0.04755258187651634	0.04755258187651634
3818	0.04674548655748367	0.04674548655748367	0.04674548655748367	0.046098493039608	0.046098493039608	0.046098493039608	0.04754326865077019	0.04754326865077019	0.04754326865077019
3834	0.046712420880794525	0.046712420880794525	0.046712420880794525	0.04622393101453781	0.04622393101453781	0.04622393101453781	0.0478333905339241	0.0478333905339241	0.0478333905339241
3850	0.046926505863666534	0.046926505863666534	0.046926505863666534	0.04611498489975929	0.04611498489975929	0.04611498489975929	0.04753272607922554	0.04753272607922554	0.04753272607922554
3866	0.0465993657708168	0.0465993657708168	0.0465993657708168	0.04626515880227089	0.04626515880227089	0.04626515880227089	0.0477200448513031	0.0477200448513031	0.0477200448513031
3882	0.046920470893383026	0.046920470893383026	0.046920470893383026	0.04619454964995384	0.04619454964995384	0.04619454964995384	0.04756154119968414	0.04756154119968414	0.04756154119968414
3898	0.046411339193582535	0.046411339193582535	0.046411339193582535	0.0459279790520668	0.0459279790520668	0.0459279790520668	0.047942034900188446	0.047942034900188446	0.047942034900188446
3914	0.046940259635448456	0.046940259635448456	0.046940259635448456	0.04590780660510063	0.04590780660510063	0.04590780660510063	0.047193340957164764	0.047193340957164764	0.047193340957164764
3930	0.047066014260053635	0.047066014260053635	0.047066014260053635	0.04598574712872505	0.04598574712872505	0.04598574712872505	0.04782582446932793	0.04782582446932793	0.04782582446932793
3946	0.04601370915770531	0.04601370915770531	0.04601370915770531	0.04613916575908661	0.04613916575908661	0.04613916575908661	0.047077812254428864	0.047077812254428864	0.047077812254428864
3962	0.04613155126571655	0.04613155126571655	0.04613155126571655	0.04581219330430031	0.04581219330430031	0.04581219330430031	0.04701247811317444	0.04701247811317444	0.04701247811317444
3978	0.04579881951212883	0.04579881951212883	0.04579881951212883	0.046126589179039	0.046126589179039	0.046126589179039	0.04746964946389198	0.04746964946389198	0.04746964946389198
3992	0.04596630111336708	0.04596630111336708	0.04596630111336708	0.0460585281252861	0.0460585281252861	0.0460585281252861	0.04721071571111679	0.04721071571111679	0.04721071571111679
4008	0.04614293575286865	0.04614293575286865	0.04614293575286865	0.04602634534239769	0.04602634534239769	0.04602634534239769	0.0478300116956234	0.0478300116956234	0.0478300116956234
4024	0.046074867248535156	0.046074867248535156	0.046074867248535156	0.04626120254397392	0.04626120254397392	0.04626120254397392	0.04741256684064865	0.04741256684064865	0.04741256684064865
4040	0.0461030937731266	0.0461030937731266	0.0461030937731266	0.04606420919299126	0.04606420919299126	0.04606420919299126	0.04787469282746315	0.04787469282746315	0.04787469282746315
4056	0.04593289643526077	0.04593289643526077	0.04593289643526077	0.04593353345990181	0.04593353345990181	0.04593353345990181	0.04715981334447861	0.04715981334447861	0.04715981334447861
4072	0.04604175314307213	0.04604175314307213	0.04604175314307213	0.046363070607185364	0.046363070607185364	0.046363070607185364	0.047271471470594406	0.047271471470594406	0.047271471470594406
4088	0.04568854719400406	0.04568854719400406	0.04568854719400406	0.0460202619433403	0.0460202619433403	0.0460202619433403	0.047486238181591034	0.047486238181591034	0.047486238181591034
4104	0.04601434990763664	0.04601434990763664	0.04601434990763664	0.04614562168717384	0.04614562168717384	0.04614562168717384	0.04740681126713753	0.04740681126713753	0.04740681126713753
4120	0.04594738408923149	0.04594738408923149	0.04594738408923149	0.046180203557014465	0.046180203557014465	0.046180203557014465	0.04725126177072525	0.04725126177072525	0.04725126177072525
4136	0.045886632055044174	0.045886632055044174	0.045886632055044174	0.04608367383480072	0.04608367383480072	0.04608367383480072	0.04754393920302391	0.04754393920302391	0.04754393920302391
4152	0.04606304690241814	0.04606304690241814	0.04606304690241814	0.04588300734758377	0.04588300734758377	0.04588300734758377	0.04785328358411789	0.04785328358411789	0.04785328358411789
4168	0.0457683764398098	0.0457683764398098	0.0457683764398098	0.046258650720119476	0.046258650720119476	0.046258650720119476	0.04786602780222893	0.04786602780222893	0.04786602780222893
4184	0.0458221510052681	0.0458221510052681	0.0458221510052681	0.04592984914779663	0.04592984914779663	0.04592984914779663	0.04729517921805382	0.04729517921805382	0.04729517921805382
4200	0.04590156301856041	0.04590156301856041	0.04590156301856041	0.04606408625841141	0.04606408625841141	0.04606408625841141	0.048262905329465866	0.048262905329465866	0.048262905329465866
4216	0.04589119553565979	0.04589119553565979	0.04589119553565979	0.046239256858825684	0.046239256858825684	0.046239256858825684	0.04765131324529648	0.04765131324529648	0.04765131324529648
4232	0.04599780589342117	0.04599780589342117	0.04599780589342117	0.04593680799007416	0.04593680799007416	0.04593680799007416	0.04787716642022133	0.04787716642022133	0.04787716642022133
4248	0.045579444617033005	0.045579444617033005	0.045579444617033005	0.04609684646129608	0.04609684646129608	0.04609684646129608	0.04700178653001785	0.04700178653001785	0.04700178653001785
4264	0.045551102608442307	0.045551102608442307	0.045551102608442307	0.04620441421866417	0.04620441421866417	0.04620441421866417	0.047443509101867676	0.047443509101867676	0.047443509101867676
4280	0.04562750086188316	0.04562750086188316	0.04562750086188316	0.0459107831120491	0.0459107831120491	0.0459107831120491	0.047056544572114944	0.047056544572114944	0.047056544572114944
4296	0.0454525463283062	0.0454525463283062	0.0454525463283062	0.04618280008435249	0.04618280008435249	0.04618280008435249	0.04748745635151863	0.04748745635151863	0.04748745635151863
4312	0.04546429216861725	0.04546429216861725	0.04546429216861725	0.045994196087121964	0.045994196087121964	0.045994196087121964	0.04756207764148712	0.04756207764148712	0.04756207764148712
4328	0.04546070471405983	0.04546070471405983	0.04546070471405983	0.0460454598069191	0.0460454598069191	0.0460454598069191	0.04726623371243477	0.04726623371243477	0.04726623371243477
4344	0.04552415385842323	0.04552415385842323	0.04552415385842323	0.045989591628313065	0.045989591628313065	0.045989591628313065	0.04677484184503555	0.04677484184503555	0.04677484184503555
4360	0.04544729366898537	0.04544729366898537	0.04544729366898537	0.045807134360075	0.045807134360075	0.045807134360075	0.047092851251363754	0.047092851251363754	0.047092851251363754
4376	0.045375969260931015	0.045375969260931015	0.045375969260931015	0.04634680971503258	0.04634680971503258	0.04634680971503258	0.047259893268346786	0.047259893268346786	0.047259893268346786
4390	0.04560844600200653	0.04560844600200653	0.04560844600200653	0.04572131857275963	0.04572131857275963	0.04572131857275963	0.0474008210003376	0.0474008210003376	0.0474008210003376
4406	0.04546625539660454	0.04546625539660454	0.04546625539660454	0.046044331043958664	0.046044331043958664	0.046044331043958664	0.04696132242679596	0.04696132242679596	0.04696132242679596
4422	0.04544079303741455	0.04544079303741455	0.04544079303741455	0.045758385211229324	0.045758385211229324	0.045758385211229324	0.04705723375082016	0.04705723375082016	0.04705723375082016
4438	0.04529695212841034	0.04529695212841034	0.04529695212841034	0.0462116003036499	0.0462116003036499	0.0462116003036499	0.04758433625102043	0.04758433625102043	0.04758433625102043
4454	0.04525434598326683	0.04525434598326683	0.04525434598326683	0.04617997631430626	0.04617997631430626	0.04617997631430626	0.04660286754369736	0.04660286754369736	0.04660286754369736
4470	0.04542757198214531	0.04542757198214531	0.04542757198214531	0.045912086963653564	0.045912086963653564	0.045912086963653564	0.04742426797747612	0.04742426797747612	0.04742426797747612
4486	0.04550113156437874	0.04550113156437874	0.04550113156437874	0.045922983437776566	0.045922983437776566	0.045922983437776566	0.04757501929998398	0.04757501929998398	0.04757501929998398
4502	0.045387737452983856	0.045387737452983856	0.045387737452983856	0.0462925024330616	0.0462925024330616	0.0462925024330616	0.04689941555261612	0.04689941555261612	0.04689941555261612
4518	0.045413047075271606	0.045413047075271606	0.045413047075271606	0.046048518270254135	0.046048518270254135	0.046048518270254135	0.04707533121109009	0.04707533121109009	0.04707533121109009
4534	0.045370038598775864	0.045370038598775864	0.045370038598775864	0.045949604362249374	0.045949604362249374	0.045949604362249374	0.04703987389802933	0.04703987389802933	0.04703987389802933
4550	0.04537845402956009	0.04537845402956009	0.04537845402956009	0.04607629030942917	0.04607629030942917	0.04607629030942917	0.04792196303606033	0.04792196303606033	0.04792196303606033
4566	0.045390453189611435	0.045390453189611435	0.045390453189611435	0.04602653160691261	0.04602653160691261	0.04602653160691261	0.04766378924250603	0.04766378924250603	0.04766378924250603
4582	0.04532189294695854	0.04532189294695854	0.04532189294695854	0.04608970880508423	0.04608970880508423	0.04608970880508423	0.047218650579452515	0.047218650579452515	0.047218650579452515
4598	0.04533170908689499	0.04533170908689499	0.04533170908689499	0.04604987055063248	0.04604987055063248	0.04604987055063248	0.0467597059905529	0.0467597059905529	0.0467597059905529
4614	0.045531731098890305	0.045531731098890305	0.045531731098890305	0.046011947095394135	0.046011947095394135	0.046011947095394135	0.04674152284860611	0.04674152284860611	0.04674152284860611
4630	0.0452563539147377	0.0452563539147377	0.0452563539147377	0.04610811546444893	0.04610811546444893	0.04610811546444893	0.047117047011852264	0.047117047011852264	0.047117047011852264
4646	0.04547984153032303	0.04547984153032303	0.04547984153032303	0.04618440568447113	0.04618440568447113	0.04618440568447113	0.04747150093317032	0.04747150093317032	0.04747150093317032
4662	0.045414458960294724	0.045414458960294724	0.045414458960294724	0.045968685299158096	0.045968685299158096	0.045968685299158096	0.0475267618894577	0.0475267618894577	0.0475267618894577
4678	0.04538451135158539	0.04538451135158539	0.04538451135158539	0.045837435871362686	0.045837435871362686	0.045837435871362686	0.04720095917582512	0.04720095917582512	0.04720095917582512
4694	0.045495353639125824	0.045495353639125824	0.045495353639125824	0.045387085527181625	0.045387085527181625	0.045387085527181625	0.04704349860548973	0.04704349860548973	0.04704349860548973
4710	0.04518427699804306	0.04518427699804306	0.04518427699804306	0.04553413391113281	0.04553413391113281	0.04553413391113281	0.047062087804079056	0.047062087804079056	0.047062087804079056
4726	0.04525207355618477	0.04525207355618477	0.04525207355618477	0.04531540721654892	0.04531540721654892	0.04531540721654892	0.04624190181493759	0.04624190181493759	0.04624190181493759
4742	0.045094989240169525	0.045094989240169525	0.045094989240169525	0.04539813846349716	0.04539813846349716	0.04539813846349716	0.046347104012966156	0.046347104012966156	0.046347104012966156
4758	0.04512140899896622	0.04512140899896622	0.04512140899896622	0.045362792909145355	0.045362792909145355	0.045362792909145355	0.04625893756747246	0.04625893756747246	0.04625893756747246
4774	0.045152224600315094	0.045152224600315094	0.045152224600315094	0.045665886253118515	0.045665886253118515	0.045665886253118515	0.04621810093522072	0.04621810093522072	0.04621810093522072
4788	0.04501422867178917	0.04501422867178917	0.04501422867178917	0.04544544592499733	0.04544544592499733	0.04544544592499733	0.04613591358065605	0.04613591358065605	0.04613591358065605
4804	0.04518686607480049	0.04518686607480049	0.04518686607480049	0.04539421573281288	0.04539421573281288	0.04539421573281288	0.04615776613354683	0.04615776613354683	0.04615776613354683
4820	0.045046884566545486	0.045046884566545486	0.045046884566545486	0.045274898409843445	0.045274898409843445	0.045274898409843445	0.04606380686163902	0.04606380686163902	0.04606380686163902
4836	0.045107655227184296	0.045107655227184296	0.045107655227184296	0.04532694071531296	0.04532694071531296	0.04532694071531296	0.04618821665644646	0.04618821665644646	0.04618821665644646
4852	0.04511445388197899	0.04511445388197899	0.04511445388197899	0.04526951536536217	0.04526951536536217	0.04526951536536217	0.045938316732645035	0.045938316732645035	0.045938316732645035
4868	0.0451466403901577	0.0451466403901577	0.0451466403901577	0.0453827902674675	0.0453827902674675	0.0453827902674675	0.046363819390535355	0.046363819390535355	0.046363819390535355
4884	0.04505617171525955	0.04505617171525955	0.04505617171525955	0.045501578599214554	0.045501578599214554	0.045501578599214554	0.04621325433254242	0.04621325433254242	0.04621325433254242
4900	0.04510372877120972	0.04510372877120972	0.04510372877120972	0.04545692726969719	0.04545692726969719	0.04545692726969719	0.04591827839612961	0.04591827839612961	0.04591827839612961
4916	0.04511670023202896	0.04511670023202896	0.04511670023202896	0.04532496631145477	0.04532496631145477	0.04532496631145477	0.04605782777070999	0.04605782777070999	0.04605782777070999
4932	0.04507093131542206	0.04507093131542206	0.04507093131542206	0.045292824506759644	0.045292824506759644	0.045292824506759644	0.045995067805051804	0.045995067805051804	0.045995067805051804
4948	0.04514095187187195	0.04514095187187195	0.04514095187187195	0.04531648010015488	0.04531648010015488	0.04531648010015488	0.046081483364105225	0.046081483364105225	0.046081483364105225
4964	0.04504126310348511	0.04504126310348511	0.04504126310348511	0.04534291476011276	0.04534291476011276	0.04534291476011276	0.045790936797857285	0.045790936797857285	0.045790936797857285
4980	0.045030511915683746	0.045030511915683746	0.045030511915683746	0.04533541575074196	0.04533541575074196	0.04533541575074196	0.045849744230508804	0.045849744230508804	0.045849744230508804
4996	0.04505554959177971	0.04505554959177971	0.04505554959177971	0.045565661042928696	0.045565661042928696	0.045565661042928696	0.045939452946186066	0.045939452946186066	0.045939452946186066
5012	0.044983331114053726	0.044983331114053726	0.044983331114053726	0.04538798704743385	0.04538798704743385	0.04538798704743385	0.04608810320496559	0.04608810320496559	0.04608810320496559
5028	0.04511302709579468	0.04511302709579468	0.04511302709579468	0.045317087322473526	0.045317087322473526	0.045317087322473526	0.045880623161792755	0.045880623161792755	0.045880623161792755
5044	0.04509205371141434	0.04509205371141434	0.04509205371141434	0.04548552259802818	0.04548552259802818	0.04548552259802818	0.04577264562249184	0.04577264562249184	0.04577264562249184
5060	0.045175112783908844	0.045175112783908844	0.045175112783908844	0.04520232230424881	0.04520232230424881	0.04520232230424881	0.04599348455667496	0.04599348455667496	0.04599348455667496
5076	0.0452275425195694	0.0452275425195694	0.0452275425195694	0.045257750898599625	0.045257750898599625	0.045257750898599625	0.0460515171289444	0.0460515171289444	0.0460515171289444
5092	0.045171741396188736	0.045171741396188736	0.045171741396188736	0.04509909078478813	0.04509909078478813	0.04509909078478813	0.04589516296982765	0.04589516296982765	0.04589516296982765
5108	0.04511546343564987	0.04511546343564987	0.04511546343564987	0.04505247250199318	0.04505247250199318	0.04505247250199318	0.04591093957424164	0.04591093957424164	0.04591093957424164
5124	0.04500149190425873	0.04500149190425873	0.04500149190425873	0.04515530914068222	0.04515530914068222	0.04515530914068222	0.046039432287216187	0.046039432287216187	0.046039432287216187
5140	0.04508384317159653	0.04508384317159653	0.04508384317159653	0.04519487917423248	0.04519487917423248	0.04519487917423248	0.046320583671331406	0.046320583671331406	0.046320583671331406
5156	0.04506860673427582	0.04506860673427582	0.04506860673427582	0.04520214721560478	0.04520214721560478	0.04520214721560478	0.04626554250717163	0.04626554250717163	0.04626554250717163
5172	0.0450008399784565	0.0450008399784565	0.0450008399784565	0.04511355608701706	0.04511355608701706	0.04511355608701706	0.04611632227897644	0.04611632227897644	0.04611632227897644
5186	0.04513118043541908	0.04513118043541908	0.04513118043541908	0.045355625450611115	0.045355625450611115	0.045355625450611115	0.046061065047979355	0.046061065047979355	0.046061065047979355
5202	0.04503626003861427	0.04503626003861427	0.04503626003861427	0.045113056898117065	0.045113056898117065	0.045113056898117065	0.04577507823705673	0.04577507823705673	0.04577507823705673
5218	0.045061688870191574	0.045061688870191574	0.045061688870191574	0.045241158455610275	0.045241158455610275	0.045241158455610275	0.04577309265732765	0.04577309265732765	0.04577309265732765
5234	0.045138727873563766	0.045138727873563766	0.045138727873563766	0.045296985656023026	0.045296985656023026	0.045296985656023026	0.04612530395388603	0.04612530395388603	0.04612530395388603
5250	0.04510032385587692	0.04510032385587692	0.04510032385587692	0.04512402415275574	0.04512402415275574	0.04512402415275574	0.04615090787410736	0.04615090787410736	0.04615090787410736
5266	0.044982362538576126	0.044982362538576126	0.044982362538576126	0.04531392827630043	0.04531392827630043	0.04531392827630043	0.04598601534962654	0.04598601534962654	0.04598601534962654
5282	0.044928278774023056	0.044928278774023056	0.044928278774023056	0.04526643827557564	0.04526643827557564	0.04526643827557564	0.04608535021543503	0.04608535021543503	0.04608535021543503
5298	0.044965509325265884	0.044965509325265884	0.044965509325265884	0.04512765631079674	0.04512765631079674	0.04512765631079674	0.04624566435813904	0.04624566435813904	0.04624566435813904
5314	0.04491054266691208	0.04491054266691208	0.04491054266691208	0.045309871435165405	0.045309871435165405	0.045309871435165405	0.045861367136240005	0.045861367136240005	0.045861367136240005
5330	0.04493167996406555	0.04493167996406555	0.04493167996406555	0.04516260325908661	0.04516260325908661	0.04516260325908661	0.046178337186574936	0.046178337186574936	0.046178337186574936
5346	0.0449744313955307	0.0449744313955307	0.0449744313955307	0.04523627832531929	0.04523627832531929	0.04523627832531929	0.046157561242580414	0.046157561242580414	0.046157561242580414
5362	0.04496682807803154	0.04496682807803154	0.04496682807803154	0.04532047361135483	0.04532047361135483	0.04532047361135483	0.04590108245611191	0.04590108245611191	0.04590108245611191
5378	0.045002300292253494	0.045002300292253494	0.045002300292253494	0.0451655238866806	0.0451655238866806	0.0451655238866806	0.04587748274207115	0.04587748274207115	0.04587748274207115
5394	0.045018505305051804	0.045018505305051804	0.045018505305051804	0.045343343168497086	0.045343343168497086	0.045343343168497086	0.045906100422143936	0.045906100422143936	0.045906100422143936
5410	0.0450509712100029	0.0450509712100029	0.0450509712100029	0.04530216008424759	0.04530216008424759	0.04530216008424759	0.04594256356358528	0.04594256356358528	0.04594256356358528
5426	0.04500335454940796	0.04500335454940796	0.04500335454940796	0.04532473906874657	0.04532473906874657	0.04532473906874657	0.04600542411208153	0.04600542411208153	0.04600542411208153
5442	0.045007407665252686	0.045007407665252686	0.045007407665252686	0.04521883279085159	0.04521883279085159	0.04521883279085159	0.04590693861246109	0.04590693861246109	0.04590693861246109
5458	0.04495170712471008	0.04495170712471008	0.04495170712471008	0.04543764516711235	0.04543764516711235	0.04543764516711235	0.046235911548137665	0.046235911548137665	0.046235911548137665
5474	0.04494257643818855	0.04494257643818855	0.04494257643818855	0.04516053944826126	0.04516053944826126	0.04516053944826126	0.04605516046285629	0.04605516046285629	0.04605516046285629
5490	0.04492759704589844	0.04492759704589844	0.04492759704589844	0.04496265575289726	0.04496265575289726	0.04496265575289726	0.04629931226372719	0.04629931226372719	0.04629931226372719
5506	0.044925507158041	0.044925507158041	0.044925507158041	0.044997479766607285	0.044997479766607285	0.044997479766607285	0.045770835131406784	0.045770835131406784	0.045770835131406784
5522	0.04491373896598816	0.04491373896598816	0.04491373896598816	0.044917527586221695	0.044917527586221695	0.044917527586221695	0.04608835652470589	0.04608835652470589	0.04608835652470589
5538	0.0449245385825634	0.0449245385825634	0.0449245385825634	0.044984880834817886	0.044984880834817886	0.044984880834817886	0.04612619802355766	0.04612619802355766	0.04612619802355766
5554	0.0449388213455677	0.0449388213455677	0.0449388213455677	0.04499058425426483	0.04499058425426483	0.04499058425426483	0.0461064837872982	0.0461064837872982	0.0461064837872982
5570	0.044918134808540344	0.044918134808540344	0.044918134808540344	0.04501620680093765	0.04501620680093765	0.04501620680093765	0.046241097152233124	0.046241097152233124	0.046241097152233124
5584	0.0449528731405735	0.0449528731405735	0.0449528731405735	0.04496470466256142	0.04496470466256142	0.04496470466256142	0.04545818641781807	0.04545818641781807	0.04545818641781807
5600	0.044947076588869095	0.044947076588869095	0.044947076588869095	0.04502066597342491	0.04502066597342491	0.04502066597342491	0.04550475627183914	0.04550475627183914	0.04550475627183914
5616	0.04499607905745506	0.04499607905745506	0.04499607905745506	0.04488593339920044	0.04488593339920044	0.04488593339920044	0.04541831463575363	0.04541831463575363	0.04541831463575363
5632	0.0449724979698658	0.0449724979698658	0.0449724979698658	0.044912878423929214	0.044912878423929214	0.044912878423929214	0.04527794197201729	0.04527794197201729	0.04527794197201729
5648	0.04485651105642319	0.04485651105642319	0.04485651105642319	0.04497189447283745	0.04497189447283745	0.04497189447283745	0.0452694445848465	0.0452694445848465	0.0452694445848465
5664	0.04494452103972435	0.04494452103972435	0.04494452103972435	0.04487711936235428	0.04487711936235428	0.04487711936235428	0.0453665591776371	0.0453665591776371	0.0453665591776371
5680	0.04495565593242645	0.04495565593242645	0.04495565593242645	0.044831354171037674	0.044831354171037674	0.044831354171037674	0.045461080968379974	0.045461080968379974	0.045461080968379974
5696	0.044850971549749374	0.044850971549749374	0.044850971549749374	0.044805847108364105	0.044805847108364105	0.044805847108364105	0.04535805806517601	0.04535805806517601	0.04535805806517601
5712	0.044897984713315964	0.044897984713315964	0.044897984713315964	0.044908709824085236	0.044908709824085236	0.044908709824085236	0.04561981186270714	0.04561981186270714	0.04561981186270714
5728	0.04493275657296181	0.04493275657296181	0.04493275657296181	0.044870540499687195	0.044870540499687195	0.044870540499687195	0.04518258199095726	0.04518258199095726	0.04518258199095726
5744	0.04497972130775452	0.04497972130775452	0.04497972130775452	0.04486842826008797	0.04486842826008797	0.04486842826008797	0.0451580286026001	0.0451580286026001	0.0451580286026001
5760	0.044965051114559174	0.044965051114559174	0.044965051114559174	0.04492446035146713	0.04492446035146713	0.04492446035146713	0.04523575305938721	0.04523575305938721	0.04523575305938721
5776	0.04491084814071655	0.04491084814071655	0.04491084814071655	0.04496138170361519	0.04496138170361519	0.04496138170361519	0.04516445845365524	0.04516445845365524	0.04516445845365524
5792	0.04487168788909912	0.04487168788909912	0.04487168788909912	0.04474940523505211	0.04474940523505211	0.04474940523505211	0.04519135132431984	0.04519135132431984	0.04519135132431984
5808	0.044971998780965805	0.044971998780965805	0.044971998780965805	0.044696126133203506	0.044696126133203506	0.044696126133203506	0.045464932918548584	0.045464932918548584	0.045464932918548584
5824	0.0449785441160202	0.0449785441160202	0.0449785441160202	0.04466648027300835	0.04466648027300835	0.04466648027300835	0.04531896114349365	0.04531896114349365	0.04531896114349365
5840	0.044905953109264374	0.044905953109264374	0.044905953109264374	0.04474659264087677	0.04474659264087677	0.04474659264087677	0.045019302517175674	0.045019302517175674	0.045019302517175674
5856	0.044983331114053726	0.044983331114053726	0.044983331114053726	0.044722940772771835	0.044722940772771835	0.044722940772771835	0.045324068516492844	0.045324068516492844	0.045324068516492844
5872	0.04495730996131897	0.04495730996131897	0.04495730996131897	0.04470636695623398	0.04470636695623398	0.04470636695623398	0.04548105224967003	0.04548105224967003	0.04548105224967003
5888	0.044883787631988525	0.044883787631988525	0.044883787631988525	0.04465656355023384	0.04465656355023384	0.04465656355023384	0.04520177096128464	0.04520177096128464	0.04520177096128464
5904	0.045011620968580246	0.045011620968580246	0.045011620968580246	0.04468729346990585	0.04468729346990585	0.04468729346990585	0.04519655928015709	0.04519655928015709	0.04519655928015709
5920	0.044942837208509445	0.044942837208509445	0.044942837208509445	0.044744931161403656	0.044744931161403656	0.044744931161403656	0.04524093121290207	0.04524093121290207	0.04524093121290207
5936	0.044936470687389374	0.044936470687389374	0.044936470687389374	0.04462599754333496	0.04462599754333496	0.04462599754333496	0.04538527876138687	0.04538527876138687	0.04538527876138687
5952	0.04498503357172012	0.04498503357172012	0.04498503357172012	0.04471270367503166	0.04471270367503166	0.04471270367503166	0.04517669975757599	0.04517669975757599	0.04517669975757599
5968	0.04500659927725792	0.04500659927725792	0.04500659927725792	0.04471459984779358	0.04471459984779358	0.04471459984779358	0.04506293684244156	0.04506293684244156	0.04506293684244156
5982	0.04493655264377594	0.04493655264377594	0.04493655264377594	0.044929612427949905	0.044929612427949905	0.044929612427949905	0.04507063329219818	0.04507063329219818	0.04507063329219818
5998	0.04490863159298897	0.04490863159298897	0.04490863159298897	0.04478517174720764	0.04478517174720764	0.04478517174720764	0.04519536346197128	0.04519536346197128	0.04519536346197128
6014	0.04489574581384659	0.04489574581384659	0.04489574581384659	0.044724710285663605	0.044724710285663605	0.044724710285663605	0.045175474137067795	0.045175474137067795	0.045175474137067795
6030	0.044858839362859726	0.044858839362859726	0.044858839362859726	0.044696856290102005	0.044696856290102005	0.044696856290102005	0.04525323212146759	0.04525323212146759	0.04525323212146759
6046	0.04487953707575798	0.04487953707575798	0.04487953707575798	0.044677115976810455	0.044677115976810455	0.044677115976810455	0.04527131840586662	0.04527131840586662	0.04527131840586662
6062	0.04480349272489548	0.04480349272489548	0.04480349272489548	0.04461924359202385	0.04461924359202385	0.04461924359202385	0.045047640800476074	0.045047640800476074	0.045047640800476074
6078	0.04487479105591774	0.04487479105591774	0.04487479105591774	0.04472571611404419	0.04472571611404419	0.04472571611404419	0.04501311108469963	0.04501311108469963	0.04501311108469963
6094	0.04485488310456276	0.04485488310456276	0.04485488310456276	0.04464452341198921	0.04464452341198921	0.04464452341198921	0.04536266624927521	0.04536266624927521	0.04536266624927521
6110	0.04486345872282982	0.04486345872282982	0.04486345872282982	0.04464404657483101	0.04464404657483101	0.04464404657483101	0.045000169426202774	0.045000169426202774	0.045000169426202774
6126	0.04484639689326286	0.04484639689326286	0.04484639689326286	0.044617656618356705	0.044617656618356705	0.044617656618356705	0.045330800116062164	0.045330800116062164	0.045330800116062164
6142	0.04484008625149727	0.04484008625149727	0.04484008625149727	0.04464264586567879	0.04464264586567879	0.04464264586567879	0.04530228301882744	0.04530228301882744	0.04530228301882744
6158	0.04485730081796646	0.04485730081796646	0.04485730081796646	0.04464250057935715	0.04464250057935715	0.04464250057935715	0.04530583694577217	0.04530583694577217	0.04530583694577217
6174	0.04491686820983887	0.04491686820983887	0.04491686820983887	0.04461563751101494	0.04461563751101494	0.04461563751101494	0.045185819268226624	0.045185819268226624	0.045185819268226624
6190	0.04492770880460739	0.04492770880460739	0.04492770880460739	0.04460235685110092	0.04460235685110092	0.04460235685110092	0.045336946845054626	0.045336946845054626	0.045336946845054626
6206	0.044878337532281876	0.044878337532281876	0.044878337532281876	0.04461800679564476	0.04461800679564476	0.04461800679564476	0.04510153457522392	0.04510153457522392	0.04510153457522392
6222	0.04491984471678734	0.04491984471678734	0.04491984471678734	0.04463343322277069	0.04463343322277069	0.04463343322277069	0.045302532613277435	0.045302532613277435	0.045302532613277435
6238	0.04490276053547859	0.04490276053547859	0.04490276053547859	0.04460064694285393	0.04460064694285393	0.04460064694285393	0.04497521370649338	0.04497521370649338	0.04497521370649338
6254	0.04484821483492851	0.04484821483492851	0.04484821483492851	0.04456891119480133	0.04456891119480133	0.04456891119480133	0.04495125263929367	0.04495125263929367	0.04495125263929367
6270	0.04485733434557915	0.04485733434557915	0.04485733434557915	0.044626638293266296	0.044626638293266296	0.044626638293266296	0.045233242213726044	0.045233242213726044	0.045233242213726044
6286	0.044853515923023224	0.044853515923023224	0.044853515923023224	0.04464370757341385	0.04464370757341385	0.04464370757341385	0.04521983489394188	0.04521983489394188	0.04521983489394188
6302	0.044794920831918716	0.044794920831918716	0.044794920831918716	0.044601622968912125	0.044601622968912125	0.044601622968912125	0.045344654470682144	0.045344654470682144	0.045344654470682144
6318	0.04481281340122223	0.04481281340122223	0.04481281340122223	0.044609569013118744	0.044609569013118744	0.044609569013118744	0.0453040711581707	0.0453040711581707	0.0453040711581707
6334	0.04480120539665222	0.04480120539665222	0.04480120539665222	0.044607266783714294	0.044607266783714294	0.044607266783714294	0.045361414551734924	0.045361414551734924	0.045361414551734924
6350	0.04481782019138336	0.04481782019138336	0.04481782019138336	0.044633131474256516	0.044633131474256516	0.044633131474256516	0.045482177287340164	0.045482177287340164	0.045482177287340164
6366	0.0448637530207634	0.0448637530207634	0.0448637530207634	0.044600505381822586	0.044600505381822586	0.044600505381822586	0.04510079696774483	0.04510079696774483	0.04510079696774483
6380	0.04479784145951271	0.04479784145951271	0.04479784145951271	0.044591475278139114	0.044591475278139114	0.044591475278139114	0.04495812579989433	0.04495812579989433	0.04495812579989433
6396	0.04482949897646904	0.04482949897646904	0.04482949897646904	0.044601310044527054	0.044601310044527054	0.044601310044527054	0.04519404470920563	0.04519404470920563	0.04519404470920563
6412	0.04484597221016884	0.04484597221016884	0.04484597221016884	0.044686369597911835	0.044686369597911835	0.044686369597911835	0.044902343302965164	0.044902343302965164	0.044902343302965164
6428	0.04483824595808983	0.04483824595808983	0.04483824595808983	0.044673241674900055	0.044673241674900055	0.044673241674900055	0.045116666704416275	0.045116666704416275	0.045116666704416275
6444	0.04484134539961815	0.04484134539961815	0.04484134539961815	0.044639747589826584	0.044639747589826584	0.044639747589826584	0.04507973790168762	0.04507973790168762	0.04507973790168762
6460	0.04482574015855789	0.04482574015855789	0.04482574015855789	0.04466714709997177	0.04466714709997177	0.04466714709997177	0.045115578919649124	0.045115578919649124	0.045115578919649124
6476	0.044797565788030624	0.044797565788030624	0.044797565788030624	0.04458976536989212	0.04458976536989212	0.04458976536989212	0.0448477566242218	0.0448477566242218	0.0448477566242218
6492	0.044818006455898285	0.044818006455898285	0.044818006455898285	0.04462035372853279	0.04462035372853279	0.04462035372853279	0.04488900676369667	0.04488900676369667	0.04488900676369667
6508	0.04480692744255066	0.04480692744255066	0.04480692744255066	0.044590067118406296	0.044590067118406296	0.044590067118406296	0.04497655853629112	0.04497655853629112	0.04497655853629112
6524	0.044839125126600266	0.044839125126600266	0.044839125126600266	0.04461096599698067	0.04461096599698067	0.04461096599698067	0.0448804646730423	0.0448804646730423	0.0448804646730423
6540	0.04483819752931595	0.04483819752931595	0.04483819752931595	0.04461926594376564	0.04461926594376564	0.04461926594376564	0.04476999491453171	0.04476999491453171	0.04476999491453171
6556	0.0448126494884491	0.0448126494884491	0.0448126494884491	0.04460147023200989	0.04460147023200989	0.04460147023200989	0.04485056921839714	0.04485056921839714	0.04485056921839714
6572	0.044809065759181976	0.044809065759181976	0.044809065759181976	0.04459493234753609	0.04459493234753609	0.04459493234753609	0.04480424523353577	0.04480424523353577	0.04480424523353577
6588	0.044775158166885376	0.044775158166885376	0.044775158166885376	0.044573720544576645	0.044573720544576645	0.044573720544576645	0.04500601440668106	0.04500601440668106	0.04500601440668106
6604	0.04481639340519905	0.04481639340519905	0.04481639340519905	0.044565148651599884	0.044565148651599884	0.044565148651599884	0.04498498886823654	0.04498498886823654	0.04498498886823654
6620	0.04482734203338623	0.04482734203338623	0.04482734203338623	0.04456276074051857	0.04456276074051857	0.04456276074051857	0.04492535442113876	0.04492535442113876	0.04492535442113876
6636	0.04482525959610939	0.04482525959610939	0.04482525959610939	0.044584888964891434	0.044584888964891434	0.044584888964891434	0.0448078028857708	0.0448078028857708	0.0448078028857708
6652	0.044817037880420685	0.044817037880420685	0.044817037880420685	0.0445864163339138	0.0445864163339138	0.0445864163339138	0.04484979435801506	0.04484979435801506	0.04484979435801506
6668	0.044813189655542374	0.044813189655542374	0.044813189655542374	0.04461056366562843	0.04461056366562843	0.04461056366562843	0.04487511143088341	0.04487511143088341	0.04487511143088341
6684	0.044802963733673096	0.044802963733673096	0.044802963733673096	0.044609978795051575	0.044609978795051575	0.044609978795051575	0.04499215632677078	0.04499215632677078	0.04499215632677078
6700	0.04484057426452637	0.04484057426452637	0.04484057426452637	0.04462349787354469	0.04462349787354469	0.04462349787354469	0.04489825665950775	0.04489825665950775	0.04489825665950775
6716	0.044810324907302856	0.044810324907302856	0.044810324907302856	0.04465143382549286	0.04465143382549286	0.04465143382549286	0.04475408047437668	0.04475408047437668	0.04475408047437668
6732	0.044794611632823944	0.044794611632823944	0.044794611632823944	0.04462997987866402	0.04462997987866402	0.04462997987866402	0.04493820667266846	0.04493820667266846	0.04493820667266846
6748	0.04482453316450119	0.04482453316450119	0.04482453316450119	0.04461026191711426	0.04461026191711426	0.04461026191711426	0.044917475432157516	0.044917475432157516	0.044917475432157516
6764	0.0448383092880249	0.0448383092880249	0.0448383092880249	0.04460686445236206	0.04460686445236206	0.04460686445236206	0.0447993241250515	0.0447993241250515	0.0447993241250515
6778	0.04481257498264313	0.04481257498264313	0.04481257498264313	0.04458814859390259	0.04458814859390259	0.04458814859390259	0.044683754444122314	0.044683754444122314	0.044683754444122314
6794	0.0448223352432251	0.0448223352432251	0.0448223352432251	0.0446050763130188	0.0446050763130188	0.0446050763130188	0.04498198628425598	0.04498198628425598	0.04498198628425598
6810	0.04485433176159859	0.04485433176159859	0.04485433176159859	0.04458698630332947	0.04458698630332947	0.04458698630332947	0.04477763548493385	0.04477763548493385	0.04477763548493385
6826	0.044870469719171524	0.044870469719171524	0.044870469719171524	0.04456614330410957	0.04456614330410957	0.04456614330410957	0.04472484812140465	0.04472484812140465	0.04472484812140465
6842	0.04485659301280975	0.04485659301280975	0.04485659301280975	0.04459153115749359	0.04459153115749359	0.04459153115749359	0.04472523555159569	0.04472523555159569	0.04472523555159569
6858	0.044837795197963715	0.044837795197963715	0.044837795197963715	0.04458301514387131	0.04458301514387131	0.04458301514387131	0.044747136533260345	0.044747136533260345	0.044747136533260345
6874	0.04486497864127159	0.04486497864127159	0.04486497864127159	0.04458857327699661	0.04458857327699661	0.04458857327699661	0.0447738952934742	0.0447738952934742	0.0447738952934742
6890	0.0448388047516346	0.0448388047516346	0.0448388047516346	0.04457675665616989	0.04457675665616989	0.04457675665616989	0.04466474801301956	0.04466474801301956	0.04466474801301956
6906	0.04482012242078781	0.04482012242078781	0.04482012242078781	0.0445515401661396	0.0445515401661396	0.0445515401661396	0.04476426914334297	0.04476426914334297	0.04476426914334297
6922	0.04482969269156456	0.04482969269156456	0.04482969269156456	0.04458415135741234	0.04458415135741234	0.04458415135741234	0.044758882373571396	0.044758882373571396	0.044758882373571396
6938	0.044844191521406174	0.044844191521406174	0.044844191521406174	0.04458874836564064	0.04458874836564064	0.04458874836564064	0.04476702958345413	0.04476702958345413	0.04476702958345413
6954	0.04483005031943321	0.04483005031943321	0.04483005031943321	0.04457272216677666	0.04457272216677666	0.04457272216677666	0.04471307247877121	0.04471307247877121	0.04471307247877121
6970	0.04483334720134735	0.04483334720134735	0.04483334720134735	0.044587522745132446	0.044587522745132446	0.044587522745132446	0.04464954882860184	0.04464954882860184	0.04464954882860184
6986	0.04486146196722984	0.04486146196722984	0.04486146196722984	0.0445951409637928	0.0445951409637928	0.0445951409637928	0.04470134526491165	0.04470134526491165	0.04470134526491165
7002	0.044832803308963776	0.044832803308963776	0.044832803308963776	0.044579628854990005	0.044579628854990005	0.044579628854990005	0.044668056070804596	0.044668056070804596	0.044668056070804596
7018	0.044863346964120865	0.044863346964120865	0.044863346964120865	0.04456549882888794	0.04456549882888794	0.04456549882888794	0.04472889378666878	0.04472889378666878	0.04472889378666878
7034	0.044818706810474396	0.044818706810474396	0.044818706810474396	0.044577255845069885	0.044577255845069885	0.044577255845069885	0.044679537415504456	0.044679537415504456	0.044679537415504456
7050	0.044822581112384796	0.044822581112384796	0.044822581112384796	0.04457806423306465	0.04457806423306465	0.04457806423306465	0.04454260692000389	0.04454260692000389	0.04454260692000389
7066	0.044823016971349716	0.044823016971349716	0.044823016971349716	0.044526949524879456	0.044526949524879456	0.044526949524879456	0.04475986212491989	0.04475986212491989	0.04475986212491989
7082	0.04484906420111656	0.04484906420111656	0.04484906420111656	0.044584788382053375	0.044584788382053375	0.044584788382053375	0.04465005174279213	0.04465005174279213	0.04465005174279213
7098	0.044835466891527176	0.044835466891527176	0.044835466891527176	0.044579342007637024	0.044579342007637024	0.044579342007637024	0.04473657160997391	0.04473657160997391	0.04473657160997391
7114	0.04483364149928093	0.04483364149928093	0.04483364149928093	0.04456914961338043	0.04456914961338043	0.04456914961338043	0.04474213719367981	0.04474213719367981	0.04474213719367981
7130	0.044845178723335266	0.044845178723335266	0.044845178723335266	0.04457554966211319	0.04457554966211319	0.04457554966211319	0.044678520411252975	0.044678520411252975	0.044678520411252975
7146	0.04481906816363335	0.04481906816363335	0.04481906816363335	0.04458700120449066	0.04458700120449066	0.04458700120449066	0.04472379758954048	0.04472379758954048	0.04472379758954048
7162	0.04483117535710335	0.04483117535710335	0.04483117535710335	0.04456712305545807	0.04456712305545807	0.04456712305545807	0.04474755376577377	0.04474755376577377	0.04474755376577377
7176	0.044797368347644806	0.044797368347644806	0.044797368347644806	0.04456442967057228	0.04456442967057228	0.04456442967057228	0.04476362466812134	0.04476362466812134	0.04476362466812134
7192	0.04481767863035202	0.04481767863035202	0.04481767863035202	0.04457703232765198	0.04457703232765198	0.04457703232765198	0.044731177389621735	0.044731177389621735	0.044731177389621735
7208	0.04482657462358475	0.04482657462358475	0.04482657462358475	0.04455679655075073	0.04455679655075073	0.04455679655075073	0.044775545597076416	0.044775545597076416	0.044775545597076416
7224	0.04484712332487106	0.04484712332487106	0.04484712332487106	0.04455612227320671	0.04455612227320671	0.04455612227320671	0.0447557270526886	0.0447557270526886	0.0447557270526886
7240	0.044826824218034744	0.044826824218034744	0.044826824218034744	0.0445556603372097	0.0445556603372097	0.0445556603372097	0.04479402303695679	0.04479402303695679	0.04479402303695679
7256	0.04484964907169342	0.04484964907169342	0.04484964907169342	0.044576168060302734	0.044576168060302734	0.044576168060302734	0.04482289403676987	0.04482289403676987	0.04482289403676987
7272	0.04482484981417656	0.04482484981417656	0.04482484981417656	0.04456155374646187	0.04456155374646187	0.04456155374646187	0.04480716958642006	0.04480716958642006	0.04480716958642006
7288	0.04484685882925987	0.04484685882925987	0.04484685882925987	0.044564101845026016	0.044564101845026016	0.044564101845026016	0.04481235519051552	0.04481235519051552	0.04481235519051552
7304	0.04482132941484451	0.04482132941484451	0.04482132941484451	0.04459086060523987	0.04459086060523987	0.04459086060523987	0.044778741896152496	0.044778741896152496	0.044778741896152496
7320	0.04483115300536156	0.04483115300536156	0.04483115300536156	0.04460287094116211	0.04460287094116211	0.04460287094116211	0.044685959815979004	0.044685959815979004	0.044685959815979004
7336	0.044813793152570724	0.044813793152570724	0.044813793152570724	0.04457087814807892	0.04457087814807892	0.04457087814807892	0.044674474745988846	0.044674474745988846	0.044674474745988846
7352	0.044804897159338	0.044804897159338	0.044804897159338	0.04457719624042511	0.04457719624042511	0.04457719624042511	0.04461648687720299	0.04461648687720299	0.04461648687720299
7368	0.044834692031145096	0.044834692031145096	0.044834692031145096	0.04458995163440704	0.04458995163440704	0.04458995163440704	0.044622283428907394	0.044622283428907394	0.044622283428907394
7384	0.044829364866018295	0.044829364866018295	0.044829364866018295	0.044559694826602936	0.044559694826602936	0.044559694826602936	0.044644832611083984	0.044644832611083984	0.044644832611083984
7400	0.0448303148150444	0.0448303148150444	0.0448303148150444	0.04455569386482239	0.04455569386482239	0.04455569386482239	0.04478072747588158	0.04478072747588158	0.04478072747588158
7416	0.044861629605293274	0.044861629605293274	0.044861629605293274	0.044540274888277054	0.044540274888277054	0.044540274888277054	0.04464678838849068	0.04464678838849068	0.04464678838849068
7432	0.044831205159425735	0.044831205159425735	0.044831205159425735	0.04458630830049515	0.04458630830049515	0.04458630830049515	0.04462351277470589	0.04462351277470589	0.04462351277470589
7448	0.04483252763748169	0.04483252763748169	0.04483252763748169	0.04460085928440094	0.04460085928440094	0.04460085928440094	0.044595636427402496	0.044595636427402496	0.044595636427402496
7464	0.044830162078142166	0.044830162078142166	0.044830162078142166	0.04458150640130043	0.04458150640130043	0.04458150640130043	0.04460423067212105	0.04460423067212105	0.04460423067212105
7480	0.044871047139167786	0.044871047139167786	0.044871047139167786	0.04456315189599991	0.04456315189599991	0.04456315189599991	0.04465802386403084	0.04465802386403084	0.04465802386403084
7496	0.044863369315862656	0.044863369315862656	0.044863369315862656	0.044571444392204285	0.044571444392204285	0.044571444392204285	0.044691942632198334	0.044691942632198334	0.044691942632198334
7512	0.04481254518032074	0.04481254518032074	0.04481254518032074	0.04459194466471672	0.04459194466471672	0.04459194466471672	0.044636014848947525	0.044636014848947525	0.044636014848947525
7528	0.04483427852392197	0.04483427852392197	0.04483427852392197	0.044586338102817535	0.044586338102817535	0.044586338102817535	0.04456688463687897	0.04456688463687897	0.04456688463687897
7544				0.044576890766620636	0.044576890766620636	0.044576890766620636	0.044593922793865204	0.044593922793865204	0.044593922793865204
7560				0.04458710923790932	0.04458710923790932	0.04458710923790932	0.0446389876306057	0.0446389876306057	0.0446389876306057
7574				0.044576045125722885	0.044576045125722885	0.044576045125722885	0.04457645118236542	0.04457645118236542	0.04457645118236542
7590				0.04457372799515724	0.04457372799515724	0.04457372799515724	0.04458143562078476	0.04458143562078476	0.04458143562078476
7606				0.04460610821843147	0.04460610821843147	0.04460610821843147	0.04461237043142319	0.04461237043142319	0.04461237043142319
7622				0.044601909816265106	0.044601909816265106	0.044601909816265106	0.04463079944252968	0.04463079944252968	0.04463079944252968
7638				0.04458444565534592	0.04458444565534592	0.04458444565534592	0.04456234723329544	0.04456234723329544	0.04456234723329544
7654				0.04454631730914116	0.04454631730914116	0.04454631730914116	0.04454833269119263	0.04454833269119263	0.04454833269119263
7670				0.044568002223968506	0.044568002223968506	0.044568002223968506	0.044596027582883835	0.044596027582883835	0.044596027582883835
7686				0.04455513507127762	0.04455513507127762	0.04455513507127762	0.04452621936798096	0.04452621936798096	0.04452621936798096
7702				0.04457058757543564	0.04457058757543564	0.04457058757543564	0.044562507420778275	0.044562507420778275	0.044562507420778275
7718				0.04455644264817238	0.04455644264817238	0.04455644264817238	0.04452773556113243	0.04452773556113243	0.04452773556113243
7734				0.044541630893945694	0.044541630893945694	0.044541630893945694	0.04453147575259209	0.04453147575259209	0.04453147575259209
7750				0.04457618296146393	0.04457618296146393	0.04457618296146393	0.044551823288202286	0.044551823288202286	0.044551823288202286
7766				0.04456455260515213	0.04456455260515213	0.04456455260515213	0.04456687718629837	0.04456687718629837	0.04456687718629837
7782				0.04454975575208664	0.04454975575208664	0.04454975575208664	0.044576942920684814	0.044576942920684814	0.044576942920684814
7798				0.044534921646118164	0.044534921646118164	0.044534921646118164	0.04464177414774895	0.04464177414774895	0.04464177414774895
7814				0.044523075222969055	0.044523075222969055	0.044523075222969055	0.04455867409706116	0.04455867409706116	0.04455867409706116
7830				0.04453493282198906	0.04453493282198906	0.04453493282198906	0.04455868527293205	0.04455868527293205	0.04455868527293205
7846				0.04453200474381447	0.04453200474381447	0.04453200474381447	0.04459396377205849	0.04459396377205849	0.04459396377205849
7862				0.04454618692398071	0.04454618692398071	0.04454618692398071	0.04459380730986595	0.04459380730986595	0.04459380730986595
7878				0.044544145464897156	0.044544145464897156	0.044544145464897156	0.044594790786504745	0.044594790786504745	0.044594790786504745
7894				0.044537853449583054	0.044537853449583054	0.044537853449583054	0.044628437608480453	0.044628437608480453	0.044628437608480453
7910				0.044547997415065765	0.044547997415065765	0.044547997415065765	0.04457075893878937	0.04457075893878937	0.04457075893878937
7926				0.04453829675912857	0.04453829675912857	0.04453829675912857	0.044606950134038925	0.044606950134038925	0.044606950134038925
7942				0.044553425163030624	0.044553425163030624	0.044553425163030624	0.04458305612206459	0.04458305612206459	0.04458305612206459
7958				0.04452260956168175	0.04452260956168175	0.04452260956168175	0.04462480917572975	0.04462480917572975	0.04462480917572975
7972				0.044521499425172806	0.044521499425172806	0.044521499425172806	0.04463585093617439	0.04463585093617439	0.04463585093617439
7988				0.044517919421195984	0.044517919421195984	0.044517919421195984	0.04461296275258064	0.04461296275258064	0.04461296275258064
8004				0.0445389561355114	0.0445389561355114	0.0445389561355114	0.044557731598615646	0.044557731598615646	0.044557731598615646
8020				0.044535521417856216	0.044535521417856216	0.044535521417856216	0.04455476999282837	0.04455476999282837	0.04455476999282837
8036				0.044536326080560684	0.044536326080560684	0.044536326080560684	0.044531188905239105	0.044531188905239105	0.044531188905239105
8052				0.044551581144332886	0.044551581144332886	0.044551581144332886	0.04451471567153931	0.04451471567153931	0.04451471567153931
8068				0.044518839567899704	0.044518839567899704	0.044518839567899704	0.04449564591050148	0.04449564591050148	0.04449564591050148
8084				0.04450184851884842	0.04450184851884842	0.04450184851884842	0.04448683187365532	0.04448683187365532	0.04448683187365532
8100				0.0445152223110199	0.0445152223110199	0.0445152223110199	0.04453269764780998	0.04453269764780998	0.04453269764780998
8116				0.04453357681632042	0.04453357681632042	0.04453357681632042	0.044537853449583054	0.044537853449583054	0.044537853449583054
8132				0.044532570987939835	0.044532570987939835	0.044532570987939835	0.044567398726940155	0.044567398726940155	0.044567398726940155
8148				0.044541049748659134	0.044541049748659134	0.044541049748659134	0.04452769085764885	0.04452769085764885	0.04452769085764885
8164				0.04454847425222397	0.04454847425222397	0.04454847425222397	0.04454683139920235	0.04454683139920235	0.04454683139920235
8180				0.04453393071889877	0.04453393071889877	0.04453393071889877	0.04455147311091423	0.04455147311091423	0.04455147311091423
8196				0.04454757273197174	0.04454757273197174	0.04454757273197174	0.04453306272625923	0.04453306272625923	0.04453306272625923
8212				0.04453695937991142	0.04453695937991142	0.04453695937991142	0.04459357634186745	0.04459357634186745	0.04459357634186745
8228							0.04458446800708771	0.04458446800708771	0.04458446800708771
8244							0.04457446560263634	0.04457446560263634	0.04457446560263634
8260							0.044550780206918716	0.044550780206918716	0.044550780206918716
8276							0.044561441987752914	0.044561441987752914	0.044561441987752914
8292							0.04457816481590271	0.04457816481590271	0.04457816481590271
8308							0.044576264917850494	0.044576264917850494	0.044576264917850494
8324							0.044568415731191635	0.044568415731191635	0.044568415731191635
8340							0.04455616697669029	0.04455616697669029	0.04455616697669029
8356							0.044529989361763	0.044529989361763	0.044529989361763
8370							0.044571127742528915	0.044571127742528915	0.044571127742528915
8386							0.04455278441309929	0.04455278441309929	0.04455278441309929
8402							0.044586535543203354	0.044586535543203354	0.044586535543203354
8418							0.04456106573343277	0.04456106573343277	0.04456106573343277
8434							0.04456781595945358	0.04456781595945358	0.04456781595945358
8450							0.04457174241542816	0.04457174241542816	0.04457174241542816
8466							0.04455628618597984	0.04455628618597984	0.04455628618597984
8482							0.044553473591804504	0.044553473591804504	0.044553473591804504
8498							0.04452705383300781	0.04452705383300781	0.04452705383300781
8514							0.04453369975090027	0.04453369975090027	0.04453369975090027
8530							0.04455171152949333	0.04455171152949333	0.04455171152949333
8546							0.044545505195856094	0.044545505195856094	0.044545505195856094
8562							0.04458404704928398	0.04458404704928398	0.04458404704928398
8578							0.04453831911087036	0.04453831911087036	0.04453831911087036
8594							0.04450933635234833	0.04450933635234833	0.04450933635234833
8610							0.044609926640987396	0.044609926640987396	0.044609926640987396
8626							0.04458015412092209	0.04458015412092209	0.04458015412092209
8642							0.044572457671165466	0.044572457671165466	0.044572457671165466
8658							0.04454164206981659	0.04454164206981659	0.04454164206981659
8674							0.04457178711891174	0.04457178711891174	0.04457178711891174
8690							0.0445367805659771	0.0445367805659771	0.0445367805659771
8706							0.04455218464136124	0.04455218464136124	0.04455218464136124
8722							0.04457193240523338	0.04457193240523338	0.04457193240523338
8738							0.04456448182463646	0.04456448182463646	0.04456448182463646
8754							0.04458027333021164	0.04458027333021164	0.04458027333021164
8768							0.04455732926726341	0.04455732926726341	0.04455732926726341
8784							0.04454440996050835	0.04454440996050835	0.04454440996050835
8800							0.04453779384493828	0.04453779384493828	0.04453779384493828
8816							0.04457436501979828	0.04457436501979828	0.04457436501979828
8832							0.04457588866353035	0.04457588866353035	0.04457588866353035
8848							0.04455842077732086	0.04455842077732086	0.04455842077732086
8864							0.044580768793821335	0.044580768793821335	0.044580768793821335
