# Supplementary material for: Deep learning predicts real-world electric vehicle direct current charging profiles and durations
Source: Nat Commun. 2025 Dec 5;16:10921. doi: 10.1038/s41467-025-65970-y (PMC12680626; doi:10.1038/s41467-025-65970-y)
Supplement: Supplementary file 3 — Source Data [file 41467_2025_65970_MOESM3_ESM.zip › SourceData/SupplementaryInformation/Figure_S2_val_input_5_points.csv]

Step	s816h256b1024 - validation_mae_masked_mask_5	s816h256b1024 - validation_mae_masked_mask_5__MIN	s816h256b1024 - validation_mae_masked_mask_5__MAX	s123h256b1024 - validation_mae_masked_mask_5	s123h256b1024 - validation_mae_masked_mask_5__MIN	s123h256b1024 - validation_mae_masked_mask_5__MAX	s42h256b1024 - validation_mae_masked_mask_5	s42h256b1024 - validation_mae_masked_mask_5__MIN	s42h256b1024 - validation_mae_masked_mask_5__MAX
12	0.05726291239261627	0.05726291239261627	0.05726291239261627	0.06737462431192398	0.06737462431192398	0.06737462431192398	0.055341847240924835	0.055341847240924835	0.055341847240924835
28	0.0621853768825531	0.0621853768825531	0.0621853768825531	0.056923240423202515	0.056923240423202515	0.056923240423202515	0.05625876039266586	0.05625876039266586	0.05625876039266586
44	0.0525338314473629	0.0525338314473629	0.0525338314473629	0.05227598547935486	0.05227598547935486	0.05227598547935486	0.0540580078959465	0.0540580078959465	0.0540580078959465
60	0.05128270387649536	0.05128270387649536	0.05128270387649536	0.052264414727687836	0.052264414727687836	0.052264414727687836	0.05132212117314339	0.05132212117314339	0.05132212117314339
76	0.05045640096068382	0.05045640096068382	0.05045640096068382	0.051521845161914825	0.051521845161914825	0.051521845161914825	0.05307485908269882	0.05307485908269882	0.05307485908269882
92	0.05131369084119797	0.05131369084119797	0.05131369084119797	0.051626723259687424	0.051626723259687424	0.051626723259687424	0.04961971566081047	0.04961971566081047	0.04961971566081047
108	0.04837542772293091	0.04837542772293091	0.04837542772293091	0.04990892857313156	0.04990892857313156	0.04990892857313156	0.0490463450551033	0.0490463450551033	0.0490463450551033
124	0.04840093478560448	0.04840093478560448	0.04840093478560448	0.04763024300336838	0.04763024300336838	0.04763024300336838	0.051583606749773026	0.051583606749773026	0.051583606749773026
140	0.04694898799061775	0.04694898799061775	0.04694898799061775	0.04752904549241066	0.04752904549241066	0.04752904549241066	0.04692455008625984	0.04692455008625984	0.04692455008625984
156	0.04588683322072029	0.04588683322072029	0.04588683322072029	0.04730267450213432	0.04730267450213432	0.04730267450213432	0.047092970460653305	0.047092970460653305	0.047092970460653305
172	0.046415142714977264	0.046415142714977264	0.046415142714977264	0.046048346906900406	0.046048346906900406	0.046048346906900406	0.045304927974939346	0.045304927974939346	0.045304927974939346
188	0.04457996413111687	0.04457996413111687	0.04457996413111687	0.044991299510002136	0.044991299510002136	0.044991299510002136	0.04573230445384979	0.04573230445384979	0.04573230445384979
204	0.04896291717886925	0.04896291717886925	0.04896291717886925	0.04437056928873062	0.04437056928873062	0.04437056928873062	0.044271938502788544	0.044271938502788544	0.044271938502788544
220	0.04418910667300224	0.04418910667300224	0.04418910667300224	0.04433907940983772	0.04433907940983772	0.04433907940983772	0.04347124695777893	0.04347124695777893	0.04347124695777893
236	0.04285045713186264	0.04285045713186264	0.04285045713186264	0.04358845204114914	0.04358845204114914	0.04358845204114914	0.042390305548906326	0.042390305548906326	0.042390305548906326
252	0.04336303472518921	0.04336303472518921	0.04336303472518921	0.04472646489739418	0.04472646489739418	0.04472646489739418	0.04221329465508461	0.04221329465508461	0.04221329465508461
268	0.042773593217134476	0.042773593217134476	0.042773593217134476	0.047248467803001404	0.047248467803001404	0.047248467803001404	0.042976610362529755	0.042976610362529755	0.042976610362529755
284	0.04255310818552971	0.04255310818552971	0.04255310818552971	0.041677407920360565	0.041677407920360565	0.041677407920360565	0.041739434003829956	0.041739434003829956	0.041739434003829956
300	0.041354332119226456	0.041354332119226456	0.041354332119226456	0.04295441508293152	0.04295441508293152	0.04295441508293152	0.043169982731342316	0.043169982731342316	0.043169982731342316
316	0.041849248111248016	0.041849248111248016	0.041849248111248016	0.04084433987736702	0.04084433987736702	0.04084433987736702	0.04164174199104309	0.04164174199104309	0.04164174199104309
332	0.041854094713926315	0.041854094713926315	0.041854094713926315	0.04085950180888176	0.04085950180888176	0.04085950180888176	0.04131678491830826	0.04131678491830826	0.04131678491830826
348	0.03957328200340271	0.03957328200340271	0.03957328200340271	0.040596067905426025	0.040596067905426025	0.040596067905426025	0.04027416557073593	0.04027416557073593	0.04027416557073593
364	0.03907262906432152	0.03907262906432152	0.03907262906432152	0.04026532918214798	0.04026532918214798	0.04026532918214798	0.040123101323843	0.040123101323843	0.040123101323843
380	0.03934803977608681	0.03934803977608681	0.03934803977608681	0.039688609540462494	0.039688609540462494	0.039688609540462494	0.04211927577853203	0.04211927577853203	0.04211927577853203
396	0.039441727101802826	0.039441727101802826	0.039441727101802826	0.03970957547426224	0.03970957547426224	0.03970957547426224	0.04085274040699005	0.04085274040699005	0.04085274040699005
410	0.03926078602671623	0.03926078602671623	0.03926078602671623	0.03877370432019234	0.03877370432019234	0.03877370432019234	0.04030018299818039	0.04030018299818039	0.04030018299818039
426	0.04209773242473602	0.04209773242473602	0.04209773242473602	0.039464421570301056	0.039464421570301056	0.039464421570301056	0.038395315408706665	0.038395315408706665	0.038395315408706665
442	0.03890732303261757	0.03890732303261757	0.03890732303261757	0.038749273866415024	0.038749273866415024	0.038749273866415024	0.03779923915863037	0.03779923915863037	0.03779923915863037
458	0.03956455737352371	0.03956455737352371	0.03956455737352371	0.03878074511885643	0.03878074511885643	0.03878074511885643	0.03746754676103592	0.03746754676103592	0.03746754676103592
474	0.03787552937865257	0.03787552937865257	0.03787552937865257	0.038749031722545624	0.038749031722545624	0.038749031722545624	0.03721272945404053	0.03721272945404053	0.03721272945404053
490	0.03956102579832077	0.03956102579832077	0.03956102579832077	0.03799594193696976	0.03799594193696976	0.03799594193696976	0.03871849924325943	0.03871849924325943	0.03871849924325943
506	0.0400799922645092	0.0400799922645092	0.0400799922645092	0.038826171308755875	0.038826171308755875	0.038826171308755875	0.03825929015874863	0.03825929015874863	0.03825929015874863
522	0.03849243000149727	0.03849243000149727	0.03849243000149727	0.03720461577177048	0.03720461577177048	0.03720461577177048	0.037192437797784805	0.037192437797784805	0.037192437797784805
538	0.037495262920856476	0.037495262920856476	0.037495262920856476	0.03703974187374115	0.03703974187374115	0.03703974187374115	0.03727400302886963	0.03727400302886963	0.03727400302886963
554	0.03797249495983124	0.03797249495983124	0.03797249495983124	0.0362362377345562	0.0362362377345562	0.0362362377345562	0.03723737224936485	0.03723737224936485	0.03723737224936485
570	0.036810457706451416	0.036810457706451416	0.036810457706451416	0.036804843693971634	0.036804843693971634	0.036804843693971634	0.036873847246170044	0.036873847246170044	0.036873847246170044
586	0.037028513848781586	0.037028513848781586	0.037028513848781586	0.036968544125556946	0.036968544125556946	0.036968544125556946	0.03667737916111946	0.03667737916111946	0.03667737916111946
602	0.036949433386325836	0.036949433386325836	0.036949433386325836	0.0361366905272007	0.0361366905272007	0.0361366905272007	0.03606748953461647	0.03606748953461647	0.03606748953461647
618	0.03678804636001587	0.03678804636001587	0.03678804636001587	0.03660927340388298	0.03660927340388298	0.03660927340388298	0.03621857240796089	0.03621857240796089	0.03621857240796089
634	0.036747097969055176	0.036747097969055176	0.036747097969055176	0.03629986196756363	0.03629986196756363	0.03629986196756363	0.035794731229543686	0.035794731229543686	0.035794731229543686
650	0.03690231218934059	0.03690231218934059	0.03690231218934059	0.036789800971746445	0.036789800971746445	0.036789800971746445	0.036065079271793365	0.036065079271793365	0.036065079271793365
666	0.0371420793235302	0.0371420793235302	0.0371420793235302	0.036275286227464676	0.036275286227464676	0.036275286227464676	0.03656800836324692	0.03656800836324692	0.03656800836324692
682	0.036203768104314804	0.036203768104314804	0.036203768104314804	0.03531917929649353	0.03531917929649353	0.03531917929649353	0.03479427471756935	0.03479427471756935	0.03479427471756935
698	0.03666273131966591	0.03666273131966591	0.03666273131966591	0.03551608324050903	0.03551608324050903	0.03551608324050903	0.03510310873389244	0.03510310873389244	0.03510310873389244
714	0.03535856306552887	0.03535856306552887	0.03535856306552887	0.03592553734779358	0.03592553734779358	0.03592553734779358	0.03595443814992905	0.03595443814992905	0.03595443814992905
730	0.03536834195256233	0.03536834195256233	0.03536834195256233	0.03521642088890076	0.03521642088890076	0.03521642088890076	0.03545147180557251	0.03545147180557251	0.03545147180557251
746	0.03522016853094101	0.03522016853094101	0.03522016853094101	0.035678330808877945	0.035678330808877945	0.035678330808877945	0.03547021001577377	0.03547021001577377	0.03547021001577377
762	0.035071585327386856	0.035071585327386856	0.035071585327386856	0.035207442939281464	0.035207442939281464	0.035207442939281464	0.03514812886714935	0.03514812886714935	0.03514812886714935
778	0.035206351429224014	0.035206351429224014	0.035206351429224014	0.034810006618499756	0.034810006618499756	0.034810006618499756	0.03487277030944824	0.03487277030944824	0.03487277030944824
794	0.035586319863796234	0.035586319863796234	0.035586319863796234	0.03459019586443901	0.03459019586443901	0.03459019586443901	0.03507091477513313	0.03507091477513313	0.03507091477513313
808	0.03485715016722679	0.03485715016722679	0.03485715016722679	0.035053640604019165	0.035053640604019165	0.035053640604019165	0.03473546355962753	0.03473546355962753	0.03473546355962753
824	0.03440137952566147	0.03440137952566147	0.03440137952566147	0.03472105413675308	0.03472105413675308	0.03472105413675308	0.03611498326063156	0.03611498326063156	0.03611498326063156
840	0.03614402189850807	0.03614402189850807	0.03614402189850807	0.03445916622877121	0.03445916622877121	0.03445916622877121	0.03439077362418175	0.03439077362418175	0.03439077362418175
856	0.03514782339334488	0.03514782339334488	0.03514782339334488	0.03566021844744682	0.03566021844744682	0.03566021844744682	0.0348946712911129	0.0348946712911129	0.0348946712911129
872	0.034168485552072525	0.034168485552072525	0.034168485552072525	0.03532515838742256	0.03532515838742256	0.03532515838742256	0.035183221101760864	0.035183221101760864	0.035183221101760864
888	0.036090824753046036	0.036090824753046036	0.036090824753046036	0.03443535417318344	0.03443535417318344	0.03443535417318344	0.03376641869544983	0.03376641869544983	0.03376641869544983
904	0.03447774425148964	0.03447774425148964	0.03447774425148964	0.035169489681720734	0.035169489681720734	0.035169489681720734	0.03432392701506615	0.03432392701506615	0.03432392701506615
920	0.03440628945827484	0.03440628945827484	0.03440628945827484	0.03433305397629738	0.03433305397629738	0.03433305397629738	0.033880967646837234	0.033880967646837234	0.033880967646837234
936	0.03427186608314514	0.03427186608314514	0.03427186608314514	0.03379468619823456	0.03379468619823456	0.03379468619823456	0.03450387343764305	0.03450387343764305	0.03450387343764305
952	0.034275978803634644	0.034275978803634644	0.034275978803634644	0.03427469730377197	0.03427469730377197	0.03427469730377197	0.03334597125649452	0.03334597125649452	0.03334597125649452
968	0.03418733924627304	0.03418733924627304	0.03418733924627304	0.03394722193479538	0.03394722193479538	0.03394722193479538	0.03381369635462761	0.03381369635462761	0.03381369635462761
984	0.03431650623679161	0.03431650623679161	0.03431650623679161	0.03384096920490265	0.03384096920490265	0.03384096920490265	0.03350576013326645	0.03350576013326645	0.03350576013326645
1000	0.03387143835425377	0.03387143835425377	0.03387143835425377	0.03389228507876396	0.03389228507876396	0.03389228507876396	0.03338347375392914	0.03338347375392914	0.03338347375392914
1016	0.03414050117135048	0.03414050117135048	0.03414050117135048	0.03361296281218529	0.03361296281218529	0.03361296281218529	0.034227289259433746	0.034227289259433746	0.034227289259433746
1032	0.03309743478894234	0.03309743478894234	0.03309743478894234	0.033748019486665726	0.033748019486665726	0.033748019486665726	0.034432344138622284	0.034432344138622284	0.034432344138622284
1048	0.033618517220020294	0.033618517220020294	0.033618517220020294	0.03344075009226799	0.03344075009226799	0.03344075009226799	0.03346824273467064	0.03346824273467064	0.03346824273467064
1064	0.03345610946416855	0.03345610946416855	0.03345610946416855	0.03361181914806366	0.03361181914806366	0.03361181914806366	0.03330015018582344	0.03330015018582344	0.03330015018582344
1080	0.033451326191425323	0.033451326191425323	0.033451326191425323	0.03430852293968201	0.03430852293968201	0.03430852293968201	0.032955463975667953	0.032955463975667953	0.032955463975667953
1096	0.03413156047463417	0.03413156047463417	0.03413156047463417	0.03288823738694191	0.03288823738694191	0.03288823738694191	0.03317732736468315	0.03317732736468315	0.03317732736468315
1112	0.03357134386897087	0.03357134386897087	0.03357134386897087	0.033046334981918335	0.033046334981918335	0.033046334981918335	0.03322691470384598	0.03322691470384598	0.03322691470384598
1128	0.033296339213848114	0.033296339213848114	0.033296339213848114	0.032723318785429	0.032723318785429	0.032723318785429	0.033292029052972794	0.033292029052972794	0.033292029052972794
1144	0.033343907445669174	0.033343907445669174	0.033343907445669174	0.033800821751356125	0.033800821751356125	0.033800821751356125	0.03380903601646423	0.03380903601646423	0.03380903601646423
1160	0.033168304711580276	0.033168304711580276	0.033168304711580276	0.03367852047085762	0.03367852047085762	0.03367852047085762	0.033487290143966675	0.033487290143966675	0.033487290143966675
1176	0.03275229409337044	0.03275229409337044	0.03275229409337044	0.03370654582977295	0.03370654582977295	0.03370654582977295	0.032851915806531906	0.032851915806531906	0.032851915806531906
1192	0.03325827792286873	0.03325827792286873	0.03325827792286873	0.03277904540300369	0.03277904540300369	0.03277904540300369	0.03243844956159592	0.03243844956159592	0.03243844956159592
1206	0.033162377774715424	0.033162377774715424	0.033162377774715424	0.03250659257173538	0.03250659257173538	0.03250659257173538	0.033927589654922485	0.033927589654922485	0.033927589654922485
1222	0.03283816948533058	0.03283816948533058	0.03283816948533058	0.03357909619808197	0.03357909619808197	0.03357909619808197	0.032846398651599884	0.032846398651599884	0.032846398651599884
1238	0.032728411257267	0.032728411257267	0.032728411257267	0.03263615816831589	0.03263615816831589	0.03263615816831589	0.03267187252640724	0.03267187252640724	0.03267187252640724
1254	0.03311988711357117	0.03311988711357117	0.03311988711357117	0.03283025324344635	0.03283025324344635	0.03283025324344635	0.032549988478422165	0.032549988478422165	0.032549988478422165
1270	0.03292231261730194	0.03292231261730194	0.03292231261730194	0.032093595713377	0.032093595713377	0.032093595713377	0.03253462538123131	0.03253462538123131	0.03253462538123131
1286	0.033578794449567795	0.033578794449567795	0.033578794449567795	0.03279346227645874	0.03279346227645874	0.03279346227645874	0.032593317329883575	0.032593317329883575	0.032593317329883575
1302	0.032493602484464645	0.032493602484464645	0.032493602484464645	0.033509496599435806	0.033509496599435806	0.033509496599435806	0.03284037113189697	0.03284037113189697	0.03284037113189697
1318	0.032515283674001694	0.032515283674001694	0.032515283674001694	0.032577838748693466	0.032577838748693466	0.032577838748693466	0.032233819365501404	0.032233819365501404	0.032233819365501404
1334	0.0327223539352417	0.0327223539352417	0.0327223539352417	0.0322551503777504	0.0322551503777504	0.0322551503777504	0.032977234572172165	0.032977234572172165	0.032977234572172165
1350	0.03305722028017044	0.03305722028017044	0.03305722028017044	0.03180617466568947	0.03180617466568947	0.03180617466568947	0.03274326026439667	0.03274326026439667	0.03274326026439667
1366	0.03307291120290756	0.03307291120290756	0.03307291120290756	0.03312031924724579	0.03312031924724579	0.03312031924724579	0.03218163922429085	0.03218163922429085	0.03218163922429085
1382	0.03269130736589432	0.03269130736589432	0.03269130736589432	0.032196756452322006	0.032196756452322006	0.032196756452322006	0.032599303871393204	0.032599303871393204	0.032599303871393204
1398	0.03254606947302818	0.03254606947302818	0.03254606947302818	0.032484497874975204	0.032484497874975204	0.032484497874975204	0.03213253244757652	0.03213253244757652	0.03213253244757652
1414	0.03260096535086632	0.03260096535086632	0.03260096535086632	0.03191327676177025	0.03191327676177025	0.03191327676177025	0.032184720039367676	0.032184720039367676	0.032184720039367676
1430	0.0322757251560688	0.0322757251560688	0.0322757251560688	0.03188120946288109	0.03188120946288109	0.03188120946288109	0.032465774565935135	0.032465774565935135	0.032465774565935135
1446	0.032522667199373245	0.032522667199373245	0.032522667199373245	0.032198354601860046	0.032198354601860046	0.032198354601860046	0.03257451206445694	0.03257451206445694	0.03257451206445694
1462	0.03299827501177788	0.03299827501177788	0.03299827501177788	0.03198546543717384	0.03198546543717384	0.03198546543717384	0.031965937465429306	0.031965937465429306	0.031965937465429306
1478	0.03248251974582672	0.03248251974582672	0.03248251974582672	0.031931981444358826	0.031931981444358826	0.031931981444358826	0.032480910420417786	0.032480910420417786	0.032480910420417786
1494	0.032837703824043274	0.032837703824043274	0.032837703824043274	0.03179069980978966	0.03179069980978966	0.03179069980978966	0.03275236114859581	0.03275236114859581	0.03275236114859581
1510	0.03221679851412773	0.03221679851412773	0.03221679851412773	0.03183484077453613	0.03183484077453613	0.03183484077453613	0.032204389572143555	0.032204389572143555	0.032204389572143555
1526	0.03213726729154587	0.03213726729154587	0.03213726729154587	0.03201780468225479	0.03201780468225479	0.03201780468225479	0.03205304592847824	0.03205304592847824	0.03205304592847824
1542	0.0320204421877861	0.0320204421877861	0.0320204421877861	0.03149290010333061	0.03149290010333061	0.03149290010333061	0.03254995867609978	0.03254995867609978	0.03254995867609978
1558	0.032250553369522095	0.032250553369522095	0.032250553369522095	0.03215126693248749	0.03215126693248749	0.03215126693248749	0.0318283811211586	0.0318283811211586	0.0318283811211586
1574	0.032699357718229294	0.032699357718229294	0.032699357718229294	0.03158973157405853	0.03158973157405853	0.03158973157405853	0.03158758953213692	0.03158758953213692	0.03158758953213692
1590	0.032346952706575394	0.032346952706575394	0.032346952706575394	0.03170466050505638	0.03170466050505638	0.03170466050505638	0.03170926123857498	0.03170926123857498	0.03170926123857498
1604	0.03200872614979744	0.03200872614979744	0.03200872614979744	0.031327493488788605	0.031327493488788605	0.031327493488788605	0.0322134867310524	0.0322134867310524	0.0322134867310524
1620	0.03220204636454582	0.03220204636454582	0.03220204636454582	0.03234434872865677	0.03234434872865677	0.03234434872865677	0.03194356709718704	0.03194356709718704	0.03194356709718704
1636	0.03195277228951454	0.03195277228951454	0.03195277228951454	0.03230715170502663	0.03230715170502663	0.03230715170502663	0.03195600211620331	0.03195600211620331	0.03195600211620331
1652	0.031948212534189224	0.031948212534189224	0.031948212534189224	0.03154570981860161	0.03154570981860161	0.03154570981860161	0.03141900524497032	0.03141900524497032	0.03141900524497032
1668	0.03205011785030365	0.03205011785030365	0.03205011785030365	0.031311165541410446	0.031311165541410446	0.031311165541410446	0.03203527256846428	0.03203527256846428	0.03203527256846428
1684	0.03206120803952217	0.03206120803952217	0.03206120803952217	0.03255473077297211	0.03255473077297211	0.03255473077297211	0.03143206238746643	0.03143206238746643	0.03143206238746643
1700	0.03225478529930115	0.03225478529930115	0.03225478529930115	0.031629644334316254	0.031629644334316254	0.031629644334316254	0.032193515449762344	0.032193515449762344	0.032193515449762344
1716	0.03202121704816818	0.03202121704816818	0.03202121704816818	0.031585562974214554	0.031585562974214554	0.031585562974214554	0.03177424520254135	0.03177424520254135	0.03177424520254135
1732	0.031966935843229294	0.031966935843229294	0.031966935843229294	0.03133854269981384	0.03133854269981384	0.03133854269981384	0.0319274440407753	0.0319274440407753	0.0319274440407753
1748	0.03174921125173569	0.03174921125173569	0.03174921125173569	0.03141854330897331	0.03141854330897331	0.03141854330897331	0.03134852647781372	0.03134852647781372	0.03134852647781372
1764	0.031777169555425644	0.031777169555425644	0.031777169555425644	0.03169339895248413	0.03169339895248413	0.03169339895248413	0.03226654976606369	0.03226654976606369	0.03226654976606369
1780	0.03151683881878853	0.03151683881878853	0.03151683881878853	0.03141675889492035	0.03141675889492035	0.03141675889492035	0.031638253480196	0.031638253480196	0.031638253480196
1796	0.03178739175200462	0.03178739175200462	0.03178739175200462	0.03134464845061302	0.03134464845061302	0.03134464845061302	0.031244007870554924	0.031244007870554924	0.031244007870554924
1812	0.03253655880689621	0.03253655880689621	0.03253655880689621	0.03189970925450325	0.03189970925450325	0.03189970925450325	0.03150314837694168	0.03150314837694168	0.03150314837694168
1828	0.031440235674381256	0.031440235674381256	0.031440235674381256	0.031148063018918037	0.031148063018918037	0.031148063018918037	0.03154761716723442	0.03154761716723442	0.03154761716723442
1844	0.031709399074316025	0.031709399074316025	0.031709399074316025	0.03246696665883064	0.03246696665883064	0.03246696665883064	0.03151705488562584	0.03151705488562584	0.03151705488562584
1860	0.031275369226932526	0.031275369226932526	0.031275369226932526	0.03143436461687088	0.03143436461687088	0.03143436461687088	0.03132350370287895	0.03132350370287895	0.03132350370287895
1876	0.031563494354486465	0.031563494354486465	0.031563494354486465	0.03106546215713024	0.03106546215713024	0.03106546215713024	0.03121422976255417	0.03121422976255417	0.03121422976255417
1892	0.03146999701857567	0.03146999701857567	0.03146999701857567	0.030890364199876785	0.030890364199876785	0.030890364199876785	0.03138897940516472	0.03138897940516472	0.03138897940516472
1908	0.0313461571931839	0.0313461571931839	0.0313461571931839	0.03250972181558609	0.03250972181558609	0.03250972181558609	0.031229466199874878	0.031229466199874878	0.031229466199874878
1924	0.031295523047447205	0.031295523047447205	0.031295523047447205	0.03156919404864311	0.03156919404864311	0.03156919404864311	0.03125574812293053	0.03125574812293053	0.03125574812293053
1940	0.031180065125226974	0.031180065125226974	0.031180065125226974	0.030731812119483948	0.030731812119483948	0.030731812119483948	0.031026119366288185	0.031026119366288185	0.031026119366288185
1956	0.03163430467247963	0.03163430467247963	0.03163430467247963	0.03175356239080429	0.03175356239080429	0.03175356239080429	0.031325582414865494	0.031325582414865494	0.031325582414865494
1972	0.0317547470331192	0.0317547470331192	0.0317547470331192	0.0309376772493124	0.0309376772493124	0.0309376772493124	0.031116751953959465	0.031116751953959465	0.031116751953959465
1988	0.03126209229230881	0.03126209229230881	0.03126209229230881	0.031369034200906754	0.031369034200906754	0.031369034200906754	0.03128843009471893	0.03128843009471893	0.03128843009471893
2002	0.031228788197040558	0.031228788197040558	0.031228788197040558	0.030977291986346245	0.030977291986346245	0.030977291986346245	0.03077513724565506	0.03077513724565506	0.03077513724565506
2018	0.031168891116976738	0.031168891116976738	0.031168891116976738	0.031166180968284607	0.031166180968284607	0.031166180968284607	0.03151589259505272	0.03151589259505272	0.03151589259505272
2034	0.03152414783835411	0.03152414783835411	0.03152414783835411	0.03077535144984722	0.03077535144984722	0.03077535144984722	0.031132234260439873	0.031132234260439873	0.031132234260439873
2050	0.031601592898368835	0.031601592898368835	0.031601592898368835	0.030631298199295998	0.030631298199295998	0.030631298199295998	0.031267959624528885	0.031267959624528885	0.031267959624528885
2066	0.03115682117640972	0.03115682117640972	0.03115682117640972	0.030759640038013458	0.030759640038013458	0.030759640038013458	0.031237255781888962	0.031237255781888962	0.031237255781888962
2082	0.03090779483318329	0.03090779483318329	0.03090779483318329	0.031124690547585487	0.031124690547585487	0.031124690547585487	0.030923349782824516	0.030923349782824516	0.030923349782824516
2098	0.0311131551861763	0.0311131551861763	0.0311131551861763	0.03191976249217987	0.03191976249217987	0.03191976249217987	0.03106129728257656	0.03106129728257656	0.03106129728257656
2114	0.031276606023311615	0.031276606023311615	0.031276606023311615	0.030513281002640724	0.030513281002640724	0.030513281002640724	0.031409986317157745	0.031409986317157745	0.031409986317157745
2130	0.030843637883663177	0.030843637883663177	0.030843637883663177	0.03101256862282753	0.03101256862282753	0.03101256862282753	0.03114101104438305	0.03114101104438305	0.03114101104438305
2146	0.0316307507455349	0.0316307507455349	0.0316307507455349	0.03053729422390461	0.03053729422390461	0.03053729422390461	0.030956553295254707	0.030956553295254707	0.030956553295254707
2162	0.031088389456272125	0.031088389456272125	0.031088389456272125	0.030786879360675812	0.030786879360675812	0.030786879360675812	0.03067275881767273	0.03067275881767273	0.03067275881767273
2178	0.031234588474035263	0.031234588474035263	0.031234588474035263	0.030721813440322876	0.030721813440322876	0.030721813440322876	0.03092675283551216	0.03092675283551216	0.03092675283551216
2194	0.031185999512672424	0.031185999512672424	0.031185999512672424	0.03189961984753609	0.03189961984753609	0.03189961984753609	0.030467111617326736	0.030467111617326736	0.030467111617326736
2210	0.03052813746035099	0.03052813746035099	0.03052813746035099	0.031135279685258865	0.031135279685258865	0.031135279685258865	0.030772028490900993	0.030772028490900993	0.030772028490900993
2226	0.030770374462008476	0.030770374462008476	0.030770374462008476	0.030636083334684372	0.030636083334684372	0.030636083334684372	0.030966024845838547	0.030966024845838547	0.030966024845838547
2242	0.030962131917476654	0.030962131917476654	0.030962131917476654	0.030843768268823624	0.030843768268823624	0.030843768268823624	0.030675146728754044	0.030675146728754044	0.030675146728754044
2258	0.03125916048884392	0.03125916048884392	0.03125916048884392	0.03160855174064636	0.03160855174064636	0.03160855174064636	0.030822642147541046	0.030822642147541046	0.030822642147541046
2274	0.03085046447813511	0.03085046447813511	0.03085046447813511	0.030405491590499878	0.030405491590499878	0.030405491590499878	0.03091193176805973	0.03091193176805973	0.03091193176805973
2290	0.03050212562084198	0.03050212562084198	0.03050212562084198	0.030428187921643257	0.030428187921643257	0.030428187921643257	0.0310041643679142	0.0310041643679142	0.0310041643679142
2306	0.03099159710109234	0.03099159710109234	0.03099159710109234	0.030765021219849586	0.030765021219849586	0.030765021219849586	0.030867597088217735	0.030867597088217735	0.030867597088217735
2322	0.03053918480873108	0.03053918480873108	0.03053918480873108	0.03042525239288807	0.03042525239288807	0.03042525239288807	0.03077220357954502	0.03077220357954502	0.03077220357954502
2338	0.030368013307452202	0.030368013307452202	0.030368013307452202	0.03059341199696064	0.03059341199696064	0.03059341199696064	0.0305137000977993	0.0305137000977993	0.0305137000977993
2354	0.030801421031355858	0.030801421031355858	0.030801421031355858	0.03039630502462387	0.03039630502462387	0.03039630502462387	0.0306909941136837	0.0306909941136837	0.0306909941136837
2370	0.030935248360037804	0.030935248360037804	0.030935248360037804	0.030439311638474464	0.030439311638474464	0.030439311638474464	0.030555881559848785	0.030555881559848785	0.030555881559848785
2386	0.030488422140479088	0.030488422140479088	0.030488422140479088	0.03048926778137684	0.03048926778137684	0.03048926778137684	0.030406586825847626	0.030406586825847626	0.030406586825847626
2400	0.030692225322127342	0.030692225322127342	0.030692225322127342	0.030286407098174095	0.030286407098174095	0.030286407098174095	0.030752727761864662	0.030752727761864662	0.030752727761864662
2416	0.03096628375351429	0.03096628375351429	0.03096628375351429	0.030005723237991333	0.030005723237991333	0.030005723237991333	0.03035443276166916	0.03035443276166916	0.03035443276166916
2432	0.03053061105310917	0.03053061105310917	0.03053061105310917	0.03080166131258011	0.03080166131258011	0.03080166131258011	0.030451517552137375	0.030451517552137375	0.030451517552137375
2448	0.032216619700193405	0.032216619700193405	0.032216619700193405	0.030303075909614563	0.030303075909614563	0.030303075909614563	0.030373873189091682	0.030373873189091682	0.030373873189091682
2464	0.030588582158088684	0.030588582158088684	0.030588582158088684	0.030129462480545044	0.030129462480545044	0.030129462480545044	0.030756903812289238	0.030756903812289238	0.030756903812289238
2480	0.030454974621534348	0.030454974621534348	0.030454974621534348	0.03053334541618824	0.03053334541618824	0.03053334541618824	0.03032449632883072	0.03032449632883072	0.03032449632883072
2496	0.030406404286623	0.030406404286623	0.030406404286623	0.030324110761284828	0.030324110761284828	0.030324110761284828	0.030493827536702156	0.030493827536702156	0.030493827536702156
2512	0.03229810670018196	0.03229810670018196	0.03229810670018196	0.030482059344649315	0.030482059344649315	0.030482059344649315	0.030488986521959305	0.030488986521959305	0.030488986521959305
2528	0.030656108632683754	0.030656108632683754	0.030656108632683754	0.03018953837454319	0.03018953837454319	0.03018953837454319	0.03029210865497589	0.03029210865497589	0.03029210865497589
2544	0.030526937916874886	0.030526937916874886	0.030526937916874886	0.030783815309405327	0.030783815309405327	0.030783815309405327	0.030663514509797096	0.030663514509797096	0.030663514509797096
2560	0.030230358242988586	0.030230358242988586	0.030230358242988586	0.030043909326195717	0.030043909326195717	0.030043909326195717	0.030532702803611755	0.030532702803611755	0.030532702803611755
2576	0.030883125960826874	0.030883125960826874	0.030883125960826874	0.030022617429494858	0.030022617429494858	0.030022617429494858	0.03081749938428402	0.03081749938428402	0.03081749938428402
2592	0.030501170083880424	0.030501170083880424	0.030501170083880424	0.030009092763066292	0.030009092763066292	0.030009092763066292	0.030446752905845642	0.030446752905845642	0.030446752905845642
2608	0.030907388776540756	0.030907388776540756	0.030907388776540756	0.030235687270760536	0.030235687270760536	0.030235687270760536	0.030806345865130424	0.030806345865130424	0.030806345865130424
2624	0.03081352822482586	0.03081352822482586	0.03081352822482586	0.02986297570168972	0.02986297570168972	0.02986297570168972	0.03044820763170719	0.03044820763170719	0.03044820763170719
2640	0.03027261793613434	0.03027261793613434	0.03027261793613434	0.030312879011034966	0.030312879011034966	0.030312879011034966	0.03021419793367386	0.03021419793367386	0.03021419793367386
2656	0.030720531940460205	0.030720531940460205	0.030720531940460205	0.0299010518938303	0.0299010518938303	0.0299010518938303	0.030157050117850304	0.030157050117850304	0.030157050117850304
2672	0.030452167615294456	0.030452167615294456	0.030452167615294456	0.03002358227968216	0.03002358227968216	0.03002358227968216	0.030338222160935402	0.030338222160935402	0.030338222160935402
2688	0.030035611242055893	0.030035611242055893	0.030035611242055893	0.030630145221948624	0.030630145221948624	0.030630145221948624	0.03017907217144966	0.03017907217144966	0.03017907217144966
2704	0.03053976222872734	0.03053976222872734	0.03053976222872734	0.030400166288018227	0.030400166288018227	0.030400166288018227	0.030558420345187187	0.030558420345187187	0.030558420345187187
2720	0.030264323577284813	0.030264323577284813	0.030264323577284813	0.029832063242793083	0.029832063242793083	0.029832063242793083	0.03035539947450161	0.03035539947450161	0.03035539947450161
2736	0.030310040339827538	0.030310040339827538	0.030310040339827538	0.029893813654780388	0.029893813654780388	0.029893813654780388	0.03018087148666382	0.03018087148666382	0.03018087148666382
2752	0.030256658792495728	0.030256658792495728	0.030256658792495728	0.029919661581516266	0.029919661581516266	0.029919661581516266	0.02972295507788658	0.02972295507788658	0.02972295507788658
2768	0.030320974066853523	0.030320974066853523	0.030320974066853523	0.02990051731467247	0.02990051731467247	0.02990051731467247	0.030616167932748795	0.030616167932748795	0.030616167932748795
2784	0.029977476224303246	0.029977476224303246	0.029977476224303246	0.02979045733809471	0.02979045733809471	0.02979045733809471	0.029877878725528717	0.029877878725528717	0.029877878725528717
2798	0.030708588659763336	0.030708588659763336	0.030708588659763336	0.030245419591665268	0.030245419591665268	0.030245419591665268	0.030147787183523178	0.030147787183523178	0.030147787183523178
2814	0.030807092785835266	0.030807092785835266	0.030807092785835266	0.029722951352596283	0.029722951352596283	0.029722951352596283	0.030331073328852654	0.030331073328852654	0.030331073328852654
2830	0.029991284012794495	0.029991284012794495	0.029991284012794495	0.030040856450796127	0.030040856450796127	0.030040856450796127	0.030113585293293	0.030113585293293	0.030113585293293
2846	0.030768321827054024	0.030768321827054024	0.030768321827054024	0.03002767264842987	0.03002767264842987	0.03002767264842987	0.02990656904876232	0.02990656904876232	0.02990656904876232
2862	0.03037925809621811	0.03037925809621811	0.03037925809621811	0.02983730472624302	0.02983730472624302	0.02983730472624302	0.030057547613978386	0.030057547613978386	0.030057547613978386
2878	0.030059585347771645	0.030059585347771645	0.030059585347771645	0.0300322026014328	0.0300322026014328	0.0300322026014328	0.030127504840493202	0.030127504840493202	0.030127504840493202
2894	0.030933300033211708	0.030933300033211708	0.030933300033211708	0.029989250004291534	0.029989250004291534	0.029989250004291534	0.029993603006005287	0.029993603006005287	0.029993603006005287
2910	0.030437922105193138	0.030437922105193138	0.030437922105193138	0.02972767874598503	0.02972767874598503	0.02972767874598503	0.03011615388095379	0.03011615388095379	0.03011615388095379
2926	0.030412334948778152	0.030412334948778152	0.030412334948778152	0.029693905264139175	0.029693905264139175	0.029693905264139175	0.030150778591632843	0.030150778591632843	0.030150778591632843
2942	0.03086947277188301	0.03086947277188301	0.03086947277188301	0.029930777847766876	0.029930777847766876	0.029930777847766876	0.030070187523961067	0.030070187523961067	0.030070187523961067
2958	0.028962811455130577	0.028962811455130577	0.028962811455130577	0.029741480946540833	0.029741480946540833	0.029741480946540833	0.030237114056944847	0.030237114056944847	0.030237114056944847
2974	0.028796594589948654	0.028796594589948654	0.028796594589948654	0.029955796897411346	0.029955796897411346	0.029955796897411346	0.030059220269322395	0.030059220269322395	0.030059220269322395
2990	0.028635704889893532	0.028635704889893532	0.028635704889893532	0.030058585107326508	0.030058585107326508	0.030058585107326508	0.029709341004490852	0.029709341004490852	0.029709341004490852
3006	0.028721967712044716	0.028721967712044716	0.028721967712044716	0.030025262385606766	0.030025262385606766	0.030025262385606766	0.030152976512908936	0.030152976512908936	0.030152976512908936
3022	0.028690464794635773	0.028690464794635773	0.028690464794635773	0.02985607273876667	0.02985607273876667	0.02985607273876667	0.030273139476776123	0.030273139476776123	0.030273139476776123
3038	0.028718946501612663	0.028718946501612663	0.028718946501612663	0.02968614734709263	0.02968614734709263	0.02968614734709263	0.029850004240870476	0.029850004240870476	0.029850004240870476
3054	0.028742574155330658	0.028742574155330658	0.028742574155330658	0.030117150396108627	0.030117150396108627	0.030117150396108627	0.029935229569673538	0.029935229569673538	0.029935229569673538
3070	0.028438245877623558	0.028438245877623558	0.028438245877623558	0.029682813212275505	0.029682813212275505	0.029682813212275505	0.030350621789693832	0.030350621789693832	0.030350621789693832
3086	0.028791774064302444	0.028791774064302444	0.028791774064302444	0.029760882258415222	0.029760882258415222	0.029760882258415222	0.030139802023768425	0.030139802023768425	0.030139802023768425
3102	0.028615668416023254	0.028615668416023254	0.028615668416023254	0.030062789097428322	0.030062789097428322	0.030062789097428322	0.03026214987039566	0.03026214987039566	0.03026214987039566
3118	0.028531908988952637	0.028531908988952637	0.028531908988952637	0.03024250455200672	0.03024250455200672	0.03024250455200672	0.029920348897576332	0.029920348897576332	0.029920348897576332
3134	0.028491100296378136	0.028491100296378136	0.028491100296378136	0.02951793558895588	0.02951793558895588	0.02951793558895588	0.029826808720827103	0.029826808720827103	0.029826808720827103
3150	0.028520027175545692	0.028520027175545692	0.028520027175545692	0.029486743733286858	0.029486743733286858	0.029486743733286858	0.030019354075193405	0.030019354075193405	0.030019354075193405
3166	0.02840513177216053	0.02840513177216053	0.02840513177216053	0.02967519313097	0.02967519313097	0.02967519313097	0.03002316877245903	0.03002316877245903	0.03002316877245903
3182	0.02848789654672146	0.02848789654672146	0.02848789654672146	0.02976217307150364	0.02976217307150364	0.02976217307150364	0.03023090586066246	0.03023090586066246	0.03023090586066246
3196	0.02844950743019581	0.02844950743019581	0.02844950743019581	0.02931566908955574	0.02931566908955574	0.02931566908955574	0.029852671548724174	0.029852671548724174	0.029852671548724174
3212	0.02845167927443981	0.02845167927443981	0.02845167927443981	0.02979511395096779	0.02979511395096779	0.02979511395096779	0.029821747913956642	0.029821747913956642	0.029821747913956642
3228	0.028376607224345207	0.028376607224345207	0.028376607224345207	0.029493503272533417	0.029493503272533417	0.029493503272533417	0.029953470453619957	0.029953470453619957	0.029953470453619957
3244	0.028172045946121216	0.028172045946121216	0.028172045946121216	0.029506398364901543	0.029506398364901543	0.029506398364901543	0.029882259666919708	0.029882259666919708	0.029882259666919708
3260	0.028496241196990013	0.028496241196990013	0.028496241196990013	0.02955036237835884	0.02955036237835884	0.02955036237835884	0.030068987980484962	0.030068987980484962	0.030068987980484962
3276	0.02819194458425045	0.02819194458425045	0.02819194458425045	0.02969367802143097	0.02969367802143097	0.02969367802143097	0.029762549325823784	0.029762549325823784	0.029762549325823784
3292	0.028392545878887177	0.028392545878887177	0.028392545878887177	0.029779653996229172	0.029779653996229172	0.029779653996229172	0.029615551233291626	0.029615551233291626	0.029615551233291626
3308	0.028378698974847794	0.028378698974847794	0.028378698974847794	0.029755180701613426	0.029755180701613426	0.029755180701613426	0.029774799942970276	0.029774799942970276	0.029774799942970276
3324	0.02843649871647358	0.02843649871647358	0.02843649871647358	0.030989430844783783	0.030989430844783783	0.030989430844783783	0.029939398169517517	0.029939398169517517	0.029939398169517517
3340	0.028575856238603592	0.028575856238603592	0.028575856238603592	0.029168596491217613	0.029168596491217613	0.029168596491217613	0.029776910319924355	0.029776910319924355	0.029776910319924355
3356	0.028589285910129547	0.028589285910129547	0.028589285910129547	0.029278792440891266	0.029278792440891266	0.029278792440891266	0.029863638803362846	0.029863638803362846	0.029863638803362846
3372	0.028445614501833916	0.028445614501833916	0.028445614501833916	0.029653804376721382	0.029653804376721382	0.029653804376721382	0.029686179012060165	0.029686179012060165	0.029686179012060165
3388	0.028162389993667603	0.028162389993667603	0.028162389993667603	0.02984224259853363	0.02984224259853363	0.02984224259853363	0.02963421680033207	0.02963421680033207	0.02963421680033207
3404	0.028366664424538612	0.028366664424538612	0.028366664424538612	0.029825253412127495	0.029825253412127495	0.029825253412127495	0.03030812367796898	0.03030812367796898	0.03030812367796898
3420	0.028496796265244484	0.028496796265244484	0.028496796265244484	0.0296823438256979	0.0296823438256979	0.0296823438256979	0.030381595715880394	0.030381595715880394	0.030381595715880394
3436	0.028491752222180367	0.028491752222180367	0.028491752222180367	0.02986939437687397	0.02986939437687397	0.02986939437687397	0.029586028307676315	0.029586028307676315	0.029586028307676315
3452	0.0282540712505579	0.0282540712505579	0.0282540712505579	0.029464781284332275	0.029464781284332275	0.029464781284332275	0.029886331409215927	0.029886331409215927	0.029886331409215927
3468	0.02837565913796425	0.02837565913796425	0.02837565913796425	0.029327090829610825	0.029327090829610825	0.029327090829610825	0.029313765466213226	0.029313765466213226	0.029313765466213226
3484	0.028608079999685287	0.028608079999685287	0.028608079999685287	0.029280707240104675	0.029280707240104675	0.029280707240104675	0.02960786409676075	0.02960786409676075	0.02960786409676075
3500	0.028645377606153488	0.028645377606153488	0.028645377606153488	0.029662922024726868	0.029662922024726868	0.029662922024726868	0.029627833515405655	0.029627833515405655	0.029627833515405655
3516	0.028408266603946686	0.028408266603946686	0.028408266603946686	0.029565749689936638	0.029565749689936638	0.029565749689936638	0.029669275507330894	0.029669275507330894	0.029669275507330894
3532	0.028138769790530205	0.028138769790530205	0.028138769790530205	0.029581665992736816	0.029581665992736816	0.029581665992736816	0.029801784083247185	0.029801784083247185	0.029801784083247185
3548	0.028236744925379753	0.028236744925379753	0.028236744925379753	0.029274867847561836	0.029274867847561836	0.029274867847561836	0.029630735516548157	0.029630735516548157	0.029630735516548157
3564	0.028289973735809326	0.028289973735809326	0.028289973735809326	0.02943473309278488	0.02943473309278488	0.02943473309278488	0.02944578230381012	0.02944578230381012	0.02944578230381012
3580	0.028272317722439766	0.028272317722439766	0.028272317722439766	0.029759598895907402	0.029759598895907402	0.029759598895907402	0.029943574219942093	0.029943574219942093	0.029943574219942093
3594	0.028429312631487846	0.028429312631487846	0.028429312631487846	0.029398933053016663	0.029398933053016663	0.029398933053016663	0.029753677546977997	0.029753677546977997	0.029753677546977997
3610	0.028546882793307304	0.028546882793307304	0.028546882793307304	0.028315052390098572	0.028315052390098572	0.028315052390098572	0.029519151896238327	0.029519151896238327	0.029519151896238327
3626	0.028397446498274803	0.028397446498274803	0.028397446498274803	0.02819511480629444	0.02819511480629444	0.02819511480629444	0.029250359162688255	0.029250359162688255	0.029250359162688255
3642	0.028145682066679	0.028145682066679	0.028145682066679	0.028206560760736465	0.028206560760736465	0.028206560760736465	0.02953985705971718	0.02953985705971718	0.02953985705971718
3658	0.028240688145160675	0.028240688145160675	0.028240688145160675	0.02829931117594242	0.02829931117594242	0.02829931117594242	0.02959424816071987	0.02959424816071987	0.02959424816071987
3674	0.028026506304740906	0.028026506304740906	0.028026506304740906	0.028102846816182137	0.028102846816182137	0.028102846816182137	0.02952488139271736	0.02952488139271736	0.02952488139271736
3690	0.028659900650382042	0.028659900650382042	0.028659900650382042	0.028132537379860878	0.028132537379860878	0.028132537379860878	0.029472822323441505	0.029472822323441505	0.029472822323441505
3706	0.02802823670208454	0.02802823670208454	0.02802823670208454	0.028115663677453995	0.028115663677453995	0.028115663677453995	0.029399849474430084	0.029399849474430084	0.029399849474430084
3722	0.028235916048288345	0.028235916048288345	0.028235916048288345	0.028095196932554245	0.028095196932554245	0.028095196932554245	0.02955683507025242	0.02955683507025242	0.02955683507025242
3738	0.028213536366820335	0.028213536366820335	0.028213536366820335	0.02794566936790943	0.02794566936790943	0.02794566936790943	0.02932257018983364	0.02932257018983364	0.02932257018983364
3754	0.028150219470262527	0.028150219470262527	0.028150219470262527	0.02814379334449768	0.02814379334449768	0.02814379334449768	0.029703669250011444	0.029703669250011444	0.029703669250011444
3770	0.028168311342597008	0.028168311342597008	0.028168311342597008	0.028054211288690567	0.028054211288690567	0.028054211288690567	0.029330676421523094	0.029330676421523094	0.029330676421523094
3786	0.028194088488817215	0.028194088488817215	0.028194088488817215	0.027963386848568916	0.027963386848568916	0.027963386848568916	0.029570193961262703	0.029570193961262703	0.029570193961262703
3802	0.028212299570441246	0.028212299570441246	0.028212299570441246	0.02792659029364586	0.02792659029364586	0.02792659029364586	0.0291544571518898	0.0291544571518898	0.0291544571518898
3818	0.028297850862145424	0.028297850862145424	0.028297850862145424	0.028438400477170944	0.028438400477170944	0.028438400477170944	0.029110834002494812	0.029110834002494812	0.029110834002494812
3834	0.02803521603345871	0.02803521603345871	0.02803521603345871	0.02788284420967102	0.02788284420967102	0.02788284420967102	0.02956571616232395	0.02956571616232395	0.02956571616232395
3850	0.028156913816928864	0.028156913816928864	0.028156913816928864	0.02780020423233509	0.02780020423233509	0.02780020423233509	0.029097458347678185	0.029097458347678185	0.029097458347678185
3866	0.028161535039544106	0.028161535039544106	0.028161535039544106	0.027859531342983246	0.027859531342983246	0.027859531342983246	0.029217028990387917	0.029217028990387917	0.029217028990387917
3882	0.02830572798848152	0.02830572798848152	0.02830572798848152	0.027999062091112137	0.027999062091112137	0.027999062091112137	0.029150910675525665	0.029150910675525665	0.029150910675525665
3898	0.027941185981035233	0.027941185981035233	0.027941185981035233	0.02787306159734726	0.02787306159734726	0.02787306159734726	0.02942845970392227	0.02942845970392227	0.02942845970392227
3914	0.028260840103030205	0.028260840103030205	0.028260840103030205	0.02791779488325119	0.02791779488325119	0.02791779488325119	0.02908880077302456	0.02908880077302456	0.02908880077302456
3930	0.028255503624677658	0.028255503624677658	0.028255503624677658	0.027893507853150368	0.027893507853150368	0.027893507853150368	0.029490282759070396	0.029490282759070396	0.029490282759070396
3946	0.02744593843817711	0.02744593843817711	0.02744593843817711	0.02750467322766781	0.02750467322766781	0.02750467322766781	0.029182301834225655	0.029182301834225655	0.029182301834225655
3962	0.027579033747315407	0.027579033747315407	0.027579033747315407	0.027891704812645912	0.027891704812645912	0.027891704812645912	0.029112359508872032	0.029112359508872032	0.029112359508872032
3978	0.027180831879377365	0.027180831879377365	0.027180831879377365	0.028203295543789864	0.028203295543789864	0.028203295543789864	0.029279187321662903	0.029279187321662903	0.029279187321662903
3992	0.027492955327033997	0.027492955327033997	0.027492955327033997	0.028050702065229416	0.028050702065229416	0.028050702065229416	0.029060328379273415	0.029060328379273415	0.029060328379273415
4008	0.027231363579630852	0.027231363579630852	0.027231363579630852	0.02786494418978691	0.02786494418978691	0.02786494418978691	0.029289625585079193	0.029289625585079193	0.029289625585079193
4024	0.02721651829779148	0.02721651829779148	0.02721651829779148	0.028240995481610298	0.028240995481610298	0.028240995481610298	0.029341790825128555	0.029341790825128555	0.029341790825128555
4040	0.027346502989530563	0.027346502989530563	0.027346502989530563	0.027714818716049194	0.027714818716049194	0.027714818716049194	0.029531730338931084	0.029531730338931084	0.029531730338931084
4056	0.027415350079536438	0.027415350079536438	0.027415350079536438	0.027900563552975655	0.027900563552975655	0.027900563552975655	0.029236871749162674	0.029236871749162674	0.029236871749162674
4072	0.027392659336328506	0.027392659336328506	0.027392659336328506	0.028063610196113586	0.028063610196113586	0.028063610196113586	0.029245927929878235	0.029245927929878235	0.029245927929878235
4088	0.02717856876552105	0.02717856876552105	0.02717856876552105	0.02789921686053276	0.02789921686053276	0.02789921686053276	0.02914113737642765	0.02914113737642765	0.02914113737642765
4104	0.027445925399661064	0.027445925399661064	0.027445925399661064	0.02776363305747509	0.02776363305747509	0.02776363305747509	0.029377799481153488	0.029377799481153488	0.029377799481153488
4120	0.02725827880203724	0.02725827880203724	0.02725827880203724	0.028087960556149483	0.028087960556149483	0.028087960556149483	0.029188672080636024	0.029188672080636024	0.029188672080636024
4136	0.027273692190647125	0.027273692190647125	0.027273692190647125	0.027713535353541374	0.027713535353541374	0.027713535353541374	0.0294355358928442	0.0294355358928442	0.0294355358928442
4152	0.02725491300225258	0.02725491300225258	0.02725491300225258	0.02777285873889923	0.02777285873889923	0.02777285873889923	0.02932407706975937	0.02932407706975937	0.02932407706975937
4168	0.027201034128665924	0.027201034128665924	0.027201034128665924	0.027916407212615013	0.027916407212615013	0.027916407212615013	0.029399538412690163	0.029399538412690163	0.029399538412690163
4184	0.027211468666791916	0.027211468666791916	0.027211468666791916	0.02761727385222912	0.02761727385222912	0.02761727385222912	0.02919636480510235	0.02919636480510235	0.02919636480510235
4200	0.027253350242972374	0.027253350242972374	0.027253350242972374	0.027671808376908302	0.027671808376908302	0.027671808376908302	0.0295295137912035	0.0295295137912035	0.0295295137912035
4216	0.02727111428976059	0.02727111428976059	0.02727111428976059	0.027825985103845596	0.027825985103845596	0.027825985103845596	0.029274778440594673	0.029274778440594673	0.029274778440594673
4232	0.027196070179343224	0.027196070179343224	0.027196070179343224	0.0275737252086401	0.0275737252086401	0.0275737252086401	0.02954627014696598	0.02954627014696598	0.02954627014696598
4248	0.026848318055272102	0.026848318055272102	0.026848318055272102	0.027810050174593925	0.027810050174593925	0.027810050174593925	0.02889830805361271	0.02889830805361271	0.02889830805361271
4264	0.026796862483024597	0.026796862483024597	0.026796862483024597	0.027790671214461327	0.027790671214461327	0.027790671214461327	0.029248496517539024	0.029248496517539024	0.029248496517539024
4280	0.026800477877259254	0.026800477877259254	0.026800477877259254	0.027849974110722542	0.027849974110722542	0.027849974110722542	0.029275275766849518	0.029275275766849518	0.029275275766849518
4296	0.026722950860857964	0.026722950860857964	0.026722950860857964	0.02780860848724842	0.02780860848724842	0.02780860848724842	0.029028838500380516	0.029028838500380516	0.029028838500380516
4312	0.026761790737509727	0.026761790737509727	0.026761790737509727	0.027756500989198685	0.027756500989198685	0.027756500989198685	0.0294075608253479	0.0294075608253479	0.0294075608253479
4328	0.02671496570110321	0.02671496570110321	0.02671496570110321	0.027701104059815407	0.027701104059815407	0.027701104059815407	0.029416466131806374	0.029416466131806374	0.029416466131806374
4344	0.026862049475312233	0.026862049475312233	0.026862049475312233	0.02773907408118248	0.02773907408118248	0.02773907408118248	0.028976039960980415	0.028976039960980415	0.028976039960980415
4360	0.02668013423681259	0.02668013423681259	0.02668013423681259	0.02763606794178486	0.02763606794178486	0.02763606794178486	0.029029345139861107	0.029029345139861107	0.029029345139861107
4376	0.026695648208260536	0.026695648208260536	0.026695648208260536	0.027870269492268562	0.027870269492268562	0.027870269492268562	0.028997860848903656	0.028997860848903656	0.028997860848903656
4390	0.026812313124537468	0.026812313124537468	0.026812313124537468	0.027582038193941116	0.027582038193941116	0.027582038193941116	0.029303107410669327	0.029303107410669327	0.029303107410669327
4406	0.026743736118078232	0.026743736118078232	0.026743736118078232	0.02775580622255802	0.02775580622255802	0.02775580622255802	0.028690718114376068	0.028690718114376068	0.028690718114376068
4422	0.026830477640032768	0.026830477640032768	0.026830477640032768	0.027443455532193184	0.027443455532193184	0.027443455532193184	0.02879246138036251	0.02879246138036251	0.02879246138036251
4438	0.0266168974339962	0.0266168974339962	0.0266168974339962	0.02778848074376583	0.02778848074376583	0.02778848074376583	0.0297155249863863	0.0297155249863863	0.0297155249863863
4454	0.026639090850949287	0.026639090850949287	0.026639090850949287	0.027602382004261017	0.027602382004261017	0.027602382004261017	0.02889612875878811	0.02889612875878811	0.02889612875878811
4470	0.026708951219916344	0.026708951219916344	0.026708951219916344	0.02752215974032879	0.02752215974032879	0.02752215974032879	0.02973078563809395	0.02973078563809395	0.02973078563809395
4486	0.026782721281051636	0.026782721281051636	0.026782721281051636	0.027674686163663864	0.027674686163663864	0.027674686163663864	0.029217401519417763	0.029217401519417763	0.029217401519417763
4502	0.026703033596277237	0.026703033596277237	0.026703033596277237	0.027637096121907234	0.027637096121907234	0.027637096121907234	0.02887246385216713	0.02887246385216713	0.02887246385216713
4518	0.026609346270561218	0.026609346270561218	0.026609346270561218	0.02759326621890068	0.02759326621890068	0.02759326621890068	0.028994448482990265	0.028994448482990265	0.028994448482990265
4534	0.02677415870130062	0.02677415870130062	0.02677415870130062	0.02752590738236904	0.02752590738236904	0.02752590738236904	0.029088258743286133	0.029088258743286133	0.029088258743286133
4550	0.026687417179346085	0.026687417179346085	0.026687417179346085	0.027775613591074944	0.027775613591074944	0.027775613591074944	0.02916042134165764	0.02916042134165764	0.02916042134165764
4566	0.02669590339064598	0.02669590339064598	0.02669590339064598	0.027629002928733826	0.027629002928733826	0.027629002928733826	0.0294059868901968	0.0294059868901968	0.0294059868901968
4582	0.02679554745554924	0.02679554745554924	0.02679554745554924	0.027743419632315636	0.027743419632315636	0.027743419632315636	0.029299968853592873	0.029299968853592873	0.029299968853592873
4598	0.026683395728468895	0.026683395728468895	0.026683395728468895	0.02786552533507347	0.02786552533507347	0.02786552533507347	0.028867609798908234	0.028867609798908234	0.028867609798908234
4614	0.026723461225628853	0.026723461225628853	0.026723461225628853	0.027630725875496864	0.027630725875496864	0.027630725875496864	0.028778202831745148	0.028778202831745148	0.028778202831745148
4630	0.026605643332004547	0.026605643332004547	0.026605643332004547	0.027697423473000526	0.027697423473000526	0.027697423473000526	0.02921585738658905	0.02921585738658905	0.02921585738658905
4646	0.02676643244922161	0.02676643244922161	0.02676643244922161	0.027805952355265617	0.027805952355265617	0.027805952355265617	0.029144585132598877	0.029144585132598877	0.029144585132598877
4662	0.026744144037365913	0.026744144037365913	0.026744144037365913	0.027644040063023567	0.027644040063023567	0.027644040063023567	0.029160011559724808	0.029160011559724808	0.029160011559724808
4678	0.026704074814915657	0.026704074814915657	0.026704074814915657	0.0278258565813303	0.0278258565813303	0.0278258565813303	0.029034091159701347	0.029034091159701347	0.029034091159701347
4694	0.026763396337628365	0.026763396337628365	0.026763396337628365	0.02700473554432392	0.02700473554432392	0.02700473554432392	0.028866494074463844	0.028866494074463844	0.028866494074463844
4710	0.026566466316580772	0.026566466316580772	0.026566466316580772	0.02714017778635025	0.02714017778635025	0.02714017778635025	0.029387718066573143	0.029387718066573143	0.029387718066573143
4726	0.02644745446741581	0.02644745446741581	0.02644745446741581	0.026962721720337868	0.026962721720337868	0.026962721720337868	0.02787477895617485	0.02787477895617485	0.02787477895617485
4742	0.026409905403852463	0.026409905403852463	0.026409905403852463	0.02719465084373951	0.02719465084373951	0.02719465084373951	0.02787991613149643	0.02787991613149643	0.02787991613149643
4758	0.026497602462768555	0.026497602462768555	0.026497602462768555	0.027153393253684044	0.027153393253684044	0.027153393253684044	0.027784882113337517	0.027784882113337517	0.027784882113337517
4774	0.02649010345339775	0.02649010345339775	0.02649010345339775	0.027034513652324677	0.027034513652324677	0.027034513652324677	0.027681559324264526	0.027681559324264526	0.027681559324264526
4788	0.0264291912317276	0.0264291912317276	0.0264291912317276	0.02697901427745819	0.02697901427745819	0.02697901427745819	0.0278325192630291	0.0278325192630291	0.0278325192630291
4804	0.0264681875705719	0.0264681875705719	0.0264681875705719	0.02706916257739067	0.02706916257739067	0.02706916257739067	0.027932729572057724	0.027932729572057724	0.027932729572057724
4820	0.026384562253952026	0.026384562253952026	0.026384562253952026	0.02696060761809349	0.02696060761809349	0.02696060761809349	0.027758851647377014	0.027758851647377014	0.027758851647377014
4836	0.026410551741719246	0.026410551741719246	0.026410551741719246	0.02712509036064148	0.02712509036064148	0.02712509036064148	0.027736907824873924	0.027736907824873924	0.027736907824873924
4852	0.0264167208224535	0.0264167208224535	0.0264167208224535	0.02712021954357624	0.02712021954357624	0.02712021954357624	0.0279683955013752	0.0279683955013752	0.0279683955013752
4868	0.026498962193727493	0.026498962193727493	0.026498962193727493	0.02707424759864807	0.02707424759864807	0.02707424759864807	0.028002608567476273	0.028002608567476273	0.028002608567476273
4884	0.02649569883942604	0.02649569883942604	0.02649569883942604	0.027089562267065048	0.027089562267065048	0.027089562267065048	0.027838008478283882	0.027838008478283882	0.027838008478283882
4900	0.02645503543317318	0.02645503543317318	0.02645503543317318	0.02715197764337063	0.02715197764337063	0.02715197764337063	0.027731694281101227	0.027731694281101227	0.027731694281101227
4916	0.02647692896425724	0.02647692896425724	0.02647692896425724	0.026877861469984055	0.026877861469984055	0.026877861469984055	0.027797413989901543	0.027797413989901543	0.027797413989901543
4932	0.02645212598145008	0.02645212598145008	0.02645212598145008	0.026891320943832397	0.026891320943832397	0.026891320943832397	0.027511470019817352	0.027511470019817352	0.027511470019817352
4948	0.026509342715144157	0.026509342715144157	0.026509342715144157	0.02698410116136074	0.02698410116136074	0.02698410116136074	0.027856193482875824	0.027856193482875824	0.027856193482875824
4964	0.026507679373025894	0.026507679373025894	0.026507679373025894	0.026930663734674454	0.026930663734674454	0.026930663734674454	0.027689257636666298	0.027689257636666298	0.027689257636666298
4980	0.026411263272166252	0.026411263272166252	0.026411263272166252	0.02716267667710781	0.02716267667710781	0.02716267667710781	0.027591031044721603	0.027591031044721603	0.027591031044721603
4996	0.026405753567814827	0.026405753567814827	0.026405753567814827	0.026993218809366226	0.026993218809366226	0.026993218809366226	0.02765735425055027	0.02765735425055027	0.02765735425055027
5012	0.026418887078762054	0.026418887078762054	0.026418887078762054	0.026953566819429398	0.026953566819429398	0.026953566819429398	0.02776270918548107	0.02776270918548107	0.02776270918548107
5028	0.026464063674211502	0.026464063674211502	0.026464063674211502	0.027001336216926575	0.027001336216926575	0.027001336216926575	0.02750660479068756	0.02750660479068756	0.02750660479068756
5044	0.026359276846051216	0.026359276846051216	0.026359276846051216	0.027054419741034508	0.027054419741034508	0.027054419741034508	0.027664825320243835	0.027664825320243835	0.027664825320243835
5060	0.026426343247294426	0.026426343247294426	0.026426343247294426	0.027007268741726875	0.027007268741726875	0.027007268741726875	0.027622152119874954	0.027622152119874954	0.027622152119874954
5076	0.02651086077094078	0.02651086077094078	0.02651086077094078	0.02694937400519848	0.02694937400519848	0.02694937400519848	0.02756468951702118	0.02756468951702118	0.02756468951702118
5092	0.026446953415870667	0.026446953415870667	0.026446953415870667	0.026978779584169388	0.026978779584169388	0.026978779584169388	0.02757084369659424	0.02757084369659424	0.02757084369659424
5108	0.026464667171239853	0.026464667171239853	0.026464667171239853	0.026900067925453186	0.026900067925453186	0.026900067925453186	0.0274810791015625	0.0274810791015625	0.0274810791015625
5124	0.026393355801701546	0.026393355801701546	0.026393355801701546	0.026983467862010002	0.026983467862010002	0.026983467862010002	0.027654320001602173	0.027654320001602173	0.027654320001602173
5140	0.026470663025975227	0.026470663025975227	0.026470663025975227	0.02692588046193123	0.02692588046193123	0.02692588046193123	0.02755075693130493	0.02755075693130493	0.02755075693130493
5156	0.026417691260576248	0.026417691260576248	0.026417691260576248	0.026923712342977524	0.026923712342977524	0.026923712342977524	0.027731526643037796	0.027731526643037796	0.027731526643037796
5172	0.02639690227806568	0.02639690227806568	0.02639690227806568	0.02688961662352085	0.02688961662352085	0.02688961662352085	0.027637790888547897	0.027637790888547897	0.027637790888547897
5186	0.026488419622182846	0.026488419622182846	0.026488419622182846	0.026948232203722	0.026948232203722	0.026948232203722	0.027413509786128998	0.027413509786128998	0.027413509786128998
5202	0.026464028283953667	0.026464028283953667	0.026464028283953667	0.026857081800699234	0.026857081800699234	0.026857081800699234	0.027500053867697716	0.027500053867697716	0.027500053867697716
5218	0.02648128569126129	0.02648128569126129	0.02648128569126129	0.02690734714269638	0.02690734714269638	0.02690734714269638	0.027520403265953064	0.027520403265953064	0.027520403265953064
5234	0.026463894173502922	0.026463894173502922	0.026463894173502922	0.02696281671524048	0.02696281671524048	0.02696281671524048	0.02754942886531353	0.02754942886531353	0.02754942886531353
5250	0.026453504338860512	0.026453504338860512	0.026453504338860512	0.026863420382142067	0.026863420382142067	0.026863420382142067	0.02760843001306057	0.02760843001306057	0.02760843001306057
5266	0.026341555640101433	0.026341555640101433	0.026341555640101433	0.026988448575139046	0.026988448575139046	0.026988448575139046	0.027506962418556213	0.027506962418556213	0.027506962418556213
5282	0.026326442137360573	0.026326442137360573	0.026326442137360573	0.02698683552443981	0.02698683552443981	0.02698683552443981	0.027482522651553154	0.027482522651553154	0.027482522651553154
5298	0.02634323760867119	0.02634323760867119	0.02634323760867119	0.02684495784342289	0.02684495784342289	0.02684495784342289	0.02751980721950531	0.02751980721950531	0.02751980721950531
5314	0.02632625587284565	0.02632625587284565	0.02632625587284565	0.026977235451340675	0.026977235451340675	0.026977235451340675	0.02721102349460125	0.02721102349460125	0.02721102349460125
5330	0.026315296068787575	0.026315296068787575	0.026315296068787575	0.026969589293003082	0.026969589293003082	0.026969589293003082	0.02767498977482319	0.02767498977482319	0.02767498977482319
5346	0.02626015990972519	0.02626015990972519	0.02626015990972519	0.02701754868030548	0.02701754868030548	0.02701754868030548	0.027704386040568352	0.027704386040568352	0.027704386040568352
5362	0.026295149698853493	0.026295149698853493	0.026295149698853493	0.026916176080703735	0.026916176080703735	0.026916176080703735	0.027621114626526833	0.027621114626526833	0.027621114626526833
5378	0.02625887468457222	0.02625887468457222	0.02625887468457222	0.026892265304923058	0.026892265304923058	0.026892265304923058	0.027422169223427773	0.027422169223427773	0.027422169223427773
5394	0.02630455233156681	0.02630455233156681	0.02630455233156681	0.026856541633605957	0.026856541633605957	0.026856541633605957	0.02752145193517208	0.02752145193517208	0.02752145193517208
5410	0.02631731703877449	0.02631731703877449	0.02631731703877449	0.026957988739013672	0.026957988739013672	0.026957988739013672	0.027610929682850838	0.027610929682850838	0.027610929682850838
5426	0.02630831114947796	0.02630831114947796	0.02630831114947796	0.02690504677593708	0.02690504677593708	0.02690504677593708	0.027567943558096886	0.027567943558096886	0.027567943558096886
5442	0.026267049834132195	0.026267049834132195	0.026267049834132195	0.026883261278271675	0.026883261278271675	0.026883261278271675	0.02735269069671631	0.02735269069671631	0.02735269069671631
5458	0.02629316970705986	0.02629316970705986	0.02629316970705986	0.026990877464413643	0.026990877464413643	0.026990877464413643	0.027533376589417458	0.027533376589417458	0.027533376589417458
5474	0.026343051344156265	0.026343051344156265	0.026343051344156265	0.026662414893507957	0.026662414893507957	0.026662414893507957	0.02758876606822014	0.02758876606822014	0.02758876606822014
5490	0.026261895895004272	0.026261895895004272	0.026261895895004272	0.02657914347946644	0.02657914347946644	0.02657914347946644	0.027618233114480972	0.027618233114480972	0.027618233114480972
5506	0.026291999965906143	0.026291999965906143	0.026291999965906143	0.02658362314105034	0.02658362314105034	0.02658362314105034	0.027321474626660347	0.027321474626660347	0.027321474626660347
5522	0.026294218376278877	0.026294218376278877	0.026294218376278877	0.02646014466881752	0.02646014466881752	0.02646014466881752	0.027614286169409752	0.027614286169409752	0.027614286169409752
5538	0.026278160512447357	0.026278160512447357	0.026278160512447357	0.026550455018877983	0.026550455018877983	0.026550455018877983	0.027516238391399384	0.027516238391399384	0.027516238391399384
5554	0.026309499517083168	0.026309499517083168	0.026309499517083168	0.026605473831295967	0.026605473831295967	0.026605473831295967	0.02740165777504444	0.02740165777504444	0.02740165777504444
5570	0.026285860687494278	0.026285860687494278	0.026285860687494278	0.026558376848697662	0.026558376848697662	0.026558376848697662	0.02760549820959568	0.02760549820959568	0.02760549820959568
5584	0.02630920335650444	0.02630920335650444	0.02630920335650444	0.026609722524881363	0.026609722524881363	0.026609722524881363	0.026995059102773666	0.026995059102773666	0.026995059102773666
5600	0.026352474465966225	0.026352474465966225	0.026352474465966225	0.026556717231869698	0.026556717231869698	0.026556717231869698	0.027019202709197998	0.027019202709197998	0.027019202709197998
5616	0.026337264105677605	0.026337264105677605	0.026337264105677605	0.02652125060558319	0.02652125060558319	0.02652125060558319	0.02683505043387413	0.02683505043387413	0.02683505043387413
5632	0.026313135400414467	0.026313135400414467	0.026313135400414467	0.026560625061392784	0.026560625061392784	0.026560625061392784	0.026879124343395233	0.026879124343395233	0.026879124343395233
5648	0.02624642103910446	0.02624642103910446	0.02624642103910446	0.026559889316558838	0.026559889316558838	0.026559889316558838	0.026940172538161278	0.026940172538161278	0.026940172538161278
5664	0.026324568316340446	0.026324568316340446	0.026324568316340446	0.026613039895892143	0.026613039895892143	0.026613039895892143	0.02692485973238945	0.02692485973238945	0.02692485973238945
5680	0.026281774044036865	0.026281774044036865	0.026281774044036865	0.026562225073575974	0.026562225073575974	0.026562225073575974	0.02691182866692543	0.02691182866692543	0.02691182866692543
5696	0.026315901428461075	0.026315901428461075	0.026315901428461075	0.026586635038256645	0.026586635038256645	0.026586635038256645	0.026817571371793747	0.026817571371793747	0.026817571371793747
5712	0.026260562241077423	0.026260562241077423	0.026260562241077423	0.026474546641111374	0.026474546641111374	0.026474546641111374	0.027045130729675293	0.027045130729675293	0.027045130729675293
5728	0.026279214769601822	0.026279214769601822	0.026279214769601822	0.02655196003615856	0.02655196003615856	0.02655196003615856	0.026876825839281082	0.026876825839281082	0.026876825839281082
5744	0.026286916807293892	0.026286916807293892	0.026286916807293892	0.02651449292898178	0.02651449292898178	0.02651449292898178	0.026882229372859	0.026882229372859	0.026882229372859
5760	0.02631504088640213	0.02631504088640213	0.02631504088640213	0.02653072401881218	0.02653072401881218	0.02653072401881218	0.02673390693962574	0.02673390693962574	0.02673390693962574
5776	0.02623881958425045	0.02623881958425045	0.02623881958425045	0.026628538966178894	0.026628538966178894	0.026628538966178894	0.026781277731060982	0.026781277731060982	0.026781277731060982
5792	0.026292314752936363	0.026292314752936363	0.026292314752936363	0.026345884427428246	0.026345884427428246	0.026345884427428246	0.026732392609119415	0.026732392609119415	0.026732392609119415
5808	0.026296162977814674	0.026296162977814674	0.026296162977814674	0.02641940489411354	0.02641940489411354	0.02641940489411354	0.027068842202425003	0.027068842202425003	0.027068842202425003
5824	0.02630600519478321	0.02630600519478321	0.02630600519478321	0.02632484771311283	0.02632484771311283	0.02632484771311283	0.02688477374613285	0.02688477374613285	0.02688477374613285
5840	0.02625449188053608	0.02625449188053608	0.02625449188053608	0.026340706273913383	0.026340706273913383	0.026340706273913383	0.026810815557837486	0.026810815557837486	0.026810815557837486
5856	0.026301724836230278	0.026301724836230278	0.026301724836230278	0.026329658925533295	0.026329658925533295	0.026329658925533295	0.02708020992577076	0.02708020992577076	0.02708020992577076
5872	0.026272499933838844	0.026272499933838844	0.026272499933838844	0.02636135369539261	0.02636135369539261	0.02636135369539261	0.02690095268189907	0.02690095268189907	0.02690095268189907
5888	0.026321418583393097	0.026321418583393097	0.026321418583393097	0.026364291086792946	0.026364291086792946	0.026364291086792946	0.026693690568208694	0.026693690568208694	0.026693690568208694
5904	0.026280131191015244	0.026280131191015244	0.026280131191015244	0.026370227336883545	0.026370227336883545	0.026370227336883545	0.026730824261903763	0.026730824261903763	0.026730824261903763
5920	0.02630602940917015	0.02630602940917015	0.02630602940917015	0.026350028812885284	0.026350028812885284	0.026350028812885284	0.026773599907755852	0.026773599907755852	0.026773599907755852
5936	0.02630128525197506	0.02630128525197506	0.02630128525197506	0.0262930728495121	0.0262930728495121	0.0262930728495121	0.026919158175587654	0.026919158175587654	0.026919158175587654
5952	0.026305750012397766	0.026305750012397766	0.026305750012397766	0.026348836719989777	0.026348836719989777	0.026348836719989777	0.026744214817881584	0.026744214817881584	0.026744214817881584
5968	0.026306888088583946	0.026306888088583946	0.026306888088583946	0.026326650753617287	0.026326650753617287	0.026326650753617287	0.026762861758470535	0.026762861758470535	0.026762861758470535
5982	0.02624582313001156	0.02624582313001156	0.02624582313001156	0.026351410895586014	0.026351410895586014	0.026351410895586014	0.0267619751393795	0.0267619751393795	0.0267619751393795
5998	0.02627820335328579	0.02627820335328579	0.02627820335328579	0.02636643499135971	0.02636643499135971	0.02636643499135971	0.026685286313295364	0.026685286313295364	0.026685286313295364
6014	0.02626173198223114	0.02626173198223114	0.02626173198223114	0.026322027668356895	0.026322027668356895	0.026322027668356895	0.026777176186442375	0.026777176186442375	0.026777176186442375
6030	0.02627560682594776	0.02627560682594776	0.02627560682594776	0.026287946850061417	0.026287946850061417	0.026287946850061417	0.027036214247345924	0.027036214247345924	0.027036214247345924
6046	0.02624405547976494	0.02624405547976494	0.02624405547976494	0.02631658874452114	0.02631658874452114	0.02631658874452114	0.02688608504831791	0.02688608504831791	0.02688608504831791
6062	0.0262459684163332	0.0262459684163332	0.0262459684163332	0.026287604123353958	0.026287604123353958	0.026287604123353958	0.026721972972154617	0.026721972972154617	0.026721972972154617
6078	0.02622748725116253	0.02622748725116253	0.02622748725116253	0.026303159072995186	0.026303159072995186	0.026303159072995186	0.02673807553946972	0.02673807553946972	0.02673807553946972
6094	0.026251664385199547	0.026251664385199547	0.026251664385199547	0.026252506300807	0.026252506300807	0.026252506300807	0.026766492053866386	0.026766492053866386	0.026766492053866386
6110	0.02625289186835289	0.02625289186835289	0.02625289186835289	0.026263520121574402	0.026263520121574402	0.026263520121574402	0.026774749159812927	0.026774749159812927	0.026774749159812927
6126	0.026243509724736214	0.026243509724736214	0.026243509724736214	0.026263531297445297	0.026263531297445297	0.026263531297445297	0.026756806299090385	0.026756806299090385	0.026756806299090385
6142	0.026232853531837463	0.026232853531837463	0.026232853531837463	0.02626865729689598	0.02626865729689598	0.02626865729689598	0.02672969363629818	0.02672969363629818	0.02672969363629818
6158	0.026273295283317566	0.026273295283317566	0.026273295283317566	0.026256795972585678	0.026256795972585678	0.026256795972585678	0.0269063338637352	0.0269063338637352	0.0269063338637352
6174	0.02627677097916603	0.02627677097916603	0.02627677097916603	0.026227131485939026	0.026227131485939026	0.026227131485939026	0.026726871728897095	0.026726871728897095	0.026726871728897095
6190	0.02626967616379261	0.02626967616379261	0.02626967616379261	0.026278279721736908	0.026278279721736908	0.026278279721736908	0.026737697422504425	0.026737697422504425	0.026737697422504425
6206	0.026278015226125717	0.026278015226125717	0.026278015226125717	0.026225032284855843	0.026225032284855843	0.026225032284855843	0.026615243405103683	0.026615243405103683	0.026615243405103683
6222	0.02627105824649334	0.02627105824649334	0.02627105824649334	0.026238596066832542	0.026238596066832542	0.026238596066832542	0.02696683071553707	0.02696683071553707	0.02696683071553707
6238	0.02626260742545128	0.02626260742545128	0.02626260742545128	0.02623547986149788	0.02623547986149788	0.02623547986149788	0.026769792661070824	0.026769792661070824	0.026769792661070824
6254	0.026254329830408096	0.026254329830408096	0.026254329830408096	0.026280853897333145	0.026280853897333145	0.026280853897333145	0.02683393657207489	0.02683393657207489	0.02683393657207489
6270	0.026245158165693283	0.026245158165693283	0.026245158165693283	0.026263950392603874	0.026263950392603874	0.026263950392603874	0.02684161253273487	0.02684161253273487	0.02684161253273487
6286	0.026212485507130623	0.026212485507130623	0.026212485507130623	0.026272989809513092	0.026272989809513092	0.026272989809513092	0.02672748640179634	0.02672748640179634	0.02672748640179634
6302	0.026219895109534264	0.026219895109534264	0.026219895109534264	0.026217253878712654	0.026217253878712654	0.026217253878712654	0.026848338544368744	0.026848338544368744	0.026848338544368744
6318	0.026236871257424355	0.026236871257424355	0.026236871257424355	0.026206230744719505	0.026206230744719505	0.026206230744719505	0.026845505461096764	0.026845505461096764	0.026845505461096764
6334	0.026235390454530716	0.026235390454530716	0.026235390454530716	0.026215815916657448	0.026215815916657448	0.026215815916657448	0.026750655844807625	0.026750655844807625	0.026750655844807625
6350	0.026195887476205826	0.026195887476205826	0.026195887476205826	0.026242844760417938	0.026242844760417938	0.026242844760417938	0.026760835200548172	0.026760835200548172	0.026760835200548172
6366	0.02620716206729412	0.02620716206729412	0.02620716206729412	0.026255983859300613	0.026255983859300613	0.026255983859300613	0.02673405595123768	0.02673405595123768	0.02673405595123768
6380	0.02622993290424347	0.02622993290424347	0.02622993290424347	0.026223797351121902	0.026223797351121902	0.026223797351121902	0.0266236811876297	0.0266236811876297	0.0266236811876297
6396	0.026208704337477684	0.026208704337477684	0.026208704337477684	0.026269664987921715	0.026269664987921715	0.026269664987921715	0.02661322057247162	0.02661322057247162	0.02661322057247162
6412	0.026213761419057846	0.026213761419057846	0.026213761419057846	0.026285091415047646	0.026285091415047646	0.026285091415047646	0.026677437126636505	0.026677437126636505	0.026677437126636505
6428	0.026202956214547157	0.026202956214547157	0.026202956214547157	0.026294836774468422	0.026294836774468422	0.026294836774468422	0.02685183845460415	0.02685183845460415	0.02685183845460415
6444	0.026183849200606346	0.026183849200606346	0.026183849200606346	0.02627570927143097	0.02627570927143097	0.02627570927143097	0.026779772713780403	0.026779772713780403	0.026779772713780403
6460	0.02619071491062641	0.02619071491062641	0.02619071491062641	0.02624521218240261	0.02624521218240261	0.02624521218240261	0.026630297303199768	0.026630297303199768	0.026630297303199768
6476	0.026181623339653015	0.026181623339653015	0.026181623339653015	0.026264984160661697	0.026264984160661697	0.026264984160661697	0.026379724964499474	0.026379724964499474	0.026379724964499474
6492	0.026195958256721497	0.026195958256721497	0.026195958256721497	0.02624940499663353	0.02624940499663353	0.02624940499663353	0.02642183192074299	0.02642183192074299	0.02642183192074299
6508	0.026181437075138092	0.026181437075138092	0.026181437075138092	0.026217646896839142	0.026217646896839142	0.026217646896839142	0.02641967497766018	0.02641967497766018	0.02641967497766018
6524	0.026171984151005745	0.026171984151005745	0.026171984151005745	0.026285240426659584	0.026285240426659584	0.026285240426659584	0.026435881853103638	0.026435881853103638	0.026435881853103638
6540	0.026206601411104202	0.026206601411104202	0.026206601411104202	0.02627045288681984	0.02627045288681984	0.02627045288681984	0.02637486159801483	0.02637486159801483	0.02637486159801483
6556	0.026200436055660248	0.026200436055660248	0.026200436055660248	0.02624574676156044	0.02624574676156044	0.02624574676156044	0.026439642533659935	0.026439642533659935	0.026439642533659935
6572	0.02617087960243225	0.02617087960243225	0.02617087960243225	0.02623244933784008	0.02623244933784008	0.02623244933784008	0.026400933042168617	0.026400933042168617	0.026400933042168617
6588	0.02616792544722557	0.02616792544722557	0.02616792544722557	0.026218421757221222	0.026218421757221222	0.026218421757221222	0.02648158371448517	0.02648158371448517	0.02648158371448517
6604	0.02619304694235325	0.02619304694235325	0.02619304694235325	0.026204848662018776	0.026204848662018776	0.026204848662018776	0.02640000730752945	0.02640000730752945	0.02640000730752945
6620	0.026199735701084137	0.026199735701084137	0.026199735701084137	0.02621523290872574	0.02621523290872574	0.02621523290872574	0.026524748653173447	0.026524748653173447	0.026524748653173447
6636	0.02620960772037506	0.02620960772037506	0.02620960772037506	0.026221979409456253	0.026221979409456253	0.026221979409456253	0.026462746784090996	0.026462746784090996	0.026462746784090996
6652	0.026199068874120712	0.026199068874120712	0.026199068874120712	0.026210445910692215	0.026210445910692215	0.026210445910692215	0.02644280157983303	0.02644280157983303	0.02644280157983303
6668	0.026219472289085388	0.026219472289085388	0.026219472289085388	0.026209132745862007	0.026209132745862007	0.026209132745862007	0.026495080441236496	0.026495080441236496	0.026495080441236496
6684	0.026197059080004692	0.026197059080004692	0.026197059080004692	0.026239702478051186	0.026239702478051186	0.026239702478051186	0.026452181860804558	0.026452181860804558	0.026452181860804558
6700	0.026174932718276978	0.026174932718276978	0.026174932718276978	0.026197604835033417	0.026197604835033417	0.026197604835033417	0.026512112468481064	0.026512112468481064	0.026512112468481064
6716	0.026189330965280533	0.026189330965280533	0.026189330965280533	0.026251424103975296	0.026251424103975296	0.026251424103975296	0.026357071474194527	0.026357071474194527	0.026357071474194527
6732	0.026162585243582726	0.026162585243582726	0.026162585243582726	0.02623172663152218	0.02623172663152218	0.02623172663152218	0.026457004249095917	0.026457004249095917	0.026457004249095917
6748	0.02617247961461544	0.02617247961461544	0.02617247961461544	0.026200873777270317	0.026200873777270317	0.026200873777270317	0.026394635438919067	0.026394635438919067	0.026394635438919067
6764	0.02618153765797615	0.02618153765797615	0.02618153765797615	0.026217570528388023	0.026217570528388023	0.026217570528388023	0.02635815553367138	0.02635815553367138	0.02635815553367138
6778	0.02619221620261669	0.02619221620261669	0.02619221620261669	0.026225265115499496	0.026225265115499496	0.026225265115499496	0.02636941894888878	0.02636941894888878	0.02636941894888878
6794	0.026205072179436684	0.026205072179436684	0.026205072179436684	0.026205064728856087	0.026205064728856087	0.026205064728856087	0.026465699076652527	0.026465699076652527	0.026465699076652527
6810	0.02620483934879303	0.02620483934879303	0.02620483934879303	0.02621057629585266	0.02621057629585266	0.02621057629585266	0.026253042742609978	0.026253042742609978	0.026253042742609978
6826	0.026203934103250504	0.026203934103250504	0.026203934103250504	0.026214517652988434	0.026214517652988434	0.026214517652988434	0.02621098794043064	0.02621098794043064	0.02621098794043064
6842	0.026179060339927673	0.026179060339927673	0.026179060339927673	0.02623937651515007	0.02623937651515007	0.02623937651515007	0.026166561990976334	0.026166561990976334	0.026166561990976334
6858	0.026204116642475128	0.026204116642475128	0.026204116642475128	0.026182694360613823	0.026182694360613823	0.026182694360613823	0.02624780312180519	0.02624780312180519	0.02624780312180519
6874	0.026219435036182404	0.026219435036182404	0.026219435036182404	0.026202665641903877	0.026202665641903877	0.026202665641903877	0.026261944323778152	0.026261944323778152	0.026261944323778152
6890	0.02619430236518383	0.02619430236518383	0.02619430236518383	0.026188911870121956	0.026188911870121956	0.026188911870121956	0.02626553550362587	0.02626553550362587	0.02626553550362587
6906	0.026173122227191925	0.026173122227191925	0.026173122227191925	0.02623085305094719	0.02623085305094719	0.02623085305094719	0.026264702901244164	0.026264702901244164	0.026264702901244164
6922	0.026179499924182892	0.026179499924182892	0.026179499924182892	0.026212554425001144	0.026212554425001144	0.026212554425001144	0.02625127322971821	0.02625127322971821	0.02625127322971821
6938	0.026175595819950104	0.026175595819950104	0.026175595819950104	0.026209061965346336	0.026209061965346336	0.026209061965346336	0.026305245235562325	0.026305245235562325	0.026305245235562325
6954	0.02617773972451687	0.02617773972451687	0.02617773972451687	0.026219211518764496	0.026219211518764496	0.026219211518764496	0.026216700673103333	0.026216700673103333	0.026216700673103333
6970	0.0261532049626112	0.0261532049626112	0.0261532049626112	0.026190076023340225	0.026190076023340225	0.026190076023340225	0.026261158287525177	0.026261158287525177	0.026261158287525177
6986	0.026168184354901314	0.026168184354901314	0.026168184354901314	0.02617601677775383	0.02617601677775383	0.02617601677775383	0.0261947400867939	0.0261947400867939	0.0261947400867939
7002	0.02619822695851326	0.02619822695851326	0.02619822695851326	0.026163389906287193	0.026163389906287193	0.026163389906287193	0.026270736008882523	0.026270736008882523	0.026270736008882523
7018	0.026192981749773026	0.026192981749773026	0.026192981749773026	0.026169847697019577	0.026169847697019577	0.026169847697019577	0.026217466220259666	0.026217466220259666	0.026217466220259666
7034	0.026183774694800377	0.026183774694800377	0.026183774694800377	0.02616906724870205	0.02616906724870205	0.02616906724870205	0.026260342448949814	0.026260342448949814	0.026260342448949814
7050	0.02618030644953251	0.02618030644953251	0.02618030644953251	0.026198210194706917	0.026198210194706917	0.026198210194706917	0.026202671229839325	0.026202671229839325	0.026202671229839325
7066	0.02619132772088051	0.02619132772088051	0.02619132772088051	0.026188291609287262	0.026188291609287262	0.026188291609287262	0.026257051154971123	0.026257051154971123	0.026257051154971123
7082	0.02618357352912426	0.02618357352912426	0.02618357352912426	0.026199327781796455	0.026199327781796455	0.026199327781796455	0.026203779503703117	0.026203779503703117	0.026203779503703117
7098	0.026195259764790535	0.026195259764790535	0.026195259764790535	0.026181740686297417	0.026181740686297417	0.026181740686297417	0.02627573348581791	0.02627573348581791	0.02627573348581791
7114	0.026180408895015717	0.026180408895015717	0.026180408895015717	0.026203399524092674	0.026203399524092674	0.026203399524092674	0.026265397667884827	0.026265397667884827	0.026265397667884827
7130	0.026168573647737503	0.026168573647737503	0.026168573647737503	0.02618836797773838	0.02618836797773838	0.02618836797773838	0.02625085972249508	0.02625085972249508	0.02625085972249508
7146	0.02620064467191696	0.02620064467191696	0.02620064467191696	0.026165207847952843	0.026165207847952843	0.026165207847952843	0.026232251897454262	0.026232251897454262	0.026232251897454262
7162	0.026202481240034103	0.026202481240034103	0.026202481240034103	0.026196520775556564	0.026196520775556564	0.026196520775556564	0.026246368885040283	0.026246368885040283	0.026246368885040283
7176	0.026171879842877388	0.026171879842877388	0.026171879842877388	0.026196900755167007	0.026196900755167007	0.026196900755167007	0.026319948956370354	0.026319948956370354	0.026319948956370354
7192	0.026187408715486526	0.026187408715486526	0.026187408715486526	0.026193557307124138	0.026193557307124138	0.026193557307124138	0.02623681165277958	0.02623681165277958	0.02623681165277958
7208	0.026190629228949547	0.026190629228949547	0.026190629228949547	0.02618485689163208	0.02618485689163208	0.02618485689163208	0.026358148083090782	0.026358148083090782	0.026358148083090782
7224	0.026194175705313683	0.026194175705313683	0.026194175705313683	0.02617928385734558	0.02617928385734558	0.02617928385734558	0.026231542229652405	0.026231542229652405	0.026231542229652405
7240	0.026201054453849792	0.026201054453849792	0.026201054453849792	0.02618216536939144	0.02618216536939144	0.02618216536939144	0.02627265825867653	0.02627265825867653	0.02627265825867653
7256	0.026199154555797577	0.026199154555797577	0.026199154555797577	0.02620552107691765	0.02620552107691765	0.02620552107691765	0.02631455473601818	0.02631455473601818	0.02631455473601818
7272	0.026188194751739502	0.026188194751739502	0.026188194751739502	0.026186097413301468	0.026186097413301468	0.026186097413301468	0.026339268311858177	0.026339268311858177	0.026339268311858177
7288	0.026202380657196045	0.026202380657196045	0.026202380657196045	0.02619023062288761	0.02619023062288761	0.02619023062288761	0.026271505281329155	0.026271505281329155	0.026271505281329155
7304	0.02617943473160267	0.02617943473160267	0.02617943473160267	0.0261808130890131	0.0261808130890131	0.0261808130890131	0.026257073506712914	0.026257073506712914	0.026257073506712914
7320	0.026207365095615387	0.026207365095615387	0.026207365095615387	0.026203561574220657	0.026203561574220657	0.026203561574220657	0.026210598647594452	0.026210598647594452	0.026210598647594452
7336	0.026195688173174858	0.026195688173174858	0.026195688173174858	0.026172755286097527	0.026172755286097527	0.026172755286097527	0.026226887479424477	0.026226887479424477	0.026226887479424477
7352	0.026198040693998337	0.026198040693998337	0.026198040693998337	0.026186585426330566	0.026186585426330566	0.026186585426330566	0.026187289506196976	0.026187289506196976	0.026187289506196976
7368	0.026200443506240845	0.026200443506240845	0.026200443506240845	0.02616974152624607	0.02616974152624607	0.02616974152624607	0.026215270161628723	0.026215270161628723	0.026215270161628723
7384	0.0261950995773077	0.0261950995773077	0.0261950995773077	0.026185916736721992	0.026185916736721992	0.026185916736721992	0.02622227743268013	0.02622227743268013	0.02622227743268013
7400	0.026212362572550774	0.026212362572550774	0.026212362572550774	0.02618074044585228	0.02618074044585228	0.02618074044585228	0.02626213990151882	0.02626213990151882	0.02626213990151882
7416	0.026201657950878143	0.026201657950878143	0.026201657950878143	0.026155132800340652	0.026155132800340652	0.026155132800340652	0.026176806539297104	0.026176806539297104	0.026176806539297104
7432	0.02620026096701622	0.02620026096701622	0.02620026096701622	0.026189543306827545	0.026189543306827545	0.026189543306827545	0.026187481358647346	0.026187481358647346	0.026187481358647346
7448	0.026199184358119965	0.026199184358119965	0.026199184358119965	0.02619321458041668	0.02619321458041668	0.02619321458041668	0.026174694299697876	0.026174694299697876	0.026174694299697876
7464	0.026225199922919273	0.026225199922919273	0.026225199922919273	0.026173079386353493	0.026173079386353493	0.026173079386353493	0.0261624064296484	0.0261624064296484	0.0261624064296484
7480	0.0262286476790905	0.0262286476790905	0.0262286476790905	0.026174811646342278	0.026174811646342278	0.026174811646342278	0.02617410570383072	0.02617410570383072	0.02617410570383072
7496	0.02623366005718708	0.02623366005718708	0.02623366005718708	0.026185763999819756	0.026185763999819756	0.026185763999819756	0.02619493193924427	0.02619493193924427	0.02619493193924427
7512	0.02621900849044323	0.02621900849044323	0.02621900849044323	0.026200994849205017	0.026200994849205017	0.026200994849205017	0.026144659146666527	0.026144659146666527	0.026144659146666527
7528	0.026199668645858765	0.026199668645858765	0.026199668645858765	0.02618199586868286	0.02618199586868286	0.02618199586868286	0.02615734003484249	0.02615734003484249	0.02615734003484249
7544				0.02616209164261818	0.02616209164261818	0.02616209164261818	0.026214949786663055	0.026214949786663055	0.026214949786663055
7560				0.02617744728922844	0.02617744728922844	0.02617744728922844	0.026174064725637436	0.026174064725637436	0.026174064725637436
7574				0.026165129616856575	0.026165129616856575	0.026165129616856575	0.026120992377400398	0.026120992377400398	0.026120992377400398
7590				0.026211842894554138	0.026211842894554138	0.026211842894554138	0.026108691468834877	0.026108691468834877	0.026108691468834877
7606				0.026208361610770226	0.026208361610770226	0.026208361610770226	0.02613380365073681	0.02613380365073681	0.02613380365073681
7622				0.026215005666017532	0.026215005666017532	0.026215005666017532	0.02614876627922058	0.02614876627922058	0.02614876627922058
7638				0.026176121085882187	0.026176121085882187	0.026176121085882187	0.02612820826470852	0.02612820826470852	0.02612820826470852
7654				0.026194455102086067	0.026194455102086067	0.026194455102086067	0.026111062616109848	0.026111062616109848	0.026111062616109848
7670				0.026187360286712646	0.026187360286712646	0.026187360286712646	0.026116525754332542	0.026116525754332542	0.026116525754332542
7686				0.026185456663370132	0.026185456663370132	0.026185456663370132	0.02611815556883812	0.02611815556883812	0.02611815556883812
7702				0.026185451075434685	0.026185451075434685	0.026185451075434685	0.026128100231289864	0.026128100231289864	0.026128100231289864
7718				0.02616581879556179	0.02616581879556179	0.02616581879556179	0.026094883680343628	0.026094883680343628	0.026094883680343628
7734				0.026191484183073044	0.026191484183073044	0.026191484183073044	0.026071516796946526	0.026071516796946526	0.026071516796946526
7750				0.02620299719274044	0.02620299719274044	0.02620299719274044	0.026100262999534607	0.026100262999534607	0.026100262999534607
7766				0.026197629049420357	0.026197629049420357	0.026197629049420357	0.026084421202540398	0.026084421202540398	0.026084421202540398
7782				0.026182880625128746	0.026182880625128746	0.026182880625128746	0.026107512414455414	0.026107512414455414	0.026107512414455414
7798				0.026193978264927864	0.026193978264927864	0.026193978264927864	0.02614188753068447	0.02614188753068447	0.02614188753068447
7814				0.02618672512471676	0.02618672512471676	0.02618672512471676	0.026107002049684525	0.026107002049684525	0.026107002049684525
7830				0.02619355171918869	0.02619355171918869	0.02619355171918869	0.026101024821400642	0.026101024821400642	0.026101024821400642
7846				0.026208864524960518	0.026208864524960518	0.026208864524960518	0.026086879894137383	0.026086879894137383	0.026086879894137383
7862				0.026234041899442673	0.026234041899442673	0.026234041899442673	0.026061324402689934	0.026061324402689934	0.026061324402689934
7878				0.026216352358460426	0.026216352358460426	0.026216352358460426	0.026086460798978806	0.026086460798978806	0.026086460798978806
7894				0.02619926631450653	0.02619926631450653	0.02619926631450653	0.026089081540703773	0.026089081540703773	0.026089081540703773
7910				0.026197262108325958	0.026197262108325958	0.026197262108325958	0.02607731521129608	0.02607731521129608	0.02607731521129608
7926				0.026218142360448837	0.026218142360448837	0.026218142360448837	0.026112906634807587	0.026112906634807587	0.026112906634807587
7942				0.026197047904133797	0.026197047904133797	0.026197047904133797	0.026104869320988655	0.026104869320988655	0.026104869320988655
7958				0.026196928694844246	0.026196928694844246	0.026196928694844246	0.02610311657190323	0.02610311657190323	0.02610311657190323
7972				0.026186104863882065	0.026186104863882065	0.026186104863882065	0.026145800948143005	0.026145800948143005	0.026145800948143005
7988				0.02620297111570835	0.02620297111570835	0.02620297111570835	0.02609541267156601	0.02609541267156601	0.02609541267156601
8004				0.02620919607579708	0.02620919607579708	0.02620919607579708	0.026066727936267853	0.026066727936267853	0.026066727936267853
8020				0.026187792420387268	0.026187792420387268	0.026187792420387268	0.02611715905368328	0.02611715905368328	0.02611715905368328
8036				0.02620784379541874	0.02620784379541874	0.02620784379541874	0.026104487478733063	0.026104487478733063	0.026104487478733063
8052				0.02620229870080948	0.02620229870080948	0.02620229870080948	0.026061074808239937	0.026061074808239937	0.026061074808239937
8068				0.02620829828083515	0.02620829828083515	0.02620829828083515	0.026054566726088524	0.026054566726088524	0.026054566726088524
8084				0.026195311918854713	0.026195311918854713	0.026195311918854713	0.026058249175548553	0.026058249175548553	0.026058249175548553
8100				0.02618054300546646	0.02618054300546646	0.02618054300546646	0.026096763089299202	0.026096763089299202	0.026096763089299202
8116				0.026182904839515686	0.026182904839515686	0.026182904839515686	0.026096250861883163	0.026096250861883163	0.026096250861883163
8132				0.02621740661561489	0.02621740661561489	0.02621740661561489	0.02613026276230812	0.02613026276230812	0.02613026276230812
8148				0.026207778602838516	0.026207778602838516	0.026207778602838516	0.02608822099864483	0.02608822099864483	0.02608822099864483
8164				0.026193726807832718	0.026193726807832718	0.026193726807832718	0.02608203887939453	0.02608203887939453	0.02608203887939453
8180				0.02620452456176281	0.02620452456176281	0.02620452456176281	0.026104705408215523	0.026104705408215523	0.026104705408215523
8196				0.026192670688033104	0.026192670688033104	0.026192670688033104	0.026083383709192276	0.026083383709192276	0.026083383709192276
8212				0.026188718155026436	0.026188718155026436	0.026188718155026436	0.026114411652088165	0.026114411652088165	0.026114411652088165
8228							0.026105118915438652	0.026105118915438652	0.026105118915438652
8244							0.026091942563652992	0.026091942563652992	0.026091942563652992
8260							0.026074424386024475	0.026074424386024475	0.026074424386024475
8276							0.02607639878988266	0.02607639878988266	0.02607639878988266
8292							0.02611355483531952	0.02611355483531952	0.02611355483531952
8308							0.026109017431735992	0.026109017431735992	0.026109017431735992
8324							0.026075808331370354	0.026075808331370354	0.026075808331370354
8340							0.026074424386024475	0.026074424386024475	0.026074424386024475
8356							0.026076069101691246	0.026076069101691246	0.026076069101691246
8370							0.026121631264686584	0.026121631264686584	0.026121631264686584
8386							0.026115505024790764	0.026115505024790764	0.026115505024790764
8402							0.026092348620295525	0.026092348620295525	0.026092348620295525
8418							0.02610241062939167	0.02610241062939167	0.02610241062939167
8434							0.026114221662282944	0.026114221662282944	0.026114221662282944
8450							0.026104090735316277	0.026104090735316277	0.026104090735316277
8466							0.02608286216855049	0.02608286216855049	0.02608286216855049
8482							0.026112085208296776	0.026112085208296776	0.026112085208296776
8498							0.026097917929291725	0.026097917929291725	0.026097917929291725
8514							0.026082979515194893	0.026082979515194893	0.026082979515194893
8530							0.026096438989043236	0.026096438989043236	0.026096438989043236
8546							0.02608422376215458	0.02608422376215458	0.02608422376215458
8562							0.02610091120004654	0.02610091120004654	0.02610091120004654
8578							0.026068340986967087	0.026068340986967087	0.026068340986967087
8594							0.026085486635565758	0.026085486635565758	0.026085486635565758
8610							0.026113973930478096	0.026113973930478096	0.026113973930478096
8626							0.026113837957382202	0.026113837957382202	0.026113837957382202
8642							0.0261039100587368	0.0261039100587368	0.0261039100587368
8658							0.026089051738381386	0.026089051738381386	0.026089051738381386
8674							0.026089539751410484	0.026089539751410484	0.026089539751410484
8690							0.02608737349510193	0.02608737349510193	0.02608737349510193
8706							0.026098186150193214	0.026098186150193214	0.026098186150193214
8722							0.02611640654504299	0.02611640654504299	0.02611640654504299
8738							0.026071101427078247	0.026071101427078247	0.026071101427078247
8754							0.026064487174153328	0.026064487174153328	0.026064487174153328
8768							0.026102744042873383	0.026102744042873383	0.026102744042873383
8784							0.02608618140220642	0.02608618140220642	0.02608618140220642
8800							0.026069024577736855	0.026069024577736855	0.026069024577736855
8816							0.026089204475283623	0.026089204475283623	0.026089204475283623
8832							0.026087531819939613	0.026087531819939613	0.026087531819939613
8848							0.02608298882842064	0.02608298882842064	0.02608298882842064
8864							0.026093745604157448	0.026093745604157448	0.026093745604157448
