# Supplementary material for: Deep learning predicts real-world electric vehicle direct current charging profiles and durations
Source: Nat Commun. 2025 Dec 5;16:10921. doi: 10.1038/s41467-025-65970-y (PMC12680626; doi:10.1038/s41467-025-65970-y)
Supplement: Supplementary file 3 — Source Data [file 41467_2025_65970_MOESM3_ESM.zip › SourceData/SupplementaryInformation/Figure_S3.xlsx]

## Sheet: Distances
Test set	Observed distance	Null mean	Null std	p-value
Test set 1 (random split)	0.00787682	0.00553681	0.000743238	0.005
Test set 2 (temporal split)	0.123568	0.00552752	0.000764201	0

## Sheet: EffectSize
Test set	Z-score
Test set 1 (random split)	3.14841
Test set 2 (temporal split)	154.463
