# Supplementary material for: Deep learning predicts real-world electric vehicle direct current charging profiles and durations
Source: Nat Commun. 2025 Dec 5;16:10921. doi: 10.1038/s41467-025-65970-y (PMC12680626; doi:10.1038/s41467-025-65970-y)
Supplement: Supplementary file 3 — Source Data [file 41467_2025_65970_MOESM3_ESM.zip › SourceData/SupplementaryInformation/Figure_S4.xlsx]

## Sheet: Test1_vs_Train
Latent dim 1	Latent dim 2	log_ratio_test1_vs_train
-104.785	-104.701
-103.06	-104.701
-101.335	-104.701
-99.6097	-104.701
-97.8848	-104.701
-96.1598	-104.701
-94.4349	-104.701
-92.7099	-104.701
-90.985	-104.701
-89.26	-104.701
-87.5351	-104.701
-85.8101	-104.701
-84.0852	-104.701
-82.3603	-104.701
-80.6353	-104.701
-78.9104	-104.701
-77.1854	-104.701
-75.4605	-104.701
-73.7355	-104.701
-72.0106	-104.701
-70.2856	-104.701
-68.5607	-104.701
-66.8357	-104.701
-65.1108	-104.701
-63.3858	-104.701
-61.6609	-104.701
-59.936	-104.701
-58.211	-104.701
-56.4861	-104.701
-54.7611	-104.701
-53.0362	-104.701
-51.3112	-104.701
-49.5863	-104.701
-47.8613	-104.701
-46.1364	-104.701
-44.4114	-104.701
-42.6865	-104.701
-40.9615	-104.701
-39.2366	-104.701
-37.5117	-104.701
-35.7867	-104.701
-34.0618	-104.701
-32.3368	-104.701
-30.6119	-104.701
-28.8869	-104.701
-27.162	-104.701
-25.437	-104.701
-23.7121	-104.701
-21.9871	-104.701
-20.2622	-104.701
-18.5372	-104.701
-16.8123	-104.701
-15.0873	-104.701
-13.3624	-104.701	-0.533215
-11.6375	-104.701	-0.654844
-9.91251	-104.701	-0.559481
-8.18756	-104.701
-6.46262	-104.701
-4.73767	-104.701
-3.01273	-104.701
-1.28778	-104.701
0.437168	-104.701
2.16211	-104.701
3.88706	-104.701
5.61201	-104.701
7.33695	-104.701
9.0619	-104.701
10.7868	-104.701
12.5118	-104.701
14.2367	-104.701
15.9617	-104.701
17.6866	-104.701
19.4116	-104.701
21.1365	-104.701
22.8615	-104.701
24.5864	-104.701
26.3114	-104.701
28.0363	-104.701
29.7613	-104.701
31.4862	-104.701
33.2111	-104.701
34.9361	-104.701
36.661	-104.701
38.386	-104.701
40.1109	-104.701
41.8359	-104.701
43.5608	-104.701
45.2858	-104.701
47.0107	-104.701
48.7357	-104.701
50.4606	-104.701
52.1856	-104.701
53.9105	-104.701
55.6355	-104.701
57.3604	-104.701
59.0853	-104.701
60.8103	-104.701
62.5352	-104.701
64.2602	-104.701
65.9851	-104.701
67.7101	-104.701
69.435	-104.701
71.16	-104.701
72.8849	-104.701
74.6099	-104.701
76.3348	-104.701
78.0598	-104.701
79.7847	-104.701
81.5096	-104.701
83.2346	-104.701
84.9595	-104.701
86.6845	-104.701
88.4094	-104.701
90.1344	-104.701
91.8593	-104.701
93.5843	-104.701
95.3092	-104.701
97.0342	-104.701
98.7591	-104.701
100.484	-104.701
-104.785	-102.96
-103.06	-102.96
-101.335	-102.96
-99.6097	-102.96
-97.8848	-102.96
-96.1598	-102.96
-94.4349	-102.96
-92.7099	-102.96
-90.985	-102.96
-89.26	-102.96
-87.5351	-102.96
-85.8101	-102.96
-84.0852	-102.96
-82.3603	-102.96
-80.6353	-102.96
-78.9104	-102.96
-77.1854	-102.96
-75.4605	-102.96
-73.7355	-102.96
-72.0106	-102.96
-70.2856	-102.96
-68.5607	-102.96
-66.8357	-102.96
-65.1108	-102.96
-63.3858	-102.96
-61.6609	-102.96
-59.936	-102.96
-58.211	-102.96
-56.4861	-102.96
-54.7611	-102.96
-53.0362	-102.96
-51.3112	-102.96
-49.5863	-102.96
-47.8613	-102.96
-46.1364	-102.96
-44.4114	-102.96
-42.6865	-102.96
-40.9615	-102.96
-39.2366	-102.96
-37.5117	-102.96
-35.7867	-102.96
-34.0618	-102.96
-32.3368	-102.96
-30.6119	-102.96
-28.8869	-102.96
-27.162	-102.96
-25.437	-102.96
-23.7121	-102.96
-21.9871	-102.96
-20.2622	-102.96
-18.5372	-102.96
-16.8123	-102.96
-15.0873	-102.96
-13.3624	-102.96	-0.437557
-11.6375	-102.96	-0.544361
-9.91251	-102.96	-0.417196
-8.18756	-102.96	-0.279732
-6.46262	-102.96	-0.0405283
-4.73767	-102.96
-3.01273	-102.96
-1.28778	-102.96
0.437168	-102.96
2.16211	-102.96	-0.308586
3.88706	-102.96
5.61201	-102.96
7.33695	-102.96
9.0619	-102.96
10.7868	-102.96
12.5118	-102.96
14.2367	-102.96
15.9617	-102.96
17.6866	-102.96
19.4116	-102.96
21.1365	-102.96
22.8615	-102.96
24.5864	-102.96
26.3114	-102.96
28.0363	-102.96
29.7613	-102.96
31.4862	-102.96
33.2111	-102.96
34.9361	-102.96
36.661	-102.96
38.386	-102.96
40.1109	-102.96
41.8359	-102.96
43.5608	-102.96
45.2858	-102.96
47.0107	-102.96
48.7357	-102.96
50.4606	-102.96
52.1856	-102.96
53.9105	-102.96
55.6355	-102.96
57.3604	-102.96
59.0853	-102.96
60.8103	-102.96
62.5352	-102.96
64.2602	-102.96
65.9851	-102.96
67.7101	-102.96
69.435	-102.96
71.16	-102.96
72.8849	-102.96
74.6099	-102.96
76.3348	-102.96
78.0598	-102.96
79.7847	-102.96
81.5096	-102.96
83.2346	-102.96
84.9595	-102.96
86.6845	-102.96
88.4094	-102.96
90.1344	-102.96
91.8593	-102.96
93.5843	-102.96
95.3092	-102.96
97.0342	-102.96
98.7591	-102.96
100.484	-102.96
-104.785	-101.218
-103.06	-101.218
-101.335	-101.218
-99.6097	-101.218
-97.8848	-101.218
-96.1598	-101.218
-94.4349	-101.218
-92.7099	-101.218
-90.985	-101.218
-89.26	-101.218
-87.5351	-101.218
-85.8101	-101.218
-84.0852	-101.218
-82.3603	-101.218
-80.6353	-101.218
-78.9104	-101.218
-77.1854	-101.218
-75.4605	-101.218
-73.7355	-101.218
-72.0106	-101.218
-70.2856	-101.218
-68.5607	-101.218
-66.8357	-101.218
-65.1108	-101.218
-63.3858	-101.218
-61.6609	-101.218
-59.936	-101.218
-58.211	-101.218
-56.4861	-101.218
-54.7611	-101.218
-53.0362	-101.218
-51.3112	-101.218
-49.5863	-101.218
-47.8613	-101.218
-46.1364	-101.218
-44.4114	-101.218
-42.6865	-101.218
-40.9615	-101.218
-39.2366	-101.218
-37.5117	-101.218
-35.7867	-101.218
-34.0618	-101.218
-32.3368	-101.218
-30.6119	-101.218
-28.8869	-101.218
-27.162	-101.218
-25.437	-101.218
-23.7121	-101.218
-21.9871	-101.218
-20.2622	-101.218
-18.5372	-101.218
-16.8123	-101.218
-15.0873	-101.218
-13.3624	-101.218	-0.126344
-11.6375	-101.218	-0.324057
-9.91251	-101.218	-0.282216
-8.18756	-101.218	-0.166332
-6.46262	-101.218	0.114287
-4.73767	-101.218	0.40707
-3.01273	-101.218	0.100892
-1.28778	-101.218	-0.64152
0.437168	-101.218	-0.773875
2.16211	-101.218	-0.408359
3.88706	-101.218	-0.0205282
5.61201	-101.218
7.33695	-101.218
9.0619	-101.218
10.7868	-101.218
12.5118	-101.218
14.2367	-101.218
15.9617	-101.218
17.6866	-101.218
19.4116	-101.218
21.1365	-101.218
22.8615	-101.218
24.5864	-101.218
26.3114	-101.218
28.0363	-101.218
29.7613	-101.218
31.4862	-101.218
33.2111	-101.218
34.9361	-101.218
36.661	-101.218
38.386	-101.218
40.1109	-101.218
41.8359	-101.218
43.5608	-101.218
45.2858	-101.218
47.0107	-101.218
48.7357	-101.218
50.4606	-101.218
52.1856	-101.218
53.9105	-101.218
55.6355	-101.218
57.3604	-101.218
59.0853	-101.218
60.8103	-101.218
62.5352	-101.218
64.2602	-101.218
65.9851	-101.218
67.7101	-101.218
69.435	-101.218
71.16	-101.218
72.8849	-101.218
74.6099	-101.218
76.3348	-101.218
78.0598	-101.218
79.7847	-101.218
81.5096	-101.218
83.2346	-101.218
84.9595	-101.218
86.6845	-101.218
88.4094	-101.218
90.1344	-101.218
91.8593	-101.218
93.5843	-101.218
95.3092	-101.218
97.0342	-101.218
98.7591	-101.218
100.484	-101.218
-104.785	-99.477
-103.06	-99.477
-101.335	-99.477
-99.6097	-99.477
-97.8848	-99.477
-96.1598	-99.477
-94.4349	-99.477
-92.7099	-99.477
-90.985	-99.477
-89.26	-99.477
-87.5351	-99.477
-85.8101	-99.477
-84.0852	-99.477
-82.3603	-99.477
-80.6353	-99.477
-78.9104	-99.477
-77.1854	-99.477
-75.4605	-99.477
-73.7355	-99.477
-72.0106	-99.477
-70.2856	-99.477
-68.5607	-99.477
-66.8357	-99.477
-65.1108	-99.477
-63.3858	-99.477
-61.6609	-99.477
-59.936	-99.477
-58.211	-99.477
-56.4861	-99.477
-54.7611	-99.477
-53.0362	-99.477
-51.3112	-99.477
-49.5863	-99.477
-47.8613	-99.477
-46.1364	-99.477
-44.4114	-99.477
-42.6865	-99.477
-40.9615	-99.477
-39.2366	-99.477
-37.5117	-99.477
-35.7867	-99.477
-34.0618	-99.477
-32.3368	-99.477
-30.6119	-99.477
-28.8869	-99.477
-27.162	-99.477
-25.437	-99.477
-23.7121	-99.477	-0.313309
-21.9871	-99.477	-0.308934
-20.2622	-99.477	-0.328036
-18.5372	-99.477
-16.8123	-99.477
-15.0873	-99.477
-13.3624	-99.477	0.0685343
-11.6375	-99.477	-0.154348
-9.91251	-99.477	-0.093884
-8.18756	-99.477	0.0301043
-6.46262	-99.477	0.253866
-4.73767	-99.477	0.511164
-3.01273	-99.477	0.197197
-1.28778	-99.477	-0.658163
0.437168	-99.477	-0.84797
2.16211	-99.477	-0.440337
3.88706	-99.477	0.0056557
5.61201	-99.477	0.268329
7.33695	-99.477
9.0619	-99.477
10.7868	-99.477
12.5118	-99.477
14.2367	-99.477
15.9617	-99.477
17.6866	-99.477
19.4116	-99.477
21.1365	-99.477
22.8615	-99.477
24.5864	-99.477
26.3114	-99.477
28.0363	-99.477
29.7613	-99.477
31.4862	-99.477
33.2111	-99.477
34.9361	-99.477
36.661	-99.477
38.386	-99.477
40.1109	-99.477
41.8359	-99.477
43.5608	-99.477
45.2858	-99.477
47.0107	-99.477
48.7357	-99.477
50.4606	-99.477
52.1856	-99.477
53.9105	-99.477
55.6355	-99.477
57.3604	-99.477
59.0853	-99.477
60.8103	-99.477
62.5352	-99.477
64.2602	-99.477
65.9851	-99.477
67.7101	-99.477
69.435	-99.477
71.16	-99.477
72.8849	-99.477
74.6099	-99.477
76.3348	-99.477
78.0598	-99.477
79.7847	-99.477
81.5096	-99.477
83.2346	-99.477
84.9595	-99.477
86.6845	-99.477
88.4094	-99.477
90.1344	-99.477
91.8593	-99.477
93.5843	-99.477
95.3092	-99.477
97.0342	-99.477
98.7591	-99.477
100.484	-99.477
-104.785	-97.7355
-103.06	-97.7355
-101.335	-97.7355
-99.6097	-97.7355
-97.8848	-97.7355
-96.1598	-97.7355
-94.4349	-97.7355
-92.7099	-97.7355
-90.985	-97.7355
-89.26	-97.7355
-87.5351	-97.7355
-85.8101	-97.7355
-84.0852	-97.7355
-82.3603	-97.7355
-80.6353	-97.7355
-78.9104	-97.7355
-77.1854	-97.7355
-75.4605	-97.7355
-73.7355	-97.7355
-72.0106	-97.7355
-70.2856	-97.7355
-68.5607	-97.7355
-66.8357	-97.7355
-65.1108	-97.7355
-63.3858	-97.7355
-61.6609	-97.7355
-59.936	-97.7355
-58.211	-97.7355
-56.4861	-97.7355
-54.7611	-97.7355
-53.0362	-97.7355
-51.3112	-97.7355
-49.5863	-97.7355
-47.8613	-97.7355
-46.1364	-97.7355
-44.4114	-97.7355
-42.6865	-97.7355
-40.9615	-97.7355
-39.2366	-97.7355
-37.5117	-97.7355
-35.7867	-97.7355
-34.0618	-97.7355
-32.3368	-97.7355
-30.6119	-97.7355
-28.8869	-97.7355	-0.842305
-27.162	-97.7355	-0.851189
-25.437	-97.7355	-0.638768
-23.7121	-97.7355	-0.363856
-21.9871	-97.7355	-0.262811
-20.2622	-97.7355	-0.248038
-18.5372	-97.7355	-0.241237
-16.8123	-97.7355
-15.0873	-97.7355	0.399149
-13.3624	-97.7355	0.036764
-11.6375	-97.7355	-0.149584
-9.91251	-97.7355	-0.0349783
-8.18756	-97.7355	0.122662
-6.46262	-97.7355	0.264134
-4.73767	-97.7355
-3.01273	-97.7355
-1.28778	-97.7355
0.437168	-97.7355	-0.507272
2.16211	-97.7355	-0.231945
3.88706	-97.7355	0.179848
5.61201	-97.7355	0.467645
7.33695	-97.7355
9.0619	-97.7355
10.7868	-97.7355
12.5118	-97.7355
14.2367	-97.7355
15.9617	-97.7355
17.6866	-97.7355
19.4116	-97.7355
21.1365	-97.7355
22.8615	-97.7355
24.5864	-97.7355
26.3114	-97.7355
28.0363	-97.7355
29.7613	-97.7355
31.4862	-97.7355
33.2111	-97.7355
34.9361	-97.7355
36.661	-97.7355
38.386	-97.7355
40.1109	-97.7355
41.8359	-97.7355
43.5608	-97.7355
45.2858	-97.7355
47.0107	-97.7355
48.7357	-97.7355
50.4606	-97.7355
52.1856	-97.7355
53.9105	-97.7355
55.6355	-97.7355
57.3604	-97.7355
59.0853	-97.7355
60.8103	-97.7355
62.5352	-97.7355
64.2602	-97.7355
65.9851	-97.7355
67.7101	-97.7355
69.435	-97.7355
71.16	-97.7355
72.8849	-97.7355
74.6099	-97.7355
76.3348	-97.7355
78.0598	-97.7355
79.7847	-97.7355
81.5096	-97.7355
83.2346	-97.7355
84.9595	-97.7355
86.6845	-97.7355
88.4094	-97.7355
90.1344	-97.7355
91.8593	-97.7355
93.5843	-97.7355
95.3092	-97.7355
97.0342	-97.7355
98.7591	-97.7355
100.484	-97.7355
-104.785	-95.9941
-103.06	-95.9941
-101.335	-95.9941
-99.6097	-95.9941
-97.8848	-95.9941
-96.1598	-95.9941
-94.4349	-95.9941
-92.7099	-95.9941
-90.985	-95.9941
-89.26	-95.9941
-87.5351	-95.9941
-85.8101	-95.9941
-84.0852	-95.9941
-82.3603	-95.9941
-80.6353	-95.9941
-78.9104	-95.9941
-77.1854	-95.9941
-75.4605	-95.9941
-73.7355	-95.9941
-72.0106	-95.9941
-70.2856	-95.9941
-68.5607	-95.9941
-66.8357	-95.9941
-65.1108	-95.9941
-63.3858	-95.9941
-61.6609	-95.9941
-59.936	-95.9941
-58.211	-95.9941
-56.4861	-95.9941
-54.7611	-95.9941
-53.0362	-95.9941
-51.3112	-95.9941
-49.5863	-95.9941
-47.8613	-95.9941
-46.1364	-95.9941
-44.4114	-95.9941
-42.6865	-95.9941
-40.9615	-95.9941
-39.2366	-95.9941
-37.5117	-95.9941
-35.7867	-95.9941
-34.0618	-95.9941	0.373153
-32.3368	-95.9941	0.0983398
-30.6119	-95.9941	-0.186193
-28.8869	-95.9941	-0.353346
-27.162	-95.9941	-0.441994
-25.437	-95.9941	-0.492057
-23.7121	-95.9941	-0.337956
-21.9871	-95.9941	-0.13344
-20.2622	-95.9941	-0.111821
-18.5372	-95.9941	-0.17251
-16.8123	-95.9941
-15.0873	-95.9941
-13.3624	-95.9941	-0.0612199
-11.6375	-95.9941	-0.169636
-9.91251	-95.9941	-0.0660896
-8.18756	-95.9941	0.0373836
-6.46262	-95.9941	0.113551
-4.73767	-95.9941	0.307794
-3.01273	-95.9941
-1.28778	-95.9941
0.437168	-95.9941	-0.174409
2.16211	-95.9941	-0.105553
3.88706	-95.9941	0.249095
5.61201	-95.9941	0.537807
7.33695	-95.9941
9.0619	-95.9941
10.7868	-95.9941
12.5118	-95.9941
14.2367	-95.9941
15.9617	-95.9941
17.6866	-95.9941
19.4116	-95.9941
21.1365	-95.9941
22.8615	-95.9941
24.5864	-95.9941
26.3114	-95.9941	-0.0152072
28.0363	-95.9941
29.7613	-95.9941
31.4862	-95.9941
33.2111	-95.9941
34.9361	-95.9941
36.661	-95.9941
38.386	-95.9941
40.1109	-95.9941
41.8359	-95.9941
43.5608	-95.9941
45.2858	-95.9941
47.0107	-95.9941
48.7357	-95.9941
50.4606	-95.9941
52.1856	-95.9941
53.9105	-95.9941
55.6355	-95.9941
57.3604	-95.9941
59.0853	-95.9941
60.8103	-95.9941
62.5352	-95.9941
64.2602	-95.9941
65.9851	-95.9941
67.7101	-95.9941
69.435	-95.9941
71.16	-95.9941
72.8849	-95.9941
74.6099	-95.9941
76.3348	-95.9941
78.0598	-95.9941
79.7847	-95.9941
81.5096	-95.9941
83.2346	-95.9941
84.9595	-95.9941
86.6845	-95.9941
88.4094	-95.9941
90.1344	-95.9941
91.8593	-95.9941
93.5843	-95.9941
95.3092	-95.9941
97.0342	-95.9941
98.7591	-95.9941
100.484	-95.9941
-104.785	-94.2526
-103.06	-94.2526
-101.335	-94.2526
-99.6097	-94.2526
-97.8848	-94.2526
-96.1598	-94.2526
-94.4349	-94.2526
-92.7099	-94.2526
-90.985	-94.2526
-89.26	-94.2526
-87.5351	-94.2526
-85.8101	-94.2526
-84.0852	-94.2526
-82.3603	-94.2526
-80.6353	-94.2526
-78.9104	-94.2526
-77.1854	-94.2526
-75.4605	-94.2526
-73.7355	-94.2526
-72.0106	-94.2526
-70.2856	-94.2526
-68.5607	-94.2526
-66.8357	-94.2526
-65.1108	-94.2526
-63.3858	-94.2526
-61.6609	-94.2526
-59.936	-94.2526
-58.211	-94.2526
-56.4861	-94.2526
-54.7611	-94.2526
-53.0362	-94.2526
-51.3112	-94.2526
-49.5863	-94.2526
-47.8613	-94.2526
-46.1364	-94.2526
-44.4114	-94.2526
-42.6865	-94.2526
-40.9615	-94.2526
-39.2366	-94.2526
-37.5117	-94.2526	0.156157
-35.7867	-94.2526	0.227365
-34.0618	-94.2526	0.157992
-32.3368	-94.2526	-0.0571518
-30.6119	-94.2526	-0.0824098
-28.8869	-94.2526	0.117017
-27.162	-94.2526	0.12576
-25.437	-94.2526
-23.7121	-94.2526	-0.304515
-21.9871	-94.2526	-0.18296
-20.2622	-94.2526	-0.237042
-18.5372	-94.2526	-0.242629
-16.8123	-94.2526	0.0459207
-15.0873	-94.2526	0.197379
-13.3624	-94.2526	-0.0629458
-11.6375	-94.2526	-0.167539
-9.91251	-94.2526	-0.171276
-8.18756	-94.2526	-0.192771
-6.46262	-94.2526	-0.0557388
-4.73767	-94.2526	0.243863
-3.01273	-94.2526	0.353736
-1.28778	-94.2526	0.0531682
0.437168	-94.2526	-0.112085
2.16211	-94.2526	-0.0676843
3.88706	-94.2526	0.163179
5.61201	-94.2526	0.281444
7.33695	-94.2526
9.0619	-94.2526
10.7868	-94.2526
12.5118	-94.2526
14.2367	-94.2526
15.9617	-94.2526
17.6866	-94.2526
19.4116	-94.2526
21.1365	-94.2526
22.8615	-94.2526
24.5864	-94.2526	0.16462
26.3114	-94.2526	-0.0367527
28.0363	-94.2526	-0.282708
29.7613	-94.2526	-0.203922
31.4862	-94.2526	-0.0127583
33.2111	-94.2526
34.9361	-94.2526
36.661	-94.2526
38.386	-94.2526
40.1109	-94.2526
41.8359	-94.2526
43.5608	-94.2526
45.2858	-94.2526
47.0107	-94.2526
48.7357	-94.2526
50.4606	-94.2526
52.1856	-94.2526
53.9105	-94.2526
55.6355	-94.2526
57.3604	-94.2526
59.0853	-94.2526
60.8103	-94.2526
62.5352	-94.2526
64.2602	-94.2526
65.9851	-94.2526
67.7101	-94.2526
69.435	-94.2526
71.16	-94.2526
72.8849	-94.2526
74.6099	-94.2526
76.3348	-94.2526
78.0598	-94.2526
79.7847	-94.2526
81.5096	-94.2526
83.2346	-94.2526
84.9595	-94.2526
86.6845	-94.2526
88.4094	-94.2526
90.1344	-94.2526
91.8593	-94.2526
93.5843	-94.2526
95.3092	-94.2526
97.0342	-94.2526
98.7591	-94.2526
100.484	-94.2526
-104.785	-92.5112
-103.06	-92.5112
-101.335	-92.5112
-99.6097	-92.5112
-97.8848	-92.5112
-96.1598	-92.5112
-94.4349	-92.5112
-92.7099	-92.5112
-90.985	-92.5112
-89.26	-92.5112
-87.5351	-92.5112
-85.8101	-92.5112
-84.0852	-92.5112
-82.3603	-92.5112
-80.6353	-92.5112
-78.9104	-92.5112
-77.1854	-92.5112
-75.4605	-92.5112
-73.7355	-92.5112
-72.0106	-92.5112
-70.2856	-92.5112
-68.5607	-92.5112
-66.8357	-92.5112
-65.1108	-92.5112
-63.3858	-92.5112
-61.6609	-92.5112
-59.936	-92.5112
-58.211	-92.5112
-56.4861	-92.5112
-54.7611	-92.5112
-53.0362	-92.5112
-51.3112	-92.5112
-49.5863	-92.5112
-47.8613	-92.5112
-46.1364	-92.5112
-44.4114	-92.5112
-42.6865	-92.5112
-40.9615	-92.5112
-39.2366	-92.5112	0.0638133
-37.5117	-92.5112	0.0759111
-35.7867	-92.5112	0.107647
-34.0618	-92.5112	-0.0399689
-32.3368	-92.5112	-0.2547
-30.6119	-92.5112	-0.241733
-28.8869	-92.5112
-27.162	-92.5112
-25.437	-92.5112
-23.7121	-92.5112
-21.9871	-92.5112	-0.30069
-20.2622	-92.5112	-0.412078
-18.5372	-92.5112	-0.325626
-16.8123	-92.5112	0.0620429
-15.0873	-92.5112	0.213344
-13.3624	-92.5112	-0.0260631
-11.6375	-92.5112	-0.18308
-9.91251	-92.5112	-0.273426
-8.18756	-92.5112	-0.308696
-6.46262	-92.5112	-0.165892
-4.73767	-92.5112	0.0931125
-3.01273	-92.5112	0.214367
-1.28778	-92.5112	0.0917099
0.437168	-92.5112	0.00266828
2.16211	-92.5112	0.0653174
3.88706	-92.5112	0.172827
5.61201	-92.5112	0.155459
7.33695	-92.5112
9.0619	-92.5112
10.7868	-92.5112
12.5118	-92.5112
14.2367	-92.5112
15.9617	-92.5112
17.6866	-92.5112
19.4116	-92.5112
21.1365	-92.5112
22.8615	-92.5112	-0.191531
24.5864	-92.5112	-0.0722924
26.3114	-92.5112	-0.131093
28.0363	-92.5112	-0.283673
29.7613	-92.5112	-0.285209
31.4862	-92.5112	-0.165382
33.2111	-92.5112	-0.217828
34.9361	-92.5112
36.661	-92.5112
38.386	-92.5112
40.1109	-92.5112
41.8359	-92.5112
43.5608	-92.5112
45.2858	-92.5112
47.0107	-92.5112
48.7357	-92.5112
50.4606	-92.5112
52.1856	-92.5112
53.9105	-92.5112
55.6355	-92.5112
57.3604	-92.5112
59.0853	-92.5112
60.8103	-92.5112
62.5352	-92.5112
64.2602	-92.5112
65.9851	-92.5112
67.7101	-92.5112
69.435	-92.5112
71.16	-92.5112
72.8849	-92.5112
74.6099	-92.5112
76.3348	-92.5112
78.0598	-92.5112
79.7847	-92.5112
81.5096	-92.5112
83.2346	-92.5112
84.9595	-92.5112
86.6845	-92.5112
88.4094	-92.5112
90.1344	-92.5112
91.8593	-92.5112
93.5843	-92.5112
95.3092	-92.5112
97.0342	-92.5112
98.7591	-92.5112
100.484	-92.5112
-104.785	-90.7697
-103.06	-90.7697
-101.335	-90.7697
-99.6097	-90.7697
-97.8848	-90.7697
-96.1598	-90.7697
-94.4349	-90.7697
-92.7099	-90.7697
-90.985	-90.7697
-89.26	-90.7697
-87.5351	-90.7697
-85.8101	-90.7697
-84.0852	-90.7697
-82.3603	-90.7697
-80.6353	-90.7697
-78.9104	-90.7697
-77.1854	-90.7697
-75.4605	-90.7697
-73.7355	-90.7697
-72.0106	-90.7697
-70.2856	-90.7697
-68.5607	-90.7697
-66.8357	-90.7697
-65.1108	-90.7697
-63.3858	-90.7697
-61.6609	-90.7697
-59.936	-90.7697
-58.211	-90.7697
-56.4861	-90.7697
-54.7611	-90.7697
-53.0362	-90.7697
-51.3112	-90.7697
-49.5863	-90.7697
-47.8613	-90.7697
-46.1364	-90.7697
-44.4114	-90.7697
-42.6865	-90.7697
-40.9615	-90.7697
-39.2366	-90.7697	0.0596757
-37.5117	-90.7697	0.0581055
-35.7867	-90.7697	0.0856332
-34.0618	-90.7697	-0.0611964
-32.3368	-90.7697	-0.312332
-30.6119	-90.7697	-0.411323
-28.8869	-90.7697
-27.162	-90.7697
-25.437	-90.7697
-23.7121	-90.7697
-21.9871	-90.7697
-20.2622	-90.7697	-0.416196
-18.5372	-90.7697	-0.292703
-16.8123	-90.7697	0.0613952
-15.0873	-90.7697	0.142743
-13.3624	-90.7697	-0.0141387
-11.6375	-90.7697	-0.115074
-9.91251	-90.7697	-0.160578
-8.18756	-90.7697	-0.160056
-6.46262	-90.7697	-0.165942
-4.73767	-90.7697	-0.125984
-3.01273	-90.7697
-1.28778	-90.7697
0.437168	-90.7697	-0.0826179
2.16211	-90.7697	0.0222402
3.88706	-90.7697	0.151159
5.61201	-90.7697	0.148716
7.33695	-90.7697	0.151353
9.0619	-90.7697
10.7868	-90.7697
12.5118	-90.7697
14.2367	-90.7697
15.9617	-90.7697
17.6866	-90.7697
19.4116	-90.7697	-0.743304
21.1365	-90.7697	-0.440854
22.8615	-90.7697	-0.210282
24.5864	-90.7697	-0.0780977
26.3114	-90.7697	-0.10457
28.0363	-90.7697	-0.238509
29.7613	-90.7697	-0.273546
31.4862	-90.7697	-0.190222
33.2111	-90.7697	-0.192364
34.9361	-90.7697
36.661	-90.7697
38.386	-90.7697
40.1109	-90.7697
41.8359	-90.7697
43.5608	-90.7697
45.2858	-90.7697
47.0107	-90.7697
48.7357	-90.7697
50.4606	-90.7697
52.1856	-90.7697
53.9105	-90.7697
55.6355	-90.7697
57.3604	-90.7697
59.0853	-90.7697
60.8103	-90.7697
62.5352	-90.7697
64.2602	-90.7697
65.9851	-90.7697
67.7101	-90.7697
69.435	-90.7697
71.16	-90.7697
72.8849	-90.7697
74.6099	-90.7697
76.3348	-90.7697
78.0598	-90.7697
79.7847	-90.7697
81.5096	-90.7697
83.2346	-90.7697
84.9595	-90.7697
86.6845	-90.7697
88.4094	-90.7697
90.1344	-90.7697
91.8593	-90.7697
93.5843	-90.7697
95.3092	-90.7697
97.0342	-90.7697
98.7591	-90.7697
100.484	-90.7697
-104.785	-89.0283
-103.06	-89.0283
-101.335	-89.0283
-99.6097	-89.0283
-97.8848	-89.0283
-96.1598	-89.0283
-94.4349	-89.0283
-92.7099	-89.0283
-90.985	-89.0283
-89.26	-89.0283
-87.5351	-89.0283
-85.8101	-89.0283
-84.0852	-89.0283
-82.3603	-89.0283
-80.6353	-89.0283
-78.9104	-89.0283
-77.1854	-89.0283
-75.4605	-89.0283
-73.7355	-89.0283
-72.0106	-89.0283
-70.2856	-89.0283
-68.5607	-89.0283
-66.8357	-89.0283
-65.1108	-89.0283
-63.3858	-89.0283
-61.6609	-89.0283
-59.936	-89.0283
-58.211	-89.0283
-56.4861	-89.0283
-54.7611	-89.0283
-53.0362	-89.0283
-51.3112	-89.0283
-49.5863	-89.0283
-47.8613	-89.0283
-46.1364	-89.0283
-44.4114	-89.0283
-42.6865	-89.0283
-40.9615	-89.0283	0.0661767
-39.2366	-89.0283	0.0688065
-37.5117	-89.0283	0.079197
-35.7867	-89.0283	0.106692
-34.0618	-89.0283	0.035569
-32.3368	-89.0283	-0.156165
-30.6119	-89.0283
-28.8869	-89.0283
-27.162	-89.0283
-25.437	-89.0283
-23.7121	-89.0283
-21.9871	-89.0283
-20.2622	-89.0283
-18.5372	-89.0283
-16.8123	-89.0283
-15.0873	-89.0283
-13.3624	-89.0283
-11.6375	-89.0283	0.0469924
-9.91251	-89.0283	0.0890128
-8.18756	-89.0283	0.114317
-6.46262	-89.0283	0.0680588
-4.73767	-89.0283	0.0405627
-3.01273	-89.0283
-1.28778	-89.0283
0.437168	-89.0283	-0.287408
2.16211	-89.0283	-0.117889
3.88706	-89.0283	0.0324713
5.61201	-89.0283	-0.00149126
7.33695	-89.0283	0.0146938
9.0619	-89.0283	0.204929
10.7868	-89.0283
12.5118	-89.0283
14.2367	-89.0283
15.9617	-89.0283
17.6866	-89.0283
19.4116	-89.0283	-0.678196
21.1365	-89.0283	-0.300068
22.8615	-89.0283	-0.0401879
24.5864	-89.0283	0.0592897
26.3114	-89.0283	-0.0629355
28.0363	-89.0283	-0.235664
29.7613	-89.0283	-0.246711
31.4862	-89.0283	-0.156446
33.2111	-89.0283	-0.102275
34.9361	-89.0283
36.661	-89.0283
38.386	-89.0283
40.1109	-89.0283
41.8359	-89.0283
43.5608	-89.0283
45.2858	-89.0283
47.0107	-89.0283
48.7357	-89.0283
50.4606	-89.0283
52.1856	-89.0283
53.9105	-89.0283
55.6355	-89.0283
57.3604	-89.0283
59.0853	-89.0283
60.8103	-89.0283
62.5352	-89.0283
64.2602	-89.0283
65.9851	-89.0283
67.7101	-89.0283
69.435	-89.0283
71.16	-89.0283
72.8849	-89.0283
74.6099	-89.0283
76.3348	-89.0283
78.0598	-89.0283
79.7847	-89.0283
81.5096	-89.0283
83.2346	-89.0283
84.9595	-89.0283
86.6845	-89.0283
88.4094	-89.0283
90.1344	-89.0283
91.8593	-89.0283
93.5843	-89.0283
95.3092	-89.0283
97.0342	-89.0283
98.7591	-89.0283
100.484	-89.0283
-104.785	-87.2868
-103.06	-87.2868
-101.335	-87.2868
-99.6097	-87.2868
-97.8848	-87.2868
-96.1598	-87.2868
-94.4349	-87.2868
-92.7099	-87.2868
-90.985	-87.2868
-89.26	-87.2868
-87.5351	-87.2868
-85.8101	-87.2868
-84.0852	-87.2868
-82.3603	-87.2868
-80.6353	-87.2868
-78.9104	-87.2868
-77.1854	-87.2868
-75.4605	-87.2868
-73.7355	-87.2868
-72.0106	-87.2868
-70.2856	-87.2868
-68.5607	-87.2868
-66.8357	-87.2868
-65.1108	-87.2868
-63.3858	-87.2868
-61.6609	-87.2868
-59.936	-87.2868
-58.211	-87.2868
-56.4861	-87.2868
-54.7611	-87.2868
-53.0362	-87.2868
-51.3112	-87.2868
-49.5863	-87.2868
-47.8613	-87.2868
-46.1364	-87.2868
-44.4114	-87.2868
-42.6865	-87.2868
-40.9615	-87.2868
-39.2366	-87.2868	0.0222418
-37.5117	-87.2868	0.105312
-35.7867	-87.2868	0.0869798
-34.0618	-87.2868	0.0274453
-32.3368	-87.2868
-30.6119	-87.2868
-28.8869	-87.2868
-27.162	-87.2868
-25.437	-87.2868
-23.7121	-87.2868
-21.9871	-87.2868
-20.2622	-87.2868
-18.5372	-87.2868
-16.8123	-87.2868
-15.0873	-87.2868
-13.3624	-87.2868
-11.6375	-87.2868	0.150025
-9.91251	-87.2868	0.164425
-8.18756	-87.2868	0.179859
-6.46262	-87.2868	0.197129
-4.73767	-87.2868	0.188593
-3.01273	-87.2868	-0.0483638
-1.28778	-87.2868	-0.32633
0.437168	-87.2868	-0.2767
2.16211	-87.2868	-0.073663
3.88706	-87.2868	0.118762
5.61201	-87.2868	0.0707356
7.33695	-87.2868	-0.0386283
9.0619	-87.2868
10.7868	-87.2868
12.5118	-87.2868
14.2367	-87.2868
15.9617	-87.2868
17.6866	-87.2868
19.4116	-87.2868	-0.100878
21.1365	-87.2868	0.110128
22.8615	-87.2868	0.207679
24.5864	-87.2868	0.160744
26.3114	-87.2868	-0.0762621
28.0363	-87.2868	-0.208035
29.7613	-87.2868	-0.167716
31.4862	-87.2868	-0.0593324
33.2111	-87.2868	0.0299058
34.9361	-87.2868	-0.0602694
36.661	-87.2868
38.386	-87.2868
40.1109	-87.2868
41.8359	-87.2868
43.5608	-87.2868
45.2858	-87.2868
47.0107	-87.2868
48.7357	-87.2868
50.4606	-87.2868
52.1856	-87.2868
53.9105	-87.2868
55.6355	-87.2868
57.3604	-87.2868
59.0853	-87.2868
60.8103	-87.2868
62.5352	-87.2868
64.2602	-87.2868
65.9851	-87.2868
67.7101	-87.2868
69.435	-87.2868
71.16	-87.2868
72.8849	-87.2868
74.6099	-87.2868
76.3348	-87.2868
78.0598	-87.2868
79.7847	-87.2868
81.5096	-87.2868
83.2346	-87.2868
84.9595	-87.2868
86.6845	-87.2868
88.4094	-87.2868
90.1344	-87.2868
91.8593	-87.2868
93.5843	-87.2868
95.3092	-87.2868
97.0342	-87.2868
98.7591	-87.2868
100.484	-87.2868
-104.785	-85.5454
-103.06	-85.5454
-101.335	-85.5454
-99.6097	-85.5454
-97.8848	-85.5454
-96.1598	-85.5454
-94.4349	-85.5454
-92.7099	-85.5454
-90.985	-85.5454
-89.26	-85.5454
-87.5351	-85.5454
-85.8101	-85.5454
-84.0852	-85.5454
-82.3603	-85.5454
-80.6353	-85.5454
-78.9104	-85.5454
-77.1854	-85.5454
-75.4605	-85.5454
-73.7355	-85.5454
-72.0106	-85.5454
-70.2856	-85.5454
-68.5607	-85.5454
-66.8357	-85.5454
-65.1108	-85.5454
-63.3858	-85.5454
-61.6609	-85.5454
-59.936	-85.5454
-58.211	-85.5454
-56.4861	-85.5454
-54.7611	-85.5454
-53.0362	-85.5454
-51.3112	-85.5454
-49.5863	-85.5454
-47.8613	-85.5454
-46.1364	-85.5454
-44.4114	-85.5454
-42.6865	-85.5454
-40.9615	-85.5454
-39.2366	-85.5454
-37.5117	-85.5454
-35.7867	-85.5454
-34.0618	-85.5454
-32.3368	-85.5454
-30.6119	-85.5454
-28.8869	-85.5454
-27.162	-85.5454
-25.437	-85.5454
-23.7121	-85.5454
-21.9871	-85.5454
-20.2622	-85.5454
-18.5372	-85.5454
-16.8123	-85.5454
-15.0873	-85.5454
-13.3624	-85.5454
-11.6375	-85.5454	0.266813
-9.91251	-85.5454	0.0865211
-8.18756	-85.5454	-0.0460324
-6.46262	-85.5454	0.00359922
-4.73767	-85.5454	0.0520287
-3.01273	-85.5454	-0.00470437
-1.28778	-85.5454	-0.0934015
0.437168	-85.5454	-0.160227
2.16211	-85.5454	-0.03661
3.88706	-85.5454	0.180342
5.61201	-85.5454	0.182571
7.33695	-85.5454	0.00218277
9.0619	-85.5454
10.7868	-85.5454
12.5118	-85.5454
14.2367	-85.5454
15.9617	-85.5454
17.6866	-85.5454
19.4116	-85.5454	0.15574
21.1365	-85.5454	0.277518
22.8615	-85.5454	0.241023
24.5864	-85.5454	0.0547745
26.3114	-85.5454	-0.132751
28.0363	-85.5454	-0.159743
29.7613	-85.5454	-0.106023
31.4862	-85.5454	0.0447086
33.2111	-85.5454	0.148689
34.9361	-85.5454	0.00495715
36.661	-85.5454	-0.0759772
38.386	-85.5454	0.0133339
40.1109	-85.5454
41.8359	-85.5454
43.5608	-85.5454
45.2858	-85.5454
47.0107	-85.5454
48.7357	-85.5454
50.4606	-85.5454
52.1856	-85.5454
53.9105	-85.5454
55.6355	-85.5454
57.3604	-85.5454
59.0853	-85.5454
60.8103	-85.5454
62.5352	-85.5454
64.2602	-85.5454
65.9851	-85.5454
67.7101	-85.5454
69.435	-85.5454
71.16	-85.5454
72.8849	-85.5454
74.6099	-85.5454
76.3348	-85.5454
78.0598	-85.5454
79.7847	-85.5454
81.5096	-85.5454
83.2346	-85.5454
84.9595	-85.5454
86.6845	-85.5454
88.4094	-85.5454
90.1344	-85.5454
91.8593	-85.5454
93.5843	-85.5454
95.3092	-85.5454
97.0342	-85.5454
98.7591	-85.5454
100.484	-85.5454
-104.785	-83.8039
-103.06	-83.8039
-101.335	-83.8039
-99.6097	-83.8039
-97.8848	-83.8039
-96.1598	-83.8039
-94.4349	-83.8039
-92.7099	-83.8039
-90.985	-83.8039
-89.26	-83.8039
-87.5351	-83.8039
-85.8101	-83.8039
-84.0852	-83.8039
-82.3603	-83.8039
-80.6353	-83.8039
-78.9104	-83.8039
-77.1854	-83.8039
-75.4605	-83.8039
-73.7355	-83.8039
-72.0106	-83.8039
-70.2856	-83.8039
-68.5607	-83.8039
-66.8357	-83.8039
-65.1108	-83.8039
-63.3858	-83.8039
-61.6609	-83.8039
-59.936	-83.8039
-58.211	-83.8039
-56.4861	-83.8039
-54.7611	-83.8039
-53.0362	-83.8039
-51.3112	-83.8039
-49.5863	-83.8039
-47.8613	-83.8039
-46.1364	-83.8039
-44.4114	-83.8039
-42.6865	-83.8039
-40.9615	-83.8039
-39.2366	-83.8039
-37.5117	-83.8039
-35.7867	-83.8039
-34.0618	-83.8039
-32.3368	-83.8039
-30.6119	-83.8039
-28.8869	-83.8039
-27.162	-83.8039
-25.437	-83.8039
-23.7121	-83.8039
-21.9871	-83.8039
-20.2622	-83.8039
-18.5372	-83.8039
-16.8123	-83.8039
-15.0873	-83.8039
-13.3624	-83.8039
-11.6375	-83.8039
-9.91251	-83.8039
-8.18756	-83.8039
-6.46262	-83.8039
-4.73767	-83.8039	0.0478075
-3.01273	-83.8039	0.183081
-1.28778	-83.8039	0.143614
0.437168	-83.8039	-0.0329274
2.16211	-83.8039	-0.0261213
3.88706	-83.8039	0.0641559
5.61201	-83.8039	-0.0362659
7.33695	-83.8039	-0.181708
9.0619	-83.8039
10.7868	-83.8039
12.5118	-83.8039
14.2367	-83.8039
15.9617	-83.8039
17.6866	-83.8039	-0.476664
19.4116	-83.8039	-0.181567
21.1365	-83.8039	0.054267
22.8615	-83.8039	0.0722361
24.5864	-83.8039	-0.105097
26.3114	-83.8039	-0.161665
28.0363	-83.8039	-0.1522
29.7613	-83.8039	-0.116246
31.4862	-83.8039	0.0667386
33.2111	-83.8039	0.147597
34.9361	-83.8039	0.0221486
36.661	-83.8039	0.0264896
38.386	-83.8039	0.176098
40.1109	-83.8039	0.393599
41.8359	-83.8039
43.5608	-83.8039
45.2858	-83.8039
47.0107	-83.8039
48.7357	-83.8039
50.4606	-83.8039
52.1856	-83.8039
53.9105	-83.8039
55.6355	-83.8039
57.3604	-83.8039
59.0853	-83.8039
60.8103	-83.8039
62.5352	-83.8039
64.2602	-83.8039
65.9851	-83.8039
67.7101	-83.8039
69.435	-83.8039
71.16	-83.8039
72.8849	-83.8039
74.6099	-83.8039
76.3348	-83.8039
78.0598	-83.8039
79.7847	-83.8039
81.5096	-83.8039
83.2346	-83.8039
84.9595	-83.8039
86.6845	-83.8039
88.4094	-83.8039
90.1344	-83.8039
91.8593	-83.8039
93.5843	-83.8039
95.3092	-83.8039
97.0342	-83.8039
98.7591	-83.8039
100.484	-83.8039
-104.785	-82.0625
-103.06	-82.0625
-101.335	-82.0625
-99.6097	-82.0625
-97.8848	-82.0625
-96.1598	-82.0625
-94.4349	-82.0625
-92.7099	-82.0625
-90.985	-82.0625
-89.26	-82.0625
-87.5351	-82.0625
-85.8101	-82.0625
-84.0852	-82.0625
-82.3603	-82.0625
-80.6353	-82.0625
-78.9104	-82.0625
-77.1854	-82.0625
-75.4605	-82.0625
-73.7355	-82.0625
-72.0106	-82.0625
-70.2856	-82.0625
-68.5607	-82.0625
-66.8357	-82.0625
-65.1108	-82.0625
-63.3858	-82.0625
-61.6609	-82.0625
-59.936	-82.0625
-58.211	-82.0625
-56.4861	-82.0625
-54.7611	-82.0625
-53.0362	-82.0625
-51.3112	-82.0625
-49.5863	-82.0625
-47.8613	-82.0625
-46.1364	-82.0625
-44.4114	-82.0625
-42.6865	-82.0625
-40.9615	-82.0625
-39.2366	-82.0625
-37.5117	-82.0625
-35.7867	-82.0625
-34.0618	-82.0625
-32.3368	-82.0625
-30.6119	-82.0625
-28.8869	-82.0625	0.0757131
-27.162	-82.0625	0.0594209
-25.437	-82.0625	0.177289
-23.7121	-82.0625	0.593399
-21.9871	-82.0625
-20.2622	-82.0625
-18.5372	-82.0625
-16.8123	-82.0625
-15.0873	-82.0625
-13.3624	-82.0625
-11.6375	-82.0625
-9.91251	-82.0625
-8.18756	-82.0625
-6.46262	-82.0625
-4.73767	-82.0625
-3.01273	-82.0625	0.299629
-1.28778	-82.0625	0.128256
0.437168	-82.0625	-0.0534765
2.16211	-82.0625	-0.0463721
3.88706	-82.0625	-0.0551761
5.61201	-82.0625	-0.197079
7.33695	-82.0625	-0.280434
9.0619	-82.0625	-0.267643
10.7868	-82.0625
12.5118	-82.0625
14.2367	-82.0625
15.9617	-82.0625
17.6866	-82.0625	-0.471877
19.4116	-82.0625	-0.269553
21.1365	-82.0625	-0.0337602
22.8615	-82.0625	0.0104053
24.5864	-82.0625	-0.118645
26.3114	-82.0625	-0.111228
28.0363	-82.0625	-0.0735367
29.7613	-82.0625	-0.0117539
31.4862	-82.0625	0.0901375
33.2111	-82.0625	0.0831165
34.9361	-82.0625	0.0119864
36.661	-82.0625	0.0742649
38.386	-82.0625	0.294244
40.1109	-82.0625	0.519438
41.8359	-82.0625
43.5608	-82.0625
45.2858	-82.0625
47.0107	-82.0625
48.7357	-82.0625
50.4606	-82.0625
52.1856	-82.0625
53.9105	-82.0625
55.6355	-82.0625
57.3604	-82.0625
59.0853	-82.0625
60.8103	-82.0625
62.5352	-82.0625
64.2602	-82.0625
65.9851	-82.0625
67.7101	-82.0625
69.435	-82.0625
71.16	-82.0625
72.8849	-82.0625
74.6099	-82.0625
76.3348	-82.0625
78.0598	-82.0625
79.7847	-82.0625
81.5096	-82.0625
83.2346	-82.0625
84.9595	-82.0625
86.6845	-82.0625
88.4094	-82.0625
90.1344	-82.0625
91.8593	-82.0625
93.5843	-82.0625
95.3092	-82.0625
97.0342	-82.0625
98.7591	-82.0625
100.484	-82.0625
-104.785	-80.321
-103.06	-80.321
-101.335	-80.321
-99.6097	-80.321
-97.8848	-80.321
-96.1598	-80.321
-94.4349	-80.321
-92.7099	-80.321
-90.985	-80.321
-89.26	-80.321
-87.5351	-80.321
-85.8101	-80.321
-84.0852	-80.321
-82.3603	-80.321
-80.6353	-80.321
-78.9104	-80.321
-77.1854	-80.321
-75.4605	-80.321
-73.7355	-80.321
-72.0106	-80.321
-70.2856	-80.321
-68.5607	-80.321
-66.8357	-80.321
-65.1108	-80.321
-63.3858	-80.321
-61.6609	-80.321
-59.936	-80.321
-58.211	-80.321
-56.4861	-80.321
-54.7611	-80.321
-53.0362	-80.321
-51.3112	-80.321
-49.5863	-80.321
-47.8613	-80.321
-46.1364	-80.321
-44.4114	-80.321
-42.6865	-80.321
-40.9615	-80.321
-39.2366	-80.321
-37.5117	-80.321
-35.7867	-80.321
-34.0618	-80.321
-32.3368	-80.321
-30.6119	-80.321	-0.229933
-28.8869	-80.321	0.0115501
-27.162	-80.321	0.062988
-25.437	-80.321	0.116734
-23.7121	-80.321	0.332789
-21.9871	-80.321	0.423916
-20.2622	-80.321
-18.5372	-80.321
-16.8123	-80.321
-15.0873	-80.321
-13.3624	-80.321
-11.6375	-80.321
-9.91251	-80.321
-8.18756	-80.321
-6.46262	-80.321
-4.73767	-80.321
-3.01273	-80.321
-1.28778	-80.321	-0.0258887
0.437168	-80.321	-0.147847
2.16211	-80.321	-0.121863
3.88706	-80.321	-0.112015
5.61201	-80.321	-0.197458
7.33695	-80.321	-0.199789
9.0619	-80.321	0.00193641
10.7868	-80.321
12.5118	-80.321
14.2367	-80.321
15.9617	-80.321
17.6866	-80.321	-0.238596
19.4116	-80.321	-0.0534766
21.1365	-80.321	0.142646
22.8615	-80.321	0.169856
24.5864	-80.321	0.0280815
26.3114	-80.321	0.000374393
28.0363	-80.321	0.05193
29.7613	-80.321	0.159009
31.4862	-80.321	0.153404
33.2111	-80.321	-0.0410388
34.9361	-80.321	-0.157281
36.661	-80.321	-0.104426
38.386	-80.321	0.166118
40.1109	-80.321	0.493646
41.8359	-80.321
43.5608	-80.321
45.2858	-80.321
47.0107	-80.321
48.7357	-80.321
50.4606	-80.321
52.1856	-80.321
53.9105	-80.321
55.6355	-80.321
57.3604	-80.321
59.0853	-80.321
60.8103	-80.321
62.5352	-80.321
64.2602	-80.321
65.9851	-80.321
67.7101	-80.321
69.435	-80.321
71.16	-80.321
72.8849	-80.321
74.6099	-80.321
76.3348	-80.321
78.0598	-80.321
79.7847	-80.321
81.5096	-80.321
83.2346	-80.321
84.9595	-80.321
86.6845	-80.321
88.4094	-80.321
90.1344	-80.321
91.8593	-80.321
93.5843	-80.321
95.3092	-80.321
97.0342	-80.321
98.7591	-80.321
100.484	-80.321
-104.785	-78.5796
-103.06	-78.5796
-101.335	-78.5796
-99.6097	-78.5796
-97.8848	-78.5796
-96.1598	-78.5796
-94.4349	-78.5796
-92.7099	-78.5796
-90.985	-78.5796
-89.26	-78.5796
-87.5351	-78.5796
-85.8101	-78.5796
-84.0852	-78.5796
-82.3603	-78.5796
-80.6353	-78.5796
-78.9104	-78.5796
-77.1854	-78.5796
-75.4605	-78.5796
-73.7355	-78.5796
-72.0106	-78.5796
-70.2856	-78.5796
-68.5607	-78.5796
-66.8357	-78.5796
-65.1108	-78.5796
-63.3858	-78.5796
-61.6609	-78.5796
-59.936	-78.5796
-58.211	-78.5796
-56.4861	-78.5796
-54.7611	-78.5796
-53.0362	-78.5796
-51.3112	-78.5796
-49.5863	-78.5796
-47.8613	-78.5796
-46.1364	-78.5796
-44.4114	-78.5796
-42.6865	-78.5796
-40.9615	-78.5796
-39.2366	-78.5796
-37.5117	-78.5796
-35.7867	-78.5796
-34.0618	-78.5796
-32.3368	-78.5796
-30.6119	-78.5796	-0.102072
-28.8869	-78.5796	0.0176496
-27.162	-78.5796	0.0318094
-25.437	-78.5796	-0.00695828
-23.7121	-78.5796	0.063579
-21.9871	-78.5796	0.151354
-20.2622	-78.5796	0.290706
-18.5372	-78.5796
-16.8123	-78.5796
-15.0873	-78.5796
-13.3624	-78.5796
-11.6375	-78.5796
-9.91251	-78.5796
-8.18756	-78.5796
-6.46262	-78.5796
-4.73767	-78.5796
-3.01273	-78.5796
-1.28778	-78.5796
0.437168	-78.5796	-0.14197
2.16211	-78.5796	-0.198902
3.88706	-78.5796	-0.202761
5.61201	-78.5796
7.33695	-78.5796
9.0619	-78.5796
10.7868	-78.5796
12.5118	-78.5796
14.2367	-78.5796
15.9617	-78.5796
17.6866	-78.5796
19.4116	-78.5796	-0.0341952
21.1365	-78.5796	0.116965
22.8615	-78.5796	0.209135
24.5864	-78.5796	0.189409
26.3114	-78.5796	0.122761
28.0363	-78.5796	0.128675
29.7613	-78.5796	0.214289
31.4862	-78.5796	0.16058
33.2111	-78.5796	-0.139339
34.9361	-78.5796	-0.366596
36.661	-78.5796	-0.328612
38.386	-78.5796	-0.0589237
40.1109	-78.5796
41.8359	-78.5796
43.5608	-78.5796
45.2858	-78.5796
47.0107	-78.5796
48.7357	-78.5796
50.4606	-78.5796
52.1856	-78.5796
53.9105	-78.5796
55.6355	-78.5796
57.3604	-78.5796
59.0853	-78.5796
60.8103	-78.5796
62.5352	-78.5796
64.2602	-78.5796
65.9851	-78.5796
67.7101	-78.5796
69.435	-78.5796
71.16	-78.5796
72.8849	-78.5796
74.6099	-78.5796
76.3348	-78.5796
78.0598	-78.5796
79.7847	-78.5796
81.5096	-78.5796
83.2346	-78.5796
84.9595	-78.5796
86.6845	-78.5796
88.4094	-78.5796
90.1344	-78.5796
91.8593	-78.5796
93.5843	-78.5796
95.3092	-78.5796
97.0342	-78.5796
98.7591	-78.5796
100.484	-78.5796
-104.785	-76.8381
-103.06	-76.8381
-101.335	-76.8381
-99.6097	-76.8381
-97.8848	-76.8381
-96.1598	-76.8381
-94.4349	-76.8381
-92.7099	-76.8381
-90.985	-76.8381
-89.26	-76.8381
-87.5351	-76.8381
-85.8101	-76.8381
-84.0852	-76.8381
-82.3603	-76.8381
-80.6353	-76.8381
-78.9104	-76.8381
-77.1854	-76.8381
-75.4605	-76.8381
-73.7355	-76.8381
-72.0106	-76.8381
-70.2856	-76.8381
-68.5607	-76.8381
-66.8357	-76.8381
-65.1108	-76.8381
-63.3858	-76.8381
-61.6609	-76.8381
-59.936	-76.8381
-58.211	-76.8381	0.481567
-56.4861	-76.8381	0.413792
-54.7611	-76.8381
-53.0362	-76.8381
-51.3112	-76.8381
-49.5863	-76.8381
-47.8613	-76.8381
-46.1364	-76.8381
-44.4114	-76.8381
-42.6865	-76.8381
-40.9615	-76.8381
-39.2366	-76.8381
-37.5117	-76.8381
-35.7867	-76.8381
-34.0618	-76.8381	0.0409295
-32.3368	-76.8381	0.109722
-30.6119	-76.8381	0.246445
-28.8869	-76.8381	0.265374
-27.162	-76.8381	0.0561841
-25.437	-76.8381	-0.204017
-23.7121	-76.8381	-0.140412
-21.9871	-76.8381	0.153043
-20.2622	-76.8381	0.371617
-18.5372	-76.8381
-16.8123	-76.8381
-15.0873	-76.8381
-13.3624	-76.8381
-11.6375	-76.8381
-9.91251	-76.8381
-8.18756	-76.8381
-6.46262	-76.8381
-4.73767	-76.8381
-3.01273	-76.8381
-1.28778	-76.8381
0.437168	-76.8381
2.16211	-76.8381
3.88706	-76.8381
5.61201	-76.8381
7.33695	-76.8381
9.0619	-76.8381
10.7868	-76.8381
12.5118	-76.8381
14.2367	-76.8381
15.9617	-76.8381
17.6866	-76.8381
19.4116	-76.8381	-0.127638
21.1365	-76.8381	0.0187573
22.8615	-76.8381	0.087297
24.5864	-76.8381	0.154754
26.3114	-76.8381	0.102668
28.0363	-76.8381	0.030624
29.7613	-76.8381	0.074702
[truncated: 12,401 more rows]

## Sheet: Test2_vs_Train
Latent dim 1	Latent dim 2	log_ratio_test2_vs_train
-104.785	-104.701
-103.06	-104.701
-101.335	-104.701
-99.6097	-104.701
-97.8848	-104.701
-96.1598	-104.701
-94.4349	-104.701
-92.7099	-104.701
-90.985	-104.701
-89.26	-104.701
-87.5351	-104.701
-85.8101	-104.701
-84.0852	-104.701
-82.3603	-104.701
-80.6353	-104.701
-78.9104	-104.701
-77.1854	-104.701
-75.4605	-104.701
-73.7355	-104.701
-72.0106	-104.701
-70.2856	-104.701
-68.5607	-104.701
-66.8357	-104.701
-65.1108	-104.701
-63.3858	-104.701
-61.6609	-104.701
-59.936	-104.701
-58.211	-104.701
-56.4861	-104.701
-54.7611	-104.701
-53.0362	-104.701
-51.3112	-104.701
-49.5863	-104.701
-47.8613	-104.701
-46.1364	-104.701
-44.4114	-104.701
-42.6865	-104.701
-40.9615	-104.701
-39.2366	-104.701
-37.5117	-104.701
-35.7867	-104.701
-34.0618	-104.701
-32.3368	-104.701
-30.6119	-104.701
-28.8869	-104.701
-27.162	-104.701
-25.437	-104.701
-23.7121	-104.701
-21.9871	-104.701
-20.2622	-104.701
-18.5372	-104.701
-16.8123	-104.701
-15.0873	-104.701
-13.3624	-104.701	0.0599984
-11.6375	-104.701	-0.0638689
-9.91251	-104.701	0.00512396
-8.18756	-104.701
-6.46262	-104.701
-4.73767	-104.701
-3.01273	-104.701
-1.28778	-104.701
0.437168	-104.701
2.16211	-104.701
3.88706	-104.701
5.61201	-104.701
7.33695	-104.701
9.0619	-104.701
10.7868	-104.701
12.5118	-104.701
14.2367	-104.701
15.9617	-104.701
17.6866	-104.701
19.4116	-104.701
21.1365	-104.701
22.8615	-104.701
24.5864	-104.701
26.3114	-104.701
28.0363	-104.701
29.7613	-104.701
31.4862	-104.701
33.2111	-104.701
34.9361	-104.701
36.661	-104.701
38.386	-104.701
40.1109	-104.701
41.8359	-104.701
43.5608	-104.701
45.2858	-104.701
47.0107	-104.701
48.7357	-104.701
50.4606	-104.701
52.1856	-104.701
53.9105	-104.701
55.6355	-104.701
57.3604	-104.701
59.0853	-104.701
60.8103	-104.701
62.5352	-104.701
64.2602	-104.701
65.9851	-104.701
67.7101	-104.701
69.435	-104.701
71.16	-104.701
72.8849	-104.701
74.6099	-104.701
76.3348	-104.701
78.0598	-104.701
79.7847	-104.701
81.5096	-104.701
83.2346	-104.701
84.9595	-104.701
86.6845	-104.701
88.4094	-104.701
90.1344	-104.701
91.8593	-104.701
93.5843	-104.701
95.3092	-104.701
97.0342	-104.701
98.7591	-104.701
100.484	-104.701
-104.785	-102.96
-103.06	-102.96
-101.335	-102.96
-99.6097	-102.96
-97.8848	-102.96
-96.1598	-102.96
-94.4349	-102.96
-92.7099	-102.96
-90.985	-102.96
-89.26	-102.96
-87.5351	-102.96
-85.8101	-102.96
-84.0852	-102.96
-82.3603	-102.96
-80.6353	-102.96
-78.9104	-102.96
-77.1854	-102.96
-75.4605	-102.96
-73.7355	-102.96
-72.0106	-102.96
-70.2856	-102.96
-68.5607	-102.96
-66.8357	-102.96
-65.1108	-102.96
-63.3858	-102.96
-61.6609	-102.96
-59.936	-102.96
-58.211	-102.96
-56.4861	-102.96
-54.7611	-102.96
-53.0362	-102.96
-51.3112	-102.96
-49.5863	-102.96
-47.8613	-102.96
-46.1364	-102.96
-44.4114	-102.96
-42.6865	-102.96
-40.9615	-102.96
-39.2366	-102.96
-37.5117	-102.96
-35.7867	-102.96
-34.0618	-102.96
-32.3368	-102.96
-30.6119	-102.96
-28.8869	-102.96
-27.162	-102.96
-25.437	-102.96
-23.7121	-102.96
-21.9871	-102.96
-20.2622	-102.96
-18.5372	-102.96
-16.8123	-102.96
-15.0873	-102.96
-13.3624	-102.96	0.326384
-11.6375	-102.96	0.13534
-9.91251	-102.96	0.176565
-8.18756	-102.96	0.359008
-6.46262	-102.96	0.379459
-4.73767	-102.96
-3.01273	-102.96
-1.28778	-102.96
0.437168	-102.96	-0.0907788
2.16211	-102.96	-0.279304
3.88706	-102.96
5.61201	-102.96
7.33695	-102.96
9.0619	-102.96
10.7868	-102.96
12.5118	-102.96
14.2367	-102.96
15.9617	-102.96
17.6866	-102.96
19.4116	-102.96
21.1365	-102.96
22.8615	-102.96
24.5864	-102.96
26.3114	-102.96
28.0363	-102.96
29.7613	-102.96
31.4862	-102.96
33.2111	-102.96
34.9361	-102.96
36.661	-102.96
38.386	-102.96
40.1109	-102.96
41.8359	-102.96
43.5608	-102.96
45.2858	-102.96
47.0107	-102.96
48.7357	-102.96
50.4606	-102.96
52.1856	-102.96
53.9105	-102.96
55.6355	-102.96
57.3604	-102.96
59.0853	-102.96
60.8103	-102.96
62.5352	-102.96
64.2602	-102.96
65.9851	-102.96
67.7101	-102.96
69.435	-102.96
71.16	-102.96
72.8849	-102.96
74.6099	-102.96
76.3348	-102.96
78.0598	-102.96
79.7847	-102.96
81.5096	-102.96
83.2346	-102.96
84.9595	-102.96
86.6845	-102.96
88.4094	-102.96
90.1344	-102.96
91.8593	-102.96
93.5843	-102.96
95.3092	-102.96
97.0342	-102.96
98.7591	-102.96
100.484	-102.96
-104.785	-101.218
-103.06	-101.218
-101.335	-101.218
-99.6097	-101.218
-97.8848	-101.218
-96.1598	-101.218
-94.4349	-101.218
-92.7099	-101.218
-90.985	-101.218
-89.26	-101.218
-87.5351	-101.218
-85.8101	-101.218
-84.0852	-101.218
-82.3603	-101.218
-80.6353	-101.218
-78.9104	-101.218
-77.1854	-101.218
-75.4605	-101.218
-73.7355	-101.218
-72.0106	-101.218
-70.2856	-101.218
-68.5607	-101.218
-66.8357	-101.218
-65.1108	-101.218
-63.3858	-101.218
-61.6609	-101.218
-59.936	-101.218
-58.211	-101.218
-56.4861	-101.218
-54.7611	-101.218
-53.0362	-101.218
-51.3112	-101.218
-49.5863	-101.218
-47.8613	-101.218
-46.1364	-101.218
-44.4114	-101.218
-42.6865	-101.218
-40.9615	-101.218
-39.2366	-101.218
-37.5117	-101.218
-35.7867	-101.218
-34.0618	-101.218
-32.3368	-101.218
-30.6119	-101.218
-28.8869	-101.218
-27.162	-101.218
-25.437	-101.218
-23.7121	-101.218
-21.9871	-101.218
-20.2622	-101.218
-18.5372	-101.218
-16.8123	-101.218
-15.0873	-101.218
-13.3624	-101.218	0.595445
-11.6375	-101.218	0.378526
-9.91251	-101.218	0.327
-8.18756	-101.218	0.373183
-6.46262	-101.218	0.446587
-4.73767	-101.218	0.534263
-3.01273	-101.218	0.29979
-1.28778	-101.218	-0.0094557
0.437168	-101.218	-0.18059
2.16211	-101.218	-0.333668
3.88706	-101.218	-0.380296
5.61201	-101.218
7.33695	-101.218
9.0619	-101.218
10.7868	-101.218
12.5118	-101.218
14.2367	-101.218
15.9617	-101.218
17.6866	-101.218
19.4116	-101.218
21.1365	-101.218
22.8615	-101.218
24.5864	-101.218
26.3114	-101.218
28.0363	-101.218
29.7613	-101.218
31.4862	-101.218
33.2111	-101.218
34.9361	-101.218
36.661	-101.218
38.386	-101.218
40.1109	-101.218
41.8359	-101.218
43.5608	-101.218
45.2858	-101.218
47.0107	-101.218
48.7357	-101.218
50.4606	-101.218
52.1856	-101.218
53.9105	-101.218
55.6355	-101.218
57.3604	-101.218
59.0853	-101.218
60.8103	-101.218
62.5352	-101.218
64.2602	-101.218
65.9851	-101.218
67.7101	-101.218
69.435	-101.218
71.16	-101.218
72.8849	-101.218
74.6099	-101.218
76.3348	-101.218
78.0598	-101.218
79.7847	-101.218
81.5096	-101.218
83.2346	-101.218
84.9595	-101.218
86.6845	-101.218
88.4094	-101.218
90.1344	-101.218
91.8593	-101.218
93.5843	-101.218
95.3092	-101.218
97.0342	-101.218
98.7591	-101.218
100.484	-101.218
-104.785	-99.477
-103.06	-99.477
-101.335	-99.477
-99.6097	-99.477
-97.8848	-99.477
-96.1598	-99.477
-94.4349	-99.477
-92.7099	-99.477
-90.985	-99.477
-89.26	-99.477
-87.5351	-99.477
-85.8101	-99.477
-84.0852	-99.477
-82.3603	-99.477
-80.6353	-99.477
-78.9104	-99.477
-77.1854	-99.477
-75.4605	-99.477
-73.7355	-99.477
-72.0106	-99.477
-70.2856	-99.477
-68.5607	-99.477
-66.8357	-99.477
-65.1108	-99.477
-63.3858	-99.477
-61.6609	-99.477
-59.936	-99.477
-58.211	-99.477
-56.4861	-99.477
-54.7611	-99.477
-53.0362	-99.477
-51.3112	-99.477
-49.5863	-99.477
-47.8613	-99.477
-46.1364	-99.477
-44.4114	-99.477
-42.6865	-99.477
-40.9615	-99.477
-39.2366	-99.477
-37.5117	-99.477
-35.7867	-99.477
-34.0618	-99.477
-32.3368	-99.477
-30.6119	-99.477
-28.8869	-99.477
-27.162	-99.477
-25.437	-99.477
-23.7121	-99.477	-0.525044
-21.9871	-99.477	-0.283386
-20.2622	-99.477	-0.0887804
-18.5372	-99.477	0.0851873
-16.8123	-99.477
-15.0873	-99.477	0.883059
-13.3624	-99.477	0.575146
-11.6375	-99.477	0.337232
-9.91251	-99.477	0.279829
-8.18756	-99.477	0.345329
-6.46262	-99.477	0.552402
-4.73767	-99.477	0.783681
-3.01273	-99.477	0.433296
-1.28778	-99.477	-0.151938
0.437168	-99.477	-0.361867
2.16211	-99.477	-0.406594
3.88706	-99.477	-0.305297
5.61201	-99.477
7.33695	-99.477
9.0619	-99.477
10.7868	-99.477
12.5118	-99.477
14.2367	-99.477
15.9617	-99.477
17.6866	-99.477
19.4116	-99.477
21.1365	-99.477
22.8615	-99.477
24.5864	-99.477
26.3114	-99.477
28.0363	-99.477
29.7613	-99.477
31.4862	-99.477
33.2111	-99.477
34.9361	-99.477
36.661	-99.477
38.386	-99.477
40.1109	-99.477
41.8359	-99.477
43.5608	-99.477
45.2858	-99.477
47.0107	-99.477
48.7357	-99.477
50.4606	-99.477
52.1856	-99.477
53.9105	-99.477
55.6355	-99.477
57.3604	-99.477
59.0853	-99.477
60.8103	-99.477
62.5352	-99.477
64.2602	-99.477
65.9851	-99.477
67.7101	-99.477
69.435	-99.477
71.16	-99.477
72.8849	-99.477
74.6099	-99.477
76.3348	-99.477
78.0598	-99.477
79.7847	-99.477
81.5096	-99.477
83.2346	-99.477
84.9595	-99.477
86.6845	-99.477
88.4094	-99.477
90.1344	-99.477
91.8593	-99.477
93.5843	-99.477
95.3092	-99.477
97.0342	-99.477
98.7591	-99.477
100.484	-99.477
-104.785	-97.7355
-103.06	-97.7355
-101.335	-97.7355
-99.6097	-97.7355
-97.8848	-97.7355
-96.1598	-97.7355
-94.4349	-97.7355
-92.7099	-97.7355
-90.985	-97.7355
-89.26	-97.7355
-87.5351	-97.7355
-85.8101	-97.7355
-84.0852	-97.7355
-82.3603	-97.7355
-80.6353	-97.7355
-78.9104	-97.7355
-77.1854	-97.7355
-75.4605	-97.7355
-73.7355	-97.7355
-72.0106	-97.7355
-70.2856	-97.7355
-68.5607	-97.7355
-66.8357	-97.7355
-65.1108	-97.7355
-63.3858	-97.7355
-61.6609	-97.7355
-59.936	-97.7355
-58.211	-97.7355
-56.4861	-97.7355
-54.7611	-97.7355
-53.0362	-97.7355
-51.3112	-97.7355
-49.5863	-97.7355
-47.8613	-97.7355
-46.1364	-97.7355
-44.4114	-97.7355
-42.6865	-97.7355
-40.9615	-97.7355
-39.2366	-97.7355
-37.5117	-97.7355
-35.7867	-97.7355
-34.0618	-97.7355
-32.3368	-97.7355
-30.6119	-97.7355
-28.8869	-97.7355	-0.738472
-27.162	-97.7355	-0.598824
-25.437	-97.7355	-0.595942
-23.7121	-97.7355	-0.463505
-21.9871	-97.7355	-0.188767
-20.2622	-97.7355	-0.0449858
-18.5372	-97.7355	0.0559249
-16.8123	-97.7355	0.443518
-15.0873	-97.7355	0.690176
-13.3624	-97.7355	0.328789
-11.6375	-97.7355	0.0491113
-9.91251	-97.7355	-0.00262794
-8.18756	-97.7355	0.120316
-6.46262	-97.7355	0.455906
-4.73767	-97.7355	0.807638
-3.01273	-97.7355
-1.28778	-97.7355
0.437168	-97.7355	-0.463832
2.16211	-97.7355	-0.399158
3.88706	-97.7355	-0.191147
5.61201	-97.7355	0.0475833
7.33695	-97.7355
9.0619	-97.7355
10.7868	-97.7355
12.5118	-97.7355
14.2367	-97.7355
15.9617	-97.7355
17.6866	-97.7355
19.4116	-97.7355
21.1365	-97.7355
22.8615	-97.7355
24.5864	-97.7355
26.3114	-97.7355
28.0363	-97.7355
29.7613	-97.7355
31.4862	-97.7355
33.2111	-97.7355
34.9361	-97.7355
36.661	-97.7355
38.386	-97.7355
40.1109	-97.7355
41.8359	-97.7355
43.5608	-97.7355
45.2858	-97.7355
47.0107	-97.7355
48.7357	-97.7355
50.4606	-97.7355
52.1856	-97.7355
53.9105	-97.7355
55.6355	-97.7355
57.3604	-97.7355
59.0853	-97.7355
60.8103	-97.7355
62.5352	-97.7355
64.2602	-97.7355
65.9851	-97.7355
67.7101	-97.7355
69.435	-97.7355
71.16	-97.7355
72.8849	-97.7355
74.6099	-97.7355
76.3348	-97.7355
78.0598	-97.7355
79.7847	-97.7355
81.5096	-97.7355
83.2346	-97.7355
84.9595	-97.7355
86.6845	-97.7355
88.4094	-97.7355
90.1344	-97.7355
91.8593	-97.7355
93.5843	-97.7355
95.3092	-97.7355
97.0342	-97.7355
98.7591	-97.7355
100.484	-97.7355
-104.785	-95.9941
-103.06	-95.9941
-101.335	-95.9941
-99.6097	-95.9941
-97.8848	-95.9941
-96.1598	-95.9941
-94.4349	-95.9941
-92.7099	-95.9941
-90.985	-95.9941
-89.26	-95.9941
-87.5351	-95.9941
-85.8101	-95.9941
-84.0852	-95.9941
-82.3603	-95.9941
-80.6353	-95.9941
-78.9104	-95.9941
-77.1854	-95.9941
-75.4605	-95.9941
-73.7355	-95.9941
-72.0106	-95.9941
-70.2856	-95.9941
-68.5607	-95.9941
-66.8357	-95.9941
-65.1108	-95.9941
-63.3858	-95.9941
-61.6609	-95.9941
-59.936	-95.9941
-58.211	-95.9941
-56.4861	-95.9941
-54.7611	-95.9941
-53.0362	-95.9941
-51.3112	-95.9941
-49.5863	-95.9941
-47.8613	-95.9941
-46.1364	-95.9941
-44.4114	-95.9941
-42.6865	-95.9941
-40.9615	-95.9941
-39.2366	-95.9941
-37.5117	-95.9941
-35.7867	-95.9941
-34.0618	-95.9941
-32.3368	-95.9941
-30.6119	-95.9941	-0.456421
-28.8869	-95.9941	-0.64308
-27.162	-95.9941	-0.687401
-25.437	-95.9941	-0.668977
-23.7121	-95.9941	-0.324689
-21.9871	-95.9941	0.0522818
-20.2622	-95.9941	0.17876
-18.5372	-95.9941	0.199142
-16.8123	-95.9941	0.355738
-15.0873	-95.9941	0.33001
-13.3624	-95.9941	-0.0486913
-11.6375	-95.9941	-0.344202
-9.91251	-95.9941	-0.451574
-8.18756	-95.9941	-0.297932
-6.46262	-95.9941	0.0755322
-4.73767	-95.9941	0.397539
-3.01273	-95.9941
-1.28778	-95.9941
0.437168	-95.9941	-0.375844
2.16211	-95.9941	-0.338042
3.88706	-95.9941	-0.154523
5.61201	-95.9941	0.0289679
7.33695	-95.9941
9.0619	-95.9941
10.7868	-95.9941
12.5118	-95.9941
14.2367	-95.9941
15.9617	-95.9941
17.6866	-95.9941
19.4116	-95.9941
21.1365	-95.9941
22.8615	-95.9941
24.5864	-95.9941
26.3114	-95.9941	-0.0852142
28.0363	-95.9941	-0.168616
29.7613	-95.9941
31.4862	-95.9941
33.2111	-95.9941
34.9361	-95.9941
36.661	-95.9941
38.386	-95.9941
40.1109	-95.9941
41.8359	-95.9941
43.5608	-95.9941
45.2858	-95.9941
47.0107	-95.9941
48.7357	-95.9941
50.4606	-95.9941
52.1856	-95.9941
53.9105	-95.9941
55.6355	-95.9941
57.3604	-95.9941
59.0853	-95.9941
60.8103	-95.9941
62.5352	-95.9941
64.2602	-95.9941
65.9851	-95.9941
67.7101	-95.9941
69.435	-95.9941
71.16	-95.9941
72.8849	-95.9941
74.6099	-95.9941
76.3348	-95.9941
78.0598	-95.9941
79.7847	-95.9941
81.5096	-95.9941
83.2346	-95.9941
84.9595	-95.9941
86.6845	-95.9941
88.4094	-95.9941
90.1344	-95.9941
91.8593	-95.9941
93.5843	-95.9941
95.3092	-95.9941
97.0342	-95.9941
98.7591	-95.9941
100.484	-95.9941
-104.785	-94.2526
-103.06	-94.2526
-101.335	-94.2526
-99.6097	-94.2526
-97.8848	-94.2526
-96.1598	-94.2526
-94.4349	-94.2526
-92.7099	-94.2526
-90.985	-94.2526
-89.26	-94.2526
-87.5351	-94.2526
-85.8101	-94.2526
-84.0852	-94.2526
-82.3603	-94.2526
-80.6353	-94.2526
-78.9104	-94.2526
-77.1854	-94.2526
-75.4605	-94.2526
-73.7355	-94.2526
-72.0106	-94.2526
-70.2856	-94.2526
-68.5607	-94.2526
-66.8357	-94.2526
-65.1108	-94.2526
-63.3858	-94.2526
-61.6609	-94.2526
-59.936	-94.2526
-58.211	-94.2526
-56.4861	-94.2526
-54.7611	-94.2526
-53.0362	-94.2526
-51.3112	-94.2526
-49.5863	-94.2526
-47.8613	-94.2526
-46.1364	-94.2526
-44.4114	-94.2526
-42.6865	-94.2526
-40.9615	-94.2526
-39.2366	-94.2526
-37.5117	-94.2526	-0.0887518
-35.7867	-94.2526	-0.150822
-34.0618	-94.2526	-0.113231
-32.3368	-94.2526	-0.219992
-30.6119	-94.2526	-0.370961
-28.8869	-94.2526
-27.162	-94.2526
-25.437	-94.2526
-23.7121	-94.2526	-0.0553544
-21.9871	-94.2526	0.25266
-20.2622	-94.2526	0.274202
-18.5372	-94.2526	0.225862
-16.8123	-94.2526	0.231863
-15.0873	-94.2526	0.0608556
-13.3624	-94.2526	-0.272556
-11.6375	-94.2526	-0.521052
-9.91251	-94.2526	-0.693219
-8.18756	-94.2526	-0.534104
-6.46262	-94.2526	-0.129
-4.73767	-94.2526	0.163691
-3.01273	-94.2526	0.315814
-1.28778	-94.2526	0.137922
0.437168	-94.2526	-0.15519
2.16211	-94.2526	-0.288365
3.88706	-94.2526	-0.23284
5.61201	-94.2526	-0.185036
7.33695	-94.2526
9.0619	-94.2526
10.7868	-94.2526
12.5118	-94.2526
14.2367	-94.2526
15.9617	-94.2526
17.6866	-94.2526
19.4116	-94.2526
21.1365	-94.2526
22.8615	-94.2526
24.5864	-94.2526	-0.226823
26.3114	-94.2526	-0.334545
28.0363	-94.2526	-0.37674
29.7613	-94.2526	-0.534243
31.4862	-94.2526
33.2111	-94.2526
34.9361	-94.2526
36.661	-94.2526
38.386	-94.2526
40.1109	-94.2526
41.8359	-94.2526
43.5608	-94.2526
45.2858	-94.2526
47.0107	-94.2526
48.7357	-94.2526
50.4606	-94.2526
52.1856	-94.2526
53.9105	-94.2526
55.6355	-94.2526
57.3604	-94.2526
59.0853	-94.2526
60.8103	-94.2526
62.5352	-94.2526
64.2602	-94.2526
65.9851	-94.2526
67.7101	-94.2526
69.435	-94.2526
71.16	-94.2526
72.8849	-94.2526
74.6099	-94.2526
76.3348	-94.2526
78.0598	-94.2526
79.7847	-94.2526
81.5096	-94.2526
83.2346	-94.2526
84.9595	-94.2526
86.6845	-94.2526
88.4094	-94.2526
90.1344	-94.2526
91.8593	-94.2526
93.5843	-94.2526
95.3092	-94.2526
97.0342	-94.2526
98.7591	-94.2526
100.484	-94.2526
-104.785	-92.5112
-103.06	-92.5112
-101.335	-92.5112
-99.6097	-92.5112
-97.8848	-92.5112
-96.1598	-92.5112
-94.4349	-92.5112
-92.7099	-92.5112
-90.985	-92.5112
-89.26	-92.5112
-87.5351	-92.5112
-85.8101	-92.5112
-84.0852	-92.5112
-82.3603	-92.5112
-80.6353	-92.5112
-78.9104	-92.5112
-77.1854	-92.5112
-75.4605	-92.5112
-73.7355	-92.5112
-72.0106	-92.5112
-70.2856	-92.5112
-68.5607	-92.5112
-66.8357	-92.5112
-65.1108	-92.5112
-63.3858	-92.5112
-61.6609	-92.5112
-59.936	-92.5112
-58.211	-92.5112
-56.4861	-92.5112
-54.7611	-92.5112
-53.0362	-92.5112
-51.3112	-92.5112
-49.5863	-92.5112
-47.8613	-92.5112
-46.1364	-92.5112
-44.4114	-92.5112
-42.6865	-92.5112
-40.9615	-92.5112
-39.2366	-92.5112	0.0546971
-37.5117	-92.5112	-0.0349452
-35.7867	-92.5112	-0.0121103
-34.0618	-92.5112	-0.0935301
-32.3368	-92.5112	-0.356001
-30.6119	-92.5112	-0.550889
-28.8869	-92.5112
-27.162	-92.5112
-25.437	-92.5112
-23.7121	-92.5112
-21.9871	-92.5112	0.289765
-20.2622	-92.5112	0.216657
-18.5372	-92.5112	0.165315
-16.8123	-92.5112	0.181712
-15.0873	-92.5112	0.0649931
-13.3624	-92.5112	-0.169068
-11.6375	-92.5112	-0.347424
-9.91251	-92.5112	-0.481809
-8.18756	-92.5112	-0.381675
-6.46262	-92.5112	-0.0704611
-4.73767	-92.5112	0.198622
-3.01273	-92.5112	0.455777
-1.28778	-92.5112	0.433031
0.437168	-92.5112	0.0504539
2.16211	-92.5112	-0.248838
3.88706	-92.5112	-0.245439
5.61201	-92.5112	-0.242226
7.33695	-92.5112
9.0619	-92.5112
10.7868	-92.5112
12.5118	-92.5112
14.2367	-92.5112
15.9617	-92.5112
17.6866	-92.5112
19.4116	-92.5112
21.1365	-92.5112
22.8615	-92.5112	-0.648589
24.5864	-92.5112	-0.79479
26.3114	-92.5112	-0.821719
28.0363	-92.5112	-0.792899
29.7613	-92.5112	-0.918489
31.4862	-92.5112	-1.20277
33.2111	-92.5112
34.9361	-92.5112
36.661	-92.5112
38.386	-92.5112
40.1109	-92.5112
41.8359	-92.5112
43.5608	-92.5112
45.2858	-92.5112
47.0107	-92.5112
48.7357	-92.5112
50.4606	-92.5112
52.1856	-92.5112
53.9105	-92.5112
55.6355	-92.5112
57.3604	-92.5112
59.0853	-92.5112
60.8103	-92.5112
62.5352	-92.5112
64.2602	-92.5112
65.9851	-92.5112
67.7101	-92.5112
69.435	-92.5112
71.16	-92.5112
72.8849	-92.5112
74.6099	-92.5112
76.3348	-92.5112
78.0598	-92.5112
79.7847	-92.5112
81.5096	-92.5112
83.2346	-92.5112
84.9595	-92.5112
86.6845	-92.5112
88.4094	-92.5112
90.1344	-92.5112
91.8593	-92.5112
93.5843	-92.5112
95.3092	-92.5112
97.0342	-92.5112
98.7591	-92.5112
100.484	-92.5112
-104.785	-90.7697
-103.06	-90.7697
-101.335	-90.7697
-99.6097	-90.7697
-97.8848	-90.7697
-96.1598	-90.7697
-94.4349	-90.7697
-92.7099	-90.7697
-90.985	-90.7697
-89.26	-90.7697
-87.5351	-90.7697
-85.8101	-90.7697
-84.0852	-90.7697
-82.3603	-90.7697
-80.6353	-90.7697
-78.9104	-90.7697
-77.1854	-90.7697
-75.4605	-90.7697
-73.7355	-90.7697
-72.0106	-90.7697
-70.2856	-90.7697
-68.5607	-90.7697
-66.8357	-90.7697
-65.1108	-90.7697
-63.3858	-90.7697
-61.6609	-90.7697
-59.936	-90.7697
-58.211	-90.7697
-56.4861	-90.7697
-54.7611	-90.7697
-53.0362	-90.7697
-51.3112	-90.7697
-49.5863	-90.7697
-47.8613	-90.7697
-46.1364	-90.7697
-44.4114	-90.7697
-42.6865	-90.7697
-40.9615	-90.7697
-39.2366	-90.7697	-0.0512232
-37.5117	-90.7697	-0.0388123
-35.7867	-90.7697	0.0702546
-34.0618	-90.7697	0.0168583
-32.3368	-90.7697	-0.271114
-30.6119	-90.7697	-0.479268
-28.8869	-90.7697
-27.162	-90.7697
-25.437	-90.7697
-23.7121	-90.7697
-21.9871	-90.7697
-20.2622	-90.7697	0.218042
-18.5372	-90.7697	0.257335
-16.8123	-90.7697	0.2503
-15.0873	-90.7697	0.0232718
-13.3624	-90.7697	-0.186391
-11.6375	-90.7697	-0.301587
-9.91251	-90.7697	-0.33837
-8.18756	-90.7697	-0.183695
-6.46262	-90.7697	0.093397
-4.73767	-90.7697	0.2879
-3.01273	-90.7697	0.433331
-1.28778	-90.7697	0.357655
0.437168	-90.7697	-0.0308204
2.16211	-90.7697	-0.338107
3.88706	-90.7697	-0.30063
5.61201	-90.7697	-0.315077
7.33695	-90.7697
9.0619	-90.7697
10.7868	-90.7697
12.5118	-90.7697
14.2367	-90.7697
15.9617	-90.7697
17.6866	-90.7697
19.4116	-90.7697	-0.739382
21.1365	-90.7697	-0.982893
22.8615	-90.7697	-1.17818
24.5864	-90.7697	-1.1293
26.3114	-90.7697	-1.04549
28.0363	-90.7697	-0.99018
29.7613	-90.7697	-0.981951
31.4862	-90.7697	-1.01134
33.2111	-90.7697
34.9361	-90.7697
36.661	-90.7697
38.386	-90.7697
40.1109	-90.7697
41.8359	-90.7697
43.5608	-90.7697
45.2858	-90.7697
47.0107	-90.7697
48.7357	-90.7697
50.4606	-90.7697
52.1856	-90.7697
53.9105	-90.7697
55.6355	-90.7697
57.3604	-90.7697
59.0853	-90.7697
60.8103	-90.7697
62.5352	-90.7697
64.2602	-90.7697
65.9851	-90.7697
67.7101	-90.7697
69.435	-90.7697
71.16	-90.7697
72.8849	-90.7697
74.6099	-90.7697
76.3348	-90.7697
78.0598	-90.7697
79.7847	-90.7697
81.5096	-90.7697
83.2346	-90.7697
84.9595	-90.7697
86.6845	-90.7697
88.4094	-90.7697
90.1344	-90.7697
91.8593	-90.7697
93.5843	-90.7697
95.3092	-90.7697
97.0342	-90.7697
98.7591	-90.7697
100.484	-90.7697
-104.785	-89.0283
-103.06	-89.0283
-101.335	-89.0283
-99.6097	-89.0283
-97.8848	-89.0283
-96.1598	-89.0283
-94.4349	-89.0283
-92.7099	-89.0283
-90.985	-89.0283
-89.26	-89.0283
-87.5351	-89.0283
-85.8101	-89.0283
-84.0852	-89.0283
-82.3603	-89.0283
-80.6353	-89.0283
-78.9104	-89.0283
-77.1854	-89.0283
-75.4605	-89.0283
-73.7355	-89.0283
-72.0106	-89.0283
-70.2856	-89.0283
-68.5607	-89.0283
-66.8357	-89.0283
-65.1108	-89.0283
-63.3858	-89.0283
-61.6609	-89.0283
-59.936	-89.0283
-58.211	-89.0283
-56.4861	-89.0283
-54.7611	-89.0283
-53.0362	-89.0283
-51.3112	-89.0283
-49.5863	-89.0283
-47.8613	-89.0283
-46.1364	-89.0283
-44.4114	-89.0283
-42.6865	-89.0283
-40.9615	-89.0283	0.00877404
-39.2366	-89.0283	0.0972831
-37.5117	-89.0283	0.0749042
-35.7867	-89.0283	0.0635322
-34.0618	-89.0283	-0.0438696
-32.3368	-89.0283	-0.2138
-30.6119	-89.0283
-28.8869	-89.0283
-27.162	-89.0283
-25.437	-89.0283
-23.7121	-89.0283
-21.9871	-89.0283
-20.2622	-89.0283
-18.5372	-89.0283
-16.8123	-89.0283
-15.0873	-89.0283
-13.3624	-89.0283
-11.6375	-89.0283	-0.474095
-9.91251	-89.0283	-0.386917
-8.18756	-89.0283	-0.0891665
-6.46262	-89.0283	0.255533
-4.73767	-89.0283	0.375489
-3.01273	-89.0283	0.254922
-1.28778	-89.0283
0.437168	-89.0283	-0.47209
2.16211	-89.0283	-0.586623
3.88706	-89.0283	-0.500165
5.61201	-89.0283	-0.533968
7.33695	-89.0283	-0.685314
9.0619	-89.0283
10.7868	-89.0283
12.5118	-89.0283
14.2367	-89.0283
15.9617	-89.0283
17.6866	-89.0283
19.4116	-89.0283	-0.975689
21.1365	-89.0283	-1.40555
22.8615	-89.0283	-1.31581
24.5864	-89.0283	-0.970736
26.3114	-89.0283	-0.94046
28.0363	-89.0283	-1.00973
29.7613	-89.0283	-0.933085
31.4862	-89.0283	-0.879611
33.2111	-89.0283
34.9361	-89.0283
36.661	-89.0283
38.386	-89.0283
40.1109	-89.0283
41.8359	-89.0283
43.5608	-89.0283
45.2858	-89.0283
47.0107	-89.0283
48.7357	-89.0283
50.4606	-89.0283
52.1856	-89.0283
53.9105	-89.0283
55.6355	-89.0283
57.3604	-89.0283
59.0853	-89.0283
60.8103	-89.0283
62.5352	-89.0283
64.2602	-89.0283
65.9851	-89.0283
67.7101	-89.0283
69.435	-89.0283
71.16	-89.0283
72.8849	-89.0283
74.6099	-89.0283
76.3348	-89.0283
78.0598	-89.0283
79.7847	-89.0283
81.5096	-89.0283
83.2346	-89.0283
84.9595	-89.0283
86.6845	-89.0283
88.4094	-89.0283
90.1344	-89.0283
91.8593	-89.0283
93.5843	-89.0283
95.3092	-89.0283
97.0342	-89.0283
98.7591	-89.0283
100.484	-89.0283
-104.785	-87.2868
-103.06	-87.2868
-101.335	-87.2868
-99.6097	-87.2868
-97.8848	-87.2868
-96.1598	-87.2868
-94.4349	-87.2868
-92.7099	-87.2868
-90.985	-87.2868
-89.26	-87.2868
-87.5351	-87.2868
-85.8101	-87.2868
-84.0852	-87.2868
-82.3603	-87.2868
-80.6353	-87.2868
-78.9104	-87.2868
-77.1854	-87.2868
-75.4605	-87.2868
-73.7355	-87.2868
-72.0106	-87.2868
-70.2856	-87.2868
-68.5607	-87.2868
-66.8357	-87.2868
-65.1108	-87.2868
-63.3858	-87.2868
-61.6609	-87.2868
-59.936	-87.2868
-58.211	-87.2868
-56.4861	-87.2868
-54.7611	-87.2868
-53.0362	-87.2868
-51.3112	-87.2868
-49.5863	-87.2868
-47.8613	-87.2868
-46.1364	-87.2868
-44.4114	-87.2868
-42.6865	-87.2868
-40.9615	-87.2868	0.142316
-39.2366	-87.2868	0.265227
-37.5117	-87.2868	0.162809
-35.7867	-87.2868	-0.109171
-34.0618	-87.2868	-0.428345
-32.3368	-87.2868
-30.6119	-87.2868
-28.8869	-87.2868
-27.162	-87.2868
-25.437	-87.2868
-23.7121	-87.2868
-21.9871	-87.2868
-20.2622	-87.2868
-18.5372	-87.2868
-16.8123	-87.2868
-15.0873	-87.2868
-13.3624	-87.2868
-11.6375	-87.2868	-0.596673
-9.91251	-87.2868	-0.455961
-8.18756	-87.2868	0.0318373
-6.46262	-87.2868	0.42324
-4.73767	-87.2868	0.410766
-3.01273	-87.2868	-0.0442899
-1.28778	-87.2868	-0.64846
0.437168	-87.2868	-0.731354
2.16211	-87.2868	-0.688228
3.88706	-87.2868	-0.442586
5.61201	-87.2868	-0.380761
7.33695	-87.2868
9.0619	-87.2868
10.7868	-87.2868
12.5118	-87.2868
14.2367	-87.2868
15.9617	-87.2868
17.6866	-87.2868
19.4116	-87.2868
21.1365	-87.2868
22.8615	-87.2868	-1.0986
24.5864	-87.2868	-0.762532
26.3114	-87.2868	-0.906989
28.0363	-87.2868	-1.1178
29.7613	-87.2868	-1.11303
31.4862	-87.2868	-1.16454
33.2111	-87.2868	-1.42872
34.9361	-87.2868
36.661	-87.2868
38.386	-87.2868
40.1109	-87.2868
41.8359	-87.2868
43.5608	-87.2868
45.2858	-87.2868
47.0107	-87.2868
48.7357	-87.2868
50.4606	-87.2868
52.1856	-87.2868
53.9105	-87.2868
55.6355	-87.2868
57.3604	-87.2868
59.0853	-87.2868
60.8103	-87.2868
62.5352	-87.2868
64.2602	-87.2868
65.9851	-87.2868
67.7101	-87.2868
69.435	-87.2868
71.16	-87.2868
72.8849	-87.2868
74.6099	-87.2868
76.3348	-87.2868
78.0598	-87.2868
79.7847	-87.2868
81.5096	-87.2868
83.2346	-87.2868
84.9595	-87.2868
86.6845	-87.2868
88.4094	-87.2868
90.1344	-87.2868
91.8593	-87.2868
93.5843	-87.2868
95.3092	-87.2868
97.0342	-87.2868
98.7591	-87.2868
100.484	-87.2868
-104.785	-85.5454
-103.06	-85.5454
-101.335	-85.5454
-99.6097	-85.5454
-97.8848	-85.5454
-96.1598	-85.5454
-94.4349	-85.5454
-92.7099	-85.5454
-90.985	-85.5454
-89.26	-85.5454
-87.5351	-85.5454
-85.8101	-85.5454
-84.0852	-85.5454
-82.3603	-85.5454
-80.6353	-85.5454
-78.9104	-85.5454
-77.1854	-85.5454
-75.4605	-85.5454
-73.7355	-85.5454
-72.0106	-85.5454
-70.2856	-85.5454
-68.5607	-85.5454
-66.8357	-85.5454
-65.1108	-85.5454
-63.3858	-85.5454
-61.6609	-85.5454
-59.936	-85.5454
-58.211	-85.5454
-56.4861	-85.5454
-54.7611	-85.5454
-53.0362	-85.5454
-51.3112	-85.5454
-49.5863	-85.5454
-47.8613	-85.5454
-46.1364	-85.5454
-44.4114	-85.5454
-42.6865	-85.5454
-40.9615	-85.5454
-39.2366	-85.5454
-37.5117	-85.5454
-35.7867	-85.5454
-34.0618	-85.5454
-32.3368	-85.5454
-30.6119	-85.5454
-28.8869	-85.5454
-27.162	-85.5454
-25.437	-85.5454
-23.7121	-85.5454
-21.9871	-85.5454
-20.2622	-85.5454
-18.5372	-85.5454
-16.8123	-85.5454
-15.0873	-85.5454
-13.3624	-85.5454
-11.6375	-85.5454
-9.91251	-85.5454
-8.18756	-85.5454	0.0439964
-6.46262	-85.5454	0.326316
-4.73767	-85.5454	0.273321
-3.01273	-85.5454	-0.219515
-1.28778	-85.5454	-0.711717
0.437168	-85.5454	-0.717465
2.16211	-85.5454	-0.569575
3.88706	-85.5454	-0.254072
5.61201	-85.5454	-0.171966
7.33695	-85.5454
9.0619	-85.5454
10.7868	-85.5454
12.5118	-85.5454
14.2367	-85.5454
15.9617	-85.5454
17.6866	-85.5454
19.4116	-85.5454
21.1365	-85.5454
22.8615	-85.5454	-0.803636
24.5864	-85.5454	-0.684578
26.3114	-85.5454	-0.936152
28.0363	-85.5454	-1.26715
29.7613	-85.5454	-1.45238
31.4862	-85.5454	-1.56251
33.2111	-85.5454	-1.83733
34.9361	-85.5454	-2.49192
36.661	-85.5454	-2.48102
38.386	-85.5454
40.1109	-85.5454
41.8359	-85.5454
43.5608	-85.5454
45.2858	-85.5454
47.0107	-85.5454
48.7357	-85.5454
50.4606	-85.5454
52.1856	-85.5454
53.9105	-85.5454
55.6355	-85.5454
57.3604	-85.5454
59.0853	-85.5454
60.8103	-85.5454
62.5352	-85.5454
64.2602	-85.5454
65.9851	-85.5454
67.7101	-85.5454
69.435	-85.5454
71.16	-85.5454
72.8849	-85.5454
74.6099	-85.5454
76.3348	-85.5454
78.0598	-85.5454
79.7847	-85.5454
81.5096	-85.5454
83.2346	-85.5454
84.9595	-85.5454
86.6845	-85.5454
88.4094	-85.5454
90.1344	-85.5454
91.8593	-85.5454
93.5843	-85.5454
95.3092	-85.5454
97.0342	-85.5454
98.7591	-85.5454
100.484	-85.5454
-104.785	-83.8039
-103.06	-83.8039
-101.335	-83.8039
-99.6097	-83.8039
-97.8848	-83.8039
-96.1598	-83.8039
-94.4349	-83.8039
-92.7099	-83.8039
-90.985	-83.8039
-89.26	-83.8039
-87.5351	-83.8039
-85.8101	-83.8039
-84.0852	-83.8039
-82.3603	-83.8039
-80.6353	-83.8039
-78.9104	-83.8039
-77.1854	-83.8039
-75.4605	-83.8039
-73.7355	-83.8039
-72.0106	-83.8039
-70.2856	-83.8039
-68.5607	-83.8039
-66.8357	-83.8039
-65.1108	-83.8039
-63.3858	-83.8039
-61.6609	-83.8039
-59.936	-83.8039
-58.211	-83.8039
-56.4861	-83.8039
-54.7611	-83.8039
-53.0362	-83.8039
-51.3112	-83.8039
-49.5863	-83.8039
-47.8613	-83.8039
-46.1364	-83.8039
-44.4114	-83.8039
-42.6865	-83.8039
-40.9615	-83.8039
-39.2366	-83.8039
-37.5117	-83.8039
-35.7867	-83.8039
-34.0618	-83.8039
-32.3368	-83.8039
-30.6119	-83.8039
-28.8869	-83.8039
-27.162	-83.8039
-25.437	-83.8039
-23.7121	-83.8039
-21.9871	-83.8039
-20.2622	-83.8039
-18.5372	-83.8039
-16.8123	-83.8039
-15.0873	-83.8039
-13.3624	-83.8039
-11.6375	-83.8039
-9.91251	-83.8039
-8.18756	-83.8039
-6.46262	-83.8039	0.1943
-4.73767	-83.8039	0.280368
-3.01273	-83.8039	-0.0860195
-1.28778	-83.8039	-0.481904
0.437168	-83.8039	-0.508699
2.16211	-83.8039	-0.354168
3.88706	-83.8039	-0.250261
5.61201	-83.8039	-0.442593
7.33695	-83.8039	-0.678005
9.0619	-83.8039
10.7868	-83.8039
12.5118	-83.8039
14.2367	-83.8039
15.9617	-83.8039
17.6866	-83.8039
19.4116	-83.8039	-0.692077
21.1365	-83.8039	-0.656352
22.8615	-83.8039	-0.661071
24.5864	-83.8039	-0.77391
26.3114	-83.8039	-0.999769
28.0363	-83.8039	-1.26667
29.7613	-83.8039	-1.43614
31.4862	-83.8039	-1.45984
33.2111	-83.8039	-1.84613
34.9361	-83.8039	-2.65663
36.661	-83.8039	-2.50993
38.386	-83.8039	-1.36794
40.1109	-83.8039
41.8359	-83.8039
43.5608	-83.8039
45.2858	-83.8039
47.0107	-83.8039
48.7357	-83.8039
50.4606	-83.8039
52.1856	-83.8039
53.9105	-83.8039
55.6355	-83.8039
57.3604	-83.8039
59.0853	-83.8039
60.8103	-83.8039
62.5352	-83.8039
64.2602	-83.8039
65.9851	-83.8039
67.7101	-83.8039
69.435	-83.8039
71.16	-83.8039
72.8849	-83.8039
74.6099	-83.8039
76.3348	-83.8039
78.0598	-83.8039
79.7847	-83.8039
81.5096	-83.8039
83.2346	-83.8039
84.9595	-83.8039
86.6845	-83.8039
88.4094	-83.8039
90.1344	-83.8039
91.8593	-83.8039
93.5843	-83.8039
95.3092	-83.8039
97.0342	-83.8039
98.7591	-83.8039
100.484	-83.8039
-104.785	-82.0625
-103.06	-82.0625
-101.335	-82.0625
-99.6097	-82.0625
-97.8848	-82.0625
-96.1598	-82.0625
-94.4349	-82.0625
-92.7099	-82.0625
-90.985	-82.0625
-89.26	-82.0625
-87.5351	-82.0625
-85.8101	-82.0625
-84.0852	-82.0625
-82.3603	-82.0625
-80.6353	-82.0625
-78.9104	-82.0625
-77.1854	-82.0625
-75.4605	-82.0625
-73.7355	-82.0625
-72.0106	-82.0625
-70.2856	-82.0625
-68.5607	-82.0625
-66.8357	-82.0625
-65.1108	-82.0625
-63.3858	-82.0625
-61.6609	-82.0625
-59.936	-82.0625
-58.211	-82.0625
-56.4861	-82.0625
-54.7611	-82.0625
-53.0362	-82.0625
-51.3112	-82.0625
-49.5863	-82.0625
-47.8613	-82.0625
-46.1364	-82.0625
-44.4114	-82.0625
-42.6865	-82.0625
-40.9615	-82.0625
-39.2366	-82.0625
-37.5117	-82.0625
-35.7867	-82.0625
-34.0618	-82.0625
-32.3368	-82.0625
-30.6119	-82.0625
-28.8869	-82.0625	-0.128995
-27.162	-82.0625	-0.312236
-25.437	-82.0625	-0.215253
-23.7121	-82.0625
-21.9871	-82.0625
-20.2622	-82.0625
-18.5372	-82.0625
-16.8123	-82.0625
-15.0873	-82.0625
-13.3624	-82.0625
-11.6375	-82.0625
-9.91251	-82.0625
-8.18756	-82.0625
-6.46262	-82.0625
-4.73767	-82.0625
-3.01273	-82.0625	-0.152129
-1.28778	-82.0625	-0.438831
0.437168	-82.0625	-0.486004
2.16211	-82.0625	-0.371078
3.88706	-82.0625	-0.424029
5.61201	-82.0625	-0.744439
7.33695	-82.0625	-0.944766
9.0619	-82.0625	-0.960648
10.7868	-82.0625
12.5118	-82.0625
14.2367	-82.0625
15.9617	-82.0625
17.6866	-82.0625	-0.686042
19.4116	-82.0625	-0.594489
21.1365	-82.0625	-0.500811
22.8615	-82.0625	-0.45772
24.5864	-82.0625	-0.66039
26.3114	-82.0625	-0.961349
28.0363	-82.0625	-1.2171
29.7613	-82.0625	-1.28203
31.4862	-82.0625	-1.19555
33.2111	-82.0625	-1.53753
34.9361	-82.0625	-2.27776
36.661	-82.0625	-2.52213
38.386	-82.0625
40.1109	-82.0625
41.8359	-82.0625
43.5608	-82.0625
45.2858	-82.0625
47.0107	-82.0625
48.7357	-82.0625
50.4606	-82.0625
52.1856	-82.0625
53.9105	-82.0625
55.6355	-82.0625
57.3604	-82.0625
59.0853	-82.0625
60.8103	-82.0625
62.5352	-82.0625
64.2602	-82.0625
65.9851	-82.0625
67.7101	-82.0625
69.435	-82.0625
71.16	-82.0625
72.8849	-82.0625
74.6099	-82.0625
76.3348	-82.0625
78.0598	-82.0625
79.7847	-82.0625
81.5096	-82.0625
83.2346	-82.0625
84.9595	-82.0625
86.6845	-82.0625
88.4094	-82.0625
90.1344	-82.0625
91.8593	-82.0625
93.5843	-82.0625
95.3092	-82.0625
97.0342	-82.0625
98.7591	-82.0625
100.484	-82.0625
-104.785	-80.321
-103.06	-80.321
-101.335	-80.321
-99.6097	-80.321
-97.8848	-80.321
-96.1598	-80.321
-94.4349	-80.321
-92.7099	-80.321
-90.985	-80.321
-89.26	-80.321
-87.5351	-80.321
-85.8101	-80.321
-84.0852	-80.321
-82.3603	-80.321
-80.6353	-80.321
-78.9104	-80.321
-77.1854	-80.321
-75.4605	-80.321
-73.7355	-80.321
-72.0106	-80.321
-70.2856	-80.321
-68.5607	-80.321
-66.8357	-80.321
-65.1108	-80.321
-63.3858	-80.321
-61.6609	-80.321
-59.936	-80.321
-58.211	-80.321
-56.4861	-80.321
-54.7611	-80.321
-53.0362	-80.321
-51.3112	-80.321
-49.5863	-80.321
-47.8613	-80.321
-46.1364	-80.321
-44.4114	-80.321
-42.6865	-80.321
-40.9615	-80.321
-39.2366	-80.321
-37.5117	-80.321
-35.7867	-80.321
-34.0618	-80.321
-32.3368	-80.321
-30.6119	-80.321	0.0901144
-28.8869	-80.321	-0.0855133
-27.162	-80.321	-0.101724
-25.437	-80.321	0.120568
-23.7121	-80.321	0.388521
-21.9871	-80.321	0.337472
-20.2622	-80.321
-18.5372	-80.321
-16.8123	-80.321
-15.0873	-80.321
-13.3624	-80.321
-11.6375	-80.321
-9.91251	-80.321
-8.18756	-80.321
-6.46262	-80.321
-4.73767	-80.321
-3.01273	-80.321
-1.28778	-80.321	-0.557062
0.437168	-80.321	-0.662345
2.16211	-80.321	-0.623904
3.88706	-80.321	-0.641646
5.61201	-80.321	-0.791033
7.33695	-80.321	-0.874155
9.0619	-80.321
10.7868	-80.321
12.5118	-80.321
14.2367	-80.321
15.9617	-80.321
17.6866	-80.321
19.4116	-80.321	-0.429827
21.1365	-80.321	-0.392581
22.8615	-80.321	-0.314938
24.5864	-80.321	-0.455521
26.3114	-80.321	-0.838357
28.0363	-80.321	-1.14156
29.7613	-80.321	-1.29344
31.4862	-80.321	-1.28102
33.2111	-80.321	-1.37505
34.9361	-80.321	-1.79099
36.661	-80.321	-2.17841
38.386	-80.321
40.1109	-80.321
41.8359	-80.321
43.5608	-80.321
45.2858	-80.321
47.0107	-80.321
48.7357	-80.321
50.4606	-80.321
52.1856	-80.321
53.9105	-80.321
55.6355	-80.321
57.3604	-80.321
59.0853	-80.321
60.8103	-80.321
62.5352	-80.321
64.2602	-80.321
65.9851	-80.321
67.7101	-80.321
69.435	-80.321
71.16	-80.321
72.8849	-80.321
74.6099	-80.321
76.3348	-80.321
78.0598	-80.321
79.7847	-80.321
81.5096	-80.321
83.2346	-80.321
84.9595	-80.321
86.6845	-80.321
88.4094	-80.321
90.1344	-80.321
91.8593	-80.321
93.5843	-80.321
95.3092	-80.321
97.0342	-80.321
98.7591	-80.321
100.484	-80.321
-104.785	-78.5796
-103.06	-78.5796
-101.335	-78.5796
-99.6097	-78.5796
-97.8848	-78.5796
-96.1598	-78.5796
-94.4349	-78.5796
-92.7099	-78.5796
-90.985	-78.5796
-89.26	-78.5796
-87.5351	-78.5796
-85.8101	-78.5796
-84.0852	-78.5796
-82.3603	-78.5796
-80.6353	-78.5796
-78.9104	-78.5796
-77.1854	-78.5796
-75.4605	-78.5796
-73.7355	-78.5796
-72.0106	-78.5796
-70.2856	-78.5796
-68.5607	-78.5796
-66.8357	-78.5796
-65.1108	-78.5796
-63.3858	-78.5796
-61.6609	-78.5796
-59.936	-78.5796
-58.211	-78.5796
-56.4861	-78.5796
-54.7611	-78.5796
-53.0362	-78.5796
-51.3112	-78.5796
-49.5863	-78.5796
-47.8613	-78.5796
-46.1364	-78.5796
-44.4114	-78.5796
-42.6865	-78.5796
-40.9615	-78.5796
-39.2366	-78.5796
-37.5117	-78.5796
-35.7867	-78.5796
-34.0618	-78.5796
-32.3368	-78.5796	0.32333
-30.6119	-78.5796	0.184226
-28.8869	-78.5796	0.0395315
-27.162	-78.5796	0.111803
-25.437	-78.5796	0.23465
-23.7121	-78.5796	0.300975
-21.9871	-78.5796	0.195571
-20.2622	-78.5796
-18.5372	-78.5796
-16.8123	-78.5796
-15.0873	-78.5796
-13.3624	-78.5796
-11.6375	-78.5796
-9.91251	-78.5796
-8.18756	-78.5796
-6.46262	-78.5796
-4.73767	-78.5796
-3.01273	-78.5796
-1.28778	-78.5796
0.437168	-78.5796
2.16211	-78.5796	-0.81893
3.88706	-78.5796
5.61201	-78.5796
7.33695	-78.5796
9.0619	-78.5796
10.7868	-78.5796
12.5118	-78.5796
14.2367	-78.5796
15.9617	-78.5796
17.6866	-78.5796
19.4116	-78.5796	-0.46322
21.1365	-78.5796	-0.45607
22.8615	-78.5796	-0.419989
24.5864	-78.5796	-0.37367
26.3114	-78.5796	-0.616014
28.0363	-78.5796	-0.939598
29.7613	-78.5796	-1.30139
31.4862	-78.5796	-1.47022
33.2111	-78.5796	-1.26513
34.9361	-78.5796	-1.32137
36.661	-78.5796	-1.47215
38.386	-78.5796
40.1109	-78.5796
41.8359	-78.5796
43.5608	-78.5796
45.2858	-78.5796
47.0107	-78.5796
48.7357	-78.5796
50.4606	-78.5796
52.1856	-78.5796
53.9105	-78.5796
55.6355	-78.5796
57.3604	-78.5796
59.0853	-78.5796
60.8103	-78.5796
62.5352	-78.5796
64.2602	-78.5796
65.9851	-78.5796
67.7101	-78.5796
69.435	-78.5796
71.16	-78.5796
72.8849	-78.5796
74.6099	-78.5796
76.3348	-78.5796
78.0598	-78.5796
79.7847	-78.5796
81.5096	-78.5796
83.2346	-78.5796
84.9595	-78.5796
86.6845	-78.5796
88.4094	-78.5796
90.1344	-78.5796
91.8593	-78.5796
93.5843	-78.5796
95.3092	-78.5796
97.0342	-78.5796
98.7591	-78.5796
100.484	-78.5796
-104.785	-76.8381
-103.06	-76.8381
-101.335	-76.8381
-99.6097	-76.8381
-97.8848	-76.8381
-96.1598	-76.8381
-94.4349	-76.8381
-92.7099	-76.8381
-90.985	-76.8381
-89.26	-76.8381
-87.5351	-76.8381
-85.8101	-76.8381
-84.0852	-76.8381
-82.3603	-76.8381
-80.6353	-76.8381
-78.9104	-76.8381
-77.1854	-76.8381
-75.4605	-76.8381
-73.7355	-76.8381
-72.0106	-76.8381
-70.2856	-76.8381
-68.5607	-76.8381
-66.8357	-76.8381
-65.1108	-76.8381
-63.3858	-76.8381
-61.6609	-76.8381
-59.936	-76.8381
-58.211	-76.8381	0.393333
-56.4861	-76.8381	0.655536
-54.7611	-76.8381
-53.0362	-76.8381
-51.3112	-76.8381
-49.5863	-76.8381
-47.8613	-76.8381
-46.1364	-76.8381
-44.4114	-76.8381
-42.6865	-76.8381
-40.9615	-76.8381
-39.2366	-76.8381
-37.5117	-76.8381
-35.7867	-76.8381	0.710158
-34.0618	-76.8381	0.589808
-32.3368	-76.8381	0.593891
-30.6119	-76.8381	0.557234
-28.8869	-76.8381	0.43726
-27.162	-76.8381	0.351757
-25.437	-76.8381	0.200775
-23.7121	-76.8381	0.208742
-21.9871	-76.8381	0.281913
-20.2622	-76.8381	0.292199
-18.5372	-76.8381
-16.8123	-76.8381
-15.0873	-76.8381
-13.3624	-76.8381
-11.6375	-76.8381
-9.91251	-76.8381
-8.18756	-76.8381
-6.46262	-76.8381
-4.73767	-76.8381
-3.01273	-76.8381
-1.28778	-76.8381
0.437168	-76.8381
2.16211	-76.8381
3.88706	-76.8381
5.61201	-76.8381
7.33695	-76.8381
9.0619	-76.8381
10.7868	-76.8381
12.5118	-76.8381
14.2367	-76.8381
15.9617	-76.8381
17.6866	-76.8381
19.4116	-76.8381	-0.861764
21.1365	-76.8381	-0.7827
22.8615	-76.8381	-0.754867
24.5864	-76.8381	-0.566683
26.3114	-76.8381
28.0363	-76.8381	-0.863014
29.7613	-76.8381	-1.21835
[truncated: 12,401 more rows]
