# Supplementary material for: Deep learning predicts real-world electric vehicle direct current charging profiles and durations
Source: Nat Commun. 2025 Dec 5;16:10921. doi: 10.1038/s41467-025-65970-y (PMC12680626; doi:10.1038/s41467-025-65970-y)
Supplement: Supplementary file 3 — Source Data [file 41467_2025_65970_MOESM3_ESM.zip › SourceData/SupplementaryInformation/Figure_S5.xlsx]

## Sheet: a
Group	Mean_Group1	Median_Group1	Mean_Group2	Median_Group2
1	1.92028	0.898363	2.10384	1.0109
2	1.31893	0.53394	1.36094	0.548783
3	1.17818	0.472507	1.23118	0.482385
4	1.00399	0.386437	1.07551	0.395878
5	0.873041	0.332746	0.938545	0.336671
6	0.781424	0.293683	0.858667	0.302173
7	0.711156	0.26165	0.797077	0.272939
8	0.646115	0.233822	0.74042	0.249592
9	0.591693	0.209506	0.687813	0.226178
10	0.548463	0.191798	0.647577	0.208886
11	0.502815	0.173914	0.606682	0.191843
12	0.464769	0.157333	0.573045	0.176331
13	0.433571	0.143825	0.540808	0.163023
14	0.403202	0.131192	0.512	0.149037
15	0.376858	0.118873	0.483476	0.137911

## Sheet: b - RawInputs
true_time_min	pred_time_min
26.4192	26.161
25.2695	24.8094
14.7144	15.0154
9.46832	9.4323
30.7445	29.3733
19.2602	19.5073
34.657	32.2876
37.7418	37.5037
49.7303	52.7498
7.17281	7.17608
16.3618	16.4138
17.2586	17.1363
35.6998	35.6699
31.168	31.6141
42.5496	43.9919
29.4054	29.3287
19.5857	19.5272
31.2204	30.2522
27.4537	27.5756
43.7082	41.3059
32.8425	33.6655
33.0451	33.4333
42.2937	41.2061
40.8172	41.4443
19.8575	19.9492
34.5158	34.3124
30.3011	30.7032
40.1755	38.9875
15.618	15.6519
24.8913	26.4631
18.8499	18.8244
44.5885	44.2458
27.4051	27.3144
34.0992	37.41
20.3557	20.8961
19.7957	19.6972
19.7826	19.9769
35.5228	34.9765
6.18695	6.18925
26.3125	24.9533
30.2187	30.3013
46.5109	46.339
34.9321	34.9944
27.9894	28.3296
29.57	27.9311
16.8006	16.5925
15.2371	15.1087
2.80411	2.8048
28.4114	28.5639
19.601	20.1877
31.9327	31.5163
12.3333	12.3364
15.6517	15.6752
31.7779	29.8022
11.1441	11.1431
5.6056	5.60484
30.2949	30.3087
10.5904	10.4923
32.5766	31.3804
36.0174	36.2857
17.4752	17.7323
28.4131	27.2557
48.3496	48.5829
13.6929	14.3224
9.50868	9.50854
13.2464	13.2753
10.2878	10.2889
25.1177	25.1969
9.49865	9.41707
21.9496	21.6285
19.1627	19.0582
32.6278	32.9473
30.975	25.113
21.1349	21.1819
17.2508	17.3426
9.43696	9.87872
23.308	23.6225
37.5629	37.1465
48.323	50.8005
13.2447	13.2482
31.8117	30.877
32.0485	31.466
32.1406	32.2512
1.44026	1.44056
19.8385	20.0488
14.9533	14.9762
32.6543	33.3311
34.4244	34.6945
10.3591	10.2918
6.25897	6.26567
44.9875	44.7848
13.835	13.8331
33.7539	33.7444
31.8928	31.7268
27.048	27.3441
34.1333	33.664
15.7138	15.8363
1.61283	1.61304
26.3131	26.3907
14.5449	14.7732
39.7574	39.203
15.5029	15.1729
12.2654	12.277
32.7087	31.1964
21.7769	21.5533
13.9217	13.9172
33.8306	33.2688
24.5678	24.1969
19.6546	19.4481
41.2348	41.3071
11.8177	11.8193
26.0649	26.032
12.2165	12.0453
4.19766	4.19704
42.5765	44.6578
28.7653	29.9141
25.1166	25.1675
9.34197	9.36158
17.9059	18.0377
39.1872	38.8987
12.0787	12.064
15.7094	15.8961
22.5749	21.9954
15.3091	15.3043
24.8363	25.5848
32.7679	32.8294
16.8166	16.6764
7.64754	7.7183
11.336	11.2432
15.1045	15.1311
2.89644	2.89587
20.896	23.0941
23.3666	23.5393
6.18718	6.18847
25.1571	25.2396
38.0886	38.6786
33.2604	33.7375
26.7719	26.8585
11.8599	11.842
27.0207	25.1162
18.241	18.089
22.2272	22.2783
18.3923	18.0906
18.7715	18.7605
25.8231	25.2658
19.922	19.8718
19.6042	19.0475
31.0293	31.0579
28.4477	27.7731
34.2068	34.0163
18.2045	18.2355
9.71033	9.72371
5.56404	5.56658
12.6517	13.1913
12.5618	12.5944
47.1427	44.5495
23.8334	23.564
20.0435	20.2685
22.379	22.0331
20.6543	18.2628
22.1858	22.0902
29.7028	28.9614
23.459	22.966
9.45521	9.45867
9.09269	8.91322
28.2093	28.6105
18.3148	18.3582
5.53635	5.53732
29.8956	29.621
11.3628	11.3216
10.3559	10.3448
26.658	32.4443
14.9434	14.9323
9.23632	9.238
21.7732	20.8439
19.6047	19.5765
43.2829	52.9096
10.8866	11.033
33.3236	32.691
25.0809	25.0346
27.6877	27.4063
20.5424	20.6169
24.8721	24.7313
7.47172	7.46282
19.5433	19.7305
8.89937	8.88333
15.9375	16.0229
22.1774	22.0432
20.6031	20.5617
7.22851	7.22355
16.6926	16.6875
18.3919	18.4107
22.7807	23.0003
9.12415	9.09641
10.9798	11.2635
28.4252	28.0056
22.599	21.8793
28.6612	28.6436
26.4809	26.5311
24.9816	24.9475
25.5482	26.3122
9.45071	9.46162
36.8924	32.8516
4.93647	4.9364
12.8619	12.904
10.5268	10.5382
31.4	30.9855
8.80234	8.82413
24.8007	24.7797
18.3079	19.0383
34.2038	34.1705
14.7476	14.5687
19.6577	18.0487
8.53586	8.53264
41.6465	43.2748
31.0017	31.4194
9.62829	9.64214
22.3454	22.4349
10.4708	10.4673
42.5069	41.3846
21.3353	21.7708
35.8441	34.2685
23.7369	23.0637
15.0686	15.135
19.8157	20.4243
6.60975	6.61138
23.2068	22.7918
11.2338	11.2431
29.1139	28.7789
17.5834	17.6343
23.2933	21.8886
19.1079	19.3496
4.82421	4.82499
8.0044	8.00335
8.28643	8.27369
21.7441	21.4959
35.9233	35.3677
20.682	20.6514
36.2525	35.8953
17.3353	17.543
38.1853	36.2577
22.8885	23.3851
20.9482	20.9686
31.2961	30.4989
41.8293	41.0548
18.6204	18.5885
11.5519	11.5678
20.874	20.791
24.6749	24.1746
13.2202	13.304
28.9081	28.7563
24.7532	24.3528
43.2881	40.7196
25.2644	25.3196
21.3108	20.6868
41.557	39.8403
28.6612	27.7563
19.2285	19.2038
1.32761	1.32762
30.5762	28.5966
33.517	33.6006
23.9918	23.926
32.3637	31.7859
19.2838	19.2228
7.44964	7.45508
20.1208	20.1491
14.9479	14.9333
13.8115	12.0936
30.0962	30.1119
12.8929	12.8841
31.2471	31.2214
36.5611	36.5773
16.248	16.2956
22.5744	23.2826
11.5071	11.5045
16.7935	17.2524
17.5939	17.6599
31.2937	32.3219
7.09355	7.09591
52.4465	50.261
15.7477	15.7591
23.0805	23.8124
32.3873	32.4018
6.68421	6.69238
11.1349	11.0883
27.2076	27.2359
21.6869	21.9081
14.6648	14.2548
37.2284	36.6644
39.1348	37.4538
6.43439	6.43176
13.1486	12.9153
24.9533	24.7985
8.00037	7.97269
34.3941	33.8569
12.7355	12.7557
8.48866	8.48814
15.9279	15.7895
37.0679	34.4998
24.4762	24.4223
21.0312	20.722
23.0144	22.659
30.6003	30.511
28.1126	27.5366
21.6818	21.5494
14.1443	14.0807
15.9682	15.8153
24.9382	25.3809
19.9401	20.1631
2.34064	2.3389
31.927	31.5098
27.9453	27.8734
3.25248	3.2535
11.8187	11.9199
22.8965	22.9604
48.1007	46.9391
40.1638	40.7726
19.8959	19.7478
9.75821	9.75816
37.8163	37.6958
17.2505	17.3142
14.1143	14.1634
7.97059	7.9784
25.7164	25.68
24.044	23.7371
32.6659	35.0803
10.256	10.2849
32.7421	32.8672
18.6258	19.1612
19.1514	19.2216
21.5871	22.2734
19.8753	20.2899
12.6799	12.4637
36.8066	37.7194
15.4919	15.3449
27.87	27.7297
16.2079	16.5858
23.6374	23.97
34.4931	34.3793
10.3169	10.2242
31.5756	31.6413
25.2401	24.9417
11.2631	11.5642
21.8487	21.9988
39.0503	39.0141
31.7218	31.2227
33.6977	33.2891
21.8187	21.7343
14.2173	14.2715
6.28709	6.28889
23.0741	23.1815
44.9103	45.5682
12.2486	12.249
21.8543	21.8962
40.93	40.3492
9.21473	9.21872
30.6738	30.3957
29.8317	29.8614
42.6858	40.8808
8.51182	8.515
16.3288	16.4574
17.3418	17.3884
10.4519	10.5407
18.5382	18.6482
34.3408	34.4039
22.6586	22.6007
24.8484	26.0989
17.3249	17.317
13.1358	13.0503
16.9091	16.8563
27.2149	26.7535
40.3184	38.4492
33.2306	33.0367
38.9485	38.8861
16.0664	16.1416
10.575	10.6474
21.1818	21.3627
17.994	16.7684
31.3273	32.0592
19.1718	19.1636
16.4647	16.4559
27.7913	26.1657
19.745	19.5128
18.6899	18.6798
20.1489	20.2611
16.9869	16.9726
26.6179	27.0378
17.751	17.3688
2.57492	2.58006
32.6112	32.51
10.5749	10.5846
5.49405	5.49443
16.3405	16.3456
12.8882	13.2148
30.4549	29.2623
9.45349	9.47257
20.5032	20.7796
31.0879	31.6513
28.5526	29.0226
12.7309	12.7228
23.806	24.0864
11.2046	11.2148
17.8504	17.8466
15.9456	16.0401
11.124	11.6388
26.3204	25.0234
41.0775	42.4113
7.67676	7.68174
7.27452	7.27399
25.1199	24.976
31.4132	31.4515
22.8495	22.6607
12.5571	12.195
25.181	25.1797
28.8983	29.0929
20.0716	20.3053
29.1477	29.6307
48.5838	48.817
21.3135	21.1172
17.5035	17.4958
23.7612	23.832
28.4052	28.3164
13.1058	13.0987
21.3656	21.1372
21.9994	22.6949
12.0637	11.9923
18.8905	18.8768
27.8101	27.2111
29.4704	29.3243
5.96821	5.97108
38.6183	39.1132
8.53137	8.53947
30.8601	30.6831
4.8883	4.88654
29.5688	29.3965
16.4986	16.3962
27.2489	27.1005
20.5797	20.5812
48.4031	50.3805
21.955	21.0376
14.9156	14.8975
20.4109	19.8991
30.0829	29.6612
19.1741	19.4052
22.8377	23.1523
5.85981	5.86181
23.5207	23.5078
4.30666	4.30641
17.8495	18.478
9.60358	9.60775
22.0488	21.4328
32.2602	31.7749
28.9998	28.633
19.8622	21.829
1.99528	1.99523
20.6925	20.8158
21.1747	21.121
14.0468	14.0702
20.7505	20.7747
24.0381	24.2898
26.8662	26.5611
7.61923	7.62943
37.4084	36.8673
33.5095	32.9579
28.677	28.0055
19.2939	19.312
21.8183	20.1385
9.33714	9.3345
20.3555	20.0725
36.4059	35.5865
25.1735	25.2397
15.2787	15.2693
2.85985	2.86143
25.9074	25.9426
45.1654	45.3595
18.6196	18.6468
22.2507	22.3796
18.4055	18.5196
3.76517	3.76496
32.5182	31.5716
26.7884	26.8367
13.8317	13.8574
15.9288	15.7324
30.0824	30.6055
7.39501	7.40947
19.8672	19.8095
24.3564	24.2562
15.4421	15.5262
33.0646	31.8856
19.5833	19.555
15.3925	15.428
35.474	34.3633
21.0272	20.892
19.1344	20.3355
44.3795	43.6825
23.2616	22.8454
10.8332	10.473
35.9898	36.1769
10.1665	10.1458
8.91099	8.93553
7.37365	7.37428
12.599	12.6454
34.9117	34.7036
6.97204	6.90593
19.7001	19.0759
29.5175	28.66
17.3121	17.3558
27.7071	28.7403
28.2275	28.617
8.14077	8.13887
16.7339	16.7384
16.7597	16.84
41.4658	41.4185
9.78746	9.76233
17.2472	17.303
14.2848	14.2664
17.6616	17.6118
8.49332	8.49882
12.1333	12.0755
34.2415	33.5583
25.6464	25.7381
15.6016	15.6133
34.32	34.1858
17.8131	17.7623
23.7741	22.083
17.0401	16.9594
11.4115	11.4525
11.193	11.2196
15.1721	16.045
14.1097	13.4077
19.8408	19.8678
15.5005	15.4942
9.68046	9.68473
15.8696	15.8051
49.3283	49.3459
36.6842	35.2192
36.3832	34.7211
11.1338	11.196
4.9498	4.95277
14.9266	15.0556
11.1808	11.0536
23.7282	23.5082
16.7774	16.5793
3.02062	3.01781
32.4048	31.7213
24.3811	24.71
27.2252	28.7338
23.3969	22.6721
11.5474	11.5458
11.9084	11.7842
15.903	15.9504
22.9076	23.0734
19.885	19.8795
2.17868	2.17744
20.8732	20.6573
23.8721	23.0576
24.4371	25.668
18.3426	18.3317
23.4726	23.9699
22.0321	22.3034
14.7194	14.7588
13.9946	14.0913
22.4281	22.239
19.1904	19.164
14.9504	15.0895
11.6909	11.7033
25.5928	25.5994
31.5397	28.6646
11.0878	11.0928
22.8925	22.0878
10.6374	10.5965
17.2947	16.8151
29.9779	29.5394
20.8893	21.0705
17.9384	17.6098
13.8989	13.9655
40.4973	41.9868
44.8607	47.1702
32.1454	32.0246
11.983	11.9304
27.6618	27.9921
27.0103	26.3942
14.8296	14.6341
19.0628	18.8385
9.49806	9.03982
12.6363	12.6336
25.801	25.7704
22.7603	22.5847
10.138	10.1579
23.5597	23.2869
20.4372	20.4795
28.2287	28.3248
2.60913	2.60833
21.8619	21.9518
22.964	22.5028
15.4448	15.4294
21.2691	21.314
10.225	10.2571
13.0645	13.0278
3.00083	3.0032
18.8881	18.7003
8.70997	8.73233
15.977	16.04
30.4824	30.1003
7.09763	7.09408
12.7945	12.7642
16.8367	16.8618
11.9547	12.0163
10.84	10.807
37.3225	37.5767
12.0225	12.0421
36.7615	29.6892
24.3427	23.2915
10.2921	10.267
35.3239	34.7071
25.4552	25.1201
32.0521	31.9128
8.085	8.08798
28.4008	27.5417
25.1061	25.8519
29.773	29.7136
19.1682	19.1948
3.63719	3.63867
41.038	41.306
23.902	23.4363
11.6397	11.645
13.9326	14.0915
22.8567	22.8682
5.00082	5.00055
27.2566	25.4269
37.9237	37.0412
24.5313	23.5096
29.8464	29.8977
12.1706	11.6123
30.4993	29.5753
19.0635	18.7579
25.5281	25.0778
18.6158	18.5632
7.27162	7.27442
24.4822	24.9182
30.9554	31.0051
32.22	31.913
21.2038	22.0445
32.2738	32.1228
9.48666	9.41094
16.5161	16.5888
11.2685	11.2684
5.31172	5.31363
30.3737	30.0822
24.9891	24.4469
18.8486	19.0526
23.4239	24.5452
19.8282	19.9774
9.88148	9.84657
38.0645	37.9062
17.7816	17.1633
25.7932	25.3668
7.57251	7.62327
23.6023	23.4564
11.17	11.1936
17.8789	17.653
12.1504	12.2047
20.7372	20.8082
28.8559	29.1243
8.81869	8.62044
23.7151	23.6932
29.3286	29.2971
45.7345	44.9144
8.21797	8.21875
28.0122	27.5272
26.0818	26.1197
22.3465	22.4343
10.2135	10.1421
34.4425	35.0102
30.616	30.5039
32.117	32.2877
21.7315	21.7899
12.1209	12.0725
12.3078	12.3619
36.7593	35.3387
26.2483	25.3219
14.407	14.4122
21.1971	21.2562
31.739	31.0422
22.3244	22.4567
13.6328	13.6414
27.1546	27.1756
35.5282	35.0896
29.662	29.7558
30.7789	30.798
8.62169	8.08468
18.8621	18.4833
19.6827	19.6902
18.7591	18.7893
18.8016	18.5076
15.0383	14.9968
16.2519	14.1832
21.9354	22.0923
25.2816	25.655
28.6169	28.8555
27.0296	26.5093
17.5802	17.5887
1.04657	1.04655
16.2346	15.596
34.5052	35.1895
24.5191	23.7446
22.9218	22.8232
13.3525	13.3468
25.5604	25.5467
39.9851	40.8918
34.8471	34.8359
18.6287	18.9904
3.21559	3.21693
20.0724	20.2041
17.7906	17.8435
19.1583	18.9539
9.55345	9.57748
28.856	29.6885
26.2164	26.7512
27.347	26.8943
19.2228	19.2812
27.8846	27.3835
13.1242	13.1569
5.64668	5.64388
36.5226	36.5447
37.6745	37.9054
7.89916	7.90009
2.97321	2.97325
24.7509	25.0856
12.9865	12.9843
19.0225	18.7419
15.9258	15.8169
29.753	27.5231
24.1247	24.0805
26.7217	26.8797
42.1023	41.8256
13.7953	13.6629
21.0809	21.859
20.2456	20.2954
12.0329	12.0325
13.1732	13.1531
3.6436	3.64448
23.4314	23.0298
29.6552	28.9328
11.1799	11.1796
19.2528	17.3417
11.8852	10.6856
21.0377	21.3191
24.6404	25.4513
4.36758	4.36853
11.5912	11.713
27.0672	27.3765
19.0263	19.0834
13.586	13.2223
20.506	20.559
28.2556	28.1462
36.1056	36.4791
21.6467	21.2915
28.8377	29.0605
6.77425	6.77668
22.4483	21.9935
40.2928	40.7882
26.1896	26.1507
28.9164	28.9799
36.0159	35.2545
17.7434	17.6697
41.1747	40.4726
6.87853	6.88027
11.2011	11.2137
18.1161	17.9332
17.3796	17.3229
10.3087	10.0525
29.8622	29.7506
29.3002	29.2074
34.6682	34.3995
31.8153	33.742
12.9481	12.9878
13.8723	13.8327
38.0654	38.4749
41.5134	38.9275
10.1171	10.1257
7.94393	7.94268
27.6481	29.3412
27.2163	27.2251
49.1037	48.1635
8.93073	8.94412
26.0515	21.9607
5.01676	5.01868
12.5404	12.5381
35.2156	34.5871
15.5357	15.2727
14.328	14.3116
19.9629	19.9086
19.3062	18.5564
21.5621	21.5619
11.6491	11.7416
18.3495	18.2035
18.5463	18.3816
11.8905	11.9865
21.9126	22.0027
25.5182	24.9597
1.97579	1.97681
11.9077	11.6446
17.035	16.6998
18.5906	18.4681
17.0933	17.1015
10.0665	11.8504
16.1782	15.1974
20.6359	20.4985
14.6827	14.6762
19.4652	18.9575
12.8078	12.7338
15.9253	16.4462
10.3319	10.3427
10.481	10.5809
22.246	22.3381
31.1371	30.0785
34.676	36.9045
19.5323	20.3404
36.639	36.0295
10.9016	10.9315
9.04764	9.04522
11.0778	10.8779
22.4878	22.9332
26.7916	26.7101
18.5206	17.971
21.2249	21.8442
30.0836	29.869
16.5286	14.27
17.6327	17.5707
29.5449	29.3241
36.5756	36.932
18.6727	18.9025
43.8838	43.7136
10.1706	10.0584
5.82388	5.82423
22.7397	22.5104
32.7687	32.4191
42.1663	41.1375
10.8308	10.2817
8.50725	8.50802
19.2326	19.2938
33.1442	32.9505
20.5927	20.2887
24.8826	24.249
16.2915	16.2078
30.4311	28.7302
23.3074	23.3365
13.1115	13.1132
27.1127	26.5804
26.8632	23.8848
16.7374	16.4924
12.0926	11.9134
22.1993	22.082
24.1354	23.5998
18.4426	18.4503
27.7635	27.5516
36.4545	34.9896
6.63371	6.63504
13.1495	13.0993
42.9671	42.2301
27.3084	27.2871
13.4223	13.435
4.0248	4.02539
33.0112	32.8864
40.9221	40.2835
14.1536	14.2024
19.9275	20.232
23.2295	21.0453
30.2067	29.2048
19.488	19.6499
27.4431	27.5887
7.32304	7.32252
30.569	30.0774
17.4486	17.2463
19.006	19.1909
17.9452	17.85
26.6948	26.3556
21.1952	21.2407
26.4679	26.1501
8.33937	8.33316
25.7	25.5744
31.5171	30.4198
21.9186	21.8059
22.2529	22.1491
16.2664	16.3053
26.5362	25.7159
17.8065	17.7955
38.087	38.0394
24.763	24.3051
32.098	31.2319
22.8155	22.8667
7.27487	7.27617
19.2734	19.0426
23.4712	23.4357
27.27	26.5705
18.5792	19.2883
11.1691	11.1644
40.0013	38.3371
6.65023	6.64505
18.6792	18.7287
24.3818	24.2939
13.9608	13.9165
21.5732	21.4845
32.2305	31.8217
11.4904	11.4979
18.1902	17.1646
22.1093	23.5783
11.6808	11.6796
3.2548	3.25417
21.8807	21.986
25.6711	25.6098
15.0945	14.9135
21.8501	22.2778
11.4832	11.418
17.6246	17.6805
31.0269	31.3865
15.1254	15.2053
18.7601	17.1907
15.9552	15.9307
32.2017	33.3151
26.748	26.6299
2.5269	2.5267
28.2237	28.3427
32.3831	31.5169
20.9483	21.436
23.8423	23.8212
21.3587	21.4496
11.8034	11.6082
27.6769	26.6913
19.478	20.2736
13.3931	13.3932
20.2295	20.2467
7.97125	7.91192
18.349	18.4333
10.9536	11.0807
16.8902	16.6052
22.0604	21.9356
28.7233	28.4044
17.3802	17.4524
28.7569	29.1465
32.4405	31.4697
9.7524	9.74597
24.3476	24.3066
26.4776	26.6611
21.8364	21.8352
14.5744	14.4585
17.152	15.8977
12.935	12.1448
10.5591	10.5623
12.1173	7.68939
18.542	18.2579
20.8363	21.1106
36.6262	34.5099
24.2787	24.5619
25.6068	25.3146
24.8782	24.719
14.6434	14.6694
19.4911	19.3937
13.298	13.3566
10.2107	10.2234
39.4509	39.4209
16.0635	15.9346
29.9613	29.8693
13.7043	13.5075
21.8601	21.8801
1.847	1.84549
19.3866	19.404
13.1219	13.1679
20.7609	20.5196
3.50533	3.50431
11.4016	11.3811
7.07349	7.07223
11.7699	11.4274
28.8427	28.6205
19.6638	19.3585
8.06368	8.04203
12.6595	12.9675
32.0123	32.4833
19.4301	19.4967
20.4239	20.345
12.1574	12.1725
21.824	21.2377
16.2128	16.3505
6.75608	6.77213
9.88346	9.89863
16.5121	16.6256
18.1674	20.5351
3.82503	3.82602
36.7383	36.2959
12.2477	12.0507
29.789	29.8171
31.1081	30.66
18.7782	18.5781
20.0002	19.985
31.0352	27.0684
21.6293	21.1114
33.5468	32.3283
19.8341	19.6856
24.8149	25.1569
28.9961	28.1401
21.4109	21.6914
5.22648	5.22502
22.4604	22.3204
26.8886	26.9177
13.4209	13.2349
23.3583	23.2588
21.034	20.9006
29.2527	29.3895
7.05839	7.05601
8.6288	8.63176
33.6011	32.9478
8.0585	8.07198
14.6411	14.6493
14.9722	15.2916
28.7246	28.4799
16.9861	17.0085
11.5697	11.7567
22.5064	22.3008
19.5624	19.6374
15.4027	16.1387
2.9999	3.00065
43.1588	43.2152
15.6099	15.5842
20.2137	20.1068
29.3034	28.9319
25.8387	25.706
16.0088	15.6274
19.6132	19.9988
20.6297	20.9581
29.6605	29.7165
9.82384	9.83989
40.4136	41.6276
14.5141	14.5377
31.5562	32.1417
5.16755	5.17076
36.5759	35.8001
10.1471	10.1046
10.5644	10.5658
36.077	36.3
11.8486	11.8806
15.9759	15.7835
14.8155	14.9573
8.37151	8.37335
37.2134	41.4509
24.389	27.4694
18.917	18.7995
11.2719	11.3591
30.092	29.9839
25.8167	26.1142
15.5848	15.5971
23.1392	23.555
45.7676	45.5617
12.6735	12.4874
9.23131	9.23971
11.7596	12.1478
10.6614	10.6707
44.3533	43.1879
47.3319	47.356
16.7005	16.3863
11.6965	11.7008
9.74033	9.79058
13.1818	12.4301
9.63328	9.78801
28.6322	29.0258
23.4914	23.6422
15.9334	16.7727
22.32	21.706
20.0648	20.197
18.2643	18.6133
1.65093	1.64928
16.0485	16.0527
30.6015	31.1158
24.2942	25.797
8.50706	8.51293
35.744	38.5046
23.1997	23.1935
12.8089	13.076
26.5044	27.3998
11.1731	11.1735
24.6603	24.7535
17.6355	17.8445
7.94599	7.94257
13.9493	13.9081
30.7072	31.3166
21.7621	22.086
25.7311	25.8951
42.6408	42.5837
14.5983	14.4155
16.2144	15.9683
11.0363	11.0515
34.6951	34.8394
28.3293	28.7463
11.9939	11.9329
30.2027	29.8418
16.3833	16.2882
5.97345	5.98147
2.78244	2.78288
34.8848	34.5871
25.1126	25.3515
26.5462	26.1569
18.9949	19.114
9.75274	9.15431
10.7085	10.7141
14.3032	14.2516
4.97238	4.97049
27.036	26.7787
10.7644	10.764
21.7157	21.679
21.4291	21.2835
18.4809	18.4253
17.7178	17.6804
24.421	23.8667
7.48446	7.49036
23.9441	23.9909
22.5017	22.6254
8.87173	8.8497
17.0888	17.4585
8.76831	8.77122
4.38669	4.38661
18.8143	19.104
12.1278	12.1692
26.6269	25.1851
18.7986	18.7438
26.1413	26.2821
16.5305	16.3703
35.1969	35.1495
23.0113	23.0486
15.5286	15.4375
24.2733	24.1833
11.6954	11.6905
14.9638	15.1798
34.3006	33.1741
27.2489	27.5941
12.1663	12.1233
14.5163	14.5383
29.8321	29.504
16.6783	16.5357
23.9674	24.5493
19.015	18.9587
12.2412	12.2556
31.7254	30.9596
35.4128	29.853
17.6323	17.5761
8.94136	8.9465
23.2263	23.0844
24.0415	23.5885
23.8453	24.036
22.0555	22.1669
28.5665	28.4053
27.0872	27.5772
26.8278	26.5364
21.1124	20.1811
7.84221	7.84234
17.5529	17.9685
14.0485	14.1366
12.2076	13.126
14.3525	14.3537
5.43515	5.44333
12.6639	12.8725
8.59428	8.61612
7.75563	7.75525
33.6006	34.9725
15.818	15.7172
11.1109	11.0903
8.14694	8.15898
1.79086	1.79115
3.65374	3.65236
19.7613	19.7905
22.5281	22.3585
34.8798	35.4121
40.5346	40.1369
12.5283	12.626
15.6854	15.6055
34.567	34.6719
28.1516	29.8689
14.3343	14.355
31.2344	31.2049
40.7581	41.4253
26.3116	26.9475
29.9064	30.4367
26.8718	27.629
6.60534	6.60512
19.9939	19.8594
5.56838	5.56953
8.81645	8.81686
12.3944	12.1995
23.3545	23.1358
18.738	19.0125
13.3467	13.3583
22.0994	22.0762
26.1369	26.387
18.7425	18.6562
18.6556	18.701
8.57187	8.57178
18.0396	17.9535
14.0654	14.493
27.6316	27.7933
12.0771	12.0888
21.7296	21.8226
10.8226	10.8286
8.2279	8.23552
11.43	11.5316
24.7659	25.1281
40.0936	41.1714
5.79799	5.79737
34.3458	33.6032
31.8563	31.9137
31.0843	31.0082
16.1375	16.2533
10.4521	10.4653
4.78751	4.78905
4.85555	4.87289
20.4907	21.0203
18.1883	18.9839
10.0948	10.0967
23.3744	23.203
10.9106	10.8953
5.87702	5.87838
21.4249	21.9169
30.5266	30.4676
29.7044	29.9369
14.7754	14.6638
19.1443	19.2653
22.6292	22.6299
19.0425	19.1385
22.3367	22.4448
15.747	15.8195
19.8534	19.6172
16.3703	16.6519
28.8696	29.1456
9.82193	9.82987
37.2416	37.4768
19.25	19.99
17.0146	17.0917
15.2331	15.1736
13.8488	13.887
29.2363	29.2997
24.1737	24.538
20.4233	18.4726
11.9771	12.0151
16.7409	17.1008
27.9869	27.7658
10.2445	10.2532
36.788	39.6143
17.4583	17.4709
18.9194	18.941
29.3316	29.4297
21.1836	20.1438
20.9492	20.8042
26.4489	26.3315
26.6038	26.4439
7.57093	7.58255
13.8683	13.9858
47.9393	44.9594
19.8629	19.765
41.6423	39.5857
23.9587	24.0884
18.448	18.5632
28.6822	28.8519
10.3786	10.2828
13.4135	13.4305
10.2455	10.3508
34.4876	35.4726
18.8517	18.2691
38.0634	37.9185
16.7777	16.7359
4.02044	4.02198
15.7357	15.7222
16.7551	17.6569
32.4119	32.5183
20.7545	20.743
6.87515	6.87112
14.3262	14.296
27.3782	27.3206
36.4982	37.2196
19.217	19.2679
14.3563	14.4925
17.4778	17.577
24.0247	24.2071
22.2	22.9053
26.1767	26.1578
16.3253	16.9646
25.0551	24.6334
17.1913	17.3022
14.3599	14.4134
3.40977	3.40961
11.2429	11.2626
20.0527	20.0826
18.8557	18.8615
14.4214	14.4317
11.3263	10.9588
18.6411	18.5391
11.299	11.3023
26.592	26.5038
15.3836	15.3918
9.17662	9.18223
16.4334	16.4362
17.0464	17.0551
27.1334	27.1207
12.6192	12.5324
9.23446	9.2408
7.34026	7.34655
14.5764	14.2319
21.2832	23.5423
32.5978	32.4529
28.6462	27.7619
36.7029	37.5289
20.8915	20.9353
13.1964	13.2257
20.9428	20.9678
20.4707	20.4149
23.7789	23.6041
1.33077	1.33051
23.9533	23.9743
20.3914	20.2978
30.3118	30.6851
9.40153	9.39503
21.8134	21.9726
21.5387	21.762
8.73691	8.7168
10.5061	10.5047
12.4627	12.4637
8.2553	8.27847
2.28384	2.28398
12.9883	13.1058
31.2596	33.7303
4.0239	4.0239
1.73067	1.73141
22.3226	22.845
8.33611	8.34101
15.207	15.2402
12.9055	12.8744
19.5712	19.6106
22.4995	22.3796
11.0302	10.8831
32.4042	32.6517
23.8325	23.7199
17.0632	17.0413
12.141	12.1414
17.4498	17.4466
25.6047	25.4371
3.57552	3.57084
26.5575	26.4641
21.5596	21.7112
6.61655	6.61833
10.8609	10.8732
8.898	8.90026
16.868	16.9477
16.5835	16.5826
40.2905	39.9736
13.1065	13.1119
20.7918	20.849
25.8315	25.9202
8.4447	8.4394
17.3226	17.251
20.4826	20.9401
34.8646	34.775
16.9427	16.9923
26.672	26.817
23.2651	23.1108
13.6982	13.6805
5.65808	5.65689
32.379	32.512
8.07011	8.23113
16.362	16.3709
26.9619	26.4107
29.3891	29.4283
15.0375	15.2707
26.0868	26.6346
19.4994	19.8375
20.3342	20.4742
16.8548	16.8792
17.141	17.7588
18.7628	18.7286
20.7034	20.794
23.3662	23.3256
30.668	30.6784
30.4409	30.4372
31.0447	31.3701
18.1266	18.6747
11.5185	11.4426
43.1406	43.1864
27.3399	27.3079
14.452	14.4547
15.4829	15.5824
11.8734	11.8931
31.9161	30.9713
27.299	27.2111
3.87975	3.88246
3.46495	3.46549
13.8899	13.9167
33.9124	35.449
24.9608	25.0342
22.1126	22.1282
30.4445	30.1389
38.8501	41.706
15.2239	15.162
27.7006	27.6593
22.0302	21.853
8.13858	8.14518
23.2262	23.4013
13.3573	13.3474
17.5504	17.7192
8.01634	8.01748
15.8974	15.9406
27.4679	27.7372
10.9073	10.8967
12.8259	12.5535
24.4079	24.4597
14.8215	14.5501
21.8101	21.7412
31.4192	32.1205
24.991	24.7197
22.7944	22.8486
28.7885	28.7196
20.2307	20.2579
12.0945	12.1057
28.4286	27.8712
2.91925	2.92141
7.41725	7.4185
9.95881	9.92981
26.1448	26.4176
10.3433	10.3388
13.4682	13.5242
29.7425	30.072
18.0197	17.9531
11.4636	11.4847
8.42869	8.35539
31.769	31.4036
13.6721	13.7024
22.5143	22.6051
20.4021	20.6215
34.152	33.6056
26.2284	26.2307
14.357	14.3552
16.5407	16.353
18.3995	18.4944
20.2296	20.4682
20.0052	20.0183
24.9195	24.6744
19.3303	19.3815
20.7921	20.6081
26.8774	26.9148
31.7891	32.3178
15.7745	15.759
11.1945	11.1934
21.5382	20.5434
3.1405	3.14431
12.7376	12.7874
14.0937	14.1103
9.41687	9.43168
12.4479	12.4498
10.4706	10.4921
13.2147	13.2216
35.2082	34.9281
12.982	12.9423
8.9167	8.88117
21.8557	22.0201
23.2827	23.1319
33.9292	32.835
11.37	11.3767
26.2882	26.4318
18.4527	18.4552
19.7293	19.9758
11.725	11.7916
6.37475	6.48246
10.4903	10.5767
18.0618	18.2078
17.0225	17.1954
24.9808	25.341
9.1416	9.12357
22.3788	22.1021
10.2657	10.1939
8.77577	8.78543
25.7559	26.055
34.0759	33.137
46.8619	44.949
6.65981	6.66572
12.6414	12.6779
15.4082	15.4804
22.405	21.1758
16.1181	16.3896
24.3335	24.1038
24.0773	24.0777
9.68501	9.62672
37.1264	38.8516
23.385	23.0482
19.0158	19.013
26.0908	26.0999
22.8286	22.7793
20.2714	20.5411
19.3397	19.39
13.4701	13.9498
27.0311	31.016
14.5466	14.5684
15.1726	15.1647
9.62376	9.5724
15.0706	15.1077
16.8871	16.9164
8.49561	8.51493
19.3563	19.8271
45.7388	47.3104
35.1751	34.715
31.9992	32.0293
5.76403	5.76337
23.6125	23.8296
24.506	24.2181
34.1809	33.2661
15.8186	15.6462
3.89376	3.89098
26.3468	26.2526
10.8277	10.838
22.18	22.5037
26.8747	26.8599
8.07662	8.07781
21.5773	21.6839
12.4187	12.4107
62.1	62.2224
24.1708	24.3609
19.1402	19.1977
13.9115	13.759
20.1821	20.0065
23.9096	24.462
29.9116	30.1353
15.2	15.1167
13.2008	13.4109
10.4323	10.43
32.0641	31.9744
24.3393	24.3786
37.839	37.3387
38.5317	38.6227
12.0221	12.2135
22.0828	21.0899
19.707	19.6071
23.8278	23.146
20.7443	20.7955
22.5459	23.2679
0.786627	0.788623
28.7258	28.8432
24.8627	24.5614
18.0572	17.987
31.6372	31.7714
25.3803	25.0201
19.1219	19.0306
15.0906	15.1027
20.8511	19.7327
12.2179	13.4843
26.5988	29.2052
14.9653	15.076
13.7662	13.6448
21.8859	22.1252
11.5197	11.5225
8.97489	8.966
6.85525	6.85871
9.75489	10.0105
29.2391	29.1975
10.3507	10.3526
32.1772	31.8125
14.3841	14.3838
9.17332	9.17007
25.9756	26.2511
36.1489	35.4439
21.3812	22.387
25.6325	29.1332
18.0875	18.238
42.8962	41.0207
29.2227	28.3174
26.8975	26.81
20.0991	20.031
7.26941	7.27935
30.2521	30.328
33.3433	33.1717
26.6648	27.0558
13.2507	13.1089
20.5744	20.6313
19.7913	20.1662
27.8947	28.8056
18.6278	18.6102
19.0307	20.5685
25.0413	25.0523
30.9086	31.2634
34.3216	35.1246
9.99652	9.99721
13.4788	13.3679
41.902	43.6546
17.1189	17.8398
37.4938	36.9622
4.76868	4.7688
9.99065	9.99251
11.2716	11.5727
17.0928	17.0154
15.4959	15.6892
23.4493	23.2708
12.4675	12.1579
7.24804	7.25598
14.5821	14.5632
12.6991	12.7378
26.7065	26.5015
27.37	27.5
16.4267	16.44
22.1129	21.6742
17.7379	17.7093
19.3177	19.2125
12.5179	12.5069
9.97398	9.9502
16.1046	16.2743
28.1845	28.4097
9.15056	9.17374
9.94465	9.93727
21.1722	20.9629
4.31675	4.31848
28.6277	28.6309
28.2672	28.257
13.3771	13.2855
22.6219	22.683
19.1393	19.7094
11.8919	11.8896
12.9514	12.2745
30.175	31.2551
33.3831	33.6283
27.421	27.3685
7.50522	7.49424
17.3541	17.7957
24.0149	24.118
20.102	19.3249
18.691	18.4629
7.84519	7.84523
18.5474	18.4159
16.4328	16.4262
16.6573	17.0782
15.4396	15.3597
12.448	12.4312
0.556882	0.557066
26.23	24.4358
8.34353	8.37521
2.38215	2.38365
15.5653	15.5976
8.09787	8.1062
46.049	46.2968
18.3613	18.3699
28.782	29.1198
11.7383	11.7432
8.89197	8.89688
12.6939	12.5518
17.1682	17.3098
15.6019	15.6392
17.052	17.0992
15.044	15.0398
17.1826	16.9764
18.52	18.545
20.851	20.8568
19.8268	19.9453
32.4384	32.7344
26.6439	25.4086
18.9834	19.0943
10.8876	11.2492
15.8014	15.6605
11.0144	11.0259
23.4199	23.2411
13.5961	13.6055
11.6746	11.6673
7.33759	7.3455
16.228	16.1596
16.5534	16.5193
17.7591	17.1918
18.0035	17.9933
37.5785	37.0713
1.50963	1.51086
17.9178	17.9904
22.7861	23.2538
11.7764	11.827
24.374	24.48
19.0213	19.4809
30.494	31.1308
23.4838	23.3784
17.7955	17.7451
21.9905	23.9953
24.3376	24.3588
17.0111	17.0136
16.5649	16.6987
23.42	23.1712
16.2682	16.233
15.4204	15.607
13.478	13.6574
31.3552	30.7876
35.5277	35.8683
27.4149	27.585
22.0578	20.8916
19.4549	19.3496
11.4311	10.6787
13.9183	14.1815
22.9716	23.3288
9.50044	9.43245
26.7303	28.4511
17.259	17.0688
12.7457	12.9252
18.728	18.7007
16.0268	16.1429
22.3846	22.3416
17.0059	17.0372
28.5846	29.1903
9.30216	9.27101
14.8879	14.8688
23.3481	23.1791
17.2885	17.4617
6.50979	6.49873
16.112	16.1085
11.5149	11.5732
30.737	29.9732
13.7899	13.8332
10.7748	10.7834
4.6461	4.64821
22.9187	22.8209
13.6182	13.6371
31.7754	31.552
9.00854	9.01351
26.3329	26.3264
22.8769	22.8954
34.5934	32.1182
15.8599	15.6709
9.16459	9.14385
8.3874	8.38776
23.4826	22.4345
22.2585	22.6089
32.7662	33.1415
8.8898	8.89242
40.1164	39.9777
21.2126	21.2755
17.6436	17.6023
29.742	29.6971
20.7818	20.91
18.023	18.0415
12.2566	12.2599
15.2294	15.2382
21.5439	22.0276
32.8234	29.8545
28.215	27.9146
18.8339	18.7477
10.6843	10.8358
8.09802	8.12026
0.597704	0.597999
20.6367	20.335
9.42064	9.42374
36.6561	35.4276
13.7723	13.7556
10.3491	10.3457
13.294	13.2402
7.29117	7.29243
35.5087	35.8727
8.50119	8.47951
11.0684	11.0702
24.8866	24.9714
3.02478	3.0262
30.7365	30.6158
15.9076	16.0914
13.0728	13.0852
10.4281	10.3411
20.6891	20.4887
38.8852	37.2178
23.6298	24.6516
49.0232	49.2355
17.0763	16.8026
21.2259	21.2699
9.73541	9.73656
30.8115	30.5752
23.1171	23.3433
17.9369	17.2522
18.9349	19.1187
10.0343	10.0438
19.7847	19.8012
12.9338	12.5329
32.2026	33.1201
25.408	25.4249
17.9251	17.9368
20.9949	21.4232
17.705	17.6504
22.9715	23.4276
12.2567	12.6409
42.6311	41.6149
13.0865	13.0529
16.4351	16.5179
13.4261	13.4361
29.8564	30.3777
38.7295	37.8877
18.4697	18.5411
9.03345	9.01707
22.3163	22.5912
19.5076	19.548
15.8529	15.9163
10.9095	10.8872
35.1916	35.0498
26.913	26.7396
10.4203	10.4312
12.3735	12.4067
14.167	14.1997
12.0731	12.1046
3.89016	3.89024
17.5078	17.3551
13.8869	13.9749
12.3247	12.3791
16.4226	16.1587
15.4999	15.1319
24.3844	24.405
12.1476	12.0999
18.0214	17.9534
14.7102	14.7063
24.8231	25.0782
16.7845	16.935
18.5659	18.5297
14.1937	14.269
19.5043	19.4486
26.1685	26.1949
16.9215	17.1879
16.4393	16.4212
30.0538	29.6269
5.34185	5.34278
12.0067	12.3941
32.8917	33.3015
21.3923	21.2417
10.5359	10.5099
17.0825	17.0627
26.5145	26.3561
20.4898	21.6957
23.1023	23.1959
29.7969	29.8102
13.01	12.9756
13.7101	13.8576
27.2491	28.1695
20.1648	20.4487
27.622	27.9655
24.9538	24.9468
15.306	15.3464
12.2511	12.0174
21.3837	20.8779
5.42881	5.42943
14.7369	14.6426
25.0319	25.5955
31.5733	31.5699
29.7703	30.6141
11.3781	11.3856
17.3218	17.3207
8.75204	8.75049
18.3758	17.5127
18.4413	18.0989
61.9992	61.9818
15.1626	15.1748
10.8863	10.834
37.466	34.8709
17.8927	17.8413
14.5607	14.8957
11.6998	11.6685
18.4994	18.5366
24.9762	24.3409
24.8737	24.2271
45.5669	42.72
9.06192	8.9433
25.3012	24.9188
8.73984	8.75295
18.1231	18.2217
29.888	29.4792
10.4102	10.4411
13.5081	13.8539
30.5682	30.1931
45.8291	45.8983
29.0039	29.3553
8.68926	8.69675
31.5803	31.8044
27.8058	27.868
14.0714	14.2858
49.8348	48.6678
7.5148	7.51692
15.4284	15.4116
19.3434	18.8056
8.3751	8.28474
24.1466	24.2998
21.1686	21.1578
24.085	24.0213
14.6555	14.637
8.13404	8.13017
11.5202	11.5159
36.0813	37.4962
25.0219	25.2409
19.5799	19.7299
4.21864	4.22094
12.2087	12.1542
19.1422	19.1359
4.55616	4.55922
39.4205	39.4101
16.9068	16.4273
34.1001	34.12
0.49292	0.492587
8.17547	8.17776
24.0793	23.9415
35.9481	35.6789
10.5994	10.7462
15.0819	15.0923
15.0369	15.0714
22.3074	21.0063
17.0991	16.8322
7.22532	7.23493
11.5188	11.4878
26.2814	26.2612
8.23029	8.2278
10.978	10.8927
15.5279	15.076
10.6346	10.6224
19.5258	19.1652
20.0087	20.0906
0.777958	0.778282
32.0871	30.8026
42.8738	42.7319
13.9876	13.9202
18.588	18.7666
15.5135	15.7426
17.5929	17.5022
22.3639	22.4341
18.5914	19.187
8.09594	8.09736
32.4417	31.9058
17.9567	18.0743
23.4747	23.7117
9.25686	9.19634
16.179	16.2344
24.0112	23.987
2.72453	2.72566
12.3041	12.3188
30.8528	30.3493
10.338	10.3369
11.1814	11.8571
24.3604	24.5003
30.358	30.1217
24.13	25.0063
21.6065	21.5852
11.3434	11.3442
26.9821	27.4897
7.62974	7.63282
18.38	18.4165
21.5546	21.6129
20.8664	21.0798
19.2906	20.8198
11.4369	11.4589
20.8333	20.8594
13.1776	13.1603
21.483	21.843
6.38218	6.38096
5.2642	5.2669
15.7785	15.7742
31.4409	30.6055
31.8921	33.1459
13.1941	13.1885
13.7516	14.1314
21.0712	21.0947
38.022	37.8792
8.84014	8.83143
19.5008	19.8262
15.3579	15.3872
30.782	30.0562
21.4077	21.6192
19.6493	19.6671
22.9403	22.8354
21.2784	21.2496
38.8171	39.087
14.3259	14.4823
11.5671	11.5861
32.4252	32.3363
12.3371	12.2601
29.587	29.5488
15.1525	15.0558
23.2284	23.0789
14.598	14.6102
24.7989	24.9255
41.0436	40.5534
31.4199	31.4678
22.4563	20.1431
20.7725	20.7406
23.3343	23.3811
16.5059	16.5158
24.1842	23.9632
17.0313	19.3351
18.4497	18.3981
20.2694	20.3259
29.7367	29.9217
8.45181	8.46711
30.3479	30.7005
45.1053	45.2375
21.7553	21.7604
2.11714	2.11783
11.3364	11.3545
36.8223	36.2585
12.3233	12.3792
28.503	28.1561
25.3225	24.2226
13.6024	13.6104
21.9187	21.9087
8.09916	8.10241
29.6543	30.5747
9.24664	9.27851
16.4673	16.426
[truncated: 80,224 more rows]

## Sheet: b - DensityScatter
x_pred_time_min	y_true_time_min	density_weight
2.72411	2.74242	-5.35009e-06
11.681	11.7042	-5.11412e-06
15.3591	15.2733	-5.02035e-06
5.92533	5.94006	-4.2921e-06
15.0156	15.0393	-4.2902e-06
7.13883	7.11892	-4.10143e-06
11.7453	11.7184	-3.53116e-06
3.35046	3.33219	-3.46172e-06
14.4892	14.5206	-2.8149e-06
16.5024	16.5151	-2.64668e-06
12.3903	12.4047	-2.63579e-06
16.4856	16.5056	-2.35089e-06
7.86688	7.87776	-2.28799e-06
12.5086	12.4679	-1.97277e-06
10.5938	10.6049	-1.87248e-06
8.06614	8.04715	-1.65192e-06
20.9554	20.9446	-1.52785e-06
12.3556	12.3382	-1.40343e-06
21.8573	21.8704	-1.37229e-06
6.53858	6.55673	-1.21464e-06
24.9641	24.901	-1.19172e-06
17.5642	17.5539	-1.00682e-06
3.11948	3.13687	-9.15068e-07
4.79468	4.7703	-7.41497e-07
1.75312	1.76889	-6.84673e-07
4.87051	4.85058	-6.63765e-07
6.92001	6.94018	-6.56129e-07
17.4692	17.53	-6.43438e-07
8.35807	8.37997	-6.26981e-07
22.5248	22.5132	-6.20784e-07
10.7457	10.6926	-6.04632e-07
17.6508	17.5193	-4.71764e-07
8.55691	8.53295	-4.45477e-07
16.3119	16.2551	-4.39075e-07
3.9672	3.9435	-3.64879e-07
8.12026	8.09802	-2.96422e-07
22.4059	22.4298	-2.91523e-07
4.80582	4.78316	-2.89033e-07
23.6757	23.612	-2.76593e-07
19.8342	19.8371	-2.61103e-07
10.907	10.9434	-2.50463e-07
23.9526	23.9847	-2.31934e-07
16.2329	16.2522	-2.20788e-07
8.59492	8.6179	-8.43037e-08
17.2114	17.1682	-7.0254e-08
10.7976	10.7905	-6.47287e-08
14.3486	14.3016	-4.63913e-08
15.5974	15.59	-1.38269e-08
17.8229	17.8876	-2.72481e-09
107.041	109.201	0
107.733	108.272	0
0.15951	0.159124	0
7.93706	7.88012	7.20848e-10
20.4949	20.4626	3.19284e-08
20.0491	20.0937	5.08708e-08
19.3089	19.3058	6.30921e-08
19.6622	19.6553	6.6102e-08
12.2939	12.2416	1.1947e-07
14.3343	14.2799	1.55525e-07
11.1243	11.1188	1.56927e-07
21.6121	21.6187	2.09702e-07
7.42045	7.43695	2.26229e-07
4.39784	4.42225	2.2829e-07
16.8363	16.6782	2.2896e-07
12.5179	12.623	3.73588e-07
14.5197	14.4863	3.73892e-07
21.3235	21.3145	4.11086e-07
11.5611	11.5797	4.25136e-07
30.604	30.6038	5.44517e-07
18.7156	18.4348	5.61171e-07
9.97475	9.98393	5.69356e-07
25.9231	26.373	5.88998e-07
10.6259	10.612	6.16412e-07
18.1134	18.2393	6.38181e-07
9.5841	9.57158	6.50531e-07
23.3918	23.2333	6.56561e-07
22.2879	22.2931	6.67393e-07
10.846	10.8572	6.78314e-07
7.11893	7.14914	6.91945e-07
15.759	15.7745	7.08068e-07
19.1697	19.0997	7.1086e-07
15.2982	15.3282	7.29644e-07
11.5307	11.548	7.43095e-07
1.87304	1.84973	7.54033e-07
24.5033	24.6069	8.00162e-07
7.35614	7.23553	8.02372e-07
27.804	27.7906	8.05351e-07
23.3194	23.3579	8.10747e-07
7.25764	7.27154	8.32282e-07
21.5446	21.7278	8.63737e-07
8.90556	8.92266	8.74713e-07
10.777	10.6941	8.75269e-07
7.06453	7.04239	8.83382e-07
14.9182	15.0097	8.87192e-07
29.924	29.9707	8.91345e-07
29.5915	29.1985	8.91785e-07
11.7991	11.762	9.26286e-07
7.04396	7.06193	9.30087e-07
19.6303	19.4158	9.34807e-07
25.0734	24.9879	9.42966e-07
18.7859	18.8379	9.59351e-07
8.53607	8.51096	9.73877e-07
14.3151	14.3667	9.9153e-07
7.18364	7.168	9.92388e-07
14.4329	14.51	1.0397e-06
14.5302	14.5451	1.04567e-06
1.60798	1.59132	1.05878e-06
12.8627	12.9375	1.07612e-06
26.6569	26.6774	1.10899e-06
7.27135	7.2867	1.11743e-06
22.317	22.2403	1.14589e-06
23.0081	22.6893	1.19682e-06
5.07238	5.05362	1.2126e-06
17.0154	17.0928	1.23391e-06
18.6951	18.6415	1.23541e-06
13.0906	13.0256	1.24902e-06
13.4504	13.4528	1.25927e-06
24.3042	24.322	1.27005e-06
15.9292	16.0148	1.27579e-06
9.61558	9.63371	1.28666e-06
10.3895	10.3217	1.28748e-06
12.5315	12.5549	1.30438e-06
17.54	17.4534	1.31332e-06
22.1377	22.1643	1.31962e-06
12.4985	12.3734	1.37134e-06
22.0899	22.2063	1.37723e-06
22.5991	22.7513	1.38493e-06
14.3362	14.2457	1.414e-06
36.8638	36.8501	1.42172e-06
16.3203	16.3168	1.43767e-06
12.9316	12.9481	1.43777e-06
7.61206	7.63911	1.43966e-06
17.4596	17.7038	1.44921e-06
31.5169	32.075	1.45568e-06
3.49566	3.541	1.48006e-06
21.5365	21.5006	1.48319e-06
20.7154	20.7143	1.4982e-06
18.2323	18.1842	1.49924e-06
16.2203	16.3512	1.51327e-06
21.031	21.1171	1.52066e-06
6.32376	6.21115	1.53651e-06
16.8548	16.9001	1.5445e-06
10.7436	10.7122	1.54717e-06
11.9922	11.9993	1.56803e-06
19.2444	19.1982	1.5739e-06
22.5136	22.4954	1.58836e-06
29.7853	30.1335	1.5918e-06
13.8116	13.9303	1.59694e-06
17.124	17.1274	1.60761e-06
26.8797	26.7217	1.60794e-06
31.0213	30.9938	1.61466e-06
13.5839	13.5581	1.64862e-06
9.97005	10.0197	1.65045e-06
24.1798	23.9856	1.6609e-06
10.3083	10.3331	1.66327e-06
21.1133	21.0632	1.66896e-06
13.8734	13.8787	1.67787e-06
21.1465	21.1183	1.68056e-06
31.0656	31.1241	1.68888e-06
23.6103	23.6355	1.69075e-06
16.2643	16.26	1.69494e-06
5.72111	5.67665	1.70111e-06
13.6061	13.5697	1.70358e-06
29.3218	29.3052	1.70509e-06
20.2655	20.1965	1.70945e-06
17.3566	17.3339	1.71699e-06
12.3289	12.263	1.72366e-06
4.3662	4.38196	1.73259e-06
22.2011	22.2729	1.7395e-06
34.7232	34.7262	1.74398e-06
15.3803	15.4907	1.75236e-06
15.0907	15.0928	1.77767e-06
15.2403	15.1625	1.78206e-06
15.8538	15.9168	1.79291e-06
26.1496	26.4266	1.80376e-06
18.2548	18.6205	1.82102e-06
2.62403	2.61749	1.8306e-06
20.611	20.6377	1.83463e-06
23.8256	23.8024	1.8375e-06
13.9521	13.9192	1.85869e-06
16.2339	16.1666	1.86237e-06
16.7586	16.666	1.86261e-06
10.9069	11.1277	1.90048e-06
11.327	11.2267	1.91301e-06
17.3592	17.442	1.91427e-06
7.04949	7.03073	1.92094e-06
13.3477	14.3672	1.9225e-06
13.8007	13.8536	1.93476e-06
21.9193	22.0001	1.94312e-06
24.8467	24.7154	1.94834e-06
7.873	7.89063	1.95147e-06
18.3499	18.4579	1.95743e-06
13.8254	13.8671	1.95807e-06
1.99922	1.97687	1.96667e-06
21.6418	21.5992	1.96864e-06
25.6972	25.6416	1.99596e-06
12.6301	12.6553	1.99842e-06
25.5897	25.7613	2.0015e-06
22.8786	22.9045	2.00594e-06
19.6222	19.5922	2.00995e-06
20.2558	20.037	2.01256e-06
12.1974	12.1751	2.01431e-06
15.8873	16.2961	2.01615e-06
25.0844	24.8782	2.01998e-06
21.9548	22.0642	2.02666e-06
23.0616	23.1682	2.04236e-06
23.858	23.5169	2.04608e-06
19.0718	19.0107	2.0504e-06
6.53916	6.56144	2.06699e-06
10.7667	10.7532	2.07379e-06
14.4876	14.5521	2.08545e-06
17.2746	17.1691	2.10479e-06
10.1535	10.3866	2.1058e-06
16.5752	16.1882	2.10692e-06
7.504	7.45362	2.10895e-06
22.3535	22.2936	2.11014e-06
18.49	18.478	2.11383e-06
20.2652	20.2106	2.11884e-06
19.0927	19.2406	2.1202e-06
16.3602	16.4899	2.13256e-06
15.77	15.9359	2.13349e-06
14.2627	14.3897	2.14432e-06
17.2215	17.1449	2.15083e-06
22.1484	22.0666	2.15234e-06
10.5868	10.5382	2.16049e-06
13.0569	12.9952	2.16854e-06
16.6295	16.4206	2.17729e-06
11.1219	11.1514	2.17745e-06
31.1715	31.1599	2.17822e-06
13.446	13.5164	2.18548e-06
21.7927	21.7944	2.19316e-06
16.7797	16.4931	2.19333e-06
16.6189	16.6557	2.19361e-06
23.0827	23.2988	2.19397e-06
19.1677	19.4047	2.20305e-06
8.53124	8.45776	2.21261e-06
20.8027	20.874	2.25623e-06
27.2174	27.1789	2.25773e-06
23.6867	23.8533	2.27165e-06
15.5971	15.5848	2.27346e-06
12.0452	12.0763	2.27418e-06
20.5233	20.5894	2.27866e-06
19.9417	19.8426	2.2885e-06
18.4687	18.3245	2.28875e-06
19.6842	19.8518	2.28885e-06
20.8443	20.9205	2.29877e-06
16.9611	16.9552	2.31013e-06
13.0251	13.0504	2.31287e-06
10.733	10.6806	2.31372e-06
14.8144	14.8798	2.31616e-06
18.3292	18.4897	2.32068e-06
20.4266	20.3208	2.32185e-06
11.3916	11.4155	2.3253e-06
9.13126	9.16643	2.32589e-06
19.2328	19.0469	2.33393e-06
14.4117	14.3349	2.3344e-06
12.1968	12.2919	2.33539e-06
23.8048	23.7914	2.34473e-06
11.7009	11.7496	2.35055e-06
20.9863	21.454	2.35363e-06
18.818	18.8601	2.36426e-06
17.719	17.6485	2.37231e-06
9.78487	9.76297	2.37363e-06
13.0574	13.0414	2.37543e-06
25.128	25.2831	2.37551e-06
25.2575	25.2491	2.37705e-06
29.5487	29.3854	2.3823e-06
17.1696	17.268	2.38487e-06
23.2991	23.1583	2.38515e-06
23.011	22.9606	2.38828e-06
25.1587	25.1866	2.39127e-06
16.2082	16.0473	2.39321e-06
26.0514	26.0651	2.39612e-06
16.3403	16.0344	2.39699e-06
19.747	19.7116	2.39827e-06
8.04203	8.06368	2.40167e-06
13.5134	13.5602	2.40328e-06
20.2016	20.1468	2.41089e-06
30.1397	30.07	2.41196e-06
16.4967	16.5703	2.41645e-06
26.0976	26.1323	2.42231e-06
25.4492	25.522	2.43332e-06
20.1314	20.1241	2.436e-06
26.8036	26.5584	2.4366e-06
13.0233	13.1787	2.43914e-06
17.566	17.5468	2.44219e-06
14.335	14.194	2.44263e-06
15.7035	15.5997	2.45154e-06
9.3357	9.49252	2.45183e-06
6.22642	6.23309	2.45202e-06
21.7388	21.5872	2.45709e-06
6.43678	6.4164	2.46069e-06
11.6396	11.6735	2.4618e-06
20.4438	20.2999	2.46223e-06
5.72205	5.70397	2.46839e-06
12.0421	12.0225	2.47157e-06
23.3604	23.3629	2.47212e-06
15.006	15.1643	2.47627e-06
10.1458	10.1665	2.48653e-06
7.75682	7.73874	2.4868e-06
22.7691	22.7327	2.48811e-06
13.2093	13.1025	2.48873e-06
20.5745	20.6036	2.49905e-06
41.7807	43.1764	2.49914e-06
18.5013	18.367	2.50343e-06
21.5666	21.2482	2.50997e-06
27.708	27.9979	2.5118e-06
9.60531	9.55046	2.51777e-06
24.0737	24.2692	2.52408e-06
31.8496	31.7809	2.52513e-06
10.8762	10.8788	2.53044e-06
11.1757	11.0871	2.53705e-06
18.2627	18.2353	2.54074e-06
7.60568	7.57401	2.54598e-06
29.8926	29.0124	2.54996e-06
23.5782	23.4053	2.55096e-06
12.6355	12.6123	2.55216e-06
10.0576	10.0674	2.56443e-06
16.6102	16.6908	2.56528e-06
23.9012	24.3221	2.57277e-06
27.5812	27.582	2.57298e-06
24.7072	24.3444	2.57854e-06
23.4276	22.9715	2.57963e-06
19.3425	19.3623	2.5871e-06
18.5521	18.4035	2.59218e-06
20.8651	20.7899	2.59304e-06
4.09773	4.07323	2.59534e-06
22.9641	22.8638	2.6135e-06
19.2216	19.1514	2.61949e-06
25.2445	25.3473	2.62846e-06
22.0316	22.0221	2.62944e-06
24.6864	24.7243	2.63278e-06
25.0195	25.0504	2.63703e-06
31.8954	31.8905	2.63889e-06
16.0816	15.9273	2.64025e-06
23.5986	23.3412	2.64549e-06
11.1756	10.9112	2.65507e-06
29.8405	29.8291	2.65807e-06
5.10703	5.12163	2.66302e-06
15.9438	15.9933	2.66727e-06
17.1874	17.2363	2.67181e-06
12.2674	12.285	2.67327e-06
27.5922	27.2349	2.68182e-06
17.9738	17.618	2.68203e-06
17.3077	17.3153	2.68563e-06
17.1558	17.3113	2.68803e-06
29.2034	29.0885	2.68815e-06
19.3297	18.9352	2.6895e-06
27.3971	27.3637	2.69008e-06
20.4917	20.5177	2.69257e-06
17.2204	17.0923	2.6961e-06
8.75519	8.71934	2.69715e-06
20.7387	20.8724	2.70569e-06
17.8142	17.9651	2.70675e-06
14.1324	14.1221	2.71089e-06
9.31382	9.22036	2.71224e-06
15.5089	15.566	2.71278e-06
28.4939	28.173	2.72081e-06
21.339	21.1071	2.72476e-06
14.9849	15.031	2.73834e-06
22.1036	22.1757	2.73855e-06
2.58463	2.59932	2.74349e-06
13.4479	13.5587	2.74515e-06
20.835	21.2476	2.74665e-06
27.7848	27.7164	2.75016e-06
11.6156	11.614	2.75838e-06
37.7999	38.1933	2.76351e-06
20.8552	20.9059	2.76804e-06
21.2876	21.6297	2.77253e-06
28.2262	27.9214	2.77349e-06
10.5524	10.4645	2.77543e-06
22.1922	22.1296	2.77612e-06
29.1077	29.3387	2.78055e-06
17.0272	17.1244	2.78451e-06
17.1374	17.1459	2.7865e-06
9.37812	9.19865	2.78791e-06
15.2846	15.4706	2.78812e-06
2.08627	2.10334	2.79054e-06
27.7652	27.6451	2.79451e-06
14.0931	14.0296	2.79555e-06
32.5281	32.3166	2.7958e-06
23.0849	23.036	2.79636e-06
6.20548	6.22445	2.79956e-06
9.01707	9.03345	2.79977e-06
23.0207	22.8069	2.80994e-06
22.6187	22.3931	2.81035e-06
26.3086	26.2747	2.81737e-06
16.7575	16.9427	2.82549e-06
14.9377	14.8471	2.8279e-06
12.7874	12.7376	2.82807e-06
35.4873	35.5198	2.82897e-06
18.4469	18.5327	2.83408e-06
19.685	19.5028	2.84249e-06
21.1874	21.0954	2.84978e-06
31.5267	31.7938	2.85175e-06
7.71054	7.62782	2.85197e-06
19.7386	20.0158	2.85278e-06
23.2139	23.1026	2.85334e-06
10.7485	10.7661	2.86324e-06
23.5991	23.5392	2.86924e-06
10.0336	9.84171	2.87006e-06
9.78628	9.68767	2.87135e-06
22.3378	22.3599	2.87961e-06
22.1377	22.3082	2.88238e-06
23.1488	22.9597	2.88764e-06
20.5672	20.4091	2.88819e-06
21.4489	21.0849	2.89052e-06
12.6802	12.5362	2.89289e-06
16.3499	16.559	2.89437e-06
23.2536	23.0033	2.8952e-06
8.63639	8.7257	2.8975e-06
17.8388	17.9768	2.89989e-06
8.16485	8.24008	2.90558e-06
12.7667	12.8036	2.90818e-06
21.0714	20.9113	2.91217e-06
7.38621	7.41043	2.92311e-06
12.3477	12.4817	2.92459e-06
13.606	14.3124	2.9261e-06
10.9699	11.0171	2.93087e-06
18.1688	18.0197	2.93512e-06
8.38102	8.42515	2.9368e-06
23.2766	23.226	2.93838e-06
25.3315	25.5771	2.94566e-06
14.9292	14.9932	2.9458e-06
31.0441	30.7993	2.94584e-06
7.49605	7.47708	2.94945e-06
27.8592	27.6804	2.95082e-06
10.4526	10.3102	2.95143e-06
36.4657	36.6758	2.95272e-06
22.9461	22.9381	2.95405e-06
10.0554	10.0309	2.95571e-06
22.1357	22.4578	2.96041e-06
15.8961	15.7094	2.96065e-06
22.9122	23.0787	2.96173e-06
16.0291	16.2114	2.96247e-06
18.3045	18.2928	2.96338e-06
8.76508	9.05756	2.96385e-06
15.9171	15.9062	2.96668e-06
18.2327	18.1101	2.96811e-06
6.5963	6.61152	2.97067e-06
15.5212	15.3921	2.97197e-06
8.01486	8.05231	2.97248e-06
32.0353	31.9116	2.97254e-06
19.5203	19.3942	2.97289e-06
16.661	16.8203	2.97777e-06
18.1891	18.3709	2.98163e-06
11.4647	11.4533	2.9821e-06
18.7465	18.6819	2.98214e-06
15.9648	15.8702	2.98919e-06
7.36654	7.30111	2.99095e-06
5.42156	5.40246	2.99298e-06
20.4258	20.1148	2.99353e-06
14.0256	13.5165	2.99736e-06
20.578	20.9426	2.99892e-06
26.6656	26.3296	3.01286e-06
13.9261	13.9411	3.01438e-06
9.35675	10.0826	3.01555e-06
24.9021	24.8993	3.01673e-06
11.4765	11.1729	3.02307e-06
13.456	13.3086	3.0252e-06
13.4015	13.5354	3.0256e-06
25.4511	25.6015	3.0264e-06
25.3966	25.1176	3.02641e-06
22.9492	22.8512	3.02788e-06
20.7053	20.7489	3.03804e-06
8.93073	8.95801	3.03976e-06
18.2147	18.402	3.04077e-06
29.2033	28.8929	3.04182e-06
18.6187	18.445	3.0425e-06
3.28135	3.26491	3.04406e-06
21.323	21.346	3.04519e-06
6.66762	6.84145	3.04744e-06
32.9481	33.0561	3.04821e-06
14.8433	14.6713	3.04853e-06
25.1255	25.2393	3.05368e-06
6.91523	6.88484	3.05533e-06
13.9075	13.6711	3.05809e-06
21.6192	21.4892	3.05911e-06
21.4699	21.148	3.06225e-06
27.3442	27.1365	3.06306e-06
14.7757	14.7413	3.06404e-06
16.9944	16.8967	3.06687e-06
12.0151	11.9771	3.06854e-06
26.9772	26.733	3.07008e-06
18.5731	18.4242	3.07073e-06
24.7219	24.6818	3.07193e-06
21.924	21.7285	3.07593e-06
21.7067	21.8174	3.08087e-06
21.352	21.2501	3.08258e-06
30.7864	30.1893	3.08546e-06
26.1711	26.0464	3.08618e-06
13.6168	13.559	3.08871e-06
20.7801	20.4845	3.08883e-06
19.0806	18.9923	3.08907e-06
26.472	26.5028	3.09032e-06
34.7983	34.8128	3.09212e-06
26.7285	26.5251	3.09279e-06
20.0962	20.0362	3.09432e-06
18.9063	18.8816	3.09471e-06
18.9396	18.9584	3.09793e-06
8.18585	8.47898	3.09827e-06
19.1432	19.351	3.10314e-06
27.2362	27.3214	3.10331e-06
24.4597	24.6503	3.10476e-06
19.3831	19.4516	3.10575e-06
14.8846	14.5973	3.10708e-06
11.0831	11.062	3.10944e-06
12.7563	12.8731	3.11454e-06
20.2636	20.1617	3.11484e-06
31.5178	31.8125	3.11592e-06
16.1222	15.9281	3.1171e-06
12.9388	13.2867	3.11758e-06
22.2759	22.2844	3.12154e-06
27.4336	27.1467	3.12156e-06
11.335	11.2883	3.12275e-06
11.543	11.607	3.1238e-06
35.4772	35.5421	3.12573e-06
16.0965	16.0571	3.12658e-06
16.8575	16.864	3.1297e-06
11.2818	11.7067	3.13116e-06
30.764	30.899	3.13317e-06
9.5389	9.46389	3.1365e-06
23.7929	23.5598	3.13717e-06
18.2846	18.2574	3.14e-06
16.1022	17.6065	3.14199e-06
4.79683	4.83408	3.14487e-06
15.5728	15.5482	3.14629e-06
29.9374	29.9947	3.14907e-06
11.8615	11.9589	3.14911e-06
31.4303	30.8218	3.15796e-06
24.5464	24.6463	3.16265e-06
10.0583	10.0809	3.16294e-06
27.6553	28.0743	3.16433e-06
25.0807	25.0428	3.16589e-06
18.0811	18.1322	3.16798e-06
22.041	21.4118	3.17092e-06
17.5228	17.3557	3.17121e-06
26.0542	25.928	3.17431e-06
31.1846	31.302	3.17517e-06
18.6577	18.6417	3.17815e-06
14.1195	14.0849	3.17872e-06
11.9738	11.8905	3.18104e-06
15.1229	15.1579	3.18213e-06
15.1955	15.0109	3.18217e-06
6.72649	6.71344	3.183e-06
13.5742	13.3841	3.1834e-06
23.9868	23.8829	3.1837e-06
15.6931	15.8268	3.18445e-06
13.4024	13.3278	3.18601e-06
22.9668	22.9248	3.18663e-06
13.0672	13.156	3.1868e-06
20.0593	20.135	3.18711e-06
21.3824	21.7393	3.18748e-06
13.5737	13.1226	3.19804e-06
18.4494	18.4235	3.199e-06
3.79546	3.77311	3.20181e-06
11.2994	11.3232	3.20398e-06
6.73362	6.75453	3.20543e-06
2.26863	2.24203	3.21116e-06
24.9254	24.9229	3.21481e-06
9.23194	9.20782	3.21793e-06
22.0723	21.9649	3.219e-06
26.1249	26.0663	3.21966e-06
23.9649	23.4178	3.22259e-06
7.03473	6.95178	3.22842e-06
26.386	27.507	3.22935e-06
32.7636	32.6971	3.23027e-06
24.5573	25.4679	3.23046e-06
27.2569	27.2988	3.23066e-06
17.4895	17.6822	3.23155e-06
15.3679	15.3232	3.23233e-06
30.173	30.0696	3.23881e-06
11.2499	11.2746	3.23974e-06
17.2961	16.5914	3.24134e-06
13.2409	13.265	3.24432e-06
12.8744	12.9055	3.24433e-06
13.1418	13.1136	3.2459e-06
17.8661	17.7918	3.24738e-06
25.5571	25.708	3.25358e-06
9.75316	9.82982	3.2546e-06
15.7996	15.4242	3.2548e-06
20.9328	20.7277	3.25513e-06
26.1578	26.1767	3.25515e-06
12.8522	12.8262	3.25528e-06
21.0391	21.0253	3.25869e-06
30.5492	31.0726	3.26107e-06
30.3238	30.3853	3.26203e-06
15.5112	15.4405	3.26775e-06
27.1289	26.8505	3.2688e-06
19.5551	19.9038	3.27008e-06
28.6109	28.4773	3.27535e-06
16.4138	16.3618	3.27619e-06
21.7272	21.6197	3.27629e-06
16.1774	16.1781	3.27918e-06
19.0592	18.8987	3.28059e-06
24.14	24.4973	3.28116e-06
15.07	15.0598	3.28452e-06
25.8143	25.9925	3.28642e-06
19.6185	19.2713	3.2889e-06
17.4165	17.4613	3.28995e-06
18.1757	17.9986	3.29102e-06
12.7452	12.6777	3.29165e-06
20.1476	19.7429	3.29236e-06
30.8058	30.1895	3.29629e-06
16.6825	16.4819	3.2978e-06
14.4876	14.2593	3.29967e-06
11.3789	11.3237	3.30042e-06
26.6552	25.8724	3.30638e-06
20.9427	20.9319	3.30721e-06
14.7469	14.431	3.31053e-06
22.1252	21.979	3.31059e-06
16.1874	16.1965	3.31085e-06
11.8622	11.9255	3.31215e-06
10.2288	10.146	3.31326e-06
8.90595	9.39538	3.31614e-06
40.3932	40.471	3.31703e-06
22.5431	22.6209	3.31732e-06
17.2423	17.0388	3.31958e-06
15.025	14.879	3.3209e-06
10.6665	10.6404	3.32359e-06
26.2352	26.1845	3.32406e-06
24.2791	23.9849	3.32448e-06
23.9522	24.0831	3.32657e-06
16.6508	16.6852	3.32711e-06
30.0534	29.8732	3.32922e-06
25.3538	25.8391	3.32986e-06
21.2416	20.8124	3.33047e-06
24.2282	24.018	3.33056e-06
17.3183	17.1901	3.33087e-06
4.90511	4.76087	3.33479e-06
23.8464	23.6073	3.33539e-06
19.5032	19.6786	3.33959e-06
32.3132	32.1945	3.3421e-06
22.4147	21.9672	3.34318e-06
20.9954	20.9014	3.3436e-06
13.9491	13.9093	3.34367e-06
29.6984	29.9605	3.34443e-06
23.6556	23.4616	3.34633e-06
30.0657	30.3092	3.34756e-06
13.5109	13.3968	3.34793e-06
4.78287	4.76299	3.3507e-06
21.1911	21.0162	3.35105e-06
11.578	11.5978	3.35125e-06
6.93935	6.9473	3.35659e-06
29.3756	29.1424	3.35744e-06
11.1096	11.0625	3.35898e-06
20.1028	19.8301	3.3594e-06
8.55123	8.51431	3.36056e-06
27.223	27.1475	3.36208e-06
17.6189	17.5703	3.36219e-06
8.6686	8.40278	3.36244e-06
28.4807	28.6191	3.36262e-06
10.3901	10.4029	3.36407e-06
8.5716	8.27111	3.36478e-06
16.9273	16.8315	3.36854e-06
4.93544	4.95411	3.36978e-06
14.5521	14.6047	3.37292e-06
32.7435	32.5573	3.37522e-06
24.2869	24.1274	3.37576e-06
28.7828	28.7064	3.37592e-06
14.9612	14.8779	3.37718e-06
29.708	29.6954	3.37932e-06
29.161	29.1206	3.38002e-06
19.3289	19.1996	3.38114e-06
15.5733	15.643	3.38131e-06
24.0518	23.743	3.38219e-06
29.5594	29.7966	3.38621e-06
22.4595	22.9044	3.38862e-06
31.2158	31.2283	3.38925e-06
28.9447	28.6397	3.39452e-06
8.27949	8.32534	3.39571e-06
22.4318	22.3279	3.39685e-06
27.5695	28.5866	3.39809e-06
22.1788	22.0191	3.39837e-06
16.4559	16.5404	3.40215e-06
21.3766	21.3464	3.40265e-06
20.8027	20.1247	3.40451e-06
19.6987	19.8199	3.40737e-06
30.4633	29.6125	3.41338e-06
17.9541	17.9218	3.41591e-06
11.0986	11.2382	3.4161e-06
25.5375	25.6088	3.41894e-06
18.1002	17.7372	3.41906e-06
8.29333	8.24237	3.41946e-06
14.9024	14.8906	3.42294e-06
17.5538	17.7797	3.42332e-06
4.02837	4.01074	3.42356e-06
29.8489	29.9173	3.42413e-06
20.039	20.3314	3.42466e-06
23.245	23.5377	3.4278e-06
18.1361	18.1714	3.42801e-06
25.2876	25.2857	3.42914e-06
32.3453	32.7518	3.43124e-06
19.4909	19.2313	3.43368e-06
10.4217	10.3034	3.43565e-06
28.1318	28.1072	3.43633e-06
20.4047	20.5269	3.43868e-06
23.2482	23.037	3.43878e-06
19.5667	19.2532	3.43889e-06
29.3575	29.3061	3.43917e-06
24.6112	24.5502	3.44037e-06
22.5773	22.507	3.4418e-06
17.9348	17.7806	3.44202e-06
30.6573	30.5918	3.44309e-06
25.3384	25.4681	3.44451e-06
9.44582	9.46706	3.44798e-06
11.188	11.1177	3.44807e-06
15.3153	15.4239	3.44937e-06
7.20563	7.31136	3.45091e-06
15.2068	15.0324	3.4517e-06
31.6223	31.5306	3.45186e-06
30.8289	30.9968	3.45214e-06
22.243	22.3695	3.45232e-06
13.079	13.2346	3.4541e-06
6.53891	6.40806	3.45536e-06
26.4864	26.8634	3.45567e-06
13.0683	15.403	3.45816e-06
17.4997	17.6165	3.45945e-06
19.3528	19.2954	3.46359e-06
14.1431	14.2803	3.46488e-06
19.865	20.0155	3.46726e-06
16.9194	16.5266	3.47073e-06
22.3425	22.3059	3.47395e-06
15.9706	15.9168	3.47475e-06
26.5692	25.5986	3.4748e-06
14.4137	14.2184	3.47621e-06
20.1252	23.2983	3.48241e-06
24.1704	23.853	3.48384e-06
17.0499	16.9389	3.48391e-06
20.9094	21.2157	3.48433e-06
17.2094	17.0735	3.48455e-06
21.0177	20.2108	3.48474e-06
17.5766	17.7126	3.48695e-06
22.3524	21.8592	3.48853e-06
21.5025	21.4552	3.49161e-06
13.3696	13.2034	3.49226e-06
13.3156	15.8069	3.49258e-06
25.2342	25.2183	3.49306e-06
28.6673	28.8136	3.49755e-06
23.201	22.953	3.49809e-06
32.2921	32.4461	3.4997e-06
7.94787	8.16235	3.49994e-06
8.76478	8.99215	3.50083e-06
9.61752	9.59701	3.50143e-06
9.84103	9.7545	3.50154e-06
20.1891	20.6151	3.5027e-06
10.236	10.2231	3.50825e-06
9.66899	9.88636	3.50852e-06
12.1664	12.3148	3.51176e-06
19.1784	19.1716	3.5119e-06
26.7519	27.0065	3.51198e-06
29.3809	29.3503	3.51201e-06
20.6624	20.7272	3.5158e-06
17.7263	17.9005	3.51649e-06
22.7183	22.4923	3.51683e-06
26.5148	25.9799	3.51779e-06
20.5897	20.6806	3.51816e-06
11.1343	11.1935	3.5192e-06
24.9946	25.249	3.52013e-06
23.3288	22.9716	3.52077e-06
18.7769	18.7401	3.52155e-06
16.3268	16.3002	3.52213e-06
33.3568	33.1774	3.52315e-06
15.654	15.6351	3.52331e-06
18.1878	19.2947	3.52358e-06
11.7345	11.7441	3.52368e-06
26.9433	26.8538	3.52375e-06
17.3725	17.4433	3.52464e-06
16.5965	16.7029	3.52532e-06
12.5313	12.362	3.5255e-06
9.78831	9.75481	3.52732e-06
26.419	26.0349	3.52754e-06
41.8554	42.0535	3.52944e-06
34.0237	34.0489	3.5297e-06
19.21	18.9844	3.53082e-06
17.8474	18.0093	3.53255e-06
30.9702	30.7563	3.53411e-06
35.6903	35.6635	3.53593e-06
35.2388	35.3476	3.53684e-06
33.1715	33.516	3.54024e-06
19.1235	18.8158	3.54054e-06
18.7606	18.8389	3.54103e-06
30.7424	29.3715	3.54143e-06
19.5453	19.6893	3.54193e-06
13.1786	13.1479	3.54234e-06
14.0651	13.9523	3.54308e-06
9.78597	9.71991	3.54417e-06
27.1274	27.529	3.54861e-06
18.4299	18.4246	3.54881e-06
16.327	16.3965	3.54905e-06
20.2867	20.0846	3.54918e-06
36.8749	35.6307	3.5508e-06
27.4732	27.9434	3.5534e-06
16.6289	16.9844	3.55365e-06
7.3374	7.29043	3.55711e-06
14.4365	14.5395	3.55799e-06
16.9309	16.9939	3.56116e-06
28.2688	28.674	3.56422e-06
32.2477	32.3374	3.56603e-06
12.6612	12.6257	3.57121e-06
36.4232	36.4031	3.57373e-06
21.9431	21.5943	3.58117e-06
37.9185	38.0634	3.58152e-06
31.4955	30.0928	3.58255e-06
22.1923	22.0433	3.58364e-06
13.7572	12.5789	3.58472e-06
26.8599	26.8747	3.58601e-06
9.33005	9.28856	3.59094e-06
22.6779	22.8504	3.5924e-06
10.6696	10.7667	3.59431e-06
16.6605	16.626	3.59449e-06
37.3581	37.4094	3.6023e-06
26.6339	26.82	3.60288e-06
30.5702	30.1353	3.60335e-06
14.0742	14.0948	3.60366e-06
31.13	31.1183	3.60489e-06
16.2406	16.1123	3.60578e-06
33.2493	33.6905	3.60704e-06
28.2898	28.5932	3.60858e-06
30.2676	30.5488	3.61053e-06
8.11818	8.01041	3.61129e-06
23.4049	23.4836	3.61256e-06
17.9304	17.8955	3.61435e-06
22.7485	22.7851	3.61452e-06
8.20905	8.10867	3.61559e-06
13.9397	13.6329	3.61696e-06
18.5119	18.4602	3.61844e-06
24.7502	25.0853	3.62073e-06
19.1563	19.5787	3.62465e-06
9.86024	9.80186	3.6251e-06
20.1348	20.1794	3.62884e-06
19.4815	19.6231	3.62971e-06
25.6974	25.5235	3.63027e-06
15.1559	15.2092	3.63042e-06
19.5548	19.7659	3.63559e-06
18.8576	18.7387	3.63709e-06
28.7031	28.6519	3.63797e-06
26.3315	26.4489	3.63806e-06
26.3865	26.6774	3.64328e-06
23.6415	23.7776	3.6439e-06
24.9134	25.0972	3.64507e-06
15.8043	15.6758	3.64653e-06
16.9633	17.0037	3.64654e-06
8.66946	8.69797	3.64762e-06
24.7724	25.0428	3.64785e-06
29.1202	28.8042	3.64827e-06
22.5673	22.7446	3.64937e-06
24.7566	24.4101	3.65112e-06
13.0503	13.1358	3.6533e-06
13.4364	13.3642	3.65593e-06
23.04	23.276	3.65773e-06
43.5444	43.2203	3.65883e-06
20.9859	19.7316	3.66086e-06
19.8135	19.7113	3.662e-06
26.5901	26.5396	3.66315e-06
14.5852	14.6918	3.66396e-06
19.5901	19.2857	3.66953e-06
9.42838	9.43678	3.66971e-06
17.6187	17.2564	3.67411e-06
26.3561	26.5145	3.67436e-06
19.7979	19.7977	3.67527e-06
41.1786	41.0162	3.67535e-06
24.3856	24.2667	3.67736e-06
24.8676	24.6284	3.67791e-06
14.1313	14.0079	3.67876e-06
20.8148	20.9101	3.68063e-06
17.5544	17.4542	3.68072e-06
17.2121	17.3105	3.68216e-06
23.7079	23.9302	3.68486e-06
30.0983	30.3226	3.6864e-06
21.1578	21.7608	3.68641e-06
26.1297	25.8169	3.68739e-06
43.3294	43.3509	3.68851e-06
22.5885	21.5972	3.69046e-06
24.3756	23.8861	3.69099e-06
18.4151	18.0422	3.69171e-06
16.7574	16.2644	3.69198e-06
10.6903	10.7485	3.69295e-06
24.5145	25.1631	3.69326e-06
6.24098	6.21142	3.69372e-06
7.87272	7.91144	3.69628e-06
22.2753	22.5347	3.69695e-06
14.2931	14.4767	3.69757e-06
35.8095	35.8383	3.6982e-06
21.6642	21.8379	3.69846e-06
25.74	26.0353	3.70051e-06
7.13172	7.14603	3.70209e-06
36.5307	36.9283	3.70759e-06
34.3898	34.3997	3.70789e-06
17.0598	16.5702	3.70976e-06
18.9914	19.0991	3.71072e-06
25.3424	25.2253	3.71083e-06
19.1623	19.0776	3.71203e-06
7.64677	7.76148	3.71428e-06
32.6363	32.4992	3.71493e-06
15.4913	15.3924	3.71673e-06
11.3591	11.2719	3.71764e-06
10.1951	9.34103	3.72064e-06
23.6212	23.4182	3.72086e-06
12.2908	12.1953	3.72088e-06
30.27	31.0388	3.72365e-06
14.4351	14.5862	3.72412e-06
22.7102	22.807	3.72584e-06
13.7141	13.4924	3.72587e-06
21.5462	21.4129	3.72726e-06
9.49712	9.23118	3.72864e-06
34.4331	34.2673	3.73234e-06
23.6424	23.3971	3.7332e-06
23.7827	23.5913	3.7335e-06
19.0172	19.1274	3.73452e-06
24.2142	24.6279	3.73595e-06
12.0888	11.9674	3.7368e-06
22.1801	22.1582	3.7382e-06
21.9529	22.1874	3.73899e-06
24.8434	24.5638	3.74008e-06
24.5031	24.7478	3.7417e-06
16.0698	16.091	3.74211e-06
28.8603	28.7515	3.74222e-06
19.8619	19.8081	3.74239e-06
15.9427	15.9797	3.74616e-06
14.3704	14.0078	3.74773e-06
10.659	10.5079	3.74905e-06
40.1238	40.0687	3.75043e-06
33.3139	33.3948	3.75228e-06
16.5671	16.594	3.75249e-06
28.2253	28.3601	3.75336e-06
18.6072	18.6424	3.76085e-06
17.4462	17.2563	3.76235e-06
23.7939	23.8052	3.76444e-06
17.0665	16.93	3.76455e-06
16.7793	16.1992	3.76574e-06
25.2892	24.694	3.76924e-06
18.8028	18.8089	3.772e-06
39.8437	40.4069	3.77279e-06
16.8446	17.0521	3.77416e-06
31.5061	31.3892	3.77513e-06
30.6784	30.668	3.77687e-06
15.1891	15.1604	3.77695e-06
23.3624	23.3964	3.78257e-06
7.90487	7.93344	3.78751e-06
23.847	23.6268	3.78797e-06
19.404	19.339	3.78872e-06
0.191464	0.191212	3.78934e-06
17.6617	17.3892	3.79041e-06
31.0865	31.0504	3.79054e-06
16.8855	17.1041	3.79175e-06
12.6292	12.5472	3.79347e-06
20.0068	20.0128	3.79562e-06
18.2216	18.2424	3.79682e-06
26.1171	25.8574	3.79947e-06
18.703	18.5218	3.80194e-06
13.3566	13.298	3.80301e-06
13.9189	14.1607	3.80444e-06
21.4488	21.1841	3.80544e-06
30.6766	30.6486	3.80568e-06
22.5892	22.5817	3.80605e-06
14.114	14.0709	3.80612e-06
25.2901	25.3796	3.80663e-06
12.2494	12.2057	3.80701e-06
16.1534	16.0771	3.80738e-06
29.2908	26.8207	3.80866e-06
32.4529	32.5978	3.8088e-06
10.3479	10.3988	3.80881e-06
23.7612	23.6055	3.80924e-06
30.9481	30.6255	3.80943e-06
16.9382	16.9701	3.81015e-06
23.2661	23.1267	3.81111e-06
23.0265	23.2103	3.8134e-06
27.7209	27.9969	3.81442e-06
11.8971	11.9813	3.81532e-06
15.1344	15.1549	3.81575e-06
25.5252	25.4556	3.81697e-06
26.731	26.9299	3.81711e-06
26.4015	26.7438	3.81736e-06
22.3196	22.9059	3.81801e-06
31.2384	31.1941	3.81808e-06
21.6742	22.1129	3.8225e-06
27.8602	27.1999	3.82264e-06
25.7965	26.5477	3.82568e-06
19.4476	19.4142	3.82583e-06
15.9966	15.9276	3.82633e-06
28.7106	28.5101	3.82678e-06
25.6753	25.7497	3.82879e-06
11.0356	10.944	3.8289e-06
24.0338	23.9503	3.82995e-06
31.7847	31.7257	3.83101e-06
26.4288	27.9546	3.8314e-06
27.2995	27.0917	3.83363e-06
7.00172	6.84305	3.83658e-06
13.6576	13.5058	3.83797e-06
19.8456	18.5211	3.8406e-06
26.5256	26.5593	3.84111e-06
21.7828	21.5633	3.84168e-06
18.6406	18.3574	3.84242e-06
21.8131	21.7767	3.84292e-06
16.9722	16.6685	3.84358e-06
30.1185	30.2316	3.84418e-06
17.685	17.5819	3.84777e-06
29.5612	29.4696	3.84836e-06
18.1993	18.7067	3.84846e-06
27.6029	26.7651	3.84878e-06
20.1366	19.8966	3.84994e-06
8.25829	8.04328	3.85256e-06
32.9368	32.9586	3.85771e-06
26.1707	26.5805	3.85794e-06
17.4349	17.5829	3.85824e-06
20.2986	20.4171	3.85932e-06
16.5733	16.9631	3.86067e-06
27.2897	27.399	3.86166e-06
14.9203	14.7602	3.8625e-06
15.8563	15.8767	3.86719e-06
5.8822	5.78554	3.86729e-06
29.237	29.2643	3.86735e-06
31.1938	30.5942	3.86755e-06
19.6625	19.964	3.87048e-06
21.3942	21.0803	3.87161e-06
28.6121	28.6428	3.87171e-06
29.6437	29.9823	3.87192e-06
13.7678	13.6681	3.87235e-06
21.2699	21.2259	3.87401e-06
21.6942	21.2369	3.87437e-06
17.1039	17.1581	3.87444e-06
10.7774	11.1292	3.87476e-06
9.48596	9.26498	3.87588e-06
20.9949	20.8889	3.87621e-06
34.1955	33.7231	3.877e-06
30.0869	30.099	3.87926e-06
30.214	30.2973	3.88068e-06
19.8264	19.4819	3.88081e-06
26.0308	25.9799	3.88114e-06
15.1561	14.0618	3.88117e-06
15.1459	15.1702	3.88165e-06
9.18443	9.66746	3.88197e-06
15.3277	14.8494	3.88222e-06
27.8279	27.2451	3.88311e-06
29.1198	28.782	3.88407e-06
24.477	24.4647	3.88467e-06
16.7554	17.0717	3.88501e-06
29.1074	28.3262	3.88632e-06
9.17415	9.19586	3.88888e-06
26.1929	25.9048	3.88897e-06
28.7626	28.3806	3.89028e-06
15.8233	16.8208	3.89243e-06
27.5693	27.2881	3.89432e-06
33.0761	33.2314	3.89526e-06
28.7835	28.7605	3.89531e-06
23.1932	22.4039	3.89533e-06
25.4795	25.3141	3.89723e-06
22.3204	22.4604	3.89869e-06
15.5981	15.6677	3.90169e-06
35.4324	34.9325	3.90276e-06
14.8838	14.871	3.90391e-06
19.4777	19.2323	3.90508e-06
10.3044	10.3771	3.90527e-06
19.3041	19.1319	3.90755e-06
25.8913	25.8412	3.90828e-06
14.3696	15.6001	3.90852e-06
19.0264	19.3612	3.90886e-06
27.3129	27.3527	3.91053e-06
18.8729	19.3829	3.9109e-06
23.2008	22.9161	3.91198e-06
22.1907	22.3173	3.91228e-06
16.0479	15.7749	3.91258e-06
25.9514	25.7188	3.91363e-06
37.9287	36.8638	3.91431e-06
15.5427	16.0799	3.9146e-06
17.6074	17.5972	3.91569e-06
19.5327	20.6266	3.91667e-06
15.8311	15.6104	3.91784e-06
31.8828	32.0735	3.91922e-06
20.6957	18.8046	3.91967e-06
27.1712	27.5719	3.92083e-06
14.0899	14.4005	3.92156e-06
8.60442	8.7084	3.92254e-06
9.58649	9.79816	3.92262e-06
24.0785	24.2027	3.92477e-06
19.2735	19.3499	3.92574e-06
12.7571	12.7416	3.92622e-06
16.8543	17.2338	3.92654e-06
35.6587	35.6178	3.92863e-06
11.9923	12.0637	3.92877e-06
22.6107	22.9379	3.9294e-06
8.92701	8.98262	3.93096e-06
27.7741	28.052	3.93105e-06
20.4136	20.3421	3.93261e-06
27.663	27.7471	3.93285e-06
25.4711	24.7136	3.93354e-06
21.1375	21.1336	3.93369e-06
35.2287	35.4877	3.9344e-06
22.5032	22.4482	3.93598e-06
7.6058	7.54441	3.93631e-06
27.3127	27.496	3.93643e-06
17.1445	16.7326	3.93698e-06
23.0287	23.1458	3.93706e-06
25.6444	27.7908	3.93735e-06
26.9679	27.3219	3.94035e-06
13.1974	13.2749	3.9408e-06
23.318	23.0366	3.94191e-06
21.2535	20.8879	3.94323e-06
3.5495	3.51942	3.94352e-06
19.7904	19.871	3.9439e-06
32.1836	29.1427	3.94604e-06
14.63	14.4661	3.94645e-06
32.2038	32.7304	3.94736e-06
27.2027	27.3415	3.94866e-06
25.9869	26.2796	3.95043e-06
15.8325	15.7645	3.95209e-06
25.6227	25.9035	3.95221e-06
28.9042	28.0192	3.95309e-06
17.5234	17.4377	3.95418e-06
14.1335	14.2269	3.95449e-06
17.2527	17.233	3.95493e-06
29.097	28.804	3.95574e-06
22.3972	22.1425	3.95818e-06
15.9625	16.0089	3.95867e-06
12.3691	12.7432	3.95931e-06
29.6986	30.2875	3.96105e-06
22.6001	22.9052	3.96337e-06
34.1627	34.1441	3.96361e-06
27.787	27.8879	3.96443e-06
15.6709	15.8599	3.96456e-06
21.8684	21.6835	3.96581e-06
42.79	43.3507	3.96854e-06
13.9502	13.5388	3.96925e-06
24.1485	24.7897	3.96988e-06
31.9369	31.9232	3.97254e-06
19.665	19.6668	3.9743e-06
29.7852	29.1431	3.97434e-06
25.4828	24.8556	3.97459e-06
8.69171	8.82835	3.97514e-06
25.8401	25.4452	3.97546e-06
16.3881	16.3627	3.97547e-06
14.2516	14.3032	3.97568e-06
22.8233	22.9616	3.97725e-06
24.6207	24.2359	3.97819e-06
10.1849	10.5066	3.97905e-06
17.7921	17.6945	3.98029e-06
17.8874	17.4315	3.98091e-06
24.7195	24.6534	3.98114e-06
9.56202	10.1905	3.98117e-06
22.0848	22.1531	3.98127e-06
25.8913	25.5984	3.98324e-06
30.0753	30.1921	3.98512e-06
29.8607	29.1304	3.98516e-06
30.7112	32.2287	3.98552e-06
28.6691	28.7937	3.98558e-06
15.781	15.2942	3.98631e-06
13.0608	13.1004	3.98664e-06
13.3414	13.1999	3.98689e-06
30.9597	31.3659	3.98697e-06
24.7697	24.781	3.9879e-06
17.1966	17.1907	3.98893e-06
21.5884	21.4363	3.98933e-06
7.95811	8.09916	3.98993e-06
29.6774	30.1906	3.99144e-06
23.2123	22.8206	3.99154e-06
19.2734	19.2406	3.99308e-06
34.8636	35.4339	3.99312e-06
14.9202	14.858	3.99562e-06
17.6521	18.4563	3.99631e-06
11.1332	11.2492	3.99878e-06
26.7196	27.4193	3.99979e-06
24.7939	24.8689	4.00075e-06
19.0272	19.4485	4.00094e-06
22.8898	22.9865	4.00213e-06
21.0474	20.9969	4.00292e-06
11.045	11.1957	4.00457e-06
22.2624	22.5248	4.00482e-06
27.6672	27.8452	4.00517e-06
17.5857	19.4488	4.00578e-06
17.8644	17.9522	4.00674e-06
18.7919	18.4784	4.00858e-06
13.3051	16.3628	4.01007e-06
26.3632	26.4947	4.01052e-06
23.2533	23.1446	4.01124e-06
33.3447	33.1989	4.01324e-06
7.89379	7.87694	4.01382e-06
8.95884	8.81551	4.01487e-06
29.5813	29.1541	4.01589e-06
15.8005	16.0787	4.01658e-06
11.1468	11.0857	4.01844e-06
19.4053	21.0848	4.01869e-06
35.1186	35.0307	4.02016e-06
22.4039	22.5028	4.02083e-06
30.6351	29.8635	4.02094e-06
32.6361	32.8515	4.02386e-06
13.7361	13.4297	4.02391e-06
31.1948	31.391	4.02723e-06
30.9591	30.5275	4.0283e-06
13.1434	12.776	4.03055e-06
18.6486	18.4864	4.03174e-06
15.2089	15.1033	4.03328e-06
18.2218	17.9536	4.03337e-06
23.2879	22.5582	4.034e-06
33.6688	33.318	4.03703e-06
31.1404	31.6613	4.03747e-06
34.9828	35.1179	4.03755e-06
37.7454	36.9713	4.03918e-06
22.7068	22.774	4.03947e-06
12.4767	13.3095	4.04203e-06
29.1832	29.4655	4.04434e-06
9.45445	8.67487	4.04509e-06
15.7576	15.8739	4.04584e-06
19.8139	20.5066	4.04857e-06
35.6165	34.7258	4.04876e-06
13.9083	13.881	4.04905e-06
22.6311	22.8747	4.05014e-06
24.8656	24.6842	4.05289e-06
29.7581	29.6443	4.05477e-06
20.3175	20.0735	4.05524e-06
34.4653	34.301	4.05586e-06
16.8	16.8144	4.06007e-06
34.7555	34.7035	4.06112e-06
28.0849	28.0412	4.06157e-06
16.2372	16.035	4.06498e-06
25.6015	25.7618	4.0665e-06
11.6011	11.5007	4.06675e-06
3.36366	3.3511	4.06706e-06
20.5465	20.6489	4.06747e-06
25.6764	25.4034	4.06801e-06
34.2174	33.1008	4.0687e-06
10.7327	10.7524	4.06915e-06
22.8366	22.7767	4.07006e-06
33.1421	33.1333	4.07033e-06
29.9566	32.8061	4.07054e-06
30.3646	30.9644	4.07099e-06
26.8678	26.8968	4.07116e-06
7.54485	7.56221	4.07206e-06
22.6704	22.6213	4.07374e-06
14.9295	14.8766	4.07458e-06
25.2125	25.0962	4.07637e-06
19.4448	19.447	4.07662e-06
19.8262	19.5008	4.07714e-06
24.6871	24.4543	4.07804e-06
31.4645	31.3121	4.07833e-06
33.6146	33.9736	4.07924e-06
29.581	35.2054	4.08009e-06
17.1663	16.8381	4.08016e-06
32.1614	31.7601	4.08046e-06
18.5411	18.4465	4.08077e-06
26.9969	26.9298	4.08112e-06
13.1658	12.8848	4.08262e-06
11.4978	11.3602	4.08305e-06
30.8926	31.008	4.08366e-06
18.1368	18.104	4.08592e-06
25.9442	25.4774	4.08599e-06
22.7145	22.7201	4.08703e-06
17.9417	18.1422	4.08753e-06
23.7315	23.6881	4.08777e-06
21.0066	20.9388	4.08904e-06
12.0888	12.037	4.08934e-06
12.7248	13.2227	4.09027e-06
20.2573	19.9724	4.0922e-06
9.28183	9.63609	4.0923e-06
10.2736	10.2242	4.09326e-06
24.7832	25.1853	4.09523e-06
32.6146	32.4454	4.09592e-06
34.3351	35.3684	4.09621e-06
31.1316	31.4864	4.09671e-06
29.1945	29.3845	4.09816e-06
21.8501	21.9569	4.09907e-06
28.4079	30.2216	4.09916e-06
27.064	27.3232	4.09944e-06
26.7941	26.0345	4.10073e-06
10.9395	11.4454	4.10087e-06
27.6231	29.5579	4.10111e-06
54.5064	54.0701	4.10142e-06
23.5783	22.1093	4.1023e-06
17.2961	16.8863	4.10267e-06
16.2589	16.1228	4.10365e-06
12.4974	12.9066	4.10376e-06
15.3166	15.1406	4.10459e-06
24.7855	24.3998	4.10477e-06
13.7658	13.8296	4.10506e-06
10.12	10.6057	4.1058e-06
27.5673	27.7578	4.1064e-06
23.8293	23.6232	4.10659e-06
33.5182	27.6159	4.10734e-06
13.5738	13.2452	4.10795e-06
24.7723	24.7421	4.10836e-06
5.02465	5.01034	4.10871e-06
14.9086	13.7435	4.10929e-06
29.7412	29.7301	4.11009e-06
17.2315	17.2455	4.11013e-06
24.3958	24.1708	4.11088e-06
32.4528	33.0701	4.11355e-06
20.867	20.3187	4.11382e-06
28.0208	28.6089	4.11507e-06
45.2115	45.3789	4.11547e-06
13.7361	16.2424	4.11553e-06
23.5035	24.0719	4.11748e-06
17.5962	17.8561	4.11779e-06
14.22	14.7377	4.11784e-06
25.8473	27.3869	4.11806e-06
4.19317	4.1607	4.11835e-06
16.1025	16.0616	4.11907e-06
11.755	12.1302	4.11985e-06
29.398	29.7967	4.11998e-06
34.5085	34.1701	4.12046e-06
28.0207	27.4703	4.12084e-06
42.8883	42.8595	4.12106e-06
18.7666	18.588	4.12281e-06
8.93839	9.29676	4.12285e-06
18.6848	18.6784	4.12291e-06
5.15082	5.07841	4.12367e-06
33.8519	34.3121	4.12461e-06
8.47744	8.36965	4.12777e-06
13.5518	13.0264	4.12873e-06
52.3966	52.5428	4.1295e-06
29.4097	28.9335	4.13035e-06
20.5347	20.7264	4.13216e-06
30.1342	30.1243	4.13346e-06
17.5318	17.629	4.13724e-06
25.9316	26.0906	4.13926e-06
28.7218	28.86	4.14049e-06
21.2385	21.2694	4.1442e-06
13.9563	13.9969	4.14498e-06
23.8684	24.2129	4.14528e-06
8.0226	8.26142	4.14664e-06
11.6362	11.5754	4.14707e-06
28.7528	28.9846	4.14733e-06
28.9897	28.8818	4.14746e-06
18.4141	18.2742	4.14866e-06
14.4663	14.2257	4.15008e-06
34.5841	34.3222	4.15204e-06
23.4386	22.3274	4.15224e-06
7.30971	7.26841	4.15244e-06
21.8475	21.7815	4.15263e-06
22.3298	23.0141	4.15283e-06
26.903	26.8568	4.15288e-06
19.2652	19.307	4.15333e-06
49.9231	53.3499	4.15339e-06
24.9663	24.4637	4.15413e-06
25.3103	25.9684	4.15475e-06
8.2881	8.33929	4.15478e-06
15.4144	15.2169	4.15562e-06
27.0215	27.5066	4.15604e-06
26.6014	26.8512	4.15629e-06
18.9068	18.6875	4.15659e-06
27.0326	26.7554	4.15682e-06
27.4183	27.3864	4.15689e-06
23.6225	23.308	4.15715e-06
24.5919	24.5196	4.15746e-06
14.6078	14.7401	4.15806e-06
31.5282	25.5878	4.15942e-06
26.9669	26.5814	4.16075e-06
12.7556	12.6472	4.16093e-06
24.6442	25.2823	4.16107e-06
5.00152	5.02107	4.16287e-06
19.4161	16.6683	4.16305e-06
17.8846	17.8108	4.16349e-06
22.8887	23.5168	4.16363e-06
24.826	25.1495	4.16389e-06
27.3931	27.8345	4.16616e-06
20.4592	20.6118	4.16669e-06
19.8354	19.4625	4.16683e-06
12.0988	11.837	4.16744e-06
11.1327	11.3277	4.16765e-06
38.632	38.5536	4.16909e-06
16.6074	16.6541	4.16934e-06
21.3982	21.5247	4.17037e-06
19.0543	18.9357	4.17041e-06
57.1093	57.0683	4.17042e-06
28.9446	29.0896	4.17125e-06
28.6666	29.1743	4.17152e-06
11.6901	11.5864	4.17311e-06
21.2867	21.6089	4.17368e-06
18.9748	19.1184	4.17618e-06
23.7733	23.735	4.17632e-06
20.0268	20.071	4.1766e-06
4.41931	4.50799	4.17678e-06
13.2131	13.2204	4.18146e-06
33.5947	33.1225	4.1844e-06
21.889	21.4652	4.18532e-06
25.8803	25.8428	4.18611e-06
7.88371	7.97869	4.18632e-06
25.7624	24.6842	4.18644e-06
34.5291	34.0071	4.18687e-06
34.261	34.3118	4.18875e-06
27.5895	23.0906	4.18928e-06
14.3034	14.1921	4.18954e-06
11.834	11.8033	4.1896e-06
20.0387	20.2521	4.19013e-06
13.1898	13.397	4.19097e-06
25.2135	25.281	4.19141e-06
29.5372	28.6849	4.19164e-06
16.1891	16.0563	4.1926e-06
11.4315	11.4041	4.19465e-06
20.0273	20.1573	4.19617e-06
22.6781	22.5885	4.19628e-06
20.0071	21.9458	4.19668e-06
29.1185	29.5677	4.19684e-06
28.3142	28.0193	4.19824e-06
22.0601	21.8478	4.19878e-06
16.3204	16.4162	4.19889e-06
36.0892	36.8739	4.19911e-06
10.5815	10.5643	4.20003e-06
22.1144	24.5081	4.2001e-06
24.5696	24.606	4.20093e-06
20.253	20.8655	4.20223e-06
32.5393	32.7747	4.20289e-06
13.9734	14.3024	4.20312e-06
32.5201	32.6544	4.20348e-06
23.0942	21.9035	4.20513e-06
23.1523	22.8377	4.20543e-06
16.3956	16.4721	4.20598e-06
31.9639	31.9452	4.20631e-06
15.7382	15.8722	4.20871e-06
23.5905	23.2336	4.209e-06
30.7419	30.8768	4.209e-06
7.97904	7.91179	4.20954e-06
18.3179	14.1602	4.20959e-06
14.2603	14.3568	4.20982e-06
18.5018	17.2464	4.21094e-06
19.4555	19.4311	4.21152e-06
14.6633	14.6285	4.21155e-06
10.7231	13.1461	4.21162e-06
18.0714	18.2419	4.2122e-06
39.6609	39	4.21266e-06
13.0119	12.9185	4.21323e-06
18.8524	18.5107	4.21339e-06
23.9012	21.0517	4.2146e-06
16.4464	16.0909	4.2147e-06
31.4427	31.138	4.21486e-06
18.0418	18.0426	4.21586e-06
47.2769	46.6877	4.21591e-06
39.6392	39.7853	4.21613e-06
32.4859	32.9715	4.21648e-06
32.0648	32.3925	4.21777e-06
13.3907	14.0283	4.22027e-06
26.8362	27.0041	4.22174e-06
23.9866	23.9006	4.2221e-06
27.7193	27.5493	4.2222e-06
22.9129	23.13	4.22258e-06
15.1519	15.2064	4.22289e-06
13.691	13.3195	4.22307e-06
7.33469	7.26071	4.22355e-06
8.55031	9.39474	4.22397e-06
21.5988	21.779	4.22496e-06
15.2209	17.3771	4.22606e-06
25.3101	26.6018	4.22679e-06
40.3492	40.93	4.22695e-06
30.9361	31.0849	4.22747e-06
26.5142	26.59	4.2293e-06
28.6565	28.7047	4.23051e-06
19.9404	19.8936	4.23055e-06
31.9362	31.8783	4.23101e-06
11.1729	11.1283	4.2311e-06
27.7706	27.8664	4.23355e-06
15.7995	15.9498	4.23361e-06
22.8671	23.1893	4.23482e-06
21.9	22.2821	4.23485e-06
21.3006	21.1719	4.23509e-06
7.86176	8.01113	4.23548e-06
27.8916	27.3663	4.23615e-06
11.0752	11.1187	4.23756e-06
3.39631	3.44096	4.23778e-06
25.4295	25.6192	4.23809e-06
24.4506	24.0288	4.23838e-06
15.2952	14.8361	4.23876e-06
6.84867	6.80029	4.23887e-06
10.7018	10.7438	4.23965e-06
31.2055	33.3845	4.24169e-06
38.4667	38.4658	4.24185e-06
12.1537	13.5713	4.24189e-06
28.4727	28.6686	4.24199e-06
22.9238	22.9597	4.24202e-06
32.55	32.185	4.24202e-06
28.0308	27.865	4.24234e-06
42.403	43.0996	4.24334e-06
11.4602	11.5761	4.24457e-06
13.7681	13.4167	4.2449e-06
25.7515	25.9035	4.24501e-06
29.3677	29.4249	4.24535e-06
24.8589	25.1309	4.24873e-06
23.5219	23.5598	4.24921e-06
29.8713	29.9812	4.24992e-06
10.6228	10.6453	4.2502e-06
17.2421	15.3486	4.25079e-06
38.6173	41.6498	4.25203e-06
46.3733	46.9926	4.25216e-06
36.4231	36.3413	4.25223e-06
24.0622	24.5519	4.25288e-06
13.8322	13.8137	4.25295e-06
19.3939	19.6764	4.25304e-06
31.9031	31.247	4.25311e-06
16.5753	18.8924	4.25315e-06
13.2936	13.4535	4.25334e-06
33.3999	35.0202	4.25341e-06
32.6567	32.9915	4.25385e-06
19.5229	21.2478	4.25431e-06
12.8115	13.6044	4.25486e-06
21.1077	21.1382	4.25542e-06
10.423	11.4997	4.2556e-06
16.4032	14.8796	4.2559e-06
19.0286	17.9555	4.25641e-06
26.0093	26.471	4.25709e-06
16.1985	16.7239	4.25835e-06
27.5799	28.6847	4.25962e-06
19.264	19.4289	4.26045e-06
18.1127	18.3939	4.26146e-06
28.245	28.0951	4.26195e-06
16.7163	16.8992	4.26299e-06
29.9574	32.1411	4.26371e-06
24.462	24.1493	4.26445e-06
27.3141	27.3666	4.26461e-06
16.9213	16.8114	4.26489e-06
31.151	30.9854	4.26573e-06
22.2447	22.2055	4.26635e-06
24.3495	24.3121	4.26695e-06
8.14174	8.7508	4.26784e-06
24.3305	24.7263	4.26931e-06
17.0273	17.3867	4.26936e-06
12.5651	12.3816	4.26971e-06
16.3808	16.9419	4.26997e-06
13.4892	13.5435	4.27013e-06
36.391	36.4268	4.27067e-06
19.1365	19.4711	4.27218e-06
14.4999	14.2449	4.27245e-06
28.6899	29.2957	4.27246e-06
19.5128	19.745	4.27286e-06
12.8531	12.6707	4.27309e-06
19.7481	20.6379	4.27451e-06
21.3399	20.8223	4.27502e-06
27.0195	26.9707	4.27514e-06
14.8203	14.5652	4.27545e-06
34.8733	34.1039	4.27567e-06
18.0602	17.7933	4.27618e-06
17.0354	17.9869	4.27648e-06
16.0061	15.9051	4.27654e-06
24.8495	24.6293	4.27678e-06
31.3992	30.2657	4.27689e-06
20.9199	20.4867	4.2783e-06
14.2858	14.0714	4.27916e-06
14.8345	14.6074	4.27919e-06
36.3249	36.4813	4.27924e-06
13.4546	13.6142	4.27932e-06
18.3504	18.1969	4.27972e-06
25.4291	27.4733	4.27979e-06
33.2506	33.3619	4.28016e-06
23.7162	23.4294	4.28042e-06
26.9894	26.8405	4.28056e-06
9.59198	9.51341	4.28101e-06
24.506	24.5195	4.28103e-06
17.0925	17.2127	4.28125e-06
8.5396	7.79188	4.28171e-06
19.8907	19.6439	4.2818e-06
24.6731	24.509	4.28384e-06
6.29853	6.24409	4.28409e-06
16.027	16.4604	4.28508e-06
21.8132	21.5536	4.28618e-06
12.022	11.9979	4.28759e-06
23.9302	23.9071	4.28874e-06
19.4798	19.5765	4.28947e-06
30.798	30.7789	4.28964e-06
23.137	22.9655	4.29135e-06
22.5012	21.946	4.29147e-06
22.4813	29.2842	4.2918e-06
20.5028	20.6484	4.29218e-06
15.8764	17.6495	4.29498e-06
15.5311	17.5629	4.2952e-06
10.8744	10.4073	4.29538e-06
23.3405	23.3303	4.29606e-06
6.41991	6.46151	4.29606e-06
12.2415	12.309	4.29619e-06
20.4178	20.1348	4.29811e-06
46.6747	46.7966	4.29837e-06
36.821	35.8823	4.29854e-06
23.47	30.3644	4.29908e-06
17.8633	17.8583	4.29969e-06
21.5336	20.7132	4.30036e-06
29.3337	30.549	4.3004e-06
21.7163	22.5671	4.30059e-06
28.9034	36.7648	4.30065e-06
26.6659	28.8807	4.30095e-06
10.0137	10.0729	4.30108e-06
20.705	20.977	4.30123e-06
17.4055	17.2944	4.30142e-06
33.8527	33.6438	4.30188e-06
20.7278	19.4486	4.30287e-06
23.6316	23.6371	4.30334e-06
16.2011	16.0351	4.30343e-06
24.4856	24.4322	4.3035e-06
24.9124	29.8092	4.30468e-06
38.7568	38.5749	4.3052e-06
22.7599	22.0005	4.30528e-06
22.6098	23.9295	4.30555e-06
24.8803	24.6733	4.30561e-06
34.0884	31.5849	4.30639e-06
10.5618	9.49333	4.30649e-06
35.6157	39.3488	4.30777e-06
36.254	36.2745	4.30781e-06
17.6613	18.1627	4.30888e-06
8.8384	8.82285	4.30971e-06
29.8501	30.669	4.31014e-06
16.8657	16.0027	4.31026e-06
30.4527	30.3326	4.31071e-06
21.5762	21.5657	4.31103e-06
29.2154	28.6298	4.3114e-06
21.3908	21.6188	4.31168e-06
14.5639	19.754	4.31193e-06
27.0627	27.1159	4.31281e-06
13.3698	13.418	4.31334e-06
11.0995	13.0925	4.31367e-06
2.63992	2.62237	4.31411e-06
15.2815	15.2056	4.31441e-06
24.4154	24.7035	4.31584e-06
18.9311	18.9316	4.31594e-06
21.1796	20.3854	4.31664e-06
7.70058	8.04306	4.31679e-06
24.2886	24.586	4.31704e-06
29.1714	29.5898	4.31754e-06
32.1395	31.8905	4.3176e-06
18.2672	18.3582	4.31786e-06
17.0242	16.8433	4.31848e-06
34.142	32.7957	4.31928e-06
7.54055	7.45504	4.31935e-06
35.96	37.9639	4.32027e-06
24.0089	18.9908	4.32077e-06
19.566	19.5407	4.3209e-06
16.5539	16.2083	4.32132e-06
36.0679	36.3517	4.32199e-06
28.0102	26.9726	4.32203e-06
13.6519	13.6948	4.32291e-06
12.8417	13.4833	4.3231e-06
25.3317	24.652	4.32336e-06
19.5873	21.4566	4.3234e-06
17.6488	17.3345	4.32534e-06
22.7503	23.0254	4.32601e-06
13.6219	13.6253	4.32628e-06
31.9047	31.7692	4.32667e-06
31.4852	32.3807	4.32727e-06
16.3067	14.313	4.3283e-06
18.9534	18.7485	4.32852e-06
35.3255	35.3692	4.32901e-06
18.4517	18.4015	4.33022e-06
17.8116	17.3434	4.33055e-06
24.2547	24.3863	4.33057e-06
16.9569	16.7989	4.3313e-06
30.0348	29.7969	4.33204e-06
22.8146	22.6556	4.33208e-06
18.7795	19.3936	4.33494e-06
16.4826	16.4399	4.33526e-06
17.0384	16.1129	4.3353e-06
19.3848	18.9471	4.33559e-06
3.0181	2.99746	4.33577e-06
13.5623	12.9275	4.33606e-06
15.2786	15.4356	4.33614e-06
27.6014	27.3741	4.33647e-06
27.2242	27.3648	4.33736e-06
11.6801	11.7815	4.33983e-06
19.9199	19.9609	4.33985e-06
23.2098	23.1126	4.34028e-06
20.0495	19.4718	4.34033e-06
23.0835	24.2135	4.34068e-06
9.28168	9.34174	4.34081e-06
28.433	28.4558	4.34214e-06
29.2908	29.5607	4.34243e-06
19.3968	19.5684	4.34286e-06
13.8871	14.1163	4.34465e-06
40.5537	42.62	4.34549e-06
21.0996	21.0525	4.3456e-06
13.9074	13.3324	4.34731e-06
19.758	20.1683	4.34742e-06
20.4162	20.2217	4.34872e-06
26.5363	27.8114	4.34882e-06
14.5848	23.8649	4.35036e-06
8.08968	8.16262	4.35056e-06
18.2959	18.0621	4.35149e-06
15.3686	14.8248	4.35232e-06
23.2445	23.2414	4.35393e-06
8.78701	9.52617	4.35436e-06
78.1828	78.1896	4.35462e-06
28.6023	28.1621	4.35469e-06
16.1345	16.3415	4.35517e-06
4.61365	4.58808	4.35752e-06
26.8715	26.7034	4.35756e-06
18.2937	18.3695	4.35834e-06
33.9486	26.8857	4.36026e-06
11.6801	12.5797	4.36198e-06
11.8314	12.8185	4.36227e-06
35.4216	34.7682	4.36258e-06
16.5961	15.971	4.36273e-06
21.0179	20.8612	4.36298e-06
20.879	21.7379	4.36327e-06
26.6549	26.1112	4.36332e-06
27.7413	27.6073	4.36379e-06
22.276	22.3052	4.36476e-06
21.6645	21.4107	4.36615e-06
31.4643	30.975	4.36757e-06
14.2952	14.4204	4.36807e-06
28.268	29.3055	4.36928e-06
5.54647	5.52603	4.36983e-06
12.5254	12.5695	4.36999e-06
10.9161	9.88615	4.37003e-06
19.425	19.0554	4.37045e-06
20.2115	23.8978	4.37052e-06
14.8337	14.9219	4.37177e-06
15.5533	15.2186	4.37181e-06
20.264	19.1	4.37189e-06
30.3974	30.0902	4.37212e-06
9.09851	8.53358	4.37263e-06
21.5345	21.9235	4.37266e-06
15.2306	15.5995	4.37301e-06
36.2084	36.3934	4.37326e-06
12.7133	12.9169	4.37604e-06
21.4372	22.7316	4.37627e-06
18.2005	18.2237	4.3767e-06
47.1165	47.0358	4.37685e-06
27.021	27.9529	4.37698e-06
31.087	27.0268	4.37727e-06
15.8227	15.4392	4.37734e-06
19.4583	21.1719	4.37759e-06
14.0462	14.126	4.37795e-06
14.7899	14.9342	4.37866e-06
22.198	22.175	4.37896e-06
19.7262	19.4388	4.37927e-06
34.6791	35.0942	4.37938e-06
30.4953	30.2311	4.37989e-06
30.7749	31.148	4.38013e-06
30.5816	28.7721	4.38029e-06
15.413	15.2512	4.38045e-06
9.86207	9.88163	4.38128e-06
24.4823	25.1175	4.38182e-06
19.8769	20.1075	4.38287e-06
13.9172	13.9217	4.38311e-06
24.3538	24.2132	4.38363e-06
10.2283	10.2802	4.38463e-06
17.3079	16.7117	4.38489e-06
4.7604	4.78418	4.38512e-06
33.8289	33.221	4.3852e-06
10.8737	11.5987	4.38587e-06
20.2852	19.8962	4.38615e-06
19.4144	19.4279	4.38642e-06
10.1295	10.0582	4.38652e-06
18.2523	17.7144	4.38819e-06
38.8441	39.0206	4.3885e-06
12.8238	12.7882	4.39028e-06
30.1515	30.5147	4.39032e-06
12.513	12.4471	4.39084e-06
36.9057	36.6141	4.39242e-06
21.4915	21.2521	4.39314e-06
15.6399	15.8607	4.39377e-06
9.10054	9.08028	4.3938e-06
13.0227	13.0793	4.39418e-06
16.9626	16.2776	4.39435e-06
12.1867	12.1709	4.3944e-06
25.5562	25.8486	4.39501e-06
20.9745	20.6061	4.39583e-06
8.09707	8.04731	4.39629e-06
27.1175	26.8984	4.39662e-06
33.3676	33.189	4.39662e-06
26.9345	33.2865	4.39678e-06
32.6572	32.7647	4.39766e-06
16.7573	16.5268	4.40061e-06
11.5618	11.8817	4.40083e-06
23.7199	23.8325	4.40091e-06
20.4392	20.4423	4.40183e-06
22.8715	22.7836	4.40186e-06
18.3716	17.5512	4.40188e-06
25.5485	25.4695	4.40201e-06
33.9702	33.1115	4.40224e-06
27.8379	27.1143	4.40303e-06
13.9831	13.9277	4.40372e-06
20.6955	18.5222	4.40408e-06
22.5546	22.4748	4.40649e-06
30.5162	30.2225	4.40813e-06
32.3571	32.1423	4.40815e-06
10.8415	10.8559	4.40993e-06
12.9814	15.469	4.41029e-06
13.9929	13.9974	4.41111e-06
21.5557	21.041	4.41149e-06
31.9694	30.6694	4.41159e-06
22.9223	24.9005	4.41234e-06
21.6854	22.3592	4.41248e-06
23.0733	24.0055	4.41261e-06
26.6654	25.0763	4.41387e-06
13.4637	13.5165	4.41517e-06
39.8762	41.2027	4.41593e-06
43.0813	43.2529	4.41603e-06
36.6057	35.6418	4.41632e-06
13.3799	13.3928	4.41641e-06
34.3656	34.5837	4.41666e-06
7.8101	8.14021	4.41786e-06
28.8281	30.9195	4.41813e-06
20.8345	20.6964	4.41866e-06
12.6597	11.8271	4.41908e-06
19.9513	19.9071	4.4202e-06
25.2234	25.3337	4.42056e-06
35.2072	35.3693	4.42094e-06
37.187	37.0277	4.42203e-06
30.9581	33.5803	4.42212e-06
37.0247	33.3408	4.42239e-06
18.4249	17.8572	4.4226e-06
32.8408	35.0635	4.42492e-06
26.5788	25.6974	4.42534e-06
21.5132	21.4173	4.42669e-06
20.4273	20.0254	4.4268e-06
7.71205	7.96247	4.42685e-06
31.1301	31.2714	4.4287e-06
14.0475	13.0591	4.42981e-06
11.7477	11.7948	4.43066e-06
23.772	23.6806	4.43101e-06
14.5171	14.379	4.43135e-06
26.494	26.6356	4.43141e-06
24.52	24.4454	4.43295e-06
23.4243	23.5148	4.4332e-06
19.7608	19.4944	4.43325e-06
14.1122	14.5728	4.43328e-06
22.9438	21.957	4.4336e-06
14.3373	14.008	4.43407e-06
29.1387	28.8795	4.43438e-06
21.2864	21.8675	4.43439e-06
11.896	12.8841	4.43491e-06
31.2595	19.6994	4.43571e-06
29.3692	29.2735	4.43615e-06
10.9453	10.9008	4.43661e-06
16.7702	16.5155	4.43667e-06
25.5467	25.4369	4.43704e-06
19.7245	19.9287	4.43847e-06
26.7211	27.028	4.43894e-06
26.3547	27.5836	4.43946e-06
23.965	23.7143	4.44004e-06
12.0143	11.7181	4.44006e-06
16.5858	16.2079	4.44038e-06
20.5286	20.3869	4.44046e-06
21.025	20.8347	4.44049e-06
17.5005	17.9346	4.44111e-06
17.1126	17.0554	4.44135e-06
10.5277	10.499	4.44149e-06
3.35433	3.52846	4.44265e-06
13.5527	14.0282	4.44317e-06
20.3081	20.5398	4.44337e-06
40.7792	41.6936	4.44367e-06
18.4671	18.6306	4.44421e-06
20.889	21.958	4.44479e-06
22.3162	21.5211	4.44487e-06
9.88322	9.8544	4.44488e-06
25.333	25.1093	4.44496e-06
32.1205	31.4192	4.44551e-06
15.4789	15.7427	4.44551e-06
37.4438	36.4707	4.4465e-06
20.1943	20.0476	4.44651e-06
19.232	28.5427	4.44678e-06
28.9136	30.7238	4.44686e-06
13.8864	16.7117	4.4472e-06
12.3157	13.8005	4.44721e-06
14.8323	14.8142	4.44722e-06
7.34852	7.44404	4.44735e-06
17.629	18.0264	4.44845e-06
15.8435	15.7491	4.44895e-06
28.2588	28.3577	4.44914e-06
3.25806	3.27932	4.44978e-06
35.4008	35.5545	4.44998e-06
14.8815	14.629	4.45024e-06
32.5285	30.4843	4.45035e-06
12.1759	11.8934	4.45202e-06
17.552	17.3238	4.45324e-06
32.5499	33.5257	4.45413e-06
29.7754	29.6996	4.45469e-06
29.1067	28.9684	4.45492e-06
26.3106	25.4902	4.4551e-06
47.5671	47.6576	4.45561e-06
30.2153	30.2777	4.45587e-06
25.3433	25.3598	4.45615e-06
16.3891	16.5811	4.45637e-06
13.9398	14.0577	4.45865e-06
13.3776	13.3076	4.4589e-06
22.4057	22.2279	4.4605e-06
29.4687	29.3823	4.46123e-06
11.723	10.5283	4.4616e-06
3.88176	3.93015	4.46167e-06
27.6116	25.6089	4.46194e-06
28.2896	28.4008	4.46251e-06
22.5134	22.7791	4.46256e-06
27.3529	27.6475	4.46309e-06
23.9329	24.0398	4.4632e-06
16.1338	15.0204	4.46385e-06
28.4416	27.8773	4.46417e-06
28.9458	26.2966	4.46455e-06
20.2929	20.4193	4.46456e-06
22.1073	22.1446	4.46467e-06
17.4471	25.0207	4.46556e-06
4.67843	4.62872	4.46636e-06
21.9198	21.4115	4.46708e-06
55.8831	56.2939	4.46709e-06
16.6816	17.039	4.46762e-06
12.2075	13.1988	4.46783e-06
45.0073	45.4332	4.46792e-06
13.7503	13.8131	4.468e-06
30.7428	30.0154	4.46818e-06
17.5655	17.3295	4.46877e-06
24.8158	21.3567	4.46891e-06
22.3763	22.1848	4.46921e-06
19.2637	18.7056	4.46976e-06
16.95	16.9077	4.46984e-06
20.9741	21.8484	4.47009e-06
22.3312	23.0259	4.47034e-06
19.4371	23.0691	4.47129e-06
18.2315	17.606	4.4715e-06
9.79982	9.72199	4.47203e-06
15.3397	15.6437	4.47208e-06
26.2252	23.6032	4.47244e-06
18.0888	18.38	4.47249e-06
26.3947	25.8933	4.47268e-06
16.6369	16.6381	4.47341e-06
12.1005	12.2969	4.47405e-06
17.7055	17.826	4.47429e-06
36.8202	36.0123	4.47514e-06
38.3378	38.4095	4.47589e-06
7.2483	7.63844	4.47673e-06
28.1513	26.8968	4.47685e-06
29.0004	28.3684	4.47818e-06
27.6768	27.2913	4.47899e-06
8.43023	8.05371	4.47908e-06
21.9048	21.9024	4.47917e-06
22.4299	23.0799	4.47935e-06
14.0785	15.8401	4.47992e-06
13.7346	13.7975	4.48152e-06
43.3181	42.9805	4.48154e-06
13.8535	13.8492	4.48182e-06
22.1265	24.4988	4.48211e-06
16.6614	17.3011	4.48311e-06
34.8077	34.7913	4.48317e-06
9.56126	9.51666	4.4832e-06
20.2205	20.2347	4.48394e-06
14.0493	14.1046	4.48569e-06
13.9047	14.1711	4.48621e-06
9.18506	9.21778	4.4863e-06
7.49508	7.22382	4.48693e-06
9.70065	8.90346	4.48785e-06
28.5258	28.477	4.48803e-06
27.3025	27.6052	4.48865e-06
35.2193	35.0309	4.48906e-06
21.5134	27.4198	4.48934e-06
20.0688	20.7906	4.49122e-06
28.6021	33.1439	4.49131e-06
24.5336	24.1484	4.49193e-06
44.437	43.5901	4.49251e-06
10.0105	9.75489	4.49322e-06
47.2984	47.1016	4.49391e-06
36.7351	35.8052	4.49393e-06
27.3752	26.0458	4.49459e-06
29.1936	31.0948	4.49519e-06
67.2318	66.4346	4.49556e-06
31.0766	27.5613	4.49569e-06
33.9911	34.3312	4.49617e-06
33.4324	25.4022	4.49656e-06
54.9256	53.7647	4.49765e-06
15.533	15.5475	4.49772e-06
8.7422	8.97978	4.5e-06
31.1389	31.2441	4.50003e-06
19.8662	20.1575	4.50067e-06
27.9686	28.0096	4.50236e-06
26.8266	26.6389	4.50284e-06
24.8494	25.0196	4.50312e-06
37.9708	37.9318	4.50627e-06
14.8207	14.9558	4.50665e-06
40.9082	41.1593	4.50671e-06
22.5566	25.1411	4.50715e-06
12.4026	12.0221	4.50728e-06
17.3801	17.2694	4.50747e-06
10.4965	11.4883	4.50758e-06
33.561	32.13	4.50849e-06
18.0148	19.4816	4.50915e-06
29.6248	29.5991	4.51002e-06
13.9865	13.8872	4.51023e-06
10.1836	10.4857	4.51124e-06
31.5386	32.9697	4.51165e-06
15.6485	15.8833	4.51276e-06
25.5787	25.3448	4.51303e-06
5.83967	5.78751	4.51334e-06
35.6379	36.6775	4.51347e-06
17.6945	20.5938	4.51373e-06
8.03337	7.55235	4.51787e-06
29.578	29.3933	4.51826e-06
36.8954	33.6133	4.51835e-06
17.3386	16.4624	4.51888e-06
54.893	54.6908	4.519e-06
28.1805	27.9976	4.5194e-06
23.1155	23.1755	4.51988e-06
26.8695	32.7628	4.52005e-06
20.977	20.8874	4.52011e-06
21.212	21.3335	4.52211e-06
9.81934	9.97388	4.52235e-06
15.1115	15.0382	4.52268e-06
58.0237	55.0289	4.52281e-06
15.1553	16.036	4.52334e-06
14.9085	15.0253	4.52386e-06
16.5931	16.3837	4.52396e-06
22.4706	22.1195	4.52564e-06
30.0688	30.2111	4.5257e-06
20.4485	20.0987	4.52588e-06
23.4826	23.5805	4.52599e-06
11.6909	12.09	4.52625e-06
38.8863	39.872	4.52687e-06
28.9149	29.2272	4.52714e-06
14.6695	14.6646	4.52763e-06
24.3641	20.6699	4.52777e-06
[truncated: 80,224 more rows]

## Sheet: b - RegressionLine
x_min	y_fit_min
0	0.478924
0.1001	0.576333
0.2002	0.673743
0.3003	0.771152
0.4004	0.868562
0.500501	0.965971
0.600601	1.06338
0.700701	1.16079
0.800801	1.2582
0.900901	1.35561
1.001	1.45302
1.1011	1.55043
1.2012	1.64784
1.3013	1.74525
1.4014	1.84266
1.5015	1.94007
1.6016	2.03747
1.7017	2.13488
1.8018	2.23229
1.9019	2.3297
2.002	2.42711
2.1021	2.52452
2.2022	2.62193
2.3023	2.71934
2.4024	2.81675
2.5025	2.91416
2.6026	3.01157
2.7027	3.10898
2.8028	3.20639
2.9029	3.3038
3.003	3.40121
3.1031	3.49862
3.2032	3.59603
3.3033	3.69344
3.4034	3.79084
3.5035	3.88825
3.6036	3.98566
3.7037	4.08307
3.8038	4.18048
3.9039	4.27789
4.004	4.3753
4.1041	4.47271
4.2042	4.57012
4.3043	4.66753
4.4044	4.76494
4.5045	4.86235
4.6046	4.95976
4.7047	5.05717
4.8048	5.15458
4.9049	5.25199
5.00501	5.3494
5.10511	5.44681
5.20521	5.54421
5.30531	5.64162
5.40541	5.73903
5.50551	5.83644
5.60561	5.93385
5.70571	6.03126
5.80581	6.12867
5.90591	6.22608
6.00601	6.32349
6.10611	6.4209
6.20621	6.51831
6.30631	6.61572
6.40641	6.71313
6.50651	6.81054
6.60661	6.90795
6.70671	7.00536
6.80681	7.10277
6.90691	7.20018
7.00701	7.29758
7.10711	7.39499
7.20721	7.4924
7.30731	7.58981
7.40741	7.68722
7.50751	7.78463
7.60761	7.88204
7.70771	7.97945
7.80781	8.07686
7.90791	8.17427
8.00801	8.27168
8.10811	8.36909
8.20821	8.4665
8.30831	8.56391
8.40841	8.66132
8.50851	8.75873
8.60861	8.85614
8.70871	8.95355
8.80881	9.05095
8.90891	9.14836
9.00901	9.24577
9.10911	9.34318
9.20921	9.44059
9.30931	9.538
9.40941	9.63541
9.50951	9.73282
9.60961	9.83023
9.70971	9.92764
9.80981	10.025
9.90991	10.1225
10.01	10.2199
10.1101	10.3173
10.2102	10.4147
10.3103	10.5121
10.4104	10.6095
10.5105	10.7069
10.6106	10.8043
10.7107	10.9017
10.8108	10.9991
10.9109	11.0966
11.011	11.194
11.1111	11.2914
11.2112	11.3888
11.3113	11.4862
11.4114	11.5836
11.5115	11.681
11.6116	11.7784
11.7117	11.8758
11.8118	11.9732
11.9119	12.0706
12.012	12.1681
12.1121	12.2655
12.2122	12.3629
12.3123	12.4603
12.4124	12.5577
12.5125	12.6551
12.6126	12.7525
12.7127	12.8499
12.8128	12.9473
12.9129	13.0447
13.013	13.1422
13.1131	13.2396
13.2132	13.337
13.3133	13.4344
13.4134	13.5318
13.5135	13.6292
13.6136	13.7266
13.7137	13.824
13.8138	13.9214
13.9139	14.0188
14.014	14.1162
14.1141	14.2137
14.2142	14.3111
14.3143	14.4085
14.4144	14.5059
14.5145	14.6033
14.6146	14.7007
14.7147	14.7981
14.8148	14.8955
14.9149	14.9929
15.015	15.0903
15.1151	15.1877
15.2152	15.2852
15.3153	15.3826
15.4154	15.48
15.5155	15.5774
15.6156	15.6748
15.7157	15.7722
15.8158	15.8696
15.9159	15.967
16.016	16.0644
16.1161	16.1618
16.2162	16.2593
16.3163	16.3567
16.4164	16.4541
16.5165	16.5515
16.6166	16.6489
16.7167	16.7463
16.8168	16.8437
16.9169	16.9411
17.017	17.0385
17.1171	17.1359
17.2172	17.2333
17.3173	17.3308
17.4174	17.4282
17.5175	17.5256
17.6176	17.623
17.7177	17.7204
17.8178	17.8178
17.9179	17.9152
18.018	18.0126
18.1181	18.11
18.2182	18.2074
18.3183	18.3049
18.4184	18.4023
18.5185	18.4997
18.6186	18.5971
18.7187	18.6945
18.8188	18.7919
18.9189	18.8893
19.019	18.9867
19.1191	19.0841
19.2192	19.1815
19.3193	19.2789
19.4194	19.3764
19.5195	19.4738
19.6196	19.5712
19.7197	19.6686
19.8198	19.766
19.9199	19.8634
20.02	19.9608
20.1201	20.0582
20.2202	20.1556
20.3203	20.253
20.4204	20.3505
20.5205	20.4479
20.6206	20.5453
20.7207	20.6427
20.8208	20.7401
20.9209	20.8375
21.021	20.9349
21.1211	21.0323
21.2212	21.1297
21.3213	21.2271
21.4214	21.3245
21.5215	21.422
21.6216	21.5194
21.7217	21.6168
21.8218	21.7142
21.9219	21.8116
22.022	21.909
22.1221	22.0064
22.2222	22.1038
22.3223	22.2012
22.4224	22.2986
22.5225	22.396
22.6226	22.4935
22.7227	22.5909
22.8228	22.6883
22.9229	22.7857
23.023	22.8831
23.1231	22.9805
23.2232	23.0779
23.3233	23.1753
23.4234	23.2727
23.5235	23.3701
23.6236	23.4676
23.7237	23.565
23.8238	23.6624
23.9239	23.7598
24.024	23.8572
24.1241	23.9546
24.2242	24.052
24.3243	24.1494
24.4244	24.2468
24.5245	24.3442
24.6246	24.4416
24.7247	24.5391
24.8248	24.6365
24.9249	24.7339
25.025	24.8313
25.1251	24.9287
25.2252	25.0261
25.3253	25.1235
25.4254	25.2209
25.5255	25.3183
25.6256	25.4157
25.7257	25.5132
25.8258	25.6106
25.9259	25.708
26.026	25.8054
26.1261	25.9028
26.2262	26.0002
26.3263	26.0976
26.4264	26.195
26.5265	26.2924
26.6266	26.3898
26.7267	26.4872
26.8268	26.5847
26.9269	26.6821
27.027	26.7795
27.1271	26.8769
27.2272	26.9743
27.3273	27.0717
27.4274	27.1691
27.5275	27.2665
27.6276	27.3639
27.7277	27.4613
27.8278	27.5587
27.9279	27.6562
28.028	27.7536
28.1281	27.851
28.2282	27.9484
28.3283	28.0458
28.4284	28.1432
28.5285	28.2406
28.6286	28.338
28.7287	28.4354
28.8288	28.5328
28.9289	28.6303
29.029	28.7277
29.1291	28.8251
29.2292	28.9225
29.3293	29.0199
29.4294	29.1173
29.5295	29.2147
29.6296	29.3121
29.7297	29.4095
29.8298	29.5069
29.9299	29.6043
30.03	29.7018
30.1301	29.7992
30.2302	29.8966
30.3303	29.994
30.4304	30.0914
30.5305	30.1888
30.6306	30.2862
30.7307	30.3836
30.8308	30.481
30.9309	30.5784
31.031	30.6759
31.1311	30.7733
31.2312	30.8707
31.3313	30.9681
31.4314	31.0655
31.5315	31.1629
31.6316	31.2603
31.7317	31.3577
31.8318	31.4551
31.9319	31.5525
32.032	31.6499
32.1321	31.7474
32.2322	31.8448
32.3323	31.9422
32.4324	32.0396
32.5325	32.137
32.6326	32.2344
32.7327	32.3318
32.8328	32.4292
32.9329	32.5266
33.033	32.624
33.1331	32.7214
33.2332	32.8189
33.3333	32.9163
33.4334	33.0137
33.5335	33.1111
33.6336	33.2085
33.7337	33.3059
33.8338	33.4033
33.9339	33.5007
34.034	33.5981
34.1341	33.6955
34.2342	33.793
34.3343	33.8904
34.4344	33.9878
34.5345	34.0852
34.6346	34.1826
34.7347	34.28
34.8348	34.3774
34.9349	34.4748
35.035	34.5722
35.1351	34.6696
35.2352	34.767
35.3353	34.8645
35.4354	34.9619
35.5355	35.0593
35.6356	35.1567
35.7357	35.2541
35.8358	35.3515
35.9359	35.4489
36.036	35.5463
36.1361	35.6437
36.2362	35.7411
36.3363	35.8386
36.4364	35.936
36.5365	36.0334
36.6366	36.1308
36.7367	36.2282
36.8368	36.3256
36.9369	36.423
37.037	36.5204
37.1371	36.6178
37.2372	36.7152
37.3373	36.8126
37.4374	36.9101
37.5375	37.0075
37.6376	37.1049
37.7377	37.2023
37.8378	37.2997
37.9379	37.3971
38.038	37.4945
38.1381	37.5919
38.2382	37.6893
38.3383	37.7867
38.4384	37.8842
38.5385	37.9816
38.6386	38.079
38.7387	38.1764
38.8388	38.2738
38.9389	38.3712
39.039	38.4686
39.1391	38.566
39.2392	38.6634
39.3393	38.7608
39.4394	38.8582
39.5395	38.9557
39.6396	39.0531
39.7397	39.1505
39.8398	39.2479
39.9399	39.3453
40.04	39.4427
40.1401	39.5401
40.2402	39.6375
40.3403	39.7349
40.4404	39.8323
40.5405	39.9297
40.6406	40.0272
40.7407	40.1246
40.8408	40.222
40.9409	40.3194
41.041	40.4168
41.1411	40.5142
41.2412	40.6116
41.3413	40.709
41.4414	40.8064
41.5415	40.9038
41.6416	41.0013
41.7417	41.0987
41.8418	41.1961
41.9419	41.2935
42.042	41.3909
42.1421	41.4883
42.2422	41.5857
42.3423	41.6831
42.4424	41.7805
42.5425	41.8779
42.6426	41.9753
42.7427	42.0728
42.8428	42.1702
42.9429	42.2676
43.043	42.365
43.1431	42.4624
43.2432	42.5598
43.3433	42.6572
43.4434	42.7546
43.5435	42.852
43.6436	42.9494
43.7437	43.0469
43.8438	43.1443
43.9439	43.2417
44.044	43.3391
44.1441	43.4365
44.2442	43.5339
44.3443	43.6313
44.4444	43.7287
44.5445	43.8261
44.6446	43.9235
44.7447	44.0209
44.8448	44.1184
44.9449	44.2158
45.045	44.3132
45.1451	44.4106
45.2452	44.508
45.3453	44.6054
45.4454	44.7028
45.5455	44.8002
45.6456	44.8976
45.7457	44.995
45.8458	45.0924
45.9459	45.1899
46.046	45.2873
46.1461	45.3847
46.2462	45.4821
46.3463	45.5795
46.4464	45.6769
46.5465	45.7743
46.6466	45.8717
46.7467	45.9691
46.8468	46.0665
46.9469	46.164
47.047	46.2614
47.1471	46.3588
47.2472	46.4562
47.3473	46.5536
47.4474	46.651
47.5475	46.7484
47.6476	46.8458
47.7477	46.9432
47.8478	47.0406
47.9479	47.138
48.048	47.2355
48.1481	47.3329
48.2482	47.4303
48.3483	47.5277
48.4484	47.6251
48.5485	47.7225
48.6486	47.8199
48.7487	47.9173
48.8488	48.0147
48.9489	48.1121
49.049	48.2096
49.1491	48.307
49.2492	48.4044
49.3493	48.5018
49.4494	48.5992
49.5495	48.6966
49.6496	48.794
49.7497	48.8914
49.8498	48.9888
49.9499	49.0862
50.0501	49.1836
50.1502	49.2811
50.2503	49.3785
50.3504	49.4759
50.4505	49.5733
50.5506	49.6707
50.6507	49.7681
50.7508	49.8655
50.8509	49.9629
50.951	50.0603
51.0511	50.1577
51.1512	50.2551
51.2513	50.3526
51.3514	50.45
51.4515	50.5474
51.5516	50.6448
51.6517	50.7422
51.7518	50.8396
51.8519	50.937
51.952	51.0344
52.0521	51.1318
52.1522	51.2292
52.2523	51.3267
52.3524	51.4241
52.4525	51.5215
52.5526	51.6189
52.6527	51.7163
52.7528	51.8137
52.8529	51.9111
52.953	52.0085
53.0531	52.1059
53.1532	52.2033
53.2533	52.3007
53.3534	52.3982
53.4535	52.4956
53.5536	52.593
53.6537	52.6904
53.7538	52.7878
53.8539	52.8852
53.954	52.9826
54.0541	53.08
54.1542	53.1774
54.2543	53.2748
54.3544	53.3723
54.4545	53.4697
54.5546	53.5671
54.6547	53.6645
54.7548	53.7619
54.8549	53.8593
54.955	53.9567
55.0551	54.0541
55.1552	54.1515
55.2553	54.2489
55.3554	54.3463
55.4555	54.4438
55.5556	54.5412
55.6557	54.6386
55.7558	54.736
55.8559	54.8334
55.956	54.9308
56.0561	55.0282
56.1562	55.1256
56.2563	55.223
56.3564	55.3204
56.4565	55.4179
56.5566	55.5153
56.6567	55.6127
56.7568	55.7101
56.8569	55.8075
56.957	55.9049
57.0571	56.0023
57.1572	56.0997
57.2573	56.1971
57.3574	56.2945
57.4575	56.3919
57.5576	56.4894
57.6577	56.5868
57.7578	56.6842
57.8579	56.7816
57.958	56.879
58.0581	56.9764
58.1582	57.0738
58.2583	57.1712
58.3584	57.2686
58.4585	57.366
58.5586	57.4634
58.6587	57.5609
58.7588	57.6583
58.8589	57.7557
58.959	57.8531
59.0591	57.9505
59.1592	58.0479
59.2593	58.1453
59.3594	58.2427
59.4595	58.3401
59.5596	58.4375
59.6597	58.535
59.7598	58.6324
59.8599	58.7298
59.96	58.8272
60.0601	58.9246
60.1602	59.022
60.2603	59.1194
60.3604	59.2168
60.4605	59.3142
60.5606	59.4116
60.6607	59.509
60.7608	59.6065
60.8609	59.7039
60.961	59.8013
61.0611	59.8987
61.1612	59.9961
61.2613	60.0935
61.3614	60.1909
61.4615	60.2883
61.5616	60.3857
61.6617	60.4831
61.7618	60.5806
61.8619	60.678
61.962	60.7754
62.0621	60.8728
62.1622	60.9702
62.2623	61.0676
62.3624	61.165
62.4625	61.2624
62.5626	61.3598
62.6627	61.4572
62.7628	61.5546
62.8629	61.6521
62.963	61.7495
63.0631	61.8469
63.1632	61.9443
63.2633	62.0417
63.3634	62.1391
63.4635	62.2365
63.5636	62.3339
63.6637	62.4313
63.7638	62.5287
63.8639	62.6261
63.964	62.7236
64.0641	62.821
64.1642	62.9184
64.2643	63.0158
64.3644	63.1132
64.4645	63.2106
64.5646	63.308
64.6647	63.4054
64.7648	63.5028
64.8649	63.6002
64.965	63.6977
65.0651	63.7951
65.1652	63.8925
65.2653	63.9899
65.3654	64.0873
65.4655	64.1847
65.5656	64.2821
65.6657	64.3795
65.7658	64.4769
65.8659	64.5743
65.966	64.6717
66.0661	64.7692
66.1662	64.8666
66.2663	64.964
66.3664	65.0614
66.4665	65.1588
66.5666	65.2562
66.6667	65.3536
66.7668	65.451
66.8669	65.5484
66.967	65.6458
67.0671	65.7433
67.1672	65.8407
67.2673	65.9381
67.3674	66.0355
67.4675	66.1329
67.5676	66.2303
67.6677	66.3277
67.7678	66.4251
67.8679	66.5225
67.968	66.6199
68.0681	66.7173
68.1682	66.8148
68.2683	66.9122
68.3684	67.0096
68.4685	67.107
68.5686	67.2044
68.6687	67.3018
68.7688	67.3992
68.8689	67.4966
68.969	67.594
69.0691	67.6914
69.1692	67.7888
69.2693	67.8863
69.3694	67.9837
69.4695	68.0811
69.5696	68.1785
69.6697	68.2759
69.7698	68.3733
69.8699	68.4707
69.97	68.5681
70.0701	68.6655
70.1702	68.7629
70.2703	68.8604
70.3704	68.9578
70.4705	69.0552
70.5706	69.1526
70.6707	69.25
70.7708	69.3474
70.8709	69.4448
70.971	69.5422
71.0711	69.6396
71.1712	69.737
71.2713	69.8344
71.3714	69.9319
71.4715	70.0293
71.5716	70.1267
71.6717	70.2241
71.7718	70.3215
71.8719	70.4189
71.972	70.5163
72.0721	70.6137
72.1722	70.7111
72.2723	70.8085
72.3724	70.906
72.4725	71.0034
72.5726	71.1008
72.6727	71.1982
72.7728	71.2956
72.8729	71.393
72.973	71.4904
73.0731	71.5878
73.1732	71.6852
73.2733	71.7826
73.3734	71.88
73.4735	71.9775
73.5736	72.0749
73.6737	72.1723
73.7738	72.2697
73.8739	72.3671
73.974	72.4645
74.0741	72.5619
74.1742	72.6593
74.2743	72.7567
74.3744	72.8541
74.4745	72.9516
74.5746	73.049
74.6747	73.1464
74.7748	73.2438
74.8749	73.3412
74.975	73.4386
75.0751	73.536
75.1752	73.6334
75.2753	73.7308
75.3754	73.8282
75.4755	73.9256
75.5756	74.0231
75.6757	74.1205
75.7758	74.2179
75.8759	74.3153
75.976	74.4127
76.0761	74.5101
76.1762	74.6075
76.2763	74.7049
76.3764	74.8023
76.4765	74.8997
76.5766	74.9971
76.6767	75.0946
76.7768	75.192
76.8769	75.2894
76.977	75.3868
77.0771	75.4842
77.1772	75.5816
77.2773	75.679
77.3774	75.7764
77.4775	75.8738
77.5776	75.9712
77.6777	76.0687
77.7778	76.1661
77.8779	76.2635
77.978	76.3609
78.0781	76.4583
78.1782	76.5557
78.2783	76.6531
78.3784	76.7505
78.4785	76.8479
78.5786	76.9453
78.6787	77.0427
78.7788	77.1402
78.8789	77.2376
78.979	77.335
79.0791	77.4324
79.1792	77.5298
79.2793	77.6272
79.3794	77.7246
79.4795	77.822
79.5796	77.9194
79.6797	78.0168
79.7798	78.1143
79.8799	78.2117
79.98	78.3091
80.0801	78.4065
80.1802	78.5039
80.2803	78.6013
80.3804	78.6987
80.4805	78.7961
80.5806	78.8935
80.6807	78.9909
80.7808	79.0883
80.8809	79.1858
80.981	79.2832
81.0811	79.3806
81.1812	79.478
81.2813	79.5754
81.3814	79.6728
81.4815	79.7702
81.5816	79.8676
81.6817	79.965
81.7818	80.0624
81.8819	80.1598
81.982	80.2573
82.0821	80.3547
82.1822	80.4521
82.2823	80.5495
82.3824	80.6469
82.4825	80.7443
82.5826	80.8417
82.6827	80.9391
82.7828	81.0365
82.8829	81.1339
82.983	81.2314
83.0831	81.3288
83.1832	81.4262
83.2833	81.5236
83.3834	81.621
83.4835	81.7184
83.5836	81.8158
83.6837	81.9132
83.7838	82.0106
83.8839	82.108
83.984	82.2054
84.0841	82.3029
84.1842	82.4003
84.2843	82.4977
84.3844	82.5951
84.4845	82.6925
84.5846	82.7899
84.6847	82.8873
84.7848	82.9847
84.8849	83.0821
84.985	83.1795
85.0851	83.277
85.1852	83.3744
85.2853	83.4718
85.3854	83.5692
85.4855	83.6666
85.5856	83.764
85.6857	83.8614
85.7858	83.9588
85.8859	84.0562
85.986	84.1536
86.0861	84.251
86.1862	84.3485
86.2863	84.4459
86.3864	84.5433
86.4865	84.6407
86.5866	84.7381
86.6867	84.8355
86.7868	84.9329
86.8869	85.0303
86.987	85.1277
87.0871	85.2251
87.1872	85.3225
87.2873	85.42
87.3874	85.5174
87.4875	85.6148
87.5876	85.7122
87.6877	85.8096
87.7878	85.907
87.8879	86.0044
87.988	86.1018
88.0881	86.1992
88.1882	86.2966
88.2883	86.3941
88.3884	86.4915
88.4885	86.5889
88.5886	86.6863
88.6887	86.7837
88.7888	86.8811
88.8889	86.9785
88.989	87.0759
89.0891	87.1733
89.1892	87.2707
89.2893	87.3681
89.3894	87.4656
89.4895	87.563
89.5896	87.6604
89.6897	87.7578
89.7898	87.8552
89.8899	87.9526
89.99	88.05
90.0901	88.1474
90.1902	88.2448
90.2903	88.3422
90.3904	88.4397
90.4905	88.5371
90.5906	88.6345
90.6907	88.7319
90.7908	88.8293
90.8909	88.9267
90.991	89.0241
91.0911	89.1215
91.1912	89.2189
91.2913	89.3163
91.3914	89.4137
91.4915	89.5112
91.5916	89.6086
91.6917	89.706
91.7918	89.8034
91.8919	89.9008
91.992	89.9982
92.0921	90.0956
92.1922	90.193
92.2923	90.2904
92.3924	90.3878
92.4925	90.4853
92.5926	90.5827
92.6927	90.6801
92.7928	90.7775
92.8929	90.8749
92.993	90.9723
93.0931	91.0697
93.1932	91.1671
93.2933	91.2645
93.3934	91.3619
93.4935	91.4593
93.5936	91.5568
93.6937	91.6542
93.7938	91.7516
93.8939	91.849
93.994	91.9464
94.0941	92.0438
94.1942	92.1412
94.2943	92.2386
94.3944	92.336
94.4945	92.4334
94.5946	92.5308
94.6947	92.6283
94.7948	92.7257
94.8949	92.8231
94.995	92.9205
95.0951	93.0179
95.1952	93.1153
95.2953	93.2127
95.3954	93.3101
95.4955	93.4075
95.5956	93.5049
95.6957	93.6024
95.7958	93.6998
95.8959	93.7972
95.996	93.8946
96.0961	93.992
96.1962	94.0894
96.2963	94.1868
96.3964	94.2842
96.4965	94.3816
96.5966	94.479
96.6967	94.5764
96.7968	94.6739
96.8969	94.7713
96.997	94.8687
97.0971	94.9661
97.1972	95.0635
97.2973	95.1609
97.3974	95.2583
97.4975	95.3557
97.5976	95.4531
97.6977	95.5505
97.7978	95.648
97.8979	95.7454
97.998	95.8428
98.0981	95.9402
98.1982	96.0376
98.2983	96.135
98.3984	96.2324
98.4985	96.3298
98.5986	96.4272
98.6987	96.5246
98.7988	96.622
98.8989	96.7195
98.999	96.8169
99.0991	96.9143
99.1992	97.0117
99.2993	97.1091
99.3994	97.2065
99.4995	97.3039
99.5996	97.4013
99.6997	97.4987
99.7998	97.5961
99.8999	97.6935
100	97.791
