# Supplementary material for: Deep learning predicts real-world electric vehicle direct current charging profiles and durations
Source: Nat Commun. 2025 Dec 5;16:10921. doi: 10.1038/s41467-025-65970-y (PMC12680626; doi:10.1038/s41467-025-65970-y)
Supplement: Supplementary file 3 — Source Data [file 41467_2025_65970_MOESM3_ESM.zip › SourceData/SupplementaryInformation/Figure_S6.xlsx]

## Sheet: Sheet1
Group	Mean	Median
Absolute error (all features)	0.840696	0.264844
Absolute error (w/o C)	1.22086	0.389832
Absolute error (w/o T)	0.937485	0.290076
Absolute error (w/o C & T)	1.28053	0.420088
Relative error (all features)	3.64412	1.31944
Relative error (w/o C)	5.15482	1.94741
Relative error (w/o T)	4.02579	1.44095
Relative error (w/o C & T)	5.39448	2.09725
